# Supplementary material for: RAD tag sequencing as a source of SNP markers in Cynara cardunculus L
Source: BMC Genomics. 2012 Jan 3;13:3. doi: 10.1186/1471-2164-13-3 (PMC3269995; doi:10.1186/1471-2164-13-3)
Supplement: Additional file 1 — The data provided represent the assembled RAD contigs in fasta format. RAD contigs. [file 1471-2164-13-3-S1.FASTA]

>2_TGCAGAATTTATGAAAATCATAAGAACAATTGATAAAGAATTGAA_NODE_1_length_357_cov_5.938375
TTTAGTTAGGTTAGCTTATAAGAGTAAATCTCTAGAATTCTATGAATTAAATAGTATGATTTCCTTTGCCTCCATGAACGATGTGTTCAGCTGCTGAATCTGATTTGAGGAATCTGACAGTATGTTGTTGTAATTAGGTTTGTCCAGGTGTGGCAAGAGTTGCAGATTGCGATGGATGAATTATCTTCGACCGAGTGTCAAACGGGGAAATTTTAGCAAGGAGGAAGAAGATATCATCATCAAATTCCATCAGGACATGGGAAACAAGTATGTCATCCAATCGTATATACATCCGAATTTGGATTCGGTTTCTTCTACGATTATTTAGTTCGTTGCAGAATTGATTCGACCAACCAATATTTAGGGCTAATGAATCCAA
>3_TGCAGCTCCCAGTTGTTGTAGCAATTCAGGTGAAGTTTGTACCCA_NODE_1_length_278_cov_8.082734
TTCCAGTCCCTTTTAATGGTACTTTCGTACAATGAGGACCATATGAACTGTTGGAGGTCATTTGTGGAAATATGAGATTATTTTCCAAAACAAAAAACCATAAATAGCATCATGTATGTAGTCTAGTAGCCACAAGTGTAGCTGCTGCGAGATTTAAACGGTCGTTTGTTATCACAACGATTAGTATTTAAGCTTGTGCAAGTATACATGTACTTAAATTGCCTAACATGTAATACAATAGTGTAGTAACCGGATATCATTTCTATAGGGCTTGGAGTTCAAAGTAAGAAATGAGCATAA
>14_TGCAGGGATGAGTGTTCTCGTTTGACTGCGGTTTTGGAAGAAAAG_NODE_1_length_227_cov_8.101321
TGTCATACAGGCACCTAGAGGAGCCATCAACATTCCAAAATAATAATGACAGAAAAATTACAAGAATCAAGCGAACACGGATAAAAAATTGCTGGTTGTATTAGGAATTACTTGCAAAAAGATCACAATGGCAGACATAAGAACAAAATTGCTGGTAGCATGAGCTTATACCTCATTAAGGCGTTTAGAATCCTTCATTTTCTGCAAATTCCACCGATCGACTAATGTCTTGTTTTCAGCCTCGGCA
>17_TGCAGTGAAAAGTGAGTTAACAAAGCTGCTGCACGACGATGAGAA_NODE_1_length_329_cov_5.592705
TTCATTTTCAGATGAACTATCGTCATCTTTATGATCTGCTTTCTCAGAACTAGATTCAACATGATCAGCCGTCGAAAACACATGAGGCTCTCCTAATGTAGGATTCAACCGAGATTCCGATGCAACAGTTGCCGACAACAGTCCATAATACCTTGGATATTCAGTCTTGAACGGCAAGCGATCTGGCATCTCACTTTTCGCTGCAACCGCCATCTTCACTTTCGCTGGAATATCATCCATTTCTAACATCGGTATTTCATTCGCATCAACTTTGTTTTTCATCTGACACAGAATCTCATGTTTCTCTCCCTCCGACAGTTGCAGCTTCAGTGTCGACCAAGTATCATCC
>18_TGCAGATGCATCTCGACCAAGCTGTGCAAGCTGCAAACCCATGCC_NODE_1_length_339_cov_8.669617
TTAAAACCATCCACAATTCTTTCACCCGCCTACCTCGATTTCGCCAGTCTAGTCCTGACCTGCATACCAAATGCATTGCTTAGCAGCAGTATGATAATTCCTCTTTAACAATATTTAATACGGATTCTTGCTTAGCAACTAGTTCGTAGTAAAGTCCTTCTATATCTTTTGTTATTATGTTTTCAGAGTTCAATGAAAACATTACATGCTTTTTGCAGCCCAATTTCTGGAATTGAAAATTGCAATATAATGGTTTTTGATGTGGCTTTCGAATTCTATTACAACCCCAACTATTTTCTGTACAGAATTGTGTTCGTTCATTGCTTGTAGGGATTCAAGTTAACGAAGCAGAGTTTATGGA
>19_TGCAGCATCATTTAAGGCACCAGAGACTACAGACACTACTTGATA_NODE_2_length_238_cov_8.138656
TTAGCGCAATTTGATGAAGAACTTTACAAGGTAACCGGTGAGGGAGATGATAAGTATTTGATTGCTACTGCTGAACAACCACTTTGCGCTTATCACATGGATGATTGGATCCATCCAACACAGCTACCATTAAGATATGCCGCGTATTCGTCTTGCTTTCGTAAAGAAGCTGGTTCACATGGTCGTGACACTCTTGGGATTTTTCGGGTTCATCAGTTTGAAAAATTGGAACAATTCTGCTTAACCAGCCCAAATGGCAA
>21_TGCAGCTTGCAAGCTACTCAGCATATACTGCAAACACAACACTCA_NODE_1_length_376_cov_5.662234
TGGGGGCTCTTGATTTCAAATCAATCGACAATGAGTAGGGTATTTTTGTTGTCTCTTAACACTTACATTGCTACTAGTTTAAAGGCTCAAACTTGAAAGAACTATACGTCATAAAATTTTATTGAATCTTATTCTTGTACTTCAGATTTCAAGTACCCAGATATTCTAAACTTAAGCTGTATGTGGGATACAAGCATTTATAGGGTTCATGATGATTGGTTTTTGGCTATTATATATATATATGTTAATTTGGCATGTGGGGTTTCTATGTTTATATAGGAAATTCAAGTTGGAATGGGTCCAGCTGGAGAGCTTCGATACCCATCTTACCCAGAGAAAGACGGAATATGGAAATTCCCAGGAATTGGAGCCTTCCAGTGTTACGACAAGGTATTA
>22_TGCAGGAAAATCGATCAGAATGCCTTCACTGGTACCTTGCCTCCA_NODE_1_length_301_cov_6.900332
TAATTGAGCACCACCAAGACAAAGGGAAGGATGACCAATGAAGAAAAATTAAGACTTCTTATGTGGAGACCGAAATTCAGAAGGGTAAGGTGTACATTGCTTCAACAAGCCTTCAAGCCTAATCTAGGATGGTCATCAGATCTTGTTACTGCGACAGATCACAACAGAAAACTCATGGGAAAATAGAAACAAAGATGGTCAGAGTCCGCAAAGGTAAAAGAAACAGCTACGTAATACAAGTAGAACCACACAACAACTAAAACTGTCCTTATGCTTATATGTCCAATCAAAAGCCGAAAGCCAGAAGTGCAGCAGGAATAAGG
>24_TGCAGACATCGAGTAGTATCGGAACACCGCCGTACGCCGAAATAG_NODE_1_length_234_cov_7.106838
AGGTTACAGATTGGGGGGGTTGAGTTTAAGAGAAAGGCAATGGAATGTCTTCTTCAATTACTCGTCGATGATGAGAATGCTGTTACAGTAGTTGCAAGCGAAGGCAATATAAGGTATTTGGTTCATCTACTTGATGTTGATGATCATAGAGAACAAGCGGTTTCTGCGGTCTCTCTTCTCGCCTGCGCAAGCGAACATTCTAGAAAAACGGTTTTCGAGGAAGGTGGATTAGGTCCGTTGTTACGAATCCTT
>25_TGCAGGTAATGTACACCAGTACAATACATTGGAATCACAGCCAGA_NODE_1_length_214_cov_5.261682
TTTAAATAACAAAAAGCCAAAAAGCCAACACTTTCTCCTCTCGATCAAAAATTGTGGTTTGACACTTCCTCTTCCTCCAAGCAACCAATATTTCCACACCTATTCAGCCTGATTTCGCCTTTTAAAACCTTGAAATCACCAACTTAAAAATTTAACCCTAAATACTAATTAAGCAGATTAGACCAAGATCAAAGTTAAATTCAGGATTAAGGAGGTAGTATGATAGATGT
>29_TGCAGTTCATCATACTCTTGCATTTAGATTTTTGGGTTTGGATTC_NODE_1_length_349_cov_5.753582
CAGATGAACTTTTTGCTTAATCTGCACCCTTTTTCTAATCAACTAAACTAGCCCCAAATCAAATCCAATGGCAATATATAAAAATAAAGATACCCATATTCAAGATTGAAAACAAAATCAACATTTATAAAGCCAATCACACAGATCTAAGCAGAAAGATGCTCTACAAATTTATGGCATTTTTCTTTACTACATGAAGAACAACAAGAACCCTAAAAACCAAAGTCGAAGAACGCATGCAAAGGTCAAATTAACTCAAGATTCGACTGAATCAGTGAAGTAAATAGCTGAAGGCATATGGGTTTCACCTGGATCAAACTTCCAACAATCTACAGTGACCAGATATAGCAGTAGCAAAGAGGAAGCAAA
>34_TGCAGGTCACCGGAATCTTGGTTTTCCAGGCTCTTTACTTGTTGT_NODE_1_length_200_cov_5.380000
TGATTCTTGCATGCTCCTACTGGAAGCTATCCGGCTACTTGGACAACCGCCCTGACGCCGACAGGGACCTTGAATCCGGTGACAGCGACATCAAACCTGATAACGCCAACGAAAAGACGCCCACGGTTTTGGAAGAAAAGTATCTCGTGATTATGGCCGGAGAAGCGAAACCAACGTATTTGGCAACACCAGTTTCAAGCAGAGCGTCGTCGTT
>35_TGCAGCATTGTCACTTGCTACTTTCACATCATTGCTGATAGAGTT_NODE_1_length_228_cov_9.697369
GTAAATATGTTCTCAAACAACAGAAGATGTTGCAACATATAAGGTATTCCATGAAATATACTTTAATCCCAAAACAGACCATATGACTGTATTAACGACAGGCAAAATCTCGATTTTTGTGCGATGACATCAACTTTATAACTTCGTATACATGACATTTTGTTAATTTTTTTTGTTTTGTTTTCTATGCATCATTTGATAAATTTCATGGTACTTTATTCTATCATCAGTGTGAAAACCACTCGTTCAC
>38_TGCAGCCTGCTTCTGAGGGCAAGACAGACTTTTATGAGGTTGCCC_NODE_1_length_285_cov_7.635087
TTGCAAGCCATACCTTCACAGAAACAACCACTCTACCTCTCATACCCTAATTCCGAGTGTGTTATACCAGGTTCAAATTTTATAGTATATGATGTAAAATATCAAGGGCAAACTTGCACGACATGATCAAGTTGTAAGAAAACAAACATTAGGAACAATGTTACAAATCAATATGGCTAATAGCACAGAAAGACTGAAACTTTTGTCGTAGCAAACAATGATTTTGAGTTACATGCTACAATAGAAAGAATACTTCAAACCACCTACTTCCCCAAGCAAATTGAAAAATAGAAACACGCCTGAAAAC
>46_TGCAGTCACAGAAATCAAGACAAAATTGTGGCATTTGCAAGAGGA_NODE_1_length_242_cov_6.640496
AAGATTCCCCTTTGCATTCTGGGCAGTAATATTCAATGTTTTCCAGATCCTTCAATCAATATAATCAAGTAAGTTAAAGTAATGTATCAACAAAATTGCTAGTAAATCAGACATACCTTGAAGAACTTGCTGGAAATTTCGGTGCATTCTGCATGTACCCAAATATTACAACCAGAACACCATATCTAAACAAACGAATAACCAAATACAAATGTTAGATGCCCCTGATACTTCAAAGATAAGATTATGAAAACAGCCATAA
>52_TGCAGTTGCAACGATGGATCTAAACCACATTGGTTGTGTGTGGAC_NODE_1_length_260_cov_6.830769
TTGATGCACAGGGTGAGTTACTTCCGAATCATCATACAAGTACATTTTTGTTTCATTTTTCTTGCTGATAGAAATTGGATTAGATTATTGGCTTAAACGTATAAAGCACACTTGCAACATATCATGAGATGAATCCTAATAAACTTGTTAATATTCTTTTTTTTCTTTAGCACCTGCTTTAATATGAAATGAAGAAAGTTGTATGTAATTAATTGGAATCACCCAGCTTGAATTGATCCATTTATAAATCTCAGCAACAATGAAGTAAATTTGACTTAAAAC
>61_TGCAGGTCCTCAGTATTTAAGCCAAATCATTATAAAACAAATCAT_NODE_1_length_326_cov_6.003067
TACTATTCTACATCTATTGTATTTAACAGTCTCCTATTGATCTGATGCAGCTGTTTGACACTACCTTCTGTGATTGAAACAACCTATTAAAAACAATAACATAAATATGGAATACTTTGGTTATCTACCCAAGATCACTGCATCAAATGACACTGGTGCACAGGCGTAGCTTACCTTGATGGTCAAAGTAGATAGAGGGCAGTCAAATAAGAAGGGGATAGGTCCAGGTCATTTTCAATGTCTATTATACTGGTGTTATATGACCAACCTAGAAATGATTCCAACTCATCTTATCTATGGTCATAAGCAAGATATTGACTCCTAAAAGTATTTCATTGGAAATGATGT
>63_TGCAGCTGGAACGCTTCTTATGTATTCCACCGGATTTACTTCAAA_NODE_1_length_235_cov_6.493617
GGTTCCCCTGGAGTACGCAAAATGAAGGTAAAAGATGTGTCACAATACATGATGGATGCTGCAAAAGAAAATCCTCAGTTAGCTCAGAAACTGCATGATGTGTTACTCGAAAGTGGTGTCATTGCTCCTCCAGACCTATTTACTGAGGTTTATGAAGAGGAATTGCCCATGGAGGAAGTGTCACTTACTCGAGAAAAAGAAGAAAGCAGCAAGTGGGCTAGAATAAGGACTACAGACGGTCAAAGTCATTTGG
>65_TGCAGCAACAACTGAAAGCACTTGGAAAGCCCGTAATAACCTCTG_NODE_2_length_232_cov_6.008621
AGCATTAATGTAACTAATTGTGATAAAAAAAACTCGATTAAATAAGCCAAGCCATGGGCTTGAACTTGGATCCCATTACGGGCTGAATTATACTCCTTGTTTGATTCATTACTTTTCCCTCCTTCCATTTCTCTCACTTATACAACCAGATTGTAGTAATAACTTCTGTTTGTTTTGTCCTGGTTGCAGAGGAAACGCTACAATGAGATCAACAGCCAAAAAACAGATAATACAGGAGATTAATCTTTCAAT
>66_TGCAGGTTAGTGTTCCCTTGAAGCTCCATTTCTTGTACATTTTGC_NODE_1_length_373_cov_5.662199
TAGACTCGATCTAATAGTTGGTTGAGTAGTTCACTTGTTGGTTGGTCTCCATTTCTTCACTTGGTTTCTTCTATGAAAGTTGGTCATGCTATTTGGGATACCTGGTTTATTCTCTATTTAGATGTTGTTTGATTGCAGATCGGGATTCTGAACTTTAAGGGTCAAGTTGCTAAGGGCCAAGATTCAGTTGGGTTGTTTGGATTTCACTTGGATGATTAATTTGTTTCTTGGTTTGATATTTCGTTAGTGCTTCAATTCATGTCACCATTTTCTTTTTCAAATTGCTTGTCATGTAGTGGGAGTTGTTAGCCATCATCCACTCGCTCTGATCCATATTGGTGAATGAAAGAAAAATTGCCAAAATCCACTCAAGATTCAATTGCAGATACCAAG
>69_TGCAGCTGAAGAAGTCAAAGAGAAAGTGGTTGCTGAAGGTGATAA_NODE_1_length_318_cov_9.081761
CCTTCCCATAAATATTCGCCAGGCAAAAGTTTTCTTTCTGCGGAAGTTCCATTTCTTTTCGCACTGGATAACACTTCTGTGGTTTTTACATTTGATCCGTCATTTGTACGTGCTCCAGTCTCAACAGGATTTGCTGAAGTGATCCCAGGAGTCGCCTTCCCATTCCCAGTTTCTCCACCAGTTTCTGAGTTGTCCTTGACTGAGGGGAGCTTTGTTTCCTTACCATCCACAGGTAAGTTTTCAAAGGGAGGCTCAGTATTGAGGGATTCCATAAACTCGTCTAAAGAAACAATCGGTGGCAAGAATCCCTCATCCTTGAACTCATCAACAATTAGTTCTT
>73_TGCAGGCTTAAGGTCTAACATACAAATATCATTGATCCAAACAGA_NODE_1_length_224_cov_5.133929
TTGTTTTACTGGCTATTGTTATTGCCACCATTTCCACTTTTCTGTAATGAATATCATATTTTAACATTTGTTTTTACAGACATAGTTTGAGAGAGGTACTTGATGCTCCAAATGTGATGAGTATCATCAAGGATACAAAAGCAGCCCAAGAGGTAGCAACAAAGCCTATTGCTATACCTATATGTGTTCCTGGATTCACTTCTCTTTGAGAGCTTTACTCGTGCTTTTTTTTTCTCTAGT
>75_TGCAGGCGAGCTTTAGGCTTTCCAACCCAAAGGGATTAATAGCAC_NODE_1_length_278_cov_5.241007
TGGAAGTTGGGGGATGCAGAAGAGATCTGTGGTGTAGAATTGTTGAAATATTTAGGTGGAGTTGATATAAGTTTTTCAAAGGTTGATCCCTCTGTAGCTTGCGGAACCCTTGTTGTTTTGGATTTCAAAACTCTTGATGTGGTTTATGAGGATTCTTCTATCGTTAAGATCGATGTTCCATATGTTCCTGGCTTTCTTGGCTTCAGAGAGGTGTGTATTTCTTTTACTTCTTTATCAACTTCAGATTCCCCTTACTTTTCCTGTATTTTGAGCTTATTTCTTTATGTTGATTGTTG
>77_TGCAGCTTTCACTGCTGTGAGATTTGTTGTTTCGGCCATCCCATT_NODE_1_length_312_cov_7.666667
TATCCCGAGGTAGCATGAAAAACTTGTTAGATAATGCTTACACATGGAGGTGAGCCACTGCATTCTAGCATTCCAACCCCGATAATGGACATAAGAGCTCCAAACCAAGTACGAGCAGGAATGACTGCTCCTAGCATACCATCAATTAAGGGAACCACAATTACCTGGTTTAGTCATATTATCATATCATTAATTTCCACGGCGTTTACACAGAATAGTTGTTTAACTTACAAATCATATCATGAGCTTCTTACAGTAAACATAGAAATAAAGGATGCACGCCCAGCATCAGAAGTCACCAGTCCAAGAGCCTGCATGAGATAGCCTAAGCTGA
>82_TGCAGGAGTATAGTCAGGTTCCCTAGCTAAGAGTACAGTATTCAC_NODE_1_length_223_cov_5.582960
GCTGCAAAGCACACAAGAGAATAGTGAATGTTGTGGAGCCATTTGCAACAAAGTAGCCAATCTTAAGAAATCTGTATGCTATTTGCCCTTTGAAATACATCATTCTTGTTTGTGTCCAATACCACATAATTGTAAAGCAGTATAATGTTTTCGGTTTCTTTGGCCTTATGATGAATAACTCTCTCTCACAATGTAGCTCATTTAAATGATATTCACATATTGTTCTGATCTTGCAGTAT
>85_TGCAGCCGTCGAAACCAAAGAAGACACCACAAGTGAAGCCAACAA_NODE_1_length_358_cov_5.402235
ATAGATGGAAGAAGCATGTTTTTTTAATTGGGAGGGATAAGTTTGGAAAAACTTGGCTTTCATAAAACTCCCCCTAAAAGCTTACTAAATAAGCCACTTTCTATATTATTAAGCCACCGCCAAACAATAATGTATAACTGACCACATAGCCATGAGTCTCGTTAAGTAGCTAACAAACAGGGTACTGTTGTTTTGGTTGACAAGAAACAAACTTCTTTATGAAGAAAGACTAGTAGGAAGCCAGATGCCGGATGCATATCATTCATTTTAAAAACAACTTAGTAACATTAAGATAATGTAACTTATCATAATCGTCATCTTATGCCAAACAATACGGGTATAACTCAGCTATAAAATAAGAATTCATGATCATGGACA
>87_TGCAGCTGCTGCCTTCATGCACAAAGAATCTAACTTGTATGGTTC_NODE_1_length_218_cov_5.252294
TGAGACAGGACATTACCTCTTGGAGAAAGTCAGCTACACCTTTTCTCTCAGGACACCTAAAACCAATACCCTCAAAATACTCTAAAACACTACTGCGAGGTCCATGATACACGATCATCCCTTCCGCCATCAACATAATATCATCAAAGAGATCAAATGCTTCTGGTGATGGCTGAAGAAGTGAAATGAGTACAGAAGCATCTGTTATATGTGCCAAATGCTGAAGACAAGT
>90_TGCAGGATAGTTTAGAGAAGGTTGACATATTCAGGAAATGAATTT_NODE_1_length_323_cov_7.582043
TAATGCCATGTCTCTTCCAGCATGATAACCACCAATAGGTGAAAAGTGGCCAGTACCTGTCTGCAATAGAATCAAAATAATAAAGCACTTCCATCAGCAACTTCAATTATGAATAACAGTAGTGGGGTCAAATGCAGTTCAATAGATATTTAATTTCCAGAAATCCAATAGATTTCAAAGACCTTTACGATTGAAAGATAGTAAGATATACTAAAAAGGATGAAAACATCCTTGTCCAATGGCCAGTCAATTGCATCAAGGCAACAGCAACACAAGCACATACAAATGCCCCAATCTCGGGTGGAAAAGCATTAGTTCTCTACCACAACTACTTTGGCCTGATTC
>96_TGCAGGTGATAAACCATGGGATTGATCTGGATTTGCTGGAGAAGA_NODE_1_length_247_cov_9.028340
CAAAAGACAAACGCTTTTCGTAAACCAGCTTCGACGAATGGATCGAAGACCCCGGAAAAAGGGCGTTTAATTGATACAAAACTTTAAGTCTAATTTAACCATTAATTAGAAGTCGAATGTATGTGGAGATTTACCTAAACGTGGGTGGGTTGGTTGGCCAAAGTTTAGGGTTTCTTATGGAGTGTGGCACCAGACCAAGAGCAAACATGTTGCACCAATCGAGCTTTTGATCTTCTGAGAACACAAAAGCTTGACCATATCCCTGAACT
>97_TGCAGCTGCGGATGCTTTTATAGTGAAATTGAGGTTCCTATTCGG_NODE_1_length_209_cov_5.401914
TGAGACGTTGGATTAAAATCAAGTCTTTATTTTAGCTTCGATTTCTCCGCTGCCCACCACACAGAATCATATCCCGGATTCCGCCGTCAAACGCCATCGTTTACTTCTAACGATGGCGTCGGTAGCTCTCACAGCCTCCGTCAACCTAGCGTTCCGGTCACTCCCCATCTCCAACCCACGTCTGTCTTCCAAACAATCTCCGCCGTTAAATCTCCACAGATCGAA
>101_TGCAGAGTATGCCACACTTTACAAAGAAGATGAACTTATAGGCGG_NODE_1_length_398_cov_7.306533
CATAGCACTAGTTTTAGTCCTAGTAATATCAAAACCGTCCATAATAGATGCAAAAACACCATCTTGCATGCACCTTTACAGGTGTGCCTGTGTGTGTGCATACACATTCGGATTTTCATTTTTCCAAATGCATGGTCTTAGTATGGTGGAACATTCTTGCATAAAGGCTCAGAAAAAATAAGTAGATGGACTAAGAATCTCCTAAAGCTGTGTGCCAAAAAGCAGTGGTGCATATGGTACAAAGCACATAACATTTATCGTCAGAAACAATAATAAGAATAAGATGACACTTGGTCCCAGAGATGGTGTAGTAATCGCTACTACAATTATTGTTATGCATGGTTTATAATTTCTCTTCCCCGTGGCATGTTAATAATATGGATGGAAGAACTTGCAAGGAGAATGCATAAGTGACGACTA
>102_TGCAGATGATATGATGACATCAATAAAAAATTGGTTCAGATGATT_NODE_1_length_278_cov_6.697842
TTGGATAGATAACTATTTGTAGTTAGTCCAGTCATAATCTTTATCTACAATGATTTTAATCTGCACCATAAAAAGTTCTATGCTGAAAATGGTTTTGCTAACAGGCATATTGGATGATACCTATGCTCTTTGTGAGGCCGGTGAAGAGTCAATATCGTCTCTTCTTTCGTTGATGGATCTACTCAGAGAGGATCTTGATTATCTTGTATTATCAAGACTTATCAACGTACTACTTTTTTGTGATTTTTGCTAACCTTTCTCATGACGAGTTGGTAGCTCTGACCTTTTCATTTCACTG
>108_TGCAGCTGATTGATTACTAATACATTTTAGGATGTAAACTTCAGG_NODE_1_length_382_cov_5.994764
TAAGCATTGAACATGCATATCTCCTATTGTATAAGGGAGGATTTCCTAGAGGCATGAATTAACATGCAGAAAAAACATAACTGCAATTTGTATGTGAAACTCTTGACGATTAGACAGATCTATAGCATCATAGAATTATACCTTTGGAGCCAAAATTAAGTAGCTCTGGAGTTCCTGTGCTTGGGATTACATCCTTGCTGACATATCAAATATAGACGCAAGTTCTTCAACCATAAGTTGTTGGATCTGGAGTCTTATCATATAAACTGTCTATGTAAGAAACAATAATGGCAGTCAATTGTGATGATAGTTGTTTTGTCCTGATTTTCTTCTGACAGAAGGGGCAGTTTAGCATCAATGAATGTACTACTCGAGAATTCATGAAATATATAGATTACTAGAAC
>113_TGCAGTGGCAAAGTAGTCCAACATACTCATTGCATCACTTGAAGT_NODE_1_length_278_cov_7.093525
TATCCATCGGTGACCAAGTTCCAGCCGATGGGATATTTATATCTGGGTACAGCTTGTTGATTGATGAGTCGAGCTTGACTGGTGAGAGCCATGCCGTGAATATAGACAACAAGAAACCGTTTCTTCTTGGAGGAACTAAAGTGCAAGATGGCTCAGCCAAGATGCTTGTTGCAGCAGTCGGTATGAGAACCGAATGGGGAAAGTTGATGGAAACATTAAGTGAAGAAGGTGAAAACGAGACCCCTTTGCAAGTAAAGTTGAATGGTGTCGCTACAATCATCGGTAAAATTGGATTGGGGT
>114_TGCAGTTAACAAACATATCAAACTATGAGCAATAATAACAAGATG_NODE_1_length_206_cov_6.932039
CCTCTTTGTTTTTAAAGGGGACTCTGAATAAAATGGATGTTTTTTAAATTCATCAACTGCTGACCCCAACTTTCTGGTAATAGGTGTACAGACCAGTGAAGACTACAGGTTTTATGCCATATCTGCTGAGTACCCTGAATTCAGCAATAAGGATAAAACACTAGTCTTCCAATTTTCTGTCAAGCATGAGCAGAAGCTTGACTGTGGTGGTGGCTACATGAA
>118_TGCAGTAATGAATATGCATAGCCTTGCGAGCATTTGAAAAACTAT_NODE_1_length_420_cov_5.566667
TGCAGCAATGATCAGAAAGAAACAAGTGTTAACAAAACAAAAGATGCCTCAACTGAAAATCATAATAAGTTTGTTTAAGGCAACATCTTATCAGCAATATTGCATACTTAGTCTGTGTTTGGTACATGGACAGGTTTGAACTAGACAAGACTACTTGTCTCATGTCTCTAGTCTTTGGGTACAGGACAGAACAAAATGCTAAAATAACCAGATTGTCCCTCAAGGGTTAATTTATCAACCTTATGCTCTCAATTCAAGTTCTATAGCTATGGAGTTCCTTCAGAATTTGATGATATATGTTGATCAAAATGAGGTTGTAATCAGCAGGGATGATGGGAACATAATGTCCAATGATGAACCCATATTTATAACAAAAATTCCTTCTTTTATATTGAGTTTATGCATTTTATGAGCTACCTAAGGTTCCTATTAAGTTTATTGA
>119_TGCAGATCAAGCTACAATGCAGAAAATGGTAGAGATTCAAGTTCC_NODE_1_length_327_cov_6.024465
CAACTAAAAACTGAAAAAAGGAGCCCAAACATGAAACATACAGGATGCGCTAATGCATAGATGATGCACGCATCGTGTGATGCGAGCGCATCATGGAATCGCAATGCATCTGCCCATCTGATGCGTTTCCTCCGGCGCATCAGAGCGCATCACGCATTAGAGCGCATTATGCGCGCATTTTTAAACCAAGATGAGTGATTCCCTCCTGGATGTGAATTTAAGTGCTGATATGAGGATCCTAGTGCAGCAAGGGCAGATTGGTCAACTTGTAAGGTTGAAGGGAATGTCCCCATCATGACTTTCTTACAGCTTTCTTTTTTTTATGACCCCTAAAAACACCCCCTGAT
>120_TGCAGCGATCATACAATGAACACTATGTGTCGAATAATGATTCGC_NODE_1_length_275_cov_5.327273
ATGCAAATATGAAAAATCAGTGAATACGTTTTTGCTGCATCCAGAGATCAATGAATATGACAAATTTCAAGTGGAGCTCCTGCAATGATCACATAATATGCAGACCGCTACCAACATATCTTCCAATGATAAGAGGTTCAGTTGAGTTGTGTCAGAATATCTGATTCACATGCTTAAAGCTGTAGAAACAGGAGCTTTTTTGGCATCCCGAATCAGAATAGATATATTTCTCTTCTGTACAAACTAAACTAACGTTCTTGTGTGGTACATAACATCTCCGCTGCTCATTCCTG
>123_TGCAGACTCCTATCCAGTTTATTTGCAAGGATGCTTATTCAATGT_NODE_1_length_303_cov_7.689769
TAAGAGTTCATTTATATTACCAATATCTGTTTTATTATTTATAGTATCCTGACCTGGTGTAAAATTATCTTTATGTTCTTAAACACTTCAATTTTTCTGTAGATTGCGGAATTTATTTGTCTAAATGTTCTGTATCTGTAGGAGCCTCACATGGAGGTAATGTCTCCTGTATCCAAAGGTGTTCAGATGTATAATATGAATAGACTACTGGTGTTTATGTATCGTGAGTTTCGTGCTCTTCAAAAGCGTGGATTGGTGCCTGCCATCCGTGCAAATGAGTTATCAGCACAGTTTGCAAATGTGGCCGAAGTTTCTCTAAGGAAGA
>134_TGCAGCAAAAGTAGACATGCAGATATGTTGAGTTAACACCTAGCT_NODE_2_length_206_cov_8.048544
CTTTAAGCACATGTGACACTAAGAGAAGGCAGATAATAGTACATTATGAAGAGCAGGATGAAACCTGAGAAAGGATCTCCACCTTCCTTGAATGTAGCGCAGAAATGTTCCAGTGTCCCAAAGATTGAAGTCATACAGAATTGCAAGAGTGCCCAGAGTTCAGTAAGGCTATTCTGAATAGGGGTTCCAGTCATGAGTAGACGCCTGGGCATGATATAGTGCTCTCTA
>135_TGCAGTGGCAAAACTAACATGGCATTTAGATTTAACAGCACAAGT_NODE_1_length_231_cov_6.064935
CATTCAGAAGAAATGGGTTCCTCCGTTTAAGGCCACCGGGCTTCTGGTGGATGGATTGGTCAAAGATTCAAAAGCAGATGAGGCTAAGGAAATCGTCGAAAAGGTCAAGAGGCAGCTCAGGGGATCTGCGGTAGAATCATGGGGAAAGATTGAAGCTGATCTTCCTATATAAACGAACTCAAGTTGTTTACAGGAAATAAACAGATTTCGTTATCTAATATCTGAAAGAAAAAGGTATGCCAATGGCTT
>136_TGCAGAGGGGTTCAGCATTCGCAGCAGCTTGCGGGAGGTGGTGAA_NODE_1_length_311_cov_5.675241
CAAGTTTTATTTTGGCCTAGATGAATGTTATGCAGAGAAGTTACTTACAGCCATATAAATGCCAACTCAGTGGACCAATTTAACAATTTGCAGGAGTTACTCAACAGTGTTATGTAGTTTTTGTATCACAGTAACTCCCTCAGACAATTGACACTCGACTTATCCCCAGACTTGGTTTAAGGTCATTTTATTTTACAAATTTGAACCTTGCTGTAAATAGGCACAAGTGTGCAAACACAAAGCTTAATCTATAAAATTAAGAATAATAATCAAAGAGGGTGAGTGCCTAAACCAAAGTTATGTCTATGACACGTTGAACCTAGCTCTAG
>137_TGCAGCAGATCCTTTGCATGAGGATGTCACATGTTCTGTGGTAGG_NODE_1_length_247_cov_6.251012
ATTCAAAAGAATGCATGTAATTGGTACTCAGGTCAATTTAGACTTGCTTAACACCCTCCTCTTCCCCCACAAAGAAAAAAATGATTCAGTGAAAAAGAAAAACGAGCAATTGGGGAACAAAGAAAAGGTGTGTATGTACCTTGTAATTAACAGAAAACGTTTCCACGCCAGTAATACTCAAGGACTCTTCTAAAGCATCAGTCTCCGGCACTGTCTCACCCATTTGAAGATCTTTGAGAGTGCCCAATCTCTTCAGCAAAGAACA
>138_TGCAGCAATCTCTATTCTCTCAACTTGGTCGGCAACCACCCACCC_NODE_1_length_290_cov_6.837931
TCTATAGCTTGCATGTACTCTAAACATATGTAACTTCATTCATTACTTTACTTTAACCAAACCAAGCCAAATGGGCGAGTATATCCCAACCGGGGGTGGATGGGGGTGCACAAACCTGACCTCTACTCCAGAGAGCAATGTGGTTATTTCCATGAAGACCCGTAACTTGTGCTCATTACCTAAATTTATATGTTTCACATATACGAATAGCACCATCTCGGGCTTCTCCCTTCCAATTCTCACTTCTTACAAATGAGATTCCTTTCATATCAGCAACCTTTGCTTTTTACACTCGATCCAAATCCACACTTG
>140_TGCAGTTTTTGCCGGTTGATAATGCTTTTGCTACTGTGTCCTATG_NODE_1_length_425_cov_5.665883
TTAGATTTGAGTCTGCATCTGTTTGGTTAATAGTTGTATATTTGGAGCCAAAATTAAGGCCACCATTTTGTTATGAAATCAGTTACACGTTGCTGTCAAAAAGCAGCATATTGTTCAGTTCTCTAATTTCATGCCCTTTACAGCAGTATTTAAGACTGAAGTTCATCGTGCACTTGACTAATACATTAATAAAGGTCATAGCATTGGCCTTGCATTAATTTAAGATGGTTTTGGATGCAAAACCCCGTTGTAACAATAGACAAAACTTAAGTTAGGGCTTTTTACAGTACAAAGATGCTTTTCGCATAAGTTCAAAGCTAGGATAAGGATTAGGAACAACGATTTGTACAAGCATATAGTTTACTAAACAAATAAGCTTCTAGAAGGATGTGTTATCGAGGCCAATCCCAAAATGACAAAAATCAAGAAGACAATAATTAAACCCTA
>142_TGCAGTTCCACCATAGCAAGCATTTGTTGAATCAACACCTTCAAT_NODE_1_length_316_cov_8.664557
TCATCTGGCATATGTTAGAATCCTTACATTAACTTCCTCTTTTTTAGATTGACAGCTGTCACTTCACTACTTGAGAAATATGAGATTGATCCAAAACAAATTGGTCGGCTGGAAGTAGGCAGTGAGACTGTTATAGACAAGAGCAAATCCATTAAGACTTTCCTTATGAAAGTTTTTGAGGTACTAATAAGTCCTTTTTTGTTACTTCTTATGTTCAGTAATTTTCTTGTTGAAACTTGATGATTAGATATTCCTGTAGCCAAGGCTCAGATACGCCTGACTCTTGGTCTCTCTCACTTGATTCCCTCATGCTATGATCCTTATATCGCCTTTTTTCA
>144_TGCAGAAATTCAAGTTGGATTGGAAACCTAACACTTATATGAAAC_NODE_1_length_213_cov_5.164319
TAGGGAGTTTTGATCTCCAAGCACCTAAAACTCTACAGGTGTGCAAACTGTGAAACCACCAGTAGGTAACTCTTACTTTGAATGTTAATATCTTTCTATTTACTTGTTCTCAATGTATGATTCTTCTTCTAAAACGTTCTTTTATGAGTTAGGATTCATTTGAATCTAGTTTCAATCAAAAATATGATGTTTTGAGGCATGAACCTATTTATTTAAGTCAAGTGTGCAA
>146_TGCAGGAACGAAAACTGTAATTGACAAAAAAAGCAACTTTCAACA_NODE_1_length_272_cov_6.966912
CTACCCGTATGCCTACCTGAACTTCCAGATTCCGTGTCTCCGCACTCTGAAATCGTACAATCAGCAGTGTTGAGACTTGCAGAGCATCTAAAGGTTTCACATTATTTTGGGTTTGATAAGTTATAGCCATACCATAGTTAGGAGCAGATATGTACATTGATTTTGAACTGGGTATGCCAAGACTTTTAGTTTGATTCAAAAATAGTTTCTGGTGTAAATGTTTGATGAAGTTATACACAAAAGTACTTACTGTTGATGTGTTTTGTATTTTATAAAGGGAAGTAGGTTAACT
>148_TGCAGTTTCTTCTTTTTGAAACATGGACAAGAGTTAATCGCATAC_NODE_1_length_291_cov_6.773196
TGTTCGTCTTAATGACATCAATAACCTAAAACATAAAACAAACAATATAAAACCATTAAAACCAAAAGTAGCGAAAGAATAATGGTTTAAAGAACAGAAGATTCAGTAACATGCCTCCTTTGAGAAAAGAAACTTGACGTGTTGCAAAGCAAGCCTTGTTCTCCAATCTACATCCTGCATCTCTCGATGAATGTCAGCATCATACCATTTGACAGATATATGATATAAACGTACAGAAGCTTACCTGTTCACTAACACTACTCAAAGAATCATTTTGATCTGCATAAAACGAAATAAGAAATAAGAAAAAA
>149_TGCAGAAAATGGGAGGAGAACATACCTTCCACCTGGAGATTTAGG_NODE_1_length_243_cov_8.419753
TGGACTTGAATCATTTCTCCTCAATATATTTTGGAACCTTCTTTCTTTTCTCAAGAGCTCTTTTGGAGGGTAATCTAAAGGAGTGCCACATATTCTTAGAGAAATGAGACCCACAAAATGGCCTAAATGAACTGAAGGACTTTGAATGCCACCTTCATTGAATGTTTTAACTATATCTAACAAGATATCACATATTAGTATGGTGTTCGTCTTGTTCGAGGAGTTGTCAAAGAGGTGCACCCGAAAAAACTGATTCTTAGCAATG
>150_TGCAGACAAAAGCACATTAAGAAGGATTCCTCATCACCATTTTAA_NODE_1_length_316_cov_7.895570
TGGGGAAAATATGATTATTTTCCTTATATGCTTATCTGTTGTTTTGAGGATCAAATCTGTTTATTGAAGTATTTTGAAGATACATGTAGACATACATGTGATAGTACAAGGTTATTCTTTTGGGAATTTTTCAGTTGTAAATTATGTACATATAGAATCCTTGTACTAGTGGGACCTATGTGGTGTAATATGTATTTCTTTTATATGAAATATATGTTATATGCAAATGTGGAGTATGGGGTGTCACAACATGCCACAAAGTACATCCATCTCTAACAGAAAGGCCTCATACCAAGAAACAATTGGTCAAGCACCACATGTGACCATCCATAGAGAGA
>152_TGCAGTAAACACTCCAAAAGCATTCCTTTTACACCTGGGAGGCAA_NODE_1_length_259_cov_6.806950
TCACAATTACAAGACTGTTATTGCAGCTCTGGTATGAGATAGAACAGGAGAAAATTGTTTTGAAACGACCTGATGAAGGATTTTGGATGGACATAGTGATGTGCAGGGTTGGAAGGACTACAATACCAGTATCAAAGAGAGTATTAGGCTTGTTCATTACCATAAAAGATAGCGATGACAATTGTTAAGCATTCTCTAATTGCTTTGTATGTAACAGTGTAATACTCTGTTAAAGTAATTAAGACTCCAGGGTCATGCTTATATATGGGTTGTTAGT
>155_TGCAGTTTAAATGGTATGTGTAATTGTTATTTATGTTTTTTTTGA_NODE_1_length_279_cov_5.827957
TAGTACTTTAAGCACTTTAGCAAGTAGCACTTTAGCAGGCACTTTCATGTCAGCATTTCACACCTAGCACTTTAGCAACTTGCGAAACTGCTACTTTATGGATATTATATTCATAAAAAGTGGATTTTACAAGTTGCTAAGATGCTACTTGCGAAATCTTGGTTTTTTCGGTCAATTATGTAGAAAAACGGCTATAAAGTGAATTTGAGTGGTCAAAAATGGCTATTTTCGACAATTTCCCTACTAAACGGCATCTGATACTTAATAAGTTGTTTCTGTCATATGTTTTATATAAAC
>156_TGCAGATGCTCAGTCATCAGTGCCGCCGCCAAAGACGGCCACCAC_NODE_1_length_223_cov_9.645740
ACAAAAAAGATGGCTTATTACCAACATGAGTCATCTTATACGTACAACTTGGATAACACTTGGTACATCATTGATGTATAAATTCATCTAGTCTAATGACTATTCTACCCTTCTAGCAAAATTCCCTGAATGAAAGATCAAGAATCATGGATTCGAACAGTGACGACAACGGATTCTTCAATTGGATGACACAACTTGTTGTCGTCCATACTTGAACTAGATGACCCTTCAAATATGATCACACT
>158_TGCAGAATTTGGGTCATCAGCCTCAGTTCCATCGTGGCACAGGAG_NODE_1_length_364_cov_7.478022
TTAGCCTTTTAGGTAAATTACATTGTTAAATGATTATTCTGGTTGATTAGTTTTGCCTAATTTTTTAACTGACAAGTTTATTGAACAAAAATCTACAATTTGACGGAAACAATATGTAATAGCGAAAGTATATCCCAATTAAAACCCACCAACTGAACAATGCCACCACAAGTCCACGACCGAGAAAGTCTTACCAACATTAAACCTTCTTCAAAATGAAACATGACCTGATGCCAATTGAACGGAGGAATCCACCACCAACCAAAACTGAAAATGCAACATGCGGTAAGAAATACTATTAACATTGATATACTCAGACTGATAAGACCTAGCTGCCACCGAATCATCAATCGAACACTACATCAACGGCATCACACCACTGTCTG
>160_TGCAGGTTATTCATCTGTCCCACTTCCCAAGCATTAAAACTCTGT_NODE_2_length_268_cov_6.197761
CACCGATCTCAATTACTTTACTGGGTAAGATTCTTCTTGGCCATCATAATGGCATAGTAATATTGTTGGTAAGCATTCTTAAGCACTAATCGAGTAAAAATCACCACCCTCACTTACTGAGTAAGATTGTTATCCCTTGGCTTGCATCTTACTGGGTAAGATTCTTGGTCCTTGCCGTGCTTATGCGGTAAGTATTTGGTAAACAGCCTCTAAGGGAGTCAAAACTGTTGGGTTTTAAGAAGATGGCGTGAGCCATGAAACCTGAAGACCAAGGGTATTTTATGGAAACC
>161_TGCAGAATCACCGGAAAGAAAAATTAGCCCCCTCCGCAGCTGATG_NODE_1_length_316_cov_5.699367
ATTATTATAGAAACACTAAAATTAAAGCAAATCGAATAACGAGTTTCTTCTTCGATTAATAGTTGAACTCGGTATGTAGCTGCAATTTGATAACATACTGCAATATGCATTTTCTATTGTACCTATGACATTCTTCTTCGATGATAGCGTTCTGAATCCATCAAACTGAGCTAAATCTGAAGCGGTGAAATCATAACAAAAACTAACATGTGAAGTCTAGAATTAACAATTTCAATCAGAAATTAGCAATGATAATCAAATTATAACGAATAGAACCTTTTCCGGAAGGATCGTGAGAGGCGAGATAGAGGATGACGAAACAAAACAGAGTGAG
>162_TGCAGATCACGGGGAAGATGGTGGGGTTGAATGTTTTTAGGGCAT_NODE_1_length_265_cov_8.196226
TTGTTCTACGGGATCTGACGCATCCAACGATGTCAATGGACAGACTTAAAAAAAATCTTGATATTATAATCAACGGCATGGAATCAATTACCAATCTTAAATCTCACAATTCTTTGTTGTACGATTCTAAACATTGTGATCTAAGCAGATGCATCAACAAACCAAATGAAACATATAATTGTAATGGAACAATTCGTGAAAAGTTAGGGACATACCTTCACCTAAGAGCAGATCAGAAAGGAGATCCTTTACATCCAGTTTCCTTTTTAATTCTTCAACAAATTCCT
>167_TGCAGCCGTAGTCTTGCAAGAAGAAGCAACCCAGAAAGATTTTCT_NODE_1_length_249_cov_8.345382
CTCCCAATTTCCCATTTTCCCCAAATCAAAACCTGCCTTTGCCTTCCAAATTCCAATCATTTCTTTAATCCCACCACCCGAATCTCAACCAATATTATTTTACTCTACAAATCGAAAGAAACATAACCCAACTTCTTGTCTCTGCCATGACAGAGGTCCTCCATTCTCCACCTTCTCCTTCGTTACAAACTCACAATGACACGCCATTGTTTCAGTATGTAAATCAAGAATCGGAAGAATTACAAGAAGGGGTTTCTAGGGTTACGAATTG
>168_TGCAGAAGGAAGTGAAGACATTGATTCATAAAAAAGAAAAGCTTT_NODE_1_length_246_cov_5.105691
AACAATGATTGATTATATATATCATTTCCATAGAACACCGTATATTGCCACGTACAAGAGAAGGTTTACGTACCTGAAGATGCAATGTGTTTAAGAACTTCTTGTCTCCATACCACTCAAAGGTAGTAGCATTTAGCAAAACAAACCCATATACCTCCTCTAAGTATTCCAAAGCCTTAGACAAGAAGTCAATCTCCTTGTTTTTGTTCATATGACCAGTTGAGGAAATCAGCTGGATCACAGTTTCTTTCTCATCTAAG
>172_TGCAGCCTTTCCAGGCCAAGCAGCACTGTTAGCTTCCACCTCAGG_NODE_1_length_259_cov_8.640926
AAATAAACCTACGGTTGAATCTACTTCTGAAGAGGGTGAGATATTGGATAACGTGAAGGATAAGGAGGATAGGGAACCCTCCTCTGAAATTATCACAGTCAACCATCACTCTGGTGAAAAGATGGAAATGGAGATGCGTCATGTTCAGGAAGAATCTGAAGATGAAGCTTCTATGCACATAAAACCGAAGGATGTTAGCCATGCCACTTCTGTAGAGGATTGTGAAAAGATAGGTGATGACTTGAATGATCGGCAGGGGATCGCTGAAAATTCCTCCTCTG
>175_TGCAGTTATCAGGATAACTCATATTACCAAAAACTATTTAAGTTC_NODE_1_length_224_cov_6.031250
AGACAGTAAATTTATTTTTCTGTGCTTCCTAAATGACACTAATACATCTGGAAAATTACATTTTACTAGCTGTCATGGATTTCATGGATTCAAAATTGATTTTGATTGAATAACTTAGAACTGGATGAACTTCTTTCTGATTCTAGATTCTGTGTCTGGGAACACCACCTGCTTGTAATGACACATGCAAATCTGTTCCTGTTGTTCTGTTGTATTAGTGATAAATTTTTGATCGTTTTA
>176_TGCAGGTATGGGGAAAAGCAGCAAAAAGCCAGAAGCTGGCATTAT_NODE_1_length_349_cov_5.409742
TAAATCTTAGCAATGTCCATCAAATATTCTAGCAAAATATTGCAATTTTTATTGGAGTGAGAAGAATAGTGAAAGGAGGGACCAAGAACATGCTATAAAAATATTGGAATTACCTGATCAGTGATGTCAAAAATGCATAGCGCATGGTATCCATCCCAAGCACATGTGTAATGTGAATTCCTGCTTTGAAACCTTCCATACAGAGAAAAACTCTAGGTTTATTCTCCCTTTCCTCCATGCTTACTGCAAATGTAGCAAGCAGCGGCCAACCTACAGCTTCGACCATTGGTCTTATGAGCTCAATCTGATGTGATGTATAAAATGTACCCCTTTTCGCTCCTTGGCTCCTAAAAATTGCTTGCGTTTGTT
>181_TGCAGCTTCTTGTCTTGTGGATGGCTGCAACTCTGATCTTAGTAA_NODE_1_length_253_cov_5.328063
AACAACTTCAATGGCTATCGCTATCCGATTTCCGGGTATTTTGCGGTTAAACAGAAAGACAACACCTTCCCAACAATCTCAAATCCCCCCATTAACAAACCTTACCAAAATCAATCCCCATTTCACACAAACTTTCAAAAAAAGAAACAAGATTTCAAGAAAGCCATAAACCAGGTTAGTAAACCATAGAACAAAAAACAAAACAAATGAAAGGTATACCTGCTACATTGCTGGCAGAATCTTTGCTTTTGGCCATTAATGGAAACCTG
>185_TGCAGAACCCCATACTACCGGCATCTCATGGTACAACATCTCTCA_NODE_1_length_219_cov_5.497717
TGTTTGTGGTCAGCTGGTGTTCTGAATTGGATTGGTATAAGATAAGGGGAACAGTAAGGTCTCGCAGTTTTAAGAAGGCATTGAACCTGATTTTGCTGTTGGAGAGTCCTTTCAAGGTTTCTACCAAACATGACTGATTCTTTCGATTAATAATAGCTGAGTGATCTGTTGTTATTAATGACGTTAGAAATTTTGCCAATGGTATGCATATAAACAATAACATTATTGAATCGATTT
>186_TGCAGCTTACTTTGCATATACGATTATGAATAAGCCTATTTTAGG_NODE_1_length_339_cov_8.893806
AAGAAGGATTACCAAGAATCTCTCTCGTTGTTTGTATAGCCTTAATCTAACAGCTCCATTGCAAATAAACCATAGAAAGTGACAAAAAGTTTGCTATGAAAAGTGTCATTCAAGCATACATATATCATATATGATACATGCATATCAAATTTATCTGGGAATCTAGTAAGAGAACATTCAACTGCACCAAATATACAGTTAATGACTTCTGAGATCAACAAATCACCAGCTCACATTGAAATTCCACAAATTCAGTTATATCATTCACCACAAAAGTCGAAGTTAGACTCTTGAATTGGGGCAGAAGTACCACCCGGCAAAAGATTAGAAGTGCATAGCCTATATTGCAACTAACTTACCT
>187_TGCAGTAATTTAAGCATACATGAATTTAAATAATATAATTTGATA_NODE_1_length_379_cov_6.812665
TCAACCTGATGAACACTCAACCAGAGCTTCGAAAGATCAATTAAACAAACTATGTGGCATTCTAGTGAAGTATTACATAGGGGAGGCTCCTAGGTTTGCGATAGTTTTACATAGGAGGAGAAGCCCACTAGACCACGACTGTTAAAGCCATCCCAACCAGAATCCTATATCCAACAACAAAAGAAACCACAACAAAGCAAACCAATATGGAAGCATCAGTCTATTACTTGCAGGTTTGTGCAAACAAGTATAGCCTCCTTTAGATCATTCAGCGTTTCTTGACTTGATATTTTAACTGCTAAAAACAGCCTTTTCGTAACTAGTACCTCATAATTGCTTCAAAGAGATAGCTTGAATATTACTAATTTCTACTCCTTCGATTCTTTGCAGGTCTCACAATA
>190_TGCAGGAATGAAAACAGCCTCTCCAAGATATTGCTCAAATGTCCA_NODE_1_length_310_cov_5.661290
CTATTATATTGTATACCAGATATAAATATCTGATTGAACATTTTGTTTATACTTTAGGTTGTTCATCCAATCCATGACCAAACCTTCTATTTTGACGAAAAGCACAAGAAACAGCTGAAGGAGGAGTTTGGTAAGATAATACTGCACCTCTCGCATGAAATTGAATAGAAATTCTATGACAAATTGTCAAATATCTTTAATATCCTTTTACAAGGACACAATAGTCTTGTGGCACCCAATTTAACACCATCAGTTTGTTTGTAAGGATGATAATGGACAGATAGGTAATTTGACTTGGAAAACTTTCTAAAAAAGGTAATCTTGCAAT
>191_TGCAGTTTTCCCACTCTCTCTTCTAACAATCAAATATCATCAACC_NODE_1_length_375_cov_5.218667
TCATTCTTCAAAAACCCATCCATCAATCCAAACATATGTTCTTCTTTTTCCCCAAAATACCCTGCTTTTCTCACCACAGTTCCACTGCCATAAATGGCTTCCATCAACACATTCTGAATTCTCATCAAACTCTCATTATCGTCAATCTGATTCCCATGCAAATCGGTAACTAGAAACTTAATTGTCACAAAATAATCTTCAATTTCATCAAATTCTACCGTAGTTCTCTCGATTTTAAACCCAATGGTTTTCAAAACCCTAGTAATCCCTTGGATCAAACCCATCTGATCCTGAACTCGAATCACGAAAACAGTACCGTCTGCTACATCTTTCTCGATCGTCACAGGTGAAGTAGCGGTATTCGAAGCTCGTGTTATCGATTTGCAGCCATTAAT
>194_TGCAGCCAAAAATTGAAGAAATATATCAACAAGAAGATAAATGAG_NODE_1_length_259_cov_7.173745
AACCTAAACCTAAATATACATGCACTCGGGGATAAAAGAAAAATGTTTGTAAGAGCATTTCACACTAAAATGATTATTGCAACTTTGGATAAGAATGTCCTGTATAACTTTTCAACAGAAATTATAATGCCAATTTTTCTGAACCATGATATGCAGCTTTATAGCGCAAGATTAAAGCATGGAAGTGCTTGAATTATTATGCAACCTCTTGGACATGCACCACAACTAATAGGATGTTCATAGTTTGAATCAGACCAGCAATTATCAGTTTTAAGGCTT
>197_TGCAGATTTAAGAGAAGATATGGAGTACTTGAGTAATCATCCTGA_NODE_1_length_390_cov_8.748718
TGCATAGATCCGCACGCGTCTATGGTGAATATAAACCTATTATAACACTTTTAGGTACTTTTGTCCTATAACTTAACTCTTATAAACTATGTTATTAAGACGTTTAAATATCTTATAAACCTAATTTTCTTGTAGTGATAATAAAACCTAAAAGTGATTGAAATTCATTGATACCTTCTGAGTTTTTGAACTGCATTCTACATAAGCAGCTGCACCAATGATGTTCTTGAGGTCTTCTCCCTGGAGTGTATGACAACTTTAGTCCAATAAGACGACATTGCATGCAACAATATACCCGGTAAGCTCTAACCGGATAAGAGTCGTCACCCATTCATACACGGATAAAACTGTTGGATCGTTCTTACCGGGTAGGATTATAATAGATTAAGACGACTTAATTAGTTACCTCGGA
>200_TGCAGCACTCCGGCCGGTCGCCTCCGCCTTCGCCGCCGCCGCTCA_NODE_1_length_231_cov_6.186147
AGTATCAGGTATGAAAAGATATCGAACAAAATTCCATCGTCAAAATGCATGAAAACAAAAATGAAACCCTAAACAAAAAATAATGAGCATTACAGTAATGAACAATTACCAGGAAGAAGAGGGCGGAGATTCACCAAAGCATATGAAAGATCAGTAGAGTAAAACACTTCCTTGCTATCAATTTTGTAAGGTCCAAACTTATATTGTTCCGCCTCCATCTACAGGCATCAATTTTCAACAAATTAAGAG
>203_TGCAGGCCGTGATGGCTAGCGACTTTGCTATAGCACAGTTTCGGT_NODE_1_length_238_cov_7.184874
TGGCTAAGATGGAACTCCAATATGGATCCTCAAGAAGAGACTAGACAGTTCCCCCAAGAACGGAGGTGAAAAAGTGTGTCAAGTCCCTAGGTGGTGCTAGACTCCATCTTTGATATCATGTTAGGATATATAGAGCCCCTTTCAGTATCAGGGGAAGTTCCTACATATATACATGTTTGATGGTCCATGGTCTTTGTCTAGCCGATGTGAGACTCCGACACAGTTTCACAAGGATAAGTTTTTCAAATTTATGCCAAC
>204_TGCAGAAAAGCAAAAAACGATGCCTGTGTCAAAGTAAATTAGCCC_NODE_3_length_255_cov_7.023530
TTGTGTTAATTCAATCAACAATTCATAGGATATCATATCAGAGAAATAAATCTTCACATACTGTTATTCCTTGATCTCAATCATATCTTCATCATCACCAACTGCCCCCTAATTTACTTATTGTTGGATCATCTGTTTTGTTGTTTGGAAGTTTTGAAATGGGTTTGAAAATGCTGGACTGCTTTGCTATTGTTATGGTTGATTGTTCCTCTATATCTTTTATGACAATGTGCTAAATCTTGAAATGTGTTTGACTCATATAAGATCATCACGATTT
>205_TGCAGCAATATGAACATATCCATTATTCCACAACATCAAACTAGA_NODE_1_length_323_cov_5.557276
TGTATTGGAGTCTAATAGATGTTCTATCTGCTTTTGAATATATGTTTTCTTCTTATAGTGAATATTGCTCCCCATGGATGTATCCTTATCAGGCGGACCACATAAATCTGTGTTCGTTGTTCGTTATCCATAATATTATCATATGTTCTTCTGTTCAGGCCTACAGACCCACATGTTGTACAATGTACTATATATTTAGGGTTTGTCCTCAGCCATAAATACATATTAAGCCCAAACTGTTTGCATATATGTTTGAGTTTTGTGTAATTAGGTATCTCAGTGCATATAAAACGAGTATTGAAAATCTATATATCTTCGTATCGGAGGTAAAACCGATTCCA
>209_TGCAGTTCCTCTCTAAGCAAGAGATTCTCATTTCTTAGTCCAGCT_NODE_1_length_290_cov_7.220690
AACTACTATTACTTGTACTAAAAATATTAAATCTCTGTCATATTCTAGGATTCATACTATCTGTTTAAAGTAGTTGCATCTTCGGTTCTTACAAAGCTTTTAGACATATATTGCTGATCAACATCAACCAACGCGATTATCATGTCTTCGCAGACATCGCAAGTACTGAAAAGAGAGATGAGGAAGCAATCTAATAGAGAGTCAGCTAGAAGATCAAGATTGCGCAAGCAGGTGACACATACTTTGTTTAATGTAACCTCATAGTGTCCAACTGCCAACTTAACTACCCTACAGAAAGAAAAAAGAAGCTTT
>211_TGCAGCATTTATCTCACTTTAGCTTTTTCTTTCATTTCATACCCC_NODE_1_length_423_cov_6.245863
TTTTCAACCCAATCTCGTCAGTGTAAGCAATTAGATGAAAAATATATTTGTCCAATCATAAAGTACACAAGCTTTGGTAATGCTACAAAAGATAAATGAATCCCCTGCCTAGCAATAAATACAAAACAGGCAAGTGACTGGTTTGCCTATAGATCAATATCTGATATCTTGTTCCAGAAAGCTGGTCTCGAATCATTAACTTTAGAATTATGACCTGTAACAATCATGTGTAGTGGTTCATAAGCACTGTTAGATGGTAATGCAAACATGGTACAAGAGGAGGTGATGTTGAGGGAGGGGATGCCTAAATTGACATTATTCTTTACAATATGCAAGATACAAAGGTAATAATACAACCAGGCTGCCACTATGAAGATTTAGATTTTATATCTCTTATTTTATACAAAGGTAATAATACAAGAGCGTCTATGTTATATTTTATATC
>212_TGCAGACAAGACACAGACAACTAAGGATCTGACGCAGAGAGACGA_NODE_1_length_379_cov_8.646438
TCTTTTGTGGCCAAAGTATCTCTTAGTTCTGCAACTTCTTCATCTCGCTTGTGAGACAACTTCTCAATTGCCGCCTTTGCTTCATGGCACTCTGAGAAAATAGTCTCAAAACGAGATTTGTACTCAGAAACCTCAACTTCCAACAGTTTCCTTGTGCTCTCTTCATGTGCTAAGGCCTGGTTGCATATCCTCAGCTGGGTCTGAAGGTTTTCAGATATTCTAGTTTGAGAATCCAAGCTTGTTTGAAGTGAACAGATCTCCTCCAACATCAATGATTTTTCCCTCTCCCACTCGGCTTTACTAGATCGAAAATTTTCCTGAAGCCTTTCATGTGCTTCTTCAAGATGTTGAAACTGTTCATTCTTCCACTTGAGTTGATCTTGAACATCTCTATGCTTCTC
>214_TGCAGTGGTGCGATGACAGCATTTTATCTGTACAAGATTGCCACA_NODE_1_length_306_cov_5.810458
TTAGTACAAAGATGGCATCTGTTGCAATAAGCAACTTCAAAGTTGCACCTGAACTGCCCGGATATTCCATTCTTGCCAAGATCGTACCAAGACTCGTGTTACATAGAGAAGTATGTCGGTCGGTGGGTTAATTTTTCAAATATGGATTAAGTGCATATGTTGACCCTTCGGAAGAAAAATAAGAAGTGGAATAACATAACTAATTGAATAGAGCAAATGCGAAGGTACAAGCACAACATAATTTTCTTTTTCATGAAACACCATCACCGTATCCGGTATACACAATGAACATTCAGAATACATTTGCAGTTTGTTTACAGCTAC
>215_TGCAGTTCATTGTATAAATGGTGGCTTGGTCATTTGGCAACTTAT_NODE_1_length_440_cov_5.627273
TCGATATTTCATGACAATGAACAAAACTAGCAAGTGGAGCCTGAGTAAACAACATGTAATAACTATTCCAGTAGTTCCTTGCATCTGTGATCTTAGATAGTGCTCTTAAAAACAAATTAAGTGGCCCACAAGGCATTGGAAGCCAAAACAGGAGCTAATATTATCATCCTTGACATGTTGACCGTGGTAGGGAACACTCTTTGACTTTAGGTCTTACAGAAAGGTAAGAGAACAATGCCCCAACAGCCTCTGAAATATCTATAATTGTTTGTTGTGAAGGAGGTTCTTTCTGTGCAGTGGACATCACCATTCTTGAAGGCACACCTGTATACATAGTGCATGATGTAGAATTTACCAACATAACTACAACTATCAAGGAAAAGACCATAGAAATGAAAAAACCTGTCATTAAGCTCATCACATAAGGAAGGCCAGAATAAATGTGATCAGGTATGATTTTCA
>217_TGCAGAGAAGGCTGCTGAAGAAGCTGATATTGGAGAAGAAGACGA_NODE_1_length_420_cov_5.669048
TCGAAAGATAAATTAACTACAACACGGAGAGGATGTAATACAATCAGCTAAACGAGGGAAAGTAGTTCCTTACCTGATGGCAAAAAGGCGTACCACAATCCATGCACCGTGCAGCTTGAGTCTTCACGAGTGGCCCAGGTTTTGTCTCTTCCATAACTTTCTTCCAATCATTCATCCGAACAGTAGGGTCCCTGTAAGATACTCCCTCACGCTCGTGTGCAACAAATCCACGGTGTTTAATGACATTATCAACCTGAGATGGTCGGGTGACCAGTTCGACATCTTCAACCTCTTTGACCTGAAATGCCAAAACACTTGCTGCTTAATGGGCTGAATAGGCTCAGGGGTAAAATAGTCGTTTCTATCATTTAGACTGTTTATTCAGCACAACAACCGAATAGCAATTCTGTTCATAAAGGTTAAGAAGATCTACCTGATTGAC
>218_TGCAGGAAACACATTTGCGGTACTCTTACTGTGCGTTTCTTCAGA_NODE_1_length_308_cov_5.629870
GCAATAACTAGTAATATCTAAGATACAAAAACCTTCACAGACAGTGACAGTACTTCTAATATCATATTTTATTTAATTCTCTTAACCATAGAAGTGAACAACATTTATCATGCCTATACTTGGTTATTTACCAAAAAGAAATAGTATCTTACAAATCTATCATGGGATGCATGCGACCGCCGGACAAAAAACCGATGGCATAAAACCATAGCAGTTCCAATGGTAGTTTGTGGCCTGTGATCAAAATTAAAAAAAGTTCGTGTCAAACAACAAAATGAACACAATTAGACAAACCTTTATAATGCCTAACTTCAAATGACATCGTT
>219_TGCAGAAATCGTGTTCAGTGGAAGAGCTCAACCGGGTATGACTGC_NODE_1_length_317_cov_5.757098
GATACGGGTTCTGGTGTAATTTCTAAACTGGAGTGGCGTTAGTGGAGTTCGTTAAAACCACAGGGACGATTGATGTAACTTATTCTAGTTTTCCGTCTTTTACTAAACCTTTCTTGCAAGCCGGGGTCTTCTTGAAAACAACCCCAGTCTCTTTGGACAGAGAGATAAAGCCTGCTTACATCTGGACCTCGACCCTACCTCCATGTGGAATATTGGCCTAAATCCTTATTGCTAAGCTTGGCCAACCGTAAACGGTTTTTTTTCCTTTTCTTGCCGTGGGACGTAATATAAGCTAGTGACATAAACTACGAACCACTCCCAACCCATGGGGTACACG
>220_TGCAGGTGATTTGTAAAGGGAATACATTGCTGAATTCTTCCATGG_NODE_1_length_388_cov_7.329897
AATGAGCAATTTACAATGAAATTGAACAAAAACATCAACAGTGAAATCCCCAACCAGAAGCAGAACCTGATAAGAACAACTAGAGTACAACAGCAACAGCAATCATCAACAACAAATATTAACAGCAATCAACTCAAACAGTTAATTACTTAGAACCAGGTAACAGTCAACAATAACCAGATCAAATTAAACAGTTATGATTGAAACAAATGTTGTATCAAGATCCACAGCCACCTGTTTGCATTCCCTTCACAAAGCACCTATAAGAACAATATGTAGCCTTTAATCCAAAAGAGTGGTAAGCTGTTGACCTGTACGATTTAGAATAGATGCGCTCAAGATGAGATCTTCTTCTAGTTAATGAAAATGGGAGCACTGCTGAGTACATAAAGAAAACACCAACTGATAAA
>221_TGCAGTATCATGTTGCATTTACAATGTGTCGTACAATACTTGAAC_NODE_1_length_290_cov_7.275862
TGCTTACCGGGTAAATTGTTCCATACGATACCGTTTTGGTCAACTAAAATCTTACCCGGTAAGTAAGTGATAGTGTTAAATTTTGCCGGTAAGCACTTACCAGGGTAAGCGTTTGACAAACAGCCACTAAGTGTTGGTTTCCGGTTTAGACTTCAGTTGTTAAGTTTTTATTTTTGGTTATGTTGGTCTTTATGGTTTGTGTTATGAGATAGTTGGACATCACAACTCCGGATTTTGGGCATTGAAAGGTTGGTATTATAGCCAGGTTTTCAAGAGAAACATGTTATGATCTATGGCCTAAGCTTGAACTCT
>222_TGCAGAATTGGAAACATGTCGTTCATCAGAGGCACTATTATTACT_NODE_1_length_301_cov_7.149502
TGTCTGGTAAACATTTAGTAAATGGCCCCTGAGTTGGAGAGTGCTTGCCCAAATTGTTTTTATTAGCATGCAATTACTGGTAAGCAACCATTTTCAGTTAGCAAGATTACCCGGACCGAACCTCTTACCCATACCGCACTTTTACCTGGTTAGCACTTACCCAATTTGTGTTGGTAAACAACCCCTTAATGTAGCTTGATGTAATGGGAGATTAATGGACTTATTCTAACAGTTTTGTGTACATTTTTTTTGAGTGAACGGGGGTATCTGGGCCAACTTATGCTACCAACTAATGCCTGGAGTCATCATAGGTCGGTAGGTGA
>230_TGCAGGAAGATGCCAAACAGAAGTTATCGATCTCTCATCATGATT_NODE_1_length_264_cov_5.178030
TTTCTACTCAAAATTTCACGTTTTGATTATTTCTTTCTTGCCTTCTGTAAGACCTCGCATCCAAAAATTTTACTGGGTAGGGTATCATTTATAAATATGATCTACACTCTTTGACTTTGTAACAGCTTCTTCAAGGGATATAAAGGTTAGTCTTTCTCAAACTTAAAATAGATGTTATGCTGATATATCTATAATTCCAAAAAGCAAGGATCAAACTAAACTTTGATCGCAAAAGTTTCAACCCTAGTATTCATTAGATAATTGAATGATTTGAATTTTT
>232_TGCAGTGTGATGCATTACTACCGTTTATTTGGTAACTTAGATTTG_NODE_1_length_333_cov_5.201201
TATGTATGTGTGTTACACATATACGTATCATGTTGAAAAATAGTATTCAAAGTAATGCATCACCACCACCGCCACAAATAGACATTGTTCATGCATTAGCAACTTTCTGTTATAATTGTTATTAACCTCAATATTATTCAATCTCATGATATTTCATTGTACTCTTAAAACTAAGTGGAAATATATGGAGGGAAAATAAAATAATGGAAATGAAAGCTACTTTTGACCCAAGTATTGTTGATCTCTACTTGAGTACAAAGTACATGTTCTTGGGGTTCCATTGAGGATACCTTATGCCTTCTTGAATTGACTGTACTTTAGAAGTGGGATGGTAAGAATTTTGTTTTCCTA
>235_TGCAGAAATCCCAAGTAGATTAGGCTTAATTTGGTCAAAAGCCAT_NODE_1_length_249_cov_6.554217
TGAAAAGATCCCAATTCGGAAGGCTCATAATCAGGATTCTGATCTTCTCTTCGCTCCTTAGCTCTATCTCGATATTTTGGTTGTTCTGGTTCTTCCACCTTTTCCTCTCTGCATATTTCCATTCAAGGGCCAATCATCAGACTTTTGAATGGATTTACCGGTACGATTTATATGTGCTCAGGAATAGAACAGAACAGAAATTGAAACAAAATGTTCCCAAAGGTAGTTTAATCAAATTTGGGCTCTGGTTGGAATAAGAAGTTTATTTTAG
>236_TGCAGCTCCAAATGGGTTACTCCAACCTCTTGATATTCCTGATGC_NODE_1_length_256_cov_10.574219
AACAGCGAAGATACGTCTCCAAACAGCAGTTAATAACTTCTGTTTGACCATCTGATTCTGAATGATACGCCAAACTCGTGTAATTTCATTCCTTGTAAACGAAAGAGCTCTTGCCAAAAGTGACCAAGAAACAGGGGATCATGGTCGCTGACAATAGGTTTTGGAATTCCGTGGTGTCGAACTATTTCACGAACGAAAACATCCGCAATAGACGCGGCCATATAAGGATGTTTAATAAGAATGAAATTGCTGTATTTTGATAGCCGATCCACCAACAC
>239_TGCAGTATTGATTCTTTTATATCCTCCCACAGATTTAGAGCTGAA_NODE_2_length_237_cov_6.552742
AGAGTCGGTCCATTGGGCAGCCCAGTATAATTCAGCTCAGCACTGGCTAGACTTAGGGGTTGTCTACATCTTACCACCTCTTACCAGGGTAGAAGGTGGGAGTGTAGTGTTTACCAAGCCAAAAAAAGGGCTCTGATTACTGACTGCAATCAGTGAAAAGAAATGAATCTGACCACTCTGAGTTGAAGCTTTCCTTCTTAAGCCCTCCCCTCATTCCCATGGTCCCCTTCTTCATTCCTAGTTTTAAAACGTCATGA
>244_TGCAGCCATTACCTTGGCACTAGCTACCCTCACAGTGGTGTTAAC_NODE_1_length_378_cov_7.531746
CGGTTGTGTTTTACGACACGTTCTTGTACCTTTAGTACATTCGGTATACATTTTATATGGGGTCTGCTCACAGTCTGTGTATAAATTTTTCCAACATAAGTTGCATCATTTTTCTCCAAGATAATACCAGACCTTTTCATTGCTGTTGTCTTTGTACTACCAATTTATTCCACCAAATCAACCATCTTGATCTGTTTGTTCTTGGGACCTTCATCAATCGAAGAAACAACCGACTTCAATTTGCCAATATAAAAACTCTTCAACTCCCATTGTTATATAGAAAAACGGAATATCTTCCTTCATTCGATAGTCGTGTTCATGGTCATGTTCATGTTCTCTTGGGCTTAATGGTTGGAGCTCATCTTCTTCTTCTTCGTATTCAGAGCTCAAATGATTGGCT
>245_TGCAGTATTGTTCATCTCAATGGATATAAACTAGAACAGTTATGT_NODE_1_length_224_cov_5.919643
CATAAGTTACAATCAGACATACAGGTTGAAAATTGGTTCGTAGCAGAGTTAAATTTCAATTTCTCCAACTTAAAAATGTTCTCATGTTCATTACAGCAATGCACATTTGCAATACTGAATCATGTGTTTATCAGAGATTGTAATAATGTGGGCATTAAATAAAAACAAATGTCAACTGATACTAGCACGTGTTATACAAAGTTTATCTATCAAGGGTAGGTCTTACGTTTCACAAAATCT
>253_TGCAGCGGTGGCTATTAATAAGGTCCCTTGGTACTTAGCATCTAG_NODE_1_length_289_cov_6.162630
TATCGTGCAACAAAGGGATGGGTAGGTAATATTATAAAGGAGAAGTTAAGGGTTTCACCAAACTACAGGCCCAAGGATATCGTTGCTGACATAAAACGAGAGTATGGAGTTCAGTTGAATTATTCCCAGGCATGGCGTGCAAAAGGAATTGCCAAGGAGCAACTTCAAGGTTCATACAAGGAAGCTTACTCTCAGTTACCTTTCTTCTGCGAGAAAATAATGGAAACTAATCCAGGTAGTTTAGCTACATTTGCTACAAAGGAGGATTCAAGCTTCCATCGTTTCTTTGTCTCATTCCATGCCTCTATTTC
>254_TGCAGAGCCCCTTTTGGTCCAAATCATGCTCATTGTGAAATTTTC_NODE_1_length_346_cov_6.008670
TTTAACAGAAATTTTTGGTGAATTTATGATGCTGTATGAAGATATTTTGGTTTTCATGAACCATGCTAGACTTCAAAAGATTTCAACATTGGTTCAGCACATACATGATGTAAGGACTAAATGTGTGTTCTTTCTGGGGCCTGGGCTCGATATAAAGGTCCATCCTGGTGCACCAAGTCTTAGACTCGAACCCATGACCTTACCAATGAATGATTCAACAGTAGATCCTTTCTCGAAATCTCTCAAAGATTTGTTTTGGGTTTGCCCAATGATGTTTCTGTTTGTCAAGTTAGCAAGAAAGGTATGTTTCGACCCTAGTGCACCACATTCTCATGGTTTTGTGCTCTCAGAACCAGTTTGGTCCAATG
>255_TGCAGCACTTAGTAGCGAAATCTTGTTCAGACCAGGTCTTAGATT_NODE_1_length_317_cov_5.574132
AGTTTTGGGCTTATTGTTGCACTTCGTCTACTCAGTGTCAAGATTGGATCCAACGAGGGGTTCGTGAGAAGTGGGAAGTGGCCGACACTTACGATCCAATCTGCTGGTCATGCTTTGCATGTTTTCATCAATGGCCAACTATCAGGTGAGAACTTTCGAGATAACAACGAGATCCTTATTTAGGTCATTACTTAATCGAAAAAGGCGGTATACTACTTTGGGGTAGAGGTCATGTCTGCGTACATCTTACCCTCAATGGACCCCACCTCTAGGTGGGATATACTGTGCTCGTTTATTGGGAAACTTGCAAAGTTCATCATATGAATCTATTTGCTTT
>256_TGCAGCTCATTGCTGTTTCTACATTAAGCCACCACCTGTGTTCAT_NODE_1_length_297_cov_5.299663
TCATGATTTTATGTTCTCCCTCACCAGGAACATTTGCATCAGAAAGAATTACCTATAGATATGTATATATAGATCAACATTAGGGAAAAATAAGAGCATGGCTTAACTAGCTTTTGTTAATGAAACCAACTAATTTCTGAATTATGAAAATATAAGCATGAGTAACCTTTAACTGTTTCCATGTTGGATGGTTTGAGATACGCATACGAATGTAAGTTTGGAGTTGTTCAGATAACTCAGACATAAACTCAGTCCCCGGAGCAATTACATTCGAATCAGAAACTTCTGATTCCTCCATTGACAGGAGATCTCTAC
>259_TGCAGCCGCTTTCAGAGACAGGTTCGACACCCGCAACACCTGGTC_NODE_1_length_250_cov_8.568000
AGTGGGGTTTACTGCAAGTAGAATATATCCCTGAAAACTGGATATATGATAATGGAATTATGAAAGGTACCATCACAATGGTGACATCCATAATCTATATTGGCTTTTCATATTAAGCATCCAAAAATGGAATTTATACCCCCTTCAAATCATGCACATAACCATAAACACTTGGCCTTATAAATACACCCATGCCCATGCCATCCATATCCCAAACCACACCTTCAATCCTTTCTTGTTTTGCAATACTAATCAAACTCATCAATGGCAGC
>264_TGCAGAAGCGCTGTTCTCTCACTTTTGATGCATAGAACATGATCA_NODE_1_length_204_cov_8.014706
CCTGGTAAACCAACTTTATGTCAACTTACCAAGTGGGGTTTTTGGGTTTGAAAGCAATACAATGGGTGTGGATGCAAGAGTTGAAAATATGTACACTTACAAATTAATATGTCTTGCTTCATTGCCTCTATATATGCAGCTAAGTAAAGAACCACATTTACTTACCAGCAAATCAGCCATTAATGCAGGCACATACATATGAAACCTTTAATACTTCTTTCTTCTT
>266_TGCAGAGTTTCATGGAGTGTGCTGAACCCATCTTATCCGATCCTA_NODE_2_length_287_cov_6.815331
TGGCTACAAATTGTTATAATGAATCAATGGTATCAAACTTGTATCGATTCAAAATCGGGCAAAACACAGTTTCTGAAATAATATTTCGACTCTATGAATGTCTTGGTTTCACGAACCTTACCGAGGATCAGGCACGGATGGTTAGCATGGAGATTAGATCACGAACCGAGTGCAAAGGCCACCTTGCTTAGGGGATTGGTGTTGTTGTTGGGCTGCTTTGGTTACATATCCATTGAATTAATCCCTTCTAAGCTAGCCACAACTTGTGTCATAGAAGGGCGATTTTCTGGGTCGATTTTGAGACAAT
>270_TGCAGCATGCAGTAACAGTTTGGGAGCTGAAGTTGATCGGTGTGA_NODE_1_length_280_cov_10.042857
TGAAGCTGTTGCTGTTTGATTTTGAAGTTCTGGATCACCTCGACAGCTTCTATCAGGTTTTGGATTTGGTCAACATCTTGTTTGGATATATAAATTGATCAGTTGCATATAAGTCTTGTAGAAAGGCAAGCTGTTGTTTGCAGGGAGAGACTCATTCTTGATTACTGTATTGGTCTATGCTGAATCTGTAAGTGGGACTGCATACAGCAGAATTTTTAAAGCATTTAAAACATAAAACTTTGAGAAGGAGTTATACAAAGTGGATTCATCTGAAGAGGAGTTATCTAATGTGAGCTTATCTG
>277_TGCAGGCTTCCACCTGAGTGGGACCCATTTGGTTATGAAGTAAAT_NODE_1_length_275_cov_5.752728
CTGACAAATTCCATTGATTGCTTCAAAATGAACACAATTTCACATGGAAATCTATCCATAGATGCTTGATGCTAGCCAAAAGGCACTTGAAAATTAGGATAAGAGTTATAGGGAATTTACAGGTTTAGTCCCTTAAGTTATGTTCAATTAGCAAGTTTAGTATACGACTTTCCCATAGTTGTAATCTAAATTTCTATTCATGAGAGTCATTGCAACAAGTAAAACGTGACATAAAATTCTCAAGTAAGTTGTAAGTTTTTACTTTATTACTAGAAACTAGAAAGGAAGGTGTTTG
>279_TGCAGACTCTACAGTCTCTTCATTTGCATCCTTTTCACCACCTTC_NODE_1_length_334_cov_6.694611
AAGAAGTCTACCAAGTCGTCAAAGAAGAAAAACAGTCCATCTGATATTGCATTAACTGGTGGAGGGACAGATGAAGAAGTCTCGGTTTCTGGATTAAGTATTGATGATGTTGCCGATCGCGATGAAGATTCTTCAATAAAGTTTTCTGGGAAAAAGAAGCCATCCAAGAAGAAAAACAGCAACACTGTTGATGCAGCTGATGAACATGAACAGCCTAGTACTAGCATTACTAGCAAAGAAGCTGATGTCCCAGAAACTTCCAAAAATAAAAAGAAGAAAAAGAAGGGTGGAAGAACAGCCCAAGAAGAGGATGATCTTGATAAAATTCTTGCCGAACTTGGTGAAACTCCTGCTCC
>280_TGCAGAATGACGCTCTCAATGTATGCATCTGTAACAAGAATCATC_NODE_1_length_318_cov_6.191824
GGTTCAAGAGTTTACATCATAAAACATTCAATCAAAATCAAGCGGATGTATACAACTCGCTTAGTGTTGACAAAACAATGCATGATTTGTAAACACCAAGTCATATTTGTGAAACATAACGAAACACGAATAGATATCAAAATTCACTCGTTTTTATGATCAAATCGACTTACTTTTCAATCTTTTATCGTCAAGTTACCATCTTCCAGCTTGCATTACATGCATCAAAATCACCCATCTCCTCGGAATTCACCTCTAATTTTTCAACCATTTTCTTCTCTTTATCAACGATATCTGTGATTGGTGAATTAAAGAATCGCAAATGGAAAAGGAAGATG
>281_TGCAGTTGCCAAATATAGGGATCAATCCACAGTTCATTACGTTTA_NODE_1_length_332_cov_5.822289
TAATTGCCAGAAAACATTGTCCAGGTTCTGCGTTTGGCAATCATTTAGTGTTTCTTTTAAAAGTACTAGGAAACTGGACATGCAAGCATGCCGGTCCAACAAGATAATCCAAGTGTAAGAACCATAGTTCAGTAGATGCCAAGTTGCACCAAAGCATAAAAAGAGATACAAGCACAATTCGTTTATCAGAGGATAAGCCAGTAAGCCATTTTAATAGAGAAGGCAAAATGAACGACCAACCAAATTATATTCACAACCATGGCCAAATAAAGAATAAATCATACCTTTTAAAGCCAGAATCCTGGAAATCGGATTCATAAGAGCCGAGTCAGCTGTACTTGGCCTCCTCAGT
>284_TGCAGTTGTTAGAGCAGGAAAGGCAAGTTGTTTTTTGGCTATCTT_NODE_1_length_295_cov_8.054237
CTGCCCTCTAGAAGCTTATCGGATAAGCCACTTTCTATATCATTATGCCACTACCAAACAGTCATGTATAGTTGACCAAATAAGTTGCGAGTCCCATTAAGCTCATTAAGCTGCTAACAAACAGCCCTTACATAGCCACTACAATATCAGGATTCTTTTGTTACTTTTGAGATGGGTTCATCTCTTATTTTGAGCTTCATTACTATAATGTGCGGATGTACAATATTGTATGTAGACCATATCAGAATTTTTTCTGGCATTAAAAGTGTACTTCAAACCACAGTACCAACTTGGTAAAACGTGGTATCACTTGTTGC
>285_TGCAGCAAGATCTCAAGTCACTACTGCTTCTAGGAAAAGCATCGA_NODE_1_length_313_cov_5.667732
TTTTGTAAATCGAAGTTACCAATTATGATTTTGACTTGGAAATTTTTGAGAGAAGAATCTAAAGGAAATAAGACAAACAAACAAAGTCTTTACATGCCATATTTTTAGAATTTTAGTCCTGAATGCATCTTATTTAGATTGGTTTCTATTCTTATATGAATAACATGCATTTCTTTAAAATACTAGTTTGGAAGGTCATGTGTATGCACCTTGTACCACAACCAACTTTTCAAGAAGAACAAATAAGGGAAGGCATGTACTGCCATGCTTGTGCCCCCAAACTACTTTTGAAGTTTCACATTGTTTGTACTTTGCCCTTGGACAACTTGGT
>286_TGCAGAATGTAAGTAGAAATGTTACACGAAACGTACCATCATCAG_NODE_1_length_408_cov_9.455882
TTCATTCCATTCCAATTTCTCTTGATTTTTGCTTTCCCCTACCTCTTCTAGTGCAACTTTATGCTACAAGTCCTCTTCAGTGGTGCATCCACATGTCTACAATGGAGATGAACAAAACCATTGCCTAATTACAGTTGCTGTTTCTCTATTTTTTCTTCTTGAAGTAAATTCGAATGTTCTTTAGCCTATAAATTGTAGGATTAGTCCATCTGATTTATGATATTCTGAATTTAGCATGTGAATAGAAGTCCAGATCATATCTTCTTTAGTGCTTCTTAAATTATTATGCAAGATCCTTGTACCTCTTCCAGAGCCTGAAGCAAGGAAAGCCATGTTTGAGGAGTTATTGCCTACAGTACCTGAAGAGGAGACACTTCCGTATGATTTGTTGGTGGAAAAGACAGAAGGTTATTCAGGTTCTGATATACGG
>294_TGCAGGCATTTTACACCGCTTTCGAAGAGATCTATAAAAATCAAT_NODE_1_length_236_cov_7.114407
TACGAGCCTGCAAACATGGATTATTCCCGCATTGCAGGTCCCACAGGACAAACGTCCATGGATTTGACGGGCGTACGGTTCGATCTCTGAACCCATACCCCATTTACAAGAGCTCACAAAAGAACACCCTAACATAAAAGATAATAATAACACACTCAAAAAACCAGTGGTATCACTTTCTATGGAAACTATGTAATGATTTTGGAGCTCCTTCAAACAGATCCAAAATAAAATTCTCAAGATCATCAGCAGTATGCT
>298_TGCAGGAGTGGTGATATCTATGATAAGTGACAAAAATGGAGAAGG_NODE_1_length_213_cov_6.169014
TTGTTCAAATCATTGAATAAATATATTTTCATATATTTGTTCAGTTTTTGTAAACAAAAAATTACAGTATACACGCACACGCACACACACATACACGCTCATGCACTCGCACTCAATACTCTTGACTAGATATGCTACTGCAACTACCTGGTTTTTTAAAACCATCTGGACCTAAGTCTTTGGAACCCAGCATCCATGAAGTCCATATGGGAGCCCGTATGGAAATTTTGC
>299_TGCAGTCCAATGTGATTTGATGCTATATTGTGCACTAAGACTATC_NODE_1_length_323_cov_6.860681
AAGTGTCTCAAAGAAGTAAATGGGTATCAAGTAGGGCAAAGCAGGATTAATAGTGCTAGGCAGGGAGTAATCAGGTTTAGCCTATGAATTGGATTAATAGATTTAGCAGCCAGGCATGTGGAACCAGCTAAAAATATTAATTCAACCCAATTCAAAAGATATTACAGCCCAAATTAGGATCAGCTTCTATCTAGTGTAGGTCAATTACTTTGAGCCAATCAAAACAATAAGGCATGGTTATGCAGTATCAAAATGACATATTTTATCTAGCATTTTTCCAATGATATATCTGTCATATCCATGATATCACCACCATATGTATATGTAGTTTGGATACCTACAC
>300_TGCAGAGTTCCTGGGCCAGTATTTATAGACTCCAATCACAAAAAT_NODE_1_length_357_cov_5.400560
GTTTTTGCTGGGTTTTGTTGAGGTTTGGATGGTGCAACTTATGATGGGATATTGGTTTTGTGGTTCTTGTTTCACATTACATTGTGTCTGATTGCATGATGACACTATCAAAACTTCCAAATTTTGATTCTTTATACTGTGTATTTCAGATGCTGAAATGATATGGTTGCAATTGGCATTCATCCTGGCTCTCGAGACTCTTTCGTAGAATTCCAACAAAATTTCTAGATCTAATCAGAAGAATTATGATTCCTTTATGATCTAATGCTATAGTTTCTCAGGATTCTTAATAGAACTACACTTTCAAGTATCGCAATACTGGTGATGCCTTCATTCTAAATGAAGACAGCTAGAGCATGGCACACAGGCATAAAAGA
>301_TGCAGAAGGGACAGCTTTCGAAGCCCCTTTAGGAACCCAAGATAT_NODE_1_length_320_cov_5.900000
ATGTTTTACATTTTATTAATATTTATTTATAGTTAATAATAATTAATGTTAATGAATGTTTTAATTGAAAAAAAGTGATAATAAGTTATTTGGATAAATTAATTTTCGTTATATCATCGGTCGACGACAACCTTGGCCTCTATTTCCCCCATAAGTTTGCTTTGAACAAAACCCTCGCCTCAGGCCCCAAAACCCCGGCCGACTATCGTCCAGACTCAGCCACTCGCCCGGCGACGATAAGGTAAGACTCCTAGCTCGTATTCCTTTGTTCAATGTTATATCGGAAGTCTTATAGTCATGTTTGATATGAACATGTAATACTTCCTTCTTCCCAATTT
>303_TGCAGATACTCCAGGAGCTGTGGATTTACGCCATTTTGCTTTTTA_NODE_1_length_231_cov_5.246753
CTCTACCATCCATATGCTGGCAATGACCCAAATCATAAGTAAATAAGAAGCTCAGATCAATCCTTACAACTTCTCAGGTAAAGCTAAATAAAGTGAAAATGCATGCAATCTTTAAATAGACGTAGCAACAGCATGCCAGCAGCCAAACAAGAAAAATAGTAACAAGACCCAATTTCAACCATATGTTATCAGCCAAATAAGGAACACAGTAACAAGACTCAATGTCCAAATATACTATATTCAAGGG
>304_TGCAGTTGGTGCTCTTGTTCAGATGCTGAAGAAAGCACCACCTCT_NODE_1_length_302_cov_9.711921
ACGTTCTTGTTTAACCCTTCTTTGTTGACTAGCAGGAGCACCAGATTGTAAAGAAAAAACAAATTCACTGCTTGTATTTAAACCACCATATATACCAACATTTCAAATATGTACACAAAGACCACAGAGAACGAATATAATCATGACCAACGACGTAAAAAACCAAACACCGTTTTTCGAACATATCGTTCTACGACTTGCCGGATTGCCTTAACAAAAGTTGTTTCACGTCCATGTACGCTTTCAGCTCCTCCAATGCATCAGACGTCGTTTTCACCCTAGAAGAGGCCATGCTTGACGAACCAACTTCAACAACCGCAGGAT
>309_TGCAGTTTCAGTCACCATTGTCGACACCTCTTCAACCTCTTCATC_NODE_1_length_222_cov_5.873874
TGAAATGGAGCATCGACAAATCATGGGTTTGGTTCAAAAAGATCAAGAAAATGAAGAACTTGATGATCTACAACACCACAATCAAGAAAACCTTCAAGAAAATTTGCAACAAGAAGTGCAACAAGATGAAGTTGTTGAAGATCAAGATCAAAGAGAAGAAGAAAGTATGTATCTGGGGTTTTTATTTGAAGAAGTTGTGAATCAAGATGATGAGATTCGAGAACATGAAGTTGATTCTGA
>310_TGCAGCTGGGCCTGGCATTCCTGAAATTAAAGCTTACCTGAATGG_NODE_1_length_402_cov_6.798508
TGAAATGAAATTTTAGAATGCCTGAATTACAGTATGGTCCAATTTCTTGACATTATTAACTGACATGTAGCCTACTATAATCAAGCTGGAAAAGGAAACTTTCGAATTGAAGCTACAATACCATGGCATATTTACTATTCCAGCCAAAGTAGAAGTATATCTTGATATGAAAACACTAATGTCAACCAATTGAATTTGCTACTAGGGGTGGATCTTGAATATCATCATTATAATAGTCAATCCAAATAAAATCGGAAAGAAATATTATCAACCCTGTGATGATGTTGCCCTGTACCATTCCTGGTCATTCTTAACTGAACTTGGATAGAAGTACATTGTGTACAAGATGGACAATATGATTGTTCTTTTTCATTCTGGAATTAGGATCAACTTTAATGGTTCTACCCTGTTCATAGTAGCACAC
>311_TGCAGATGGCTGCTTAGATTTAGTTTGATCAATTTGAATTAGTTT_NODE_1_length_201_cov_7.741293
GTCCTGTGATTAGTTGGCTCGCATAGCGGGTTGGATATCCAGGTTAATAAAAAATTGTTATACAAAATATAATTTGCTTTTTCATATTTTGAATTCAGCTACAAGTTCTAATCTTTGTGTCAATCCTCAACTTTGAAGACAATTGAAGATGAAAAATACAGCAAAAATGAGGAAATTGTGTTGAATAAGAAGTTGGAAATTTCATATGGGTTTGACTTTGACC
>316_TGCAGTCTGCAATTGGTTCGGTTGCATCTGCTACAGATAAAGCAT_NODE_1_length_309_cov_5.168285
AATATCATGCCACACGTCAAAACAAATGTCAGGATTTCTAGCAAATAACCCAAAGTCGAATGCATACCCGAACCATTCCATCTTCCAAAATTTCTGCCACGTTGCTAAAAAATCCATGAGTATACTCACGAAGTTCATTGTACTCCAGCCCATACCCCTAAAGTTGTATGTTACATGTCAAGCACTTCAAACATACGTTGTAACTTATAGATAGAGATAACAGTATAATTATTACAGAAATTGCAGCTTCAATAAATGGTGGTAAAATTGGTTCCATCCTTTCCCTTCCTGCAACCATTGCAACTATCCCCACTAATTCAGTAGCCC
>317_TGCAGACAACCAAGTTCATGAGACAGATTAAGCCAAAAGCTAAGG_NODE_1_length_291_cov_7.281787
TACAAGGCACAAAAGAAGTAAAACAAATGCATGTTTAAGGCCCCTAATTTTTTTCCAATGCGTTAGGACGATGGAGCGTGAGCACGTATATCTCCTCTTCTGCATGTGGGTCCGTCCTGGACTGATGTGAGAACTTTGTGGAGGGACAACAAGAAATAATCTAAAGAATTTTGCTTGGGTAAAATAATATACGTTTAAGGGCCATGAAACACCTGTATATGAGATCTTGGATTTTTTGGTGAGCACTTACCACAAAGCTTCATTGAAATTATTACAGATAGAAACATCTGAAGCAAGCCATTTGAAGAATTCT
>318_TGCAGTAACTTTTCATTCTTTATTTTCAATAAAATTCTACATCCA_NODE_1_length_268_cov_5.055970
TAAAGATGGAATTCTAAAAATCTAATACTTACATCTGGAGATACACTTCGGGTGTTATAGTTGTCATCCCAGTAAAGAGTGCATATTCTATACAATTGCTGGACGCTTAGAATCTGGGAACAAAAACGGTATCAAGTCAGTCTCAGAAGGAAAACAAATGCATTCTACAAGTCTCATTTCGGTGTAATAGTGTAAAGCATTCAACTGGGACGGTGTGTGTGTTTTGGGGGTAAACAGAGTAGGCATGCCAATATAGATAGTTCTAGAAATCCAACATCCTACAT
>319_TGCAGTTGACGACATTGGAGAAAAGGATTGAGAAGGTCCTCACGA_NODE_1_length_347_cov_8.994236
TGGATGGTTCATGGGTCCTTTTGTTGGGTCTATATTGCAGAATGTGATAATAAAATTACCTTCTGCTCAACTGATAAAATGGAGCTATTACCAAGCCCAGCCATATCCAACCAGTAAGATCGCAACCTCCTTGGAGGTCAAGGGTTCAAATCTCACAAAAGATGATGAGTGTGTGTGAGTATTTGCCGTATAATGTATATATTTCAGAAAAAATGGAGATGAGAAAAGAGAGAAAATGGGCCAAGGCAGATGGAAACAGTAACTGAGAGCCAGTGACTGTGTTGGGAAAGCTACAATTTATCTTCACATTACAGTATATATAGCAACTAAGATCATGCATAGTCTAACTAAGACATACAACTTCAATGG
>320_TGCAGAAAGTTATGCTTTCATAGTCATAACTCAATAAAACATTTT_NODE_1_length_229_cov_5.864629
TGTTTGAGAGAGTTTTTTCATAGATGAAATGAGCATGTTTTTTAATTTGGAATGAAGTTTGGAAAAAACTTGGCTTTCTACATAAAACTCCTAGCTAGAAGCTTACTTAATAAGCTACTTGCTATATCATTAAGCCATTACCAAACAGTCATGTATAGCTGACCGAATAAGCTACTAGTCCTTTAAGCTCATTAAGCTGCTAACAACAACCCTTCTAGGATCTTGACCTGCATATTTGTGGGTCGGA
>325_TGCAGGACAATCTTAAAGCAGATCATTTTTGCTTCTTAAGCTTGT_NODE_1_length_266_cov_5.233083
CAATGTTATTTAAGGTGCATCGGGACACAAAAGTCCCCTTGGATCTAGGCATAAGCCTCGTGACTCATCGCAAAAGAGGCACACAAATCTAAAAAGAAAAACACGCATATGCATATAAATTTGATATCTCCACTAATGAGATTGAAAGTATATGGTATAAAAGCCATAATTATATATGTATTCAAACAACTTCAAAACTAAACAAGTTCAAAAATAGCCAAACAACTTCAAATAAGAAACACATTGGTAGAAAAGAACAGAGATATCCAGTGATAAGGTTTA
>329_TGCAGTTATCGAGGCTAGACGAAAAGAGGTAAGCTAGTCCTACTT_NODE_1_length_317_cov_5.570978
ATCCAACAATTTCTCCTACTTTAAAACCCAAATGACATAGTTGTAGCAAGTAGTAACTCCCAATAACAAACCATTCCGGTGTTTAGAAGGAGAACAATCATTGATTTTGGTTATATGCAACTCCCAACGTGTAATGTGTGTTGACGGCAAAACAAGTTACTCTCTCCGTCCCAAAATAAATATCGATAATGCAAAAGACACAGATTTGTAAAAATGTTTAATTATTACACTTTTTAATTAACTAAGTGACAACTTTACCCTTAATAATTGAGTGAGTAATGAATTTCTCCATCCCATAATTAAGGGTGGAATTAAGGGTGGAATTACATTTAAAAAT
>330_TGCAGACCCATAACCTGTCAAATTCATCTTCAGTTGTTGACTTGT_NODE_1_length_311_cov_8.144694
TATTTTGAGATTGAGCTACAATGTATATCAATTCTACCTAGCTTAAGGAACACCCTGACCAGTTTGGCTTCCTAGAGTCAAACCTAGTAGTTTTCAGTAGATCTTGTTGGGTATATTGTATAAATTTAAAGATTGATAACAACGTCTGAAAAAAGAACTTATTTAAGGGTTTGTTGAGAAAGAGAACACTGACTAATCATCTGAAGATCAAGTCAGTGGGTAAAATGAGAAGTACCAAAGGACCAACCAACTGAAGAACAAGTTCAGTAGGTAAGGATCAAAGGCTCAGCAACTGATGAAGAAAACCAGTTGCTAGTGGATCAAGAAACCAAC
>334_TGCAGGAAGACTCATGGAATGGGAGCTGGTCGCAAGCTGAAGTCC_NODE_1_length_301_cov_5.621263
ACTCCGGGAATATCTCCGACAGCATGCCCCTTCCGTCCGAATCCTGCAATCAACACCTCGTCCTGTGCAAGAAATGAGTTCAAATCATGGTCAGGTACACATAGAAAGAAAGCTAAGAACCACAAAGACAGCATACAAACTACCGACATTTTCTTCGATGTAGTTTAAGCAACCATCATTGGGAACAAAGGCTGCAATCTTCTTTCCGTTCTTAATTAGTTGAACTCTTGCACACTTTCTGATAGCGGAGTTAGGCTGTTTGGCCTCAATACCACTGTTGAGATATCCATCATATTAAAAATCAAAGATTAGATTGATCAGGT
>335_TGCAGTAATCCAACGTTCCCCTCGCCAGACTAAACAACAGCAAAA_NODE_1_length_204_cov_8.186275
CTGTAATGATTTTAAGTGTTGTTGTCAGTGAACAATAGTGGAAAATGAGAAATAAAAAGTTCAAACTTCTTTCTAGGTTCGTAATTCTTTTGTCTATAAATTTTACCCTTTACTGCCTATAGGTTGTTATGCAACTATCAAAAGTATACCCCAAAGAGTTGGACACTCCAGATGGTGGAGTTGATGACATGACCAAGCTTTCTTATTTGCATGAGCCTGGAGTT
>340_TGCAGGTGGTGTGGGTTTTCAATTCAGGTTCTGATTGAATGGTTT_NODE_1_length_265_cov_6.460377
TATTAATATATAATGATATGTTAAAAGCAGCATGCAGCATGTTACTTGCACTTAAGCAGCATCAAACATACTTCAACACCCACAGACCAATTTCTGCTTTTCCAAAAATCCATCCAAATTCCCAAAAGAACCATATGACCACTTGCTCTGTGGCCACCATTTTGAAGCATGGAACCTGTCTACTGAATACTGATGTGCCACAGTAGTAGCTGAGCAGCATCAGACATGCTTAACACCCACAGAGCAAGTTGTGCTTTCCCATGCACCCACTGTCAACCAAAATCA
>341_TGCAGGAAGAACATGGAAATTCTTTTTAGTTCTTACACTTGCCTA_NODE_1_length_312_cov_7.073718
GAAATGTATAGTCTGTAGATTAGGAGAAAACCATATAATCATGGCATATAGTTTCCTCTTTGCCTTGATTTATTTCCGTTTATCTCTCTTGTAAAATACCCCATATATACGGCCTAGTATAATTAAATCAGACAAATCAAAGTATTATTCAATTCATCTTTCATGATATTAATTGATCTAATTCATCTTTGATTGGATCCAACTGCATGAGCAATCTTATAACAACGAGTGCACCGAGAATGATTCCAGTTCCCCTGACCTTTCCCCTATTCCTCATACGCAACAAGAATAGTAGAATCAATTGGGGTAGTAGTCAAACCAGTGATGTTTGTTG
>342_TGCAGAGCAGTTTGGTCATCTGTTGGATGTTCTGAACAATGGCTC_NODE_2_length_248_cov_9.314516
TTGTAACACTTTCACATAGGACGCACAGTTGCTTGGTCCTATAAAGTTAAATACCATAAAACAGTCTATTAGGATTGTAGGCATATCTGGTGTCATATAAACCCGATTTTATTGCAGTAGAAAGAAAAGAAAACAGCGCCTAGGGGGTTGAAATGAATGAACCACGGGTAAGTCACGACGCAATAGGTCCTAACCGTTTGGGCTAGCCCAGCTGGGCGACCAGGTGTAACGATGCTCATTATGGTCCAGTCTAAATGATGCCATAAAGAA
>343_TGCAGTCTGGCAAATGAGATGGGACAACCAGACCTGATTTATAAG_NODE_1_length_317_cov_7.403786
AGTCTTTTTCGAGTCTGCAATAAGTGATTTCCAAATATGTGCCATCGCATCCTATAGGCAAAAAAGGATTCAAATAAAATATATATAAAACAATGACCATGTTTGACATATGATGAAAAATCTTTTGGCTCATGCATAAGTATAACAAAAGATTGAACTATTGTGTTATCAGCACAGGGTCAACAAAACAATATGAACTAAATAAGATTATTTGATGAGAAGTCTCAAGCATAGACAGATTGAAGCATGCATACCTGCACATTTTTGTCAGGGTCATACTGGTAGCGTACAAGCCTCGGGACCAATTGACGGAGATAGGGTTGTAGTGCATCCCCTGCC
>346_TGCAGGAACTAATTGCTAAGTGCATTGAATCTTCAGACCTTAACT_NODE_1_length_276_cov_6.576087
ACGGTTTTAAAACACGTCTAATAGAGGAGGTATTCAATCCCTTATAAGGCAACTTTCATTTCCCTCCCCCAACCAATGTGGGATCTTACAATCCCCCCGTGGGAGTTCAGCGTCCTCGCTGGCACACTAGTCCGGTTCCTGGCTTTAATACCATCTGTAACATCCCAGGACAGCCGTACCAGATATTGTCCGCTTTGTCCACACATGGACTCACGGTTTTAAAACACGTCCGATAGAGAGGTATCCAGTCCCTTACAAGGCAACTTTCGTTTCCCTCCCCAACCAATGTGGGAT
>347_TGCAGGTAGGGGAGCATATGTGAAAGACATCAAATATCGGAATGT_NODE_1_length_338_cov_7.668639
ACCCTAAGACCATTACAACAAATCTTCTTCAATGTAAATAAATAAATAAACCATATTCTAAATATCATAATCTATGTCTGAAGCATTTGCTGAACCATATTTCTTGACAAGTAGTCCTTGTTCATCATAAAGATCAAGATTTACACATGGTGCTGGAAATATGCTCCCTATTACTCCTCCCTCAACATAACTACACTGAAAAATATGCTTCTTTTTGTCTCTCATCCCTACAGACATATCCCTGAAACTCACATTTCTAACAGGAATCTCCAAACTCCCTTGCATACGAACCGCCACCCGCACTCCCTCTCCATGGATCGACTCATATCTTATGTCCCTTATCACAGGAAAAGCCTCTCG
>348_TGCAGAAGCACGATGAGAAGAAGCACCAGACGGAGGATGACTTGA_NODE_1_length_305_cov_8.803279
GATGAAGATGCTCAGCTCGGGACTTCAAGTTCATCCTTTTGGACTGATGATGGCTCTAATCAGTCTTCACTTTCTGAGCCTTCTACGAACTCTTCTGTTGGGACTATTCATAAGAGAAAGTCCAATATCGATGAGCATGATGATTGCGCACCAGGCAGTTCTTGTGAGGCTGCAAATCGTTACATGGCTAGCCATAGGACAAAAGGTGGTTATAATAGTAATATTATGAATGGATTTAGTGCCTCCAAAGTCATAGATGGATCTGGTCTAACTGGGTTGGGAAGTAGGAAGTCTAATGATGATAGCAATTCATCAAAGGACAAGGTC
>351_TGCAGACGGGATCTTTATCGATGGTTATAGTTTGTCTATTGATGA_NODE_1_length_275_cov_6.774546
AATATAGTCACTGCTATAGCAAAATAGTTCAAAAGCTCCAAACCATCGCTCATATACCATTTACCCATCTCATTTCGAACAATTTTCATAATTATAAACCGTGCAGTCAGCACCAGAAACGTCAAAACCGCAAAAGCTAGACCAATTTTCCCAATAATGGTAGCCACCCCATTAAGCTTCACCTGTAATGGAGTCTCATCATCCCCACCTTCACTCAAAGTCACCATTAATCTTCCCCATTCTGTTTTCATTCCTACAGAAGTTACCAGCATTTTACCGGAACCATCTTGAACTT
>352_TGCAGGAATAATAGGAACTTTCTGCAAATACAAACGATGGTATTA_NODE_1_length_287_cov_6.529617
ATTATTCAATATGCTAAGTAACTGGGTTGGCACCATAGAGTTTGTCGAGTGACAAAGCTTGACCGCTAACATATAAAAATCCTCAAACACAATATATTTCTGTTTATGTAGTAAAATAGTGCACATAAACCACCAACTTTTGAACTCGGTATTTGCTGCTATTGTAGTTACTCCAGTTGGAGGTTGCAAATAAGAGATTTCTTGTCTTTTTTAAATTTATATTTCAGTTACATTTTGGAGTTAATAGCGGGGCCACAAGATTTGCTATTGAGCATCAAGCTGTAAATGAAGCTACATTCCGCTGCCC
>354_TGCAGAAATTCAAGTTGGATTATAGACTTAACACTTATATGAAAC_NODE_1_length_355_cov_6.560564
GAATCTGACAGATTTGTATATGTATGTTCCAATGACCATATCTTTTTCAAAACTCGATGAAAAAGGATGATTCTTCTTTTGAGAGTTAAATATATGGGTTATCTCTTGCATGCAAATGGAATCACATGAAATTATGGATTTTTGATCTCCAAACACCTAAAAACACTATAGGTGTGCAAACTGTGAAACCACCAGTAGGTAACTTCTACTTTGTATGCTAATATATCTCTACTTATTTGTTCTTAGTGTATGATTCTTCTTCTAAAATGTTCTTTTATGAGTTAGTGTTCATATGAATCCAGTTTCACTCAAAAATATGAAGTTTTGAGGCATTAACCAATTTATTAAAGTTAAGTGTGCAATCTATCAACTAATGA
>355_TGCAGAGGTTTGCTACTGTAACACTTTTTAACCAGCGTAGTGATT_NODE_1_length_364_cov_6.975275
CAGACAAAAGAAAGGAAAAGCATCAATACTTGTAGGAAAAATATAAATTTCTCGTGACTAAATGAGTAGTGAAAGGGCCATAACATTTCCTGAACAATGTAAAGATCATAGTTCCTTTCCTATGGGCAGCTTTGTCTACAGTTTACATATGCCAATGAAAACTTCTCCTAGAAACTTGCATCATAAAAATCAGTCCTTTTAATCTACCGTTGCAACAGCTGCATAGCAAACCTCAATATACCTCTCCCCATGAAAACTTCTCCAAAAAAATTCATGATAAAAGTCAGTCACTTTAACTTTAATGACTATATAGCTGTAACATTTTAGGTGAATCCACATCACCAATGCACAGGGAGGATGTTCAGAATATATAGTTACTCCAATTA
>356_TGCAGTACCAACTTATTTTTCTTGTTTTGCTTCCTAACTTCTTCT_NODE_1_length_261_cov_8.329502
GTTATCGTTCATCTGTACGGTATGCACATATACATACAAGTAATTTGTAAGTAACGCACATGTGCATTAACATTGTATGCGCATGTGCATACCATACAGATGAATGGTTACTAGGGTGTTCCTCAGTTTTTTATTTTTTGGAGGGTTTTCCCCTAAACCTCCCTATATATATACCGCTAAACGTGCAAGCCTGTGCAGAAAATCGTGTACTTCATAGTGTGTCACACACAAACACAAGACATGAGAAGGGAAGAGAGAGATGAAGAAACTCGTTAACCTGAAA
>357_TGCAGTCATCGTCTCCAGGATAGCAAGGAGCGAGCTTGGAATCGA_NODE_1_length_215_cov_11.860465
TTTTCAATTGTTTCTTGATTTCCATATTAAAAAAGTTTCTTTCTTCCTACTCGTGATTTTGCAGGATGTTAAGGGCATCGATTTTCTTGTTTCAACTACGTGTTTTCTTGTGACCCAACGATTCTATCTGTAAATGGTGAAATTAGGAATTTAGGGTTTTGTTACGAAATTGAAGGGAAGATACGAGGAGTTAATTTGATCTTGAATGGGGAATAAACTGGGTAGGAGGCGACAGCT
>359_TGCAGCGTTATGAAGGTGACTTGTCAGAGTTAGAGTTATACTTTG_NODE_1_length_219_cov_7.625571
CATATTTGAACAAGAAGCTTGATGGTACACTCAAGAATCACAGACCTGAAGTTCATGCTCATTAAACATGTCAATCCAATCTTTCTGTATAAGCTGTTGAAATCCTCTTAAGAAATGCGAACTTTGTTGACGTATCTGAAAACAGATGATGCATAATATTACAAGTCCATGTAGCAGAAGAAGGAAACAGCATCGAATTTTTAGAAATAGGGAGGAAAAGCATAAAACCTGAGTATTCAGG
>366_TGCAGAAATGGGTAACACTGCATTTATAGTTGAGTTCATTCGACA_NODE_1_length_393_cov_9.748092
TTGGGTACTCTATCTTTTCAGTTTGTCTAATACCATATGTCAACTTAAAGAAAATTATATCTTTGAGTTGGATTTTACAACACATAAATAGAATTCCAACTTCATTTTCTGAAGAAAAATGCACACAATTTTTCGGAATTGTAGTTGGAGAAGATGTTTCCATAGATTTAGAACACACCAAGAAAGAGAAAAGATATGTAACAAACTTAAATTTGTATACGTTGCTTTGAGGGACATACGTACCTTAAACCACCGAAGTTCTAGTTCCTTTAGCATGCCCAATCCTGAGATGTCTGATAGTCTATTACCCTTAGCACACTCCCCAACTAAATGCAAAATGTTGTTGCCATTTTTGTCTTCAAGAGTAATGATCAAATCCCTGGTGTGGTCTTTCTCAAGTAATAGATTGTAGATA
>369_TGCAGGCAATGAAACCACCATGACAACCTACAGCCTTGCTAAGAG_NODE_1_length_238_cov_7.714286
TGTTTAGTATGGATGGAGACTTTGCACCGATGATCCAACTTTCCAAGCTTCGCAAGAAGCATAACTTTTTGTTGGTAGTTGATGATGTAAGTTTTTTGAATTTACCGATAAGATTATTTTATTGTGTTTATTTATAAATAATATCTTGTACTGAAAATCATTCAAATTTTTAGCTGATTTTTGATGGTATGATGAGATATTAGTTTCTCTTACGTTCTGTTGATCCCTAGGCTCATGGAACACTTGTTTGTGGCAAAA
>370_TGCAGCCAGCAGATCAACCAGTGACATGTATATCAATATCCCAGC_NODE_1_length_217_cov_8.599078
TATATATATATATAGCGTCAGTTGATCACCTTTTGTCTCTTTGGTGTAACAACATTGATTTTCCATATGTAATTCCTAATTAATTAGGCCAAGTAGCTGTAATTTGGTTGGTCTGAAATTTACAAAGTCTTGGGCATGCATGATTATGATTGCAGGCAAAATTTACATCTGTGTCAAGTGCGATGATGGCAATATTTTTCTCCCTCACGACACCAATAGGGATTGCAGTAGGTATTG
>371_TGCAGTTAAAGGAAGCTTCGGATACTTAGACCCTGAATACTTCCG_NODE_1_length_375_cov_7.237333
AAATTGTGCAAGCATAGCAGTTCCAGAATGCTCTTCAATGATCTGGACTTGGGCAGGATTTTGGTTGCCTTGAGCTTGCGTTATGACAGGTCTATTATCAACGGTGGGAGCAAGTGGAGCGCCATTCGCTAATGCCAACCCACTACCTCCATCCTCTGTTTTTCCTTGGTCTTGTAGTTGCAATGCATACTCCAAGTTCCACAATACATCTCCCATGGTAGGTCTGTCAACCCCGTATTCGGACAAGCATTTCTCGGCTGCTTCTGCAAACGTGTTCAATGACTCGGGTTTGATTTGGTCTACCAAGGAAGGGTCTATGATTTTATCCAATAGACCTCTTCGCTTCCATTGCAAAGCCCATTCCGCCAAATTCACTTGTTCTCTAGGTAGGGACGGG
>372_TGCAGTGAATTCATCTCAAAAGTCCCCCCATAATAAAATGCATGA_NODE_1_length_338_cov_6.017752
AATCCTTACAAAAACTATTGTAAAGCAGGTTGATATATTTACATTCTCCTCGATGTCTCCAATGATATGCAGCTGAACATTATCAGTATAACCCTCCATATAAAAATTAGATTGTGTGGAAGATGCTGCTTTTTGCACAATATCTTCAACCTGCATGTTTCGTATTCCATAGCAGCAATGCCAAGACTTGAAAACTTTTCCAAATATAAAATGAACCAATTTCTATCAAAATTCAGGAATCTTACATTTCCTTCTGTTGAACTGCCTTCATTTGGTTGAATACGGGTGTCTGTGTCGGCATCCATTTCCTTGTCTACAGTCATATCACATTGATCATGATCTTCCAAGCCAATCATAGCT
>376_TGCAGCCGGGAAATTGTTCACATGGGGCGATGGGGATAACGGAAG_NODE_1_length_357_cov_7.014006
AAACTGGAAGTTATTGATCTGTGTGCACAAATTGCAGCCGTTGAGCTCGAGCCGCAGCTGATGGCCCAGACTTGCCGATGTCTCAAGGACTCGACTAAAGTCGGCGAGGTTCGGTCCTCGGTATCACCAAGGCCTAACTGCCCATTCGCTCCTTTGCCCCATGTGTAAACATTTCCTTTCGATGTCAAAACGGCAACATGATACGATCCTGATGCTATTTCTTTGACGAATTCGAACTTTAGTTTGCCTTGAACGAGTGTTACCGACTGGTTTCGGGTTTGCGGGTTTCCTAATTGTCCGTGGACAGAACTTCCGATCGTGTAAACGACACCAGTGCTCGTTAATCCGACAGTCAACATTCTTCCGCAAGATACTTGAA
>379_TGCAGGAGTACTGGGCATCTGTTGGATGTACTATAATGCAGTGCA_NODE_1_length_307_cov_8.273616
CACCAGGGTTGCCCTTTTATTTGCAGAAAACTTGTAAACCATTATATGTATATTAACTTTGAGTACACACTTACGCAACATTCCATGGCTCTGGACCAAGAACCCTTAAAAATGTCAAGGGATTCATAGTCCCAGCTCCAACCTGCGCAAGACAAACAAGAAAATAATAAGCTGGAGAAAGTTTTGGAATAGCCTTTTGAAGAGCATGTGCAATTTTAAGACTTCTTTAAACCGTAAACGATGAGAAATAAACAGCTGGAAGTAACCATAACTTCAATGAAACTTATGCAATGTTACAATCCACAATGTTTTATATTCTCCATACAATC
>380_TGCAGACCCATAGATAGGTTTTATTTAATTATTTTGCTAAGGTGG_NODE_1_length_377_cov_5.206897
ACCAAGGTCCCATCTAAATTTAACTCCAAACAAGTGCAATTATAACTTGTCAGGGTCTCAGGGAGGTATATGTGATGCCTTCGGAAAAAAAGAATACTATCTAACATTGAAAAAGACAACTGTTGCACTCAACTGAAAAATGCGTCTAAATGTATGCATGGCTCTAACATTGATATCGTGGCTTTAAAACGGGCTTTAAGCACCATTTTCTTTTAGATATGAAGTGACAGAAATCAGAGATTTCATTATAATAACATATCTGGTATAAACATAAGTAGTGGTTAATTACTCCTCATAATCCACACATCCAGGTTACGCAAGGGCCTTTCCTGGTAAACTGGGTGTAACTTTGAATTGCTTAGACTCTCCCAAGACACTGGGAGGTAGCTGTCTTCTGCA
>383_TGCAGTTCTTGGGACTCATCTGTCCATCCTTGAAGCTTCTGATAC_NODE_2_length_248_cov_10.520162
ACAACACTAGTTAACCACATAACGCCTATAGCCCAATAACATACAAATCAACTTAAAACCATGGTGGAAATTATTAGAGTTGCTGACAAATTTGAACTATATAAGGAGCTCACAAGTCTAATTTTCTATCCATGTGAGACGGGTTGTTACAGATGCCTATTCATCTTGGCATATGCTTTAAACTTCGGCTGTAAAGTATAGTAGTTTGACAAATATACATAAAAATACAACATTGAGATATAGTAAAATGCTAAAATGTCAATGCTCCTC
>385_TGCAGATCATGCCAGCATTTGAACTTCCAAAGGAGGGACTCCTGC_NODE_2_length_240_cov_10.487500
TGCTGCCACCACTTCCGCCACCGAAGCCAGTAAAAGCACTCCTGCCGCGAACCATGTCAGAGTCGAATCCACCACCGCCGCAATCATCCTTAAATGCACCACATTTGAAGCAGCTCGAGCGACTAGCGAAGTTGTGGGCTCCACAATTGCCGACGTTGCAATACCAGTCTCCGGGCCTCACATCGGGGCCTGTGAAACCGAATACCGACAAGTTCATTCTCCCTCTGCCACCAAAACTACCAAAATCACCACCACCATTCTT
>389_TGCAGAAAGCAACACCAAATTCACTCACTAGCTTTTTACAGTATG_NODE_1_length_285_cov_8.480701
TGCATCCCTGCGAGCCTGCCGTGCACTGATTTGACCATCAAAGGAAGACAGCTGTTTCTTTCTGTTACTACCGTGCGTCAGTATCCAACTGTCCATTGGGATACACTTGTATTTTGGTAGGAAAAATGTTGGACTTAGACCAATTACAATTCAGTTGGGTAATAAGAATTGGACTTCATGGTCCACCTTTGTTTATTGTCACTTGCTAGTCGTACGAAGGCCTCAAGCTACGAAGCTCACTTCCCAGTATATGAAAATGATTTCCTGTGATCTTTTGGGAGCTTGGGTTCTACTAGTGTGTCTCATG
>390_TGCAGTCCTAAGCTGGAAACACTCATGCCCATGCTAACTTACGAA_NODE_1_length_331_cov_5.187311
ATCAGTTATTTGCATCACGCAGTCGAATGTCAAGGCCTCAAGGGACATTGTTGATTGCATGAGGTGTGCTGGTTGCTAGAAGGTTTGAAGGAGTGGAGGCGCATGAGTTTTATGATCAAGTAAGTGATGAAATTTTGTGAGAACATCAGTGTTTCGTTCTTTTCTTTGGTGGTTCGCCTGCTCAAACATCTGCTTTGAGAATTACTCTTTTCATGTTTGGTGTTGGGTTTTCTTTGTCTAGAGGATATTTTCTTTTGTTCTTTGTTTTTCTTTTCAGACTAGTACGTAAATAATTTTCTAGTGATCCGACTCTTCTGTACTCCAGAAGCTGCCATAGGAGTGTGATGAAAT
>393_TGCAGCCTTCATTGCAGCTATTTTTGCAGCATCTATATCAGACTC_NODE_2_length_210_cov_7.771429
TGATCAGGAGCCTAGGGGACTAAAGGACCGACATTTTAAGGAACCTAGAGAGCTGCTTGATGATAAAAAAGTTTTAGCTACAAAGAAGTCAAAGTTTAGCATGGATAAAGATACCGAGTATAGCAAGGATGGTAGTTCCTGTTACTAACTTCTTAATTGTTTCCTTAATTTTAAGCATTCCATAATCACCTCTCTTTTTTAATTATGAATTCTTTAATATAGCTATAAAGCA
>397_TGCAGCCATGGTTATCCTTGTAATCAGGAGTACCTGGGCTTGTGT_NODE_1_length_325_cov_6.030769
CTTCATCTCCTTGATTGATTCGGTAAACCCTTTTCTTTCTTGAATTCTTGAAAATTATCTTTTGTTTCTTTGATTTTGTACTGAACTTGGAAGTATCTCTTTCACTGGTCCACGAGGAATAAGGTTTTACAAATTGCAATTTGTTGTAGCTTTCTCCTTCGTACTTGTAAGATGTCCCATGATGTTGCATTCAGGTTTATCGATTATAGTGTTTTGTTTGGTGAATTCTTTTGGGTGTAATAAGTACAATTCTTATCTAACCCCTGGTCGATTTTAAGGTGCAGATTTGAATCTTGATTTGTATCTCCAAACCCTAATTCATTAGAATCAGATTTAGTGCAATGCGG
>399_TGCAGATTGGATTCTGTCTTTGATCAACAATTATCATAGTGATAT_NODE_1_length_202_cov_12.549505
TTGCAGATTTGACACCATAATCAGCAAGTGCAGCACGCGATTCAGCGACATCCTGGTATATGTTACCTCCAGGAGCCATACTTTTGCTTTGCAGTCCTCTTAGATTACCTCCTGACATAATTGTAATTAAACCAAAATCATCATGAGATCCTATGTTTTGAAAGCATTTTCAACACTACCCTCATCCTGAAAGTTCGAATGCAGCTGGGTGGGGGGGAAAGATC
>400_TGCAGCATTATGTGTTTCCCATGGGTGGATCAGGATTGTATCTTG_NODE_1_length_325_cov_5.421538
TCTTCTGCTAAAGCTGAAAATTATAACTGGTTGAAATTTTCTTTCCATGATCATCTGAAACATAAAGAATGACACTTAGAACTAATAATCTGTTTTTAGACAATAGAGAAGATTAAAAATAAATAATAAGAAGACCAAAAAGTTATAAGAACATTATTATCATTTGAAGATGAGAAAGACTAAAAACAAATACAGAATCTCACAAGTTCCTTACTAAAGTAGGTTAAAAAAGGACAGATAGAAACACCTTGACGATTTTGTATATATCAGATCCACCAGAAGCATTTCCTCCTTTAGCAATTCTCCCACTCGGTTTGGAATTTCCACCTAGATTTGCACCAATTT
>401_TGCAGTGACCCACTGTACTGGTCCCATGGCAATCATGGGTTTGCA_NODE_1_length_242_cov_8.309917
GGAGATTAATAGATAGGCAAGAGGAATAACAAATTAAACATGGAAAGCACTAGTAAAGCACGAAACATGAAATTTATATTTGGAAAAATTCAACAAAATATTGCTTGTAAGCCACTTGAACCAAGATCAGAGTTGAAACATGAAAACACTCTATCTAATCTCTGTGAATTAAGGTGAAAGGCAAAACATCTGAGAGAAGCACCCATAAAGCATGAAACATGATGGCCGTGGGACCAGTACAATTTCCAAAGCTAAAAGTTTCAC
>402_TGCAGATCAGTTTAATGATTTGTAGATTAGATAAGAGGGGCAAAC_NODE_1_length_278_cov_6.960432
AGATGATTACCAAGCATTCTTGAAATGTCTACATATCTATAGCACAGAAATAATTACAAGGAAAGAATTACAGAGCTTGGTATGTATTTTTATGCTTGCCCTTTGCTTACTCTAAAAATTGCAACACTATGATTTACTTGGAAATTTTCTTGTTTCAGGTTTCAGATTTACTTGGAAAGCACCCAGATCTTATGGAAGGATTCAGTGCATTTTTGGAGCGTTGTGAAAATATAGGTGGCTTTTTGACGTCTGTGGCTCTTTTTAGTTTTTATATACTTTGAAAACTTCTCTTATTCAC
>412_TGCAGAGATTCAAGTTGGATTGGAAACATAACACGTATACGACAC_NODE_1_length_284_cov_5.485916
AGGATGAATCTTCTTTTGAGAGTTATATTTATGGATTGTCTTTTATATTCAAGTGGAAGAACATAAAATTATGGAGTTTTGATCTCCAAACACCTTAAACTCTATAGGTGTGTAAAATGTGAAACCACCAGTAGGTAACCTTTATTTTGTATGTTAATATATTTCTACTCAGTTGTCCTTATTATATGATTCTTCTTCTAAAACTTTCTTTTATGAGTCAAGGTTCATTTGAATCCAGTCTCACAAAAAAATACGATGTTTTGAGGCATGAACCTATTTTTATAAGTTAAGTGTGCAATC
>415_TGCAGTCACTTATTGAACTTGAACAATTTGATGTTGTCATATTTG_NODE_1_length_383_cov_7.036553
TTGTTCTTTATAGATTATTAGTTGAAAATTATGTTATTTTCCAGATTCCATAAACAATATACGCTTAAAACACAAATTAAACACCTTCAGATAATCGTATACATCAAAATGCGTATAAGGAACACCTTGAAAGGATGTACCACTCGGTACACCAATCAAAAAACTTATGCATAGAAGTTGCTGAAATACTGAAACAAGAATAGAACAAGCATTCTACTTGAAATTACTAGAGGATCAGCTTATGGATTTGAAGGAACTAGTCTCCTAGCTGGAAGTCATAAGCACAATTTCGGACCTGGCAATATAGGAGGCTTGTGTCCTTCCCCCTGAAGATCTTTGCAATAAATTTTCCACCATTCTTGAGTATGTGAGTTACAATAGTTAACCCCTGAAAATGAAGTTTTC
>418_TGCAGAGAGAGCAAGGATTCAAGCTGACAACGTAGGGCATAGACT_NODE_1_length_343_cov_9.720117
AAATCACACATACTTTGTTCAAAATATATGCACCGAGTGACATGAAAGGTGACCTCAAATTACAAGCAAACCAATACTACCACAGTTGTGTACATATTCAAATATAACCAATCTTGCACCATTCTTCAGTAATACGCTTTCCGGGGGTTACCCTGCAAAAATCAGCCCAAAGTTAATTGCATCTTTTACCGTTTGTGGATTATTATTTCGAATAAGTTGGTGACTTACGAGAGGATTTGGTCTATGACGGTAGCCAAGCATCATACGTTTTTTATACTGCTCGTAGATATCATCATCAGGTGTTACTTCCCCTGGTTGGGAAGCACCAACACCCAAGTTATCCTTCTTCACATTACCAGCCATAA
>422_TGCAGATGGGAAAGAGGGTGGAGTCTGGTTTTAAGATTGATGAGT_NODE_1_length_412_cov_5.776699
ATTTTTTCTCCTAAATTTTTAGGCGTTCAGTTAGACAATTATTCCAAAGTCAGGATAATCTACCACCTGCCTCTGCCTATTTGCTTGCTTAAAGACTTCTAGGATATTGTTTATAACCATAATATAATATGTTGGAAAGACGAAATTATTAAGAAAGGAATGTGTATCAATCTCTTCCAGCTGTTAGGAAGGGATCTGTTATGTTTAGAATGTGGATATTTGTCCAGCAGGTTAATTGCTGTAATTTAGGTAGTTTTCTTGTTATTTTTGTATTATAAAATATTGTACATCCCTGTGAAGGAATACATAGTTGAGAATATTTTTCAGTTCCCTCTTTGTTTCATGGTATCAGAGCCAAGTGATCACTACTGGCTAAAAGTTTTGGTTTGTGTTAAAACCATTGTTTCTCGTGTCTTGATTTGTTGGTAATCATC
>426_TGCAGTAGTTCAATGTTACATAGGAAAGAGGAAAAAATTACGCTT_NODE_1_length_240_cov_10.841666
CATTTCATTATTCATAGCTTTTATCCAATTAACATCATTACAAGCATCATGAAAATTCTTTGGTTCAATCGATTTATTTAAACAAGAAACAAGGCATAGATTTTCGAAAGACAAGAAAGAATAATTAACCACCTTTTCTACACATCACATGAAAGCAATGGTGGATAACCCTATGAAGCTACTACTTGAAATGCAAAGAGTCAACTCAATGATCAAGAAACATCACATGACCATCTCAATGCTTTGCAACATTGTTTTTGGG
>430_TGCAGTCAATGCATTCTTTAATGTGATATTGGCCAGAGAAAGTGC_NODE_1_length_352_cov_6.431818
CTTTTGACCTTTGGAGCCCAAGCTCAAACCAATCAGGCACCACCCTTGTGGTTAGCTGCATGTGCATTTTTAGTATCTATTGACGTTTGTGCATTGTTCTTTTGGATACCTTGTCCCACTTCCTTTTCAGGGAGTGTTGCTACAAAGCATTGCATATTGTTTGTTTCCAACATGTTTTTGTCAATGTTAACTATGTTCCTTGTCGCTATTTGACGATTTACTTTCAACACATTGTGCATCTGCTGTGTGTCAAGTTCTCTTTTATTTTATGCCATGTTGCTCCATGTGTTTTCTGATTTTTGCTGTTTTATTCTCTTGCAGGTTCTTGCTAGCAACATGATATTTCTTGGTGTCATGATACTTGTGCCATTTCA
>433_TGCAGGTTCTTTTTTTTGGGTAACCATGGTCCATGGGTATCCGGG_NODE_1_length_265_cov_5.373585
CTTACCTAGGTTGTTTTAAACAATCAAGTGGAATTCGATCCTTCTATTCAATCATCTTGTGGTCGATCTTGAGAATTGCAACCTACATCAAAACTAAGGCCATCTCCAACCGATGTGCTAACGAGCTAAAGTGTCATAATATAGGTACAAGTCATCTCCAACCAATGTGCTAAAGTGCTAAATAACGTGTTCAAATGCTTCTTGGTGGATCATAAGTAGTCCATGTTGAAACACACTAGCACACTTTAAGAAAAAGGATGGACCTCATGAGTAGCCCATGGAG
>434_TGCAGATCAAAGTAATTTCTCCTTCTCTTGCATAGAGCTTATTAT_NODE_1_length_376_cov_8.194149
CTAGTTAGCTCCACCGGATCACCCCAATGTCTACTTCCAGTTTGAGGATGGTGGACTGTCTTGGAGTTCAAAAGAGTTCCATTTAAGCTACCCATGTCAACTAGCTCCCATTTCAACTTCTGAAATCATATACAACATAAAATTTGTGATTCAACCCAATAGTCAACCCAATAGCATCAGAACAGCAAAAATTAAAACTTAATTATTGGCATAGCACTAGACTCTTACATTCAGGTTCCAATTTATCATGGCATGCTTTCCTGACACTTCTGAATCTGTCACCAATACATCACTAGGCGAAACTCTTCCAAGAGTCAATGGGAGCTTAGATTTGTTTGTCGACTGTATAGAGTAATGTGCACCAGATGAAGGACCAGAAATAACCTTCAAGGTGAGGA
>435_TGCAGTAACATCAGAAAAATGTTGTCAATAACCGCCGTCTACTAT_NODE_1_length_328_cov_6.521341
AAGAAATACCCTAATAACCATTCATGTGTACGATAATGCACATGTGTATACAAATAATGTGTCCGGTATGCACATGTGCATAACATGCACACGTGCATATAAACCAAGAAACATCTTCAATTACTTGTATTCACCTGTGCATACAATACAAATGTACAGTTGAATGATTATTAGGGTGTTCCTTAGTTTGTTAATTTTTGCGGGTTTTCCCCTAAACCTCATTCTATATCTACATACATAGGGGCACTCCAAGTGAGAACCGTAAATGTTTTGACAAGCTGAGAACCAACTATTCATGAATTATTGATGATGAATATCATGCATGATGAAAATGCTTAACATTCATGAAT
>437_TGCAGATGGGATGAAAGTACCAGTTGTGCAGCAGCATCTCTCTGA_NODE_1_length_249_cov_7.212852
TACTAGACTGTAGCTAGACAACAGTTGGGTGAACTTTTTGAACAGAATGTGATTGATAATGGCAAGGTTCATAGACCCATTTTGAAAAAAAAAAACAGTGGCCCACGATGATTGCAAATTGGTTTCTATCTGGTATTTGTCTGTAGCTAGACAACAACTGGGTGAATTTCTTGACCAAAAAGTGACGACAGTGGCCAAATCGAGAAAACATAAGGTTCATTGACCTGTTTAAAAAGATAATTCAGTGGCCCATGATGATTAAAATTT
>438_TGCAGATTCCTTGATCCCGGAAAATGTTCAAAACTTTTGTTTGCC_NODE_1_length_224_cov_9.325892
AGCTCGAGGTGGAGAACTCTGTAGTTCCCTTCCACCATGATCAAGATACCATCAAACACGAAAAGTATGATCAAGATCAGCGGTTGAAGCTCAATCAAGGAGAAGTTTTGGAGTTAGAAGATCTTCAAGACCGGTTTCAGGTTCGACACTTGCTCCAAGGATGGAACGGTGGTTGCTATGGTGCTTTCGCATTAGAATTTCCGACCGAACCGTTGATTCTATACGTCGGTGCCCATCCGACGAGAT
>439_TGCAGGTCTTTGTTGTGGCTGTGCTCGCTATGTTCCCGATCATAC_NODE_1_length_242_cov_9.256198
ATATCAGGTGAGAACTAGAAAGAAATTTAGAAAATAATGAACAAAGAATAATAAAGTAGTACTAACATCTAAGTTGAAGATTTGACGAAACAAAAGTGAGGCAATAAATGCAGTAGATAAAATCCTTGGTTGCAATTACTGACTGAAGCCACACTTGCACCGCCTGCAAATTCCAAGCCCTTGGTTTCTGCAAACAAGTGTTAGTACAAGCATCGAGAAATGGTAATCATAAAGAGAAATCCAACGAGAAGAAAATCATTACCC
>442_TGCAGTGTTACTTATTAGAACAAGGTAAAAGGACCACATTCCTCA_NODE_1_length_208_cov_8.812500
AGGGGAGGAGCTCTAAAGTATCTTGGTGAACAAAGACATCAATGTTTCTAGCTTCATTTATTATTGAGTTCTCTTAATTGATGTTTATGTTCACAGTTCACCTTTCTATGCCATCAGGAAAGACTGTAAATTGTTGAAGCTTAATAGTCAATTTGATTGTTATCAAGCATTTAGTCTTTCCCCTTAGGTGGTTACACCTTGGAGGTGGTGGTTCAAATAGCCCCTCTTCT
>444_TGCAGAAATAAAACGACTGTTAATGACTTATTAAGAGAACCATAC_NODE_1_length_230_cov_10.973913
CTACGAAACACATACATAATATTAGAGGAATTCAGTGTTTTCTCAGAATGCGCTAAACTTTTCTTGCACACGCCATGTGCTGGAAAATCAATGAAAATCTTGTGTGCGGGAATAATTGTCCTGGTTACATGGCTTTATGTTTCCCACTAAAGCCTGTTAGTCTCCATTCCTTACAATAGATCTCCTAAGTTCAATGCTTCCCCTGGACTTTTCTAGCCAAATGTTTCCATCAAGCTTGAAGCACTTGTGACT
>445_TGCAGTGATGAATTGGGGTGGGGTTTGAGGAAAGAGGGCTGGCTT_NODE_1_length_252_cov_5.611111
TCTGTCCCAGTAGGGGTGGGTGTAGGCAAAAGTCAGATCCTGGGTTCGATCCTGGGCACCACCCTTCTGCCAATGGGATGTATGCATGATTTACCTCCCCTATTAATGGTCGGGGGAACAGTGCAGTCTCCAGAGGATGGTGTCTACCCTTTTTCATATATAACTATATCCCCCCTGGCCACATAAATTTACCATTAATGATTTAAACTAGCGAACTGGTTGAGATACATGTACATATGCATATGGTACAATCTTACAATACTTCAAAAT
>446_TGCAGTGGTTGGAAATCTTCCCGACTCTTACCAACAATTCCAATA_NODE_1_length_201_cov_5.462687
AGAATTGGACGGATATTACGCGGCTTACTAGCAATAGTGCTCCAAAGCTTCTCAATTTCATCAGGAAACTGATCGCCATGCCTCCATGTTACATAGTAAAGGCTTTTCAATAATCTTTCCCTCCAGCCTGAATTTTGGAGTTTCCAGAAATCAAGGTTTTCAATCCAAGGAGCCATGCATGTTAGAACTTGGTGCTGTGCAATTATATCAACTGCAT
>447_TGCAGTTGTTTTTGTTGGAATTGTTTGATTTCCTTATGCCCAGCA_NODE_1_length_215_cov_6.460465
TAAAATAAATATTTACTTTAGCCATGTCTGTCCTGTTGACTTGGTGTTGACGAACAAGTTCCGGAAACATGCTTGTGTTAATTATAACTATTATATGATAAATAAATTCATAAATAACTTTTGGGGCACCGCGTCTAGTTCTGTCATGTCCAGTCCTAGTCGTACCAAACACCTGACAGACACTTGTTCGGTCCAATCATGTCCCGTCCAGTTCCGTCCAGTCCTATCCCG
>448_TGCAGGTGGTAAGTTTGTTGGTTATAGCAAAATAATTGAATATTT_NODE_1_length_338_cov_5.606509
AATAAACCAACGACTAGCATGACATTCCCATCAACAAAAAGTGTTTATGCTTTGAAGGTGTCTGTATCCTCGTTAAAGGTAGATTTGAATATGAATAACTGGATGCAGTTATAAGAGGATCCATATACCTTATTGTTTGATAGTTATATTAACAAATGGTAAAGACCATACAGAAGATGTTAAAACCTAAAGTTTGTAGGATCATATGTGATTTAGTTATCAATCTGAATGATTATTTGGATGCATCACATGTTTCACTCCAAGACAACATAAAAAACATCCAAAAAACCCTTTCTCATGAAGCTAAAAAACAAAAACAATGCATATTCCATAACAACAAAAACCAGACAAATTTAAC
>449_TGCAGAAAGGATGATCAACAAGTGAATTTCAACAAGATGGCGCAG_NODE_1_length_284_cov_6.704226
TGATGTATACAAATATTATATACTTAAAAAAAGAAAAAGAAAATCTTTCATCCCTAAACCTGGTAACCATCGAGTCTTAGATCACATAGCTTGCCTATTCTTAGCAAAATATCCAAAAACGTACCATGGCACAACTCCTATTGGTAACATGTGAAACATTTCCTTTTAAGAGTAAAGCTGGAACCAGTAATCATTGTAATAATTAAGATTTTTATGGAAGGTTCTTAATTCCTTCAAAATAAGGGTCACCTAACGGATCACTTGATCAATTAAGCTGAGACACTTGGGAAGGAGGGGGGAACAG
>450_TGCAGAGATTCAAGTTGGATTGGAAAGATAACATATATACGAAAC_NODE_1_length_287_cov_7.073171
CTCAATGAAAAATGATGAATCTTCTTTTGAGAGTTATATTTATGGATTTTATTTTATATTCAAGTGGAATCACATAAAATTATGTAGTTTTGATCTCCAAACACCTTAAACTCTATAGGTGTGTAATATGTGAAACCACCAGTAGGTAACCTTTACTTTGTATGTTAATATCTTTCTACTAATTTGTCCTTATTATATGATTCTTCTTCTAAAACTTTCTTTTATGAGTTAGTGTTCATTTGAATCCAGTCCCACTCAAAAAATACAATGTTTTGAGGCATGAACCGATTTTTATAAGTTAAGTGTGCA
>452_TGCAGAGATTATGCAAAAGGTTATACAACCACTTGGATTACAAAG_NODE_1_length_328_cov_5.469512
TACTTTAAAATTTACCCAAAAACCTAACATCACAACTAATGTGACACTAGTCATAATATAGTCTTCTACTTGTAAATATATATAACTTCAAAAATAAATCATATATGATTCAGTGACTTAACAAACTATTATATATTCTCATGAAGGAATTCCCAGTACCTATTCAGCATATGATCCTTTGGTCTCACACGCTTCCAATGCCCTGTACAAAATATTGCATACGCATCCGCTGCATACCTACAACAATACATACCTACCTAATGGTAACCCAAAGAAATAAATGATGTAACCAACAACAAAAAAAGAAAAACAAATCAGCCAACTTTAACTTACTTCCCAACACCATGC
>458_TGCAGAAATTCAAGTTGGATTGAAAACCTAACACCTATACGAAAC_NODE_1_length_355_cov_5.794366
GATTCTGACAGATTTGTATATGTATGTTCCATCAACCATATCTCTTCCAAAACTCGATGAAAAATGATGATTCTTCTTTTGAGATTTAACTTTATGGGTTATCTCCTACATGCAAGTGGAATCACATGAAATTATGGAGTTTTGATCTCCAAGCACCTAAAACACTATAGGTGTGCAAACTGTGAAACCACCAGTAGGTAACTCTTACTTTGAATGCTAATATCTTTCTACTTACTTGTTCTTAATGTATGATTCTTCATCTAAAATGTTTTTGTTTTTGAATTAGGATTCATTTGAATCCAATTTCACTCAAAAATATGATGTTTTGGCGCATGAACCAATTTATTTAAGTTAAGTGTGCAATCTGACAACTAATG
>459_TGCAGGATTGAGACATTCCCCAGCTCAAGCAACGGCAGTTAGTTG_NODE_1_length_322_cov_5.645963
TTCATCACCAATTTACCTTGGCAAAATTCCCAAGTCCAGCCATTTCAAGAAACAATTGTGGACATAAAGGTGAAAGAACTTCCAAACCCGTGCCCAAGTCGTAAAGCACATCAGCTACAAGTTGAAAACGCCATAAAAGTTAGTATTTCAGTGATAAAGGTAAATAAAGAAAGAAAAAAAACACGTGTTTGCTAGAATGGTTCAGACCAAAAATCCGCCACCGTTTGGGATCAGAATCCATTCTTGCACCTAAATTGCTACATATTAGCTTTCCCATATGCTGCATACCGTCTTTAAGTATCTGTTTGACACCATCATAATCAATTAAAGGTTTCCAAAC
>460_TGCAGATCACGGTTGTAAGCAAGTGGAAGTCCCTTGCATAACACT_NODE_1_length_306_cov_7.049020
TTCATTTTATATTGGGATAACTTATTTGAAGAAATGTTCCAAGAATCTCGACTCGTAACCAGTTTTTGTCGATGTTTAGTTTCACATCACAATGTTACTGTTATAAGAAATACTAAATAATTGCTGACACCATTATCCAAAATAGCATGGATGCAGTTTCAGACCGCGATTTTGTTTTGGAGCTCCTTTCTGCTAATTCTATTACGGCTATGCATCTATCTCGCCTTGGTGAAGAATGGGTTTTATGGGCATCGGAGGAATTTGGGTTCATCACCCCGAGTGATTCAGTTTCAACCGGAAGCAGCATAATGCCTCAGAAGAAAAATCC
>463_TGCAGTTGACTCATCCCAACCAACCTACAGAAAAGGAGATTAAAT_NODE_2_length_204_cov_5.088235
GAAAGTGGTTCACCCGGAGTTTGTCTCTTAAAATTGTTATTATCTTGTTACTTGAAAGTCCTGGTCTTTATTTCGAATCTCTTATTACGCTCGCTAACAAAGAATGGCCCTCTTATTTAAAAATTACCCATCAAGATCTTAAGACTTCATTTAAAAATCTTGTTGGCTGATAATGGTGATTGTGTTGTCTTTTGGTCAAACAAATCAATCAAGTTTGAAG
>468_TGCAGCTACAATGGCGTTTTTGAAAGCAAAAGCCAAGTACAATGA_NODE_1_length_205_cov_6.478049
CTAACCAAACGGGACTTGCTCAACAAGATTAAAAAATAAGTTAGCTTATGGTTGCCTAACTTAAAGAGACTTCCTCAGCAATATACATGAGCAAAAACCTGTTATTGTAGATGGTTACCAGAAGGCTGTTAAAAGTGAATCCCTAGCCATCTATACAATTTTCCCACTCCCTAGCCCTTTAAACCTTAATCCTCTGGCTGCCTCTAGCAATAACTGATAAATC
>474_TGCAGGAATAAGAATTTTCCAGGACCACACATCCCTCCCAAGAAT_NODE_1_length_377_cov_5.047745
AATGAAAATAGAAACGGGCTATAGAAATTTTGGGGAAAAAGGTCCCACATGCCAAAAGTTGCTAAATTGCAACACCCTTTTGTCCATTTTGATTGTGCTCTTGCCTCTTGGATTGGAACAAGATAACGATGTACAATATGGGTTTGCTTTTTGCAACTATTTCCCTATTTCTTTCCTATCTTCATCTCCATTTTTTTTAAATTGGGATATGGATTTTCACTCTTATTTGATTTTTGTTAACAGCAGTTGTTCGGATAAAAATGGAATGTGGGAACTCACCAATTTTTCTTATTACTCTTCTTTGATGTAGTTACATATCATGAATATAATTTCATTGTTTTTGCCGTTTATATTTCAATTGGTGCTCCCCCTCATGTAAATTTCTTGTTCAGCTCCT
>475_TGCAGTCCCATCATGTTTGCAGTTGCAGCAGGGCTATCAAGATTG_NODE_1_length_345_cov_5.828986
ACATGTTATTATCTGATATAGTCCTCTGCATGCAGTTTCATATCCGGGTACTGGAGTCCACACAAGAGAACATAGCTGCACTCTTGATGGGCCTTGAGTATCTCTTGAGCATTTCTTATGTGGATGATACAGAAGTATTCAAGGTATGATATAGTTTTTTACTTTTTTCTTCTCAAACGGAATATCAAATCTTCTGCTCATGGTGCTGTTTGGCGGCCACTTCATAAAATATTGCATTAGAAGAGTGTAGATTTTTCATTGCCTGCAATAAGGTCTGTCTTCTTTTTTTCGATATAAAGGGGGAGACCCCTCCAATCAAGAAAGGTCTGCTCTTTCGTTAAGTGATAAGATGGATGCTTTATTGT
>478_TGCAGAAGAAAGTGAAGAGAAAAGGGTTTGATTTTGAGTCCTATA_NODE_1_length_303_cov_6.524753
CGGGTTTTTTTACCTTCACAACGTTTTACTATGAAGTTTCAAGTGTAAAAAAATGGTCTCACGAAAACAAGTTGGTCTCACATGAACCCAACCCTTCAACTAGACTGCAAAGTTTGCTCCCCAATAATCTTTGACAGCTGCTCAACATCTCCAGTTGTGGAAAACATTCCATACATCACAAGAGAAAACTAAATGGCCAGGATGATGACACATATATCATAAAGGCACTGAATTATTTGCCAGTTTTCTTGAACTACCTAAACCTCCACATGTCACTCTCTCATTGGCCAGTTTTTCTCAACTGTAAAGGTTTATCCACTGGC
>482_TGCAGGTCGTCCACGCAGAAAGAAACATAATGATTCATCATCAAA_NODE_1_length_338_cov_5.316568
ACAATTTGTTCTTCAAGAACAAACAGAAAAATTATTGCAACTTCATAAAACTCCAATGAGAATCTGATGAACCAGTTTCCATATCATATAGGGATAACAGGAAGCAAATAAGTCGACAGAAAATGATACATTGCAATTAATATAGTCCAATGTTAGATAAGAGTATTTGTTCAATAGTTGTATGTTTATTTGAAGTTCACTGACCTGGCTAACCAACACAAAGGGCGAAAAAGATGAACATGTACAGTACTCAATCACCATCCCGTAATGTAAAAATCGAACAAGAAACACAAACAACAAAATACTTTACCTCTGCATTCTACACGTAAAAAGTGGGTTTCCCGGCACTTGCCATT
>485_TGCAGGTGAGTTCAAACCTTATTCATTATATTAATTTTTCCATAT_NODE_2_length_256_cov_5.156250
CCATACCTCACAACAACTATGGGTTCATCAATATACCAAAAAGATACTCCTGAAGCTATACAATCATTTTTCATGATTGTAGGAAGTTCTCATGGGTATTACAATACAGAAGAAAAAGAACGAAATTGAGGCAATACGAAAAATGCTTCTCTAGTAAGACAGAGAGAGATAGAGAGAGATGACAAGTAGTACTGACGATTTCAATAAGTCAAGAAGCTCTTCTTGGAGGAGACATATTTCCAATGAGAGATGCTGTTGTAGTGACAGAAAAT
>486_TGCAGAATCTTACATACATGAGCCTAAAAGAAATCCAACCCCCAC_NODE_2_length_205_cov_5.160975
ATGTGGCTGTGATGGATGAAGATGACGATGAAGAGAGAGACAAATCTGGTGGTGGATTGGAGATGCTTGTAACAGCAGCTAAAACACTAAGTCATCAAGAGAGTGAGTATGGATACCACTCTTAGGAATATGAGATGAAAGAAACGTTTGTACCATAATGTACAAGTTTTTGTTGCAATTTTATGGAACTGCGGGACAAGTCTTTTGGTAGGTTGTACACTAC
>488_TGCAGGACAAGAACAACAAATACTACAAGATATTCAAGAATGATT_NODE_1_length_240_cov_8.358334
CATGAGGTACATGTCATCTTTAACAGCAGCCAGCAGTGTTCGTAGTCTTGCACAATCTGGTGATATATGTCTTGAAGGTATCTACATAAATGGTCTCATTTCAGATGTTAAACTTTGAAACTAAGATCCTACGTGCTTCTTCTACAACTAGTTATCTTAGATGTTCCGCTGCATGCTTTCTCATTTCCCTACTTGCTTTGAAATGCAGCATTAGATACTATGAGTTCTTTGCAGGCTACATGGAGGTTCTTTTCAGTATGAA
>490_TGCAGCTCTTGTGAAGTCTTAATAAGGGGCGGCTGTTGCAACGGT_NODE_1_length_306_cov_7.856209
TTCGTTTTTTTTCTGTTGCATTTTTATCTACTTTCAGCTTATTCATGTGACCGCCCTTTGTAAATTCATATAACCGATTGTAAAAAACATTATTTCTAGCTGATATATATGACTTAATGATTTGAGCAGCCTTGTACCCTATGCATGCATGGTTGTACATTGTACAGGTCTTATTTGATACATGAGCTTTAATAGCCCTAAAAATCTTATCAGGATTGTAAGATAAGGTAGGGACCATTTGTTTTACATATTGCACCAGAACACCAAGGATAACAACTCCAGATTGCTGTAAGAAAGATGGCAACTTTCTTTCGTTCTCCGCCTGTTG
>493_TGCAGGAGATGTAGATGACTCACCAGCTTCAGACGAACATATTTT_NODE_1_length_309_cov_9.472492
AATTCTTCAACCATGCCCATGTCGATGATAAACATAAGAAGTGGGCCATAAGTTTCTTCCCCAATTTGGAAACCGCGTTCCTTCATAGTTTCAAATACCATATATGCCCTATGGAACTCTTCCAAAGTAACATCCTCGTCATTTGTATTCCTAGCCTTCTCTATGCAAACTTCTATCATAGCGTTAAATTCTTTAACACCTGTTTCACGGCCCAATCTACCAAATACGTTTATAGTAGCCTTTGTCCCTAGTTTATGTGTACACAACCTAAGCAGCCTCCCAAAATGATTTCCCTGTGAACAGTTGTAGACCCATTTTTGCTTCCTAAACC
>494_TGCAGTTATGGGAAAGAAGGTTGGCAATAGAAACCGCCCAAAAAA_NODE_2_length_264_cov_5.253788
TCTTCAAACTTACACACCCAGATATACTATTTTTATATGGGTTTCCTCGTGATCTGTGCAAAGTCTACGTGACTTTCTTGGTGGGTTTGGTGTTTACTTCAATTATTGATCATACCCATCTTCCAAGATCGATTTTTACATTATAAAAGATTTGATCGTTTACAGAAGGAAAAAAGAGTGTGTGTGATTCAAGAACTCGGTAACTAAATGGAATGAAGTTTTCTGGAGGTTTGTTTTCTTTGGATTGGAGTAATTGCAGGTTTAAAAGCTGCTGTTCCTCCTGC
>495_TGCAGTACCAAACCCGTCTTAGCAAACTGCATTTCTCTTCTGCGT_NODE_1_length_307_cov_8.433225
CCAGAAGAAAAAGCTGAAGAAGCTTGATGTTTGTGTGTTTGATCCATCCATCCTGCTTTAAACTTTGTTTGGTTCAAATGTGACTGATTACTTATGTGTGCAGGAGGAAAAGGAGAAATCGGTTCTCTTATCTAAAAGCCTAGAGACATTAGAGTATGTGAGCTTCTTTTGGATACATGCTCACACACATCCTTGTGCATGTTCTAATTTTTTTACAGCATTTGGTTGGTTTTAACTTGTCAGGAAATACAAAATTCAAGAGGATGCTTATTCACTCATGTGGTCTTCACGCAATTTGGGCCAGGTTTGGCTTTCGTTCTAAGCTTTAA
>497_TGCAGACATGGCACCACTGAACCAAGAAATGCACATGAATCCCAT_NODE_1_length_312_cov_6.490385
TTTTGCTTTCCCTCCCATTTGAGATACTTTCAGAAAGAAAACAGATAAGGAAAAAACAAATAGAACCTTATAACACTTAACAAAATTTTACAACTCACCTAACGAATTGGATTCGTTGCTATTTATATCAGTCCGGTGGCACGAAAACACTCCCTCCCTGCAAAATTCCTGCAAATCACAGAAACAGGAATCCATACAAATCTTTTTCCTTAGTTTTATCAAAAATGAAGTAAGAACAAACCTTAAAGAAAATTAAGTTACCGTGGGGGGATTAGGGAAACCAAATGATCCATGTTGAGTACTGAAAGAAGATTCGTGTCTGGATGAAGGTCCC
>498_TGCAGTTGGATGTCCATTTCGAGGAACCTGGTCATCACCCAAATT_NODE_1_length_319_cov_5.708464
GTTTGGTAGTGTCTTAATGATATAGAAACTGACTTATTCAGTAAGCTTCTAGGGAGAGTTTTGTGCAGAAAGCCAAGTTTTTACGAAACCTGCTCCTCCTATTTAAAAAACACGCTTCTTCCATCTATGAAAAAAATCCTTCAAAGAAATTAATCCACACATACAACTTTATACATACAGGACTTAATGGAAAACCAACCAAGCAGCCCCTTACAGAGGTTGAGGATGGGATTTGGTTCTTTTCTTTTCGCTCACACTTTTGCACATAGATCGACCCTTTGGGGTAGAGGGCAGATCTGCATACTGATCCTGTTTTCGAGAGGGGGGTATATGGGGTTT
>504_TGCAGGTTTAAGAAACAGAAACATAATGCAGTTTCCACCAGCTGT_NODE_1_length_325_cov_9.646153
ATATTACTTTTTCATTTTTCATCTTCTCAATAAGCAAACAGTCCATTTTTTCAGGTTGCTACTTTGGCACACACACACTGTGCACACAACATCAGTTATACAGGAGTAAAGACCATTTAAAACAGAATGTAAATCCTCATGCATATCTATCTATATCTATACACACACACACACAGCAGGGCTATTCAATCTTGAACTTAGCCCTGCTCTATCCAAAACCAAGGATTAAATACAGTTAACATAATGGGTTTAATAAACCAAGGACTTAGCCCTATTCAATCTTGGACTTAGCCATGCTCTGTCCAAAACCTAGGATTAAAAACAGAATGCAGTCTCATTTGCAAACC
>507_TGCAGCAACACCGCCATTGTTAGGACCATCTTTTAAGGCTTTTTC_NODE_1_length_236_cov_8.059322
GAACTATTTTGCTTTTAAGTTATTAAGATTGGTTTTATATCCCATGATCTGACTTAACCATGGTTAATGCAGAACAGAACATGATGAGCACTCTTGGTCGTATCGTGTTAATTCTATGGTTATTCGTGGTTCTGATAATCAGCTCCAGTTATACCGCAAGTCTCACTTCAATCTTGACCGTACAGAAACTTTCTTCTCCTATTGAAGGGATAAGTAGTTTAATATTGAGCAAAGATCCCATTGGATACCAAAAAAATT
>508_TGCAGCTACTGAGCAACAGAAGATGCAGGAGAATGGGATGGCAGG_NODE_1_length_268_cov_5.996269
GCAAAGAAGGAGGAGGCAGACACAGAGGTTCTCGAAATCATTGAACTATATGAGGAGTACTTGGCTGTGCCTGCTGTCTTGATTTCTCTGTCGACCTTTTCTTCAAACTCGGGTTGACAGTTCCTCAGAGTCACAGATATGGAACCAAGCATCAGTTGTCAATTGGTCTGAGTGGTTTGATAATTGCATCATTCTGTACTCTGGATTTTACCAGCTCCCTTCCACCATTTTCAAATTTAGGCTTTTTGGTCCAAACTTTACTGCCATTAACCCTTTGTTCCTTGGT
>510_TGCAGGGGATGAGATGAACATTTCATACGAATGCTGTAGAGTGTT_NODE_1_length_285_cov_6.477193
AAATTAGCACCTTTGGGAGGTACATCACCTTGGACAAAAGACTTCTCTAATCCCACTGTTTTCAATCTAGGATGAAATCCATGTATTTCTAAAAGATTTACACATCCTACATATTCACCATTTATATTACCAAAAAAATTTATTAGGCCAGCAGAATTAAGGCATATAAGATATTTTTCAGAAAACTTAAAGTCTGTCCATTGATCAACAGGAACCATATTTACAACCTCATCAAGCTTCACTGAGAAGAGCCACTCTATACCCCAGCTGACAATCCTACCAACAAGTACATTTTTTCTCTTCTT
>512_TGCAGCGTTTTATATTTGAGATATAGGATTGTCGGATGCATAAAG_NODE_1_length_253_cov_5.256917
CTGTACGAAAGACCGGTGCTGATGAATTTCTCAACTCTGAAAATGATAAGAATGATTATGATTGGTAATTTTGTCTTATGCTTTTTTCTGTGATCAACTTTTTGTTCTTTCAGTATTATTCTGTGGGGAAAAATATAGATTGTTCTTCTATATTATTGTTTACACTTAGGAAGAATATATGTTCTGAAAGTGTGCATTTACAGAATAAAGTATCACAGCAGTTGATGTCAGTCTCAAGTGACTTTAAGAATACTAACAGATACGAGCTT
>518_TGCAGAGTGATGAAGGGGTGAATTTCGTCCCCCAAAAGTGGAATA_NODE_1_length_316_cov_5.892405
CATTCTGAAGAATACCGTATCTTCAATCATATGTTATTTTTGTGAAAGCGATTTGTTGTTTGGTTGTTGTTAGTTTGGTAAAAAACAAAGTACCTGTGTGCAAATAGAAGCAACAAATCATGTCGTCATCCGTCGTTTAATTAGGTTTCATAATTCTAGCTAAAGAAAACTCACCAAAAAATCTTGATTTGATGTGGGTCATTGTTGTTGTTCTACCAAATATAAGAAAGACATTGAAATTGAAACCCTTTTCATTGTTTCTTTGTGGGATTTGATTTTCTTAAAGAAAAAGTCATGAGATTTTTGAGTCTTGTGGGCAATTCCTTTGGATGCT
>520_TGCAGATTTCATCTATCAACAAATGGATCATGTACATGCTACCTG_NODE_1_length_234_cov_5.311966
CAAAAACTCTTTTGGAGAGTAATTTAATGGGGTTCCACATATTCTTACATGGTACCAGAGTCGATATCATTCTAATTTGGACCCATCTAGCCTCTGTTGGATGGGGCATATTTGAGTCCTACATCAGCTACACTTGAACCATTTTTATTCGACATATATATGTTGTCTTCCTTAGGAGCTTTTTTGAAGGATAATTTAATAGGGTTTCACATATTTTTACAGAATACAAGTCTGGACCGAAGATTGATGA
>521_TGCAGAATCAGACAATTCGTATTTGGATGTCCGATTTGGATTGAT_NODE_1_length_339_cov_6.976401
TATAAAATATTTAAAATTAGCCTCATAATTATTACAAACAAAACAGTTGTCTAATTGAAGAGGGAAACTATTTTGATCAAATTTCCGTACAAGACTCATTATCATATATTTAAAAGCATAAAGAGAAATGACGTGGAGGCAACGACTTGCTGACGTGGATATACACGTGTAAAATTGGTCCGACGTCTATTCACAAACGGGACGCGTGTACAAATCTCTCCCAACAGTTTCTTCAAATCAGCAAAAGCGAACGAAGATGAGAATAGAGGCATTCGAGAGATTTCTTATCTGGTGTCCTCCATGCCTCTCGTTCATGGCCAATTCGTTTTTGCGCCAATGCAATTGCGCCCTTTCCCCTCTT
>522_TGCAGAATGACTCATGTTTTTGGGTTTTGTAACAGAACTTCTGAA_NODE_1_length_262_cov_8.866412
GAATTAGGGTATTGGGAATTGGTTATATTCTCAATTGGGAAGCTACGATTGCATAAATTTCGTTGAACACATGGTTTTGTTATATGAGTTTTCAGCTTTAGTATGTATGTGCATCTGAATGCTGTGGCTTTGGGGAGGTAGCAGCTCTATAGTGTGAATTTGGTTCATGGGATGACATAATGGGGGTTTGATGGATTGTTGGCTGGAATATGTGATACAGAGGCACTTGTATCCTGTTACTTTTGAAAGCAGGACATCATAACATACCGTGTGATCGTGATCAA
>523_TGCAGAAGGATAGTGATGCTGTTAAAGAAGCACTTAATCAGCTGT_NODE_2_length_341_cov_6.498534
TGAAATATATGATAACAAATTTCCAAGCATGAAAGTGTGAAAAGATGAGTAATGCTGACACCAATGAAAAAATGACCATTTGCTCTTTATTCTTGAACTTAAAACATGACGGGTAAACAAGTTCATGAGAACTTACATCATTTCTAACACTAGGTATTGCAAGGTTCTCAGCGTTTTTCATTCCAAGAGTTGTCAACTCCCGAAGAGATGTCTGTTGCAGAAATTCAGGTGGTTAGGATAGAACAATACTACCAGTTCTATTAAACGGATATCAGGCTTATCATTTATTTAAAAGGTCGGTATAACTTTCTAGATGTGGGCAATAGCATAGCACTTCCTCGTAAATCCATCTATGCAGTAAAG
>524_TGCAGAGCTTGTGGCACGTCTGCCACCCAATTATACCATCCCCTA_NODE_1_length_276_cov_5.228261
CAAACAGATGGAACATATCCCCTCCGTCTCCACCACCACCGTCACCAAAAAACGCTGCGCAAGCACCGACGCACTGCAACTAACAAACGCAAGCATCGGAAGCAGCATCCGTCCAGCGTTGTTTGGGTTTTCCAGCATCCGAGATATGCAGCTGGTGATACGGAAGGTCAGCTCATTCACAACGTGGGTGGGGATTCCATTCATGTTCAGGAACTGGATGATTGAATTCCAAGACAACCCGCTAACTCCTATCGCTTCATCGTGAGGAGCCAGCAACTGAAATTGATGTCCC
>525_TGCAGATGTCGCTCTTTGTTGTGAATTTGTTTGTGGATATATACA_NODE_1_length_251_cov_5.382470
TTCTTTCTTTCTCCTTTCTTGTGGTTACTTATTCAATGATGGATGTTTACATACATATATTCCTCGAGTAGGCGTCCACCAGTCATACATCGGGACTTGATCAGTCTGCAAACATATTACTCGACCACTTAACGAGAGCCAAGGGCAGGGTGAGATCTCAATTGAATGATCGACTTTCCAAACCACTTATTTGGCGTTTTGTTACAAATTGTTAGTTTGAAAAAATGCTCATAGGTGCCTTGAGAAACTTACAACCGAATGGATTGC
>530_TGCAGGAGATGCTATTGGACTATTCGTGAAAAAGATTCAGTGAAT_NODE_1_length_277_cov_6.657040
ATTGAGGATGCTCTAACATGGATAATAAAAATGATACTAGTAGTATGAGAAATCACTAGAAGAAGGCATCAACCACACATCATGCCTTTTTAAAACGACCAACGAACTGATATATGGTGTCTCTAAAGAGGGTAGAACTCACTACCTAAACGTTAGAGAGATCAACTGATGCAATCCAAAGGCCACTTGGTATTATTGTTTTCTAACTATATAATGCACTATAGTACTACCTGATTTGGTTGAGGAGAATCAACCAAGAAGCCAAGTAAAGAACGAATATCATCCACAGCCATTGAAGA
>533_TGCAGATGGCAATAATGCAACTGAGAAGACTGATCCCTCAGCAAA_NODE_1_length_236_cov_6.224576
ACACCGCTCAAGTACAGTGGTCATATCAGTAACGCTTTTTTTCAGCTTATCTGTCAACCCTTTAGGTGGCATCAAGACTTTAGAGTAGGCATCCGCGAGTGATGTGAAGAACATAAACATACTGTGGGTGGGCTTCAAAAAGTGAAATTGAGGATTGTTATTCTCTCTACTAGTTAATCCAGTTAAAAAGGACTTGCCATTCCGTGCCACAAACTGTGCGGTAAGTTTAATAATGTCCAACTCTTCCCCTGCAA
>534_TGCAGTCCAGAATTTTTCTCGCCACTTTTGGCCGATTCATCTTTA_NODE_1_length_304_cov_6.075658
TTAAAAGACTCTTACACTATAACATAAAATAAAATATAATTGTTTATTAACTATTTAATATGAAATTAGGTCACTAAATGTTTAAGGAAGACCAAAATACTAAATGGATTTTAGAACCATAAAAAAAATTATGACAAACAAGATTTATCTCTTCTTCACGATTGAGAGACCGCCCCTAATGGAACGGTAAACAAACACTAATTGCATAACAACCCTCAAAATCATTGGGGAAGTTAGGTGATTTTCAATGCCGAAATTGTCAAAACCAGATAATGTAACAACTCGCTATGCAAAAGTTACAAGTTATTTTAGCATGACAGTAAT
>536_TGCAGATGGTCCTTTCGCTATTGTAGCATTGTTCGTTAATATCCG_NODE_1_length_283_cov_5.088339
ACTTTTTGGAAATACAAGAATCAGATCGACAATTGCTGCTGCTCGCTGTGTCGAGCCTTTGATCTCCCTGCTCGTATCTGAGTTAAGTTCTGCGCAGCATTCAGTGGTCCGTGCACTGGATAGACTCGTGGATGATGAAAATTTGGCTGAACTAGTTGCTGCACATGGTGCTATAATTCCCCTTGTAGGCCTTCTCTATGGCAAAAATTATATGCTTCATGAGGCAAGTTCCAGAGCTCTTGTTAAGTTGGGAAAAGATAGACCTTCCTGTAAGATGGAAATGGTGAAAGCTGGTGTGATT
>537_TGCAGTCGATCACTTTCCGCCGGCCCATTGTGTTGTCCCCCATCT_NODE_1_length_266_cov_5.413534
ATTTTCTTGAAATCTTCAAAACCCATTGCAACCATAAAGTGCAGGATTTGACATCCAAGGTCAAAAGAACGGGTCCAATTTCTTGGAACGAAGGGAGTAGTAGTAGTACGAAATACGGTATACAAATTGGGCGAAATTGTGAGCATTTCTTACATATTTGTTGTCCAGGGTCTTGGACTTATGAAACGCGGTCGTCGTCGCTTGCCGAGACATATCTCTCCCCTCCCTGTCTCTTTGAATTTCAGTAAGGGAGGAGGGTTTTCAGTAACCCTAGAATAAGAATT
>538_TGCAGCTCCATCTTGCTGAGGAATATATCCTCCCGGACGATATTG_NODE_1_length_297_cov_5.525252
TACGATACTATTATGCGTGAGTGGATTGACTTGTGAATTATCGAATAGCTTTGCCAACTTTCTGATCATTCCACATATTAGGATCTGTACTGCTTGAAACATCCAGGTGCTTAAGATGTAAGTTTTAGTTAGTATGTTGTGAAATCAGGGACATATGGAAGCACTAGCTGCCCTTGTCTGTTGTGATTTGTCAATGAATCTTATGTCGCTATTGTGCCTACAGATTACACAAACCAGGAAACAAACAGTACCACTCTATTACATTTTCTATATCGTGTATTTCTCATGCTTATAATAAATATAATGTTAAATGTT
>542_TGCAGATGTCGATCTTTGTGCATTAATTCCATATGACCATAATAA_NODE_1_length_423_cov_5.342790
CACATGGAACAGCTTATCAAAATTAATCCATGTTAATGCATTACTTATCCGAGAACTTCCTATGTCGGGTGATAAGGGCACAGAAAATGAGCAAACTTCTCTTCCCAGTCTTCAACCTCAGCATGTATCTATCTTCAAAAGAACCATAATCTTGAAATCTTAGCGAGTGAAGGATGCGAATTAAATCACGACATAGAGAAGGAAGCAGAGAGACCAAAGCAGATGGCATATGTGATCTCACCTACAAAACAGACTGTCATAAATACTCCCAACAGAGATATCAATAGATAAAAGATGCATGATATAGAATGAAGGGGGGAATTCATATAACATTCTGCTAGTGTTACTGAATTGGCATATAAGAAACCAACCAAACCAAAGGTAGAAGGTAGACGTGTGATAAGACTACAAAAGAATATGAGAAATATTGCAGTTTATTTCAAGC
>543_TGCAGACGGCTAGTTTATTTAAATGCATGCATGCTGACTGGAGTA_NODE_1_length_313_cov_5.619808
ACACACACAAACCATAAGCATACCAATGCCCACCTCCTCTCTGATACCATTTGGGATTACTTATTTTCTTACTTATTCATTGGTTGCTTCAGACTAATTGCACTGACAAACATCTATTACCACAAACGGTTTCAAAGGGGGATAGTTATGGATCATATAATAAAAAATCTAGATTATCAAAACAACTTGAGGAACTTGCTCCCTCCTTTGATATGGAATTCAGAAAGTGAACTGTAAGCAAACCAATTATGTAATTTAATATATAAGTCTCAGTAGACCCTACCATGTCAAGGTTGAACCTGTGTATTGAACCATGGATTTGTGGTGCCAG
>548_TGCAGCTTTTGCTTATTGCAACCGTCATCTCTTGGAAAAAAATGT_NODE_1_length_230_cov_5.008696
CCATTTCTCAGATTATCTGCTAAATGCACACTTCATCTTATTCTGATGTCACACAATTAGAACAAAAGGGTTAGTCAAAGCCCAAAAACAAGTACAAGTGACATCAGAGTAGAATGTGTGTAAGTATGTTATTTATCAGGTAATTTAGGCATAGTATGGAGCCAAATGCCTACAAAGATATACCATCAGAAAGATGAGGGGATGCTATATGTTCAAAGCAGCACCTCGATCACAAGGCACGACC
>551_TGCAGGCCCAGGAGCATGCATCAAACCGAAATGACCCGGGTCCCC_NODE_1_length_274_cov_7.062044
ATCAAATGACCCATATTGGTAGTTCAATACGTGAGCAGGGAACATTTTCTTCCAACAACCTCAAAAGCTTGATAGAAACTAGAAGCGTCAAATTAAAGGAAATTACATACCTTGTTGATGGGCAGCTTGCATCAGATCCATTGGATAAACCGGGTTGTGGACGTATCCTTGTCGAACGAGGCCTCAATGCAGATGTGGAATCTTCTTCATCACTACTAACATACCAATTCCTTAGAAGCTAGCCAAATAAGGCATCCAGATACTAAACATTAAGATAATGTAACAACAAGGATA
>552_TGCAGATGAAACCGAAGACAGAAGAGATGGTAGAAAGGTGTCCCA_NODE_1_length_322_cov_8.698758
TCTCTTGCTTATCTCATGTTCCCATTTCCATGAGTATTTAGAGTGTTCTTATATGTGGACGTTGATGACGATATTAACTACAGGAACAAGACGCAGAAGCGAGTTACTGCTCTTAACAGAGACCTTCCTCCGCGCAATGAACAATTTCTTGTAGATTTTGAGCAGCTTCTTAATCAATTTCCTGTAAGTTTCGAACATAAATTGTAATAAACTTTTACGACTCTTTTTTGTTTCGATTTCGCTGCCCGAATTGCTTGAAGTGTAACCATTGATAGTTGAGAGCTTCTTTTTCAGGACCGGGAACAATTACGAACTGTGTCAGAATCTGTGCTTATCTCACTGGT
>553_TGCAGGATTTCTTGTTTTCTTGATCTGCTTGGCCAACTGTTCTTG_NODE_1_length_263_cov_5.315589
CGACAAAACCCACAACACGTTGTCACAACATTCAAGGCAACAAATTGGGAGATAGAGAAGAAAGAAGAACCCAACATCGAATGCGTTTTAGGGACCAAATCCAAAATTAAAACATAACCAAGGTCCAAGAAGGCCTTATTTATAATCTAATCTAAATAAACAAGAAAATTATCAAGAAAGGCACATAAAATATCAGTAATTCAAATCAAAATATCATATAACTCACCAAAATTCATAAACAGAAACTACAAACAAACATGTAGATGCTGTCATCTTCATCT
>558_TGCAGGATAGGGTTCTTAAATGTGTGGAGTTGTTAAAGGTTGGCT_NODE_1_length_318_cov_8.371069
TACATAATAAAATGTATATATCTCCAATTTTACCCTAACTCTCTTCTCCCAAGCTGTTAAGAAGTCTACTATTTAACAGCTCATGACTCAATTTTCTTCCTTTTGAGGGTAATTTAGACCACACCAAATACTCATCCTACCAAATATATAAGAGAAAAAAAGAATCCAACCAAGTTTATTTTTTTAATTTAATATGAAACCAGATCTCTTAATCAAAGGGTGAGTTGTTGAGCCTCCTCCTTTTAGCAGAGTTTACACATGACCCAACTGCTGAATCTGAATCATCAGTTTTATAGCTCAAACATGCAGCCTCCAACACACCAATTGGGCTCTTTGGCAT
>559_TGCAGTTATAGGTGACACGATTGGTGACCCGTTAAAGGACACGTC_NODE_1_length_218_cov_7.247706
TATAAAAGTAACAGATTCCTCCAAAAATCATAAACTACAAACCAAGTGGTCTTAGAAAACTAACCCAAATCTAAACCCTCTCTTCTCATCTCATCTCATGGGCAAATTGTATCAGCAAAAATACTATTCAGCCTACAAACTCTACCACAGTAGTCATGGAGGAAAATAAAACGTGGCAAATCTAACACATACTCTGCTACAAAAGCTCTCTACCTTCTTCTACAGCTTAAAAAGCA
>560_TGCAGGATATTGATAGGTTCCGTGTGCTGCCGCTGGTTTCCCGCT_NODE_1_length_351_cov_5.512821
AACTCTTAGCTTTATTTTTGTTAGGCCGATTAATAAAACACGTGATTGTAACGTCCCACAGTCATTTAAAGAAAGAAATAGGTTTCACTTTTTCTCAAGTGCGCTGCAAGAGTTTATAATACGGTCGTATAATGATGAATTGAACCCTTTGTCACGGTTGCTCTTTTGAAAGCACTCGCATTTCCAACTACTTAATCATGACAATAGGCTGTCATATTATCACTCGTTAATTTGAGAACCAAATCTCTTTTCAAGAACAAGCTAAGATTATGATACGTTACGAATATTATGTCTCGCAGTCACGGAAGTTAAATAATTGAAAATATAAACGTTGTTCGAACCAAAAACCATTAATTGTAAATGAGGCTCCT
>561_TGCAGAGGCTGTTGGTTATGGAGATCCCCTTATTGCGGTCTTGCC_NODE_1_length_290_cov_5.251724
GGAAATGATATCCAAATTGAAAAGCAGATAGAAATAAGACATAAATTTATGGAGTAGGAAGCATGAGGTCTATCTACAAGACGATCAGTTCTACAAGAAGAAGAAAACTGCTTTACAAATATCTATGACCAGTGATTGTTTCTCACACATTTTGTTTAGTGAATACATGTTATATTTTCACCTAAAAAGCGAACATTTAATACGACAGAGAATCCTACTGTCACTTACCTTACATATAACATTCTCGGCCATCAAAATTGATTGTTTGTAAGCATCTTTTAGTAAGTAAAAGTATTCCCGGTCTTTGC
>562_TGCAGATGGGGATAAGGCTGAAGAACTAGTCTAGACCTTTCTCCA_NODE_1_length_206_cov_8.733009
TCTTGGCGAGGTGTCGGGTCATCTATTTTAGACTTGGTGTGTTTAACTTCTTGATAAGTCCCATCAACGAAATGGGGCCACTCATCAATGTCTTTGTCCTCAACTAAATGATGCAGAAAATAGATTGTTATCAATGGAAACAAACGGTTATGACATCAGCATAACTGGTAGAGAGAGATACATTCAAGTGCATGTCAAACAGATCCCGAGTTTTTCGCATGCAATA
>566_TGCAGGTGAGGCGAATACGTCACAGACCCGAACCAAACCCGCTAC_NODE_1_length_313_cov_5.249201
TTCTGGACGAAAGCGCAGAGATGCTAGAGGGACTGTAATGGAGATATATAGTCAAACGAAAGAGGATTTTGAAAGTGGGCATGTTAATTTATTTGAATATGGTTCTAGAGGACATTTTGGGGATGAGAGCTTGAGCATGTCTAGAAGTGTCCCTTCTAGTGAATCAGAAGTGATAACAATGCCATCCAGAATCACCATTGACCGGAATGACTGGCTCACACATTCACTAACTGATATATCTGAACCCTCCCTGATTAGGGAGGCAAAGAATAGAATGTCAAAAAGATGGAAGATGAATAGCATGCAGGAAGATGTTGAAATGGTCAGTAAG
>567_TGCAGCCAAACTTGTCACAATGGGATATGCAACAGATGCTTCCAA_NODE_1_length_297_cov_7.282828
TCAATTAATTTTCTACTTCAGATAGCATCATGATATGGTAGGATAACCATATTACAGATGAAAGTGCTTCATGAAACAAGGACAGGCATGAAAGGATAAACAAGGAAAAACATAATTTGTAAACAGTACATGTACTCATATGTCAGAACTAATTCATTAACAAGTTTCATTCATCAATTGCTAATTCGCTACTGGAAAGCAATGCAACAAGATAGATCAGTTACTAAGCAGGGACTTTAGAGCACTGCATACACTGATACACATACACACATGTGTGCATATAACTTACTTGATGAAGCCTCTGGCATAGCTCTCTGTT
>570_TGCAGATAACCTTTTCCCTCCAGATAAGAAATCACTTTATCAGCC_NODE_1_length_282_cov_7.265957
ATGACTAGTGCCAATGAGCCTTCTTGTGGTCCTAAAAGTTAAAATAGTCAGCCTGGTTTATTTTGTAGAATCTGTGCCTTTTTGTTGCCTATACTTCTTTTGTAATGGCCTGCTTGATAAATGGCGAAAAGAGTAAGCTATGGACACACCAACTAACTCAATCATAGTTAAACCAAACCAAACCCATGGTGTAAGATGTACACAGACCTGACCTCAAACTCAATGTTCTGGGGAGGTGGAATGTAGGTAGACATGACCTCTACCTTAACCATTGTTATCTTGGAGAGAGAGAATATGTGTAGTT
>574_TGCAGCCAACAAGTTCTTTATGTCCAATGAGTTCAAATTGGTGGT_NODE_1_length_359_cov_5.490251
TAATCTTGAATTTTAAGTAATACGCATTAATATACAGTACTGCATGCATAAAAAATGGTTTTTAGAGTTTTTGTTAAATGTTTTATAATATAGTATAGATATAAATATAAGTGTAATGGTACTAGTTGAAGGTACCTTCTAGTAGAAGAGAATAACAGTCAGGGTGATCTGCCAGCATTTTAAACGTCATTGTGATGGCGTAAGATGTGGTATCGTGAGCTGCAAACACCAGCAAAACAACGTTAACAACAACCTCCTCTTCCGTAATCTCGCCTCTGATCAATGCACCCACTAACTTCTTTATTTTGATTTTTGCCATTTTCTGTTCAGGTGTTTCTGAATGGAGGTGCACATTCTGGGCACCGTAGCCTGGAGGCCG
>575_TGCAGATTCCGGACCGTTTATTGACGATAAAGAAAATTTGGACCC_NODE_1_length_300_cov_8.073334
GTGTGGGCCCTTGGGTGTAGCTGATATGGTTGCAACTTTATCAGGCAAAAAAGACTCATCATCTAAATTCTGTTCAATAAGGGCTGGTGGCAGTTGCACCTGACAAAAAGTGAACAATTCTGTAACACCAGAAAGAAACAAGATCGTGACAATGAGTAGAAAGCATGAAGAATAACCACAAATAACAAATCTTCAAAAGAGTATCACAGATAAGGTTATGAAGAGTATCTAAAGGAAAAGGGTGAAGAATATGGACTTCCCAGTATGTCGTTTAGTTCTATCAAGTAGTCCAAACTAATCTAAAGTCACGGTTTCGCACTTA
>583_TGCAGTAAAACATGCCATCTTCACTTGTCTGGAGTTCAGAAGACT_NODE_1_length_280_cov_9.692857
CTTTTAAGTCATCTTGTATTGTCATCCAACTTATAAGCTAGTTTTTACCAAAGATGGCTAATTTATCAGTTAGTTTGCCAGACAGCTTAGTTTTGCATTAGATTCTATATGAAACTTGAGCCACTTGCTTATCTTACCAGATTATATGTGCATTCGGCCTGTATATTTGGTGTGCTGGTGCTGATCCAGCAGATGCAGGAGTTTTCAAGTCTAAGAAGTATCGTAAAACCACAGACATCAAAAGGGATATCAGAAAAGAAGGATCTAAACTATCGACACCTTCAATAAAAGATGCAAATGCA
>585_TGCAGCTGAGGAGGCAATGGCGATGATTCTGCGGCTTCAGAACGA_NODE_1_length_347_cov_7.861671
TCTTTTAAAGAGAGATCCAAAGGGTTTTCATTTATCCTCACAAGAAGTATAATTTGCAAAGAGGTTTGCCAACAAACTATTATTACTTATGTTCACAAGCAATGCATATATCATGTGATCAAGACACATCAACAACTTATTTGCAAGCACAAGTGATGGTTTTCGATATGAATCATGAATACAACCATTAAGCTCATTAAGCAGTCTGTTATCAATTAAAGACTTACCAACAGGGTGACAAGCCCAAATCAAGAGAACTAATCAGCCCTTCATCAAGACCATCAGGGCAACTTAAAGATCCATTAATCCGTTCGCATCCATCCACGCCATCATCATCATCATCATCGATATAAATCTTCAATCTTTGTT
>587_TGCAGCTTAAGAAGACCTGATGCCTATTTTTCTGAATCGATTTTA_NODE_1_length_300_cov_7.670000
ACGACGATGATGATATGCTTGAAATGGCGATAGAGCATGTGAGAGAAAATCCTAATTTATTGAAGAGTCTTGAGGTCAATGCGTATGCCAAATCCAAGAAACGGGAGAATAAGAAAGACACGCTCCATCATACGAGATTGGAGCTGATACAAGGTTTTCAGGACTGGCGAACAAAATATGCGGAACCTAGTCTGGATGAAGAGTTTTATATGATCTCTGGGGAGACAGAGGACACGCTTTCCGAGGGTAGAATTGTGCAGGCAACTGTTCGTAGGGTTCAACCTCAAAGAGCAATATGTAATCTTGAGTCGGGATTGACTGG
>589_TGCAGTGATGTATCCACTGCCATCTTTGTCAAAATAAGAGAAAGC_NODE_1_length_289_cov_9.522491
TTATTAAAACATTTATTTTATTATAATTTAATACCCTACATAAATTAATCAAATTATATAAACAACTCATTAGGGGTAAATTGCTCTTTTTATCTGTTCCGTTCTGTCCAATCCTGTCTTACCAAGCGCTATCCTGTCTTGCGTGTGTCAGGATACCAAACACACCCTTAGTGAAATGGTTACACTATCTCCTTTGTGGCATTATACCCAACTCCATTTTCACAGCCATTTGTTATCTTACATCCATTTTATCTCATTTTGATCACACGTATTCACTCGAATGTTTCAGGCCGATATCGATAACAGTGGTA
>590_TGCAGCCGCCTTCGGATTCGTTTCAGTCGGACCCTACAAGAAAGA_NODE_1_length_303_cov_6.448845
TTGCAACAATGGAGGAATATGTAAAAGGAGTTTCTTTGAAGGGTTCTGCTTCAAATAAGAAACTGGTGAGATCTTTTCGATCCCTTTCATTGATCACATGCTTAAGAACTCGAGAATTAACGAATTCTTCTTGTTTTTCTCTTCGATTTGAAACTTTTAAGGAGCATCAAAATGCCGTAGAAGAGCGATCAGCAGAAAAAACCAAAGAACCTGTGACTCGAGAAGTCGAAGAAGTTGAAAAGAAAGAGGTATTGCAAGATCAAGAGCCCGAACCTAAGACTCGACCCAAGGCAGAAGAAGTTCTACCGCTCATAGCCATCGAT
>591_TGCAGGAAGTTCAAATGCAACTAGAATTACATATAAGCAAATTAG_NODE_1_length_248_cov_6.564516
CCAGGACTAGTGAAAGCCGTTGTCATGAACTCATTCCCAGTGATTAAGAATTGACTACATTTGTTCGGAAGAAAGAAGCACACTTTGACATTTGAGCTCTAATAGACTACTTCTTCTTCCAAGTTCTGGATTGATGCGTGTATATGTATATGTATATCTTCGAAAATTCAATGCATCAGTCTTTTGTACCTTTTATAAGTTTTGATAGTCATAAAAAATTCTCAGCAATTAATACACTTCGACATTAGCTGTTCTCCGCTATAGAT
>592_TGCAGAAGAAACTTGATTCTCTAAACAACCGGAAGATGTGGAGTT_NODE_1_length_260_cov_6.900000
TATGGCGATCAAGTGTTCCTAACTCACATTATGTTGCATCGTCACATCCCAAGTAAATCACAATTACATCAAAAATGATTGACGATTCTAAAATCACCATTAGGTTTAACATGTGTCGAGTTTAAATCCAATGGTGTCATCTCCTCGGCGCCATGGGGACCCTAAAGTTTGCATGTAGGTCAATTTTCATGAACCACATAGACCAGCTAGAGCATCTTTCAACATATTAAACCTAATCAGCGAACTGAAAAGAAATTGAAATCATCTCATACCTTTGC
>597_TGCAGTTCAAACCATCTTCTTGCATTATTCTATGCAATTGCTTAT_NODE_1_length_260_cov_7.192307
ATAAGCCTAGTGAGTTAGTTTGCATATGAAAATAACCAAGACAAAAAAACATGGCATGCTCATAATACCGAAACATATTCTACCGTATATATGAACATACTTGCTAAAAAGCACTTCCATAGAACATGTTATGCAAATACTGAACATACAACATATGCATTATTTCTGTAGATGCGTTCATGAACCACATAAACATATCGTGACTCTCTATGTTTGTTCATTGTTGTGGTTACTTGCATGCTGTATCTAATCGTACTAATGATATAATAGTTACAACAAT
>598_TGCAGAAAGCTTAATTTTCTTCTTTCTCTCCAAGACATTCATTTG_NODE_1_length_304_cov_5.417763
TCGTCGCTTAGACCTCGGTATCTTGTAAGTTAGAAAAATGATCCAAAAGGGAGCATCAGTTTTGTCTGCTTAAAATGGTTTATCATTTCTTGAGGTTTTGATGACAACATCTTTCAAGTTTATCTAGCTTCTTCTTGTTGTTGTGAAGAAAGAAACTCAAAAAGGTAATTTTGTAAATGGACTAATTCTTGAACGATGATCAGTAATGAAATCATAAATACTAGTTTCTCTCTATCTTTAGATCATGAACTCGAATTCGTTGATTTGTTCACTGTTTAATTAGTTAAAAATGATGTTTTGTGTTATTAATTAATTAAGGTGT
>608_TGCAGAGAGACCCCAAACAGGATAGATACTTTTTACATCAACAAA_NODE_1_length_262_cov_7.145038
GCCTTGATGTATATACAAGCATATAAATGGAATAAGGTTTAAGAGATTAAGTTCTTAGGATTTATGGCCAATGTTTTTTTTTATTTCTTTTGAAAGCAGTCAACATGTTTCCAAGTTCATACATTCGATATGAGATGGACTTTTCATCGACTTCTAATTTGTAGATGGAATAAACTAGGTCCATAAGTGCTTAATTGCATATTGAAGTGATAGTATAGGTATTTCGATATTAAACATGGTATTCAAGGTACATTAGGGGGAAAAAGGCGAAGCTCCATATGTGC
>609_TGCAGCTGCTTCTTTGGCATTGGGTATCAAGACAGAGGTAAGTGA_NODE_1_length_319_cov_5.943573
CTAAACTCTAACTTAAGAAGTGATGAGACATGCACATTTTTATGTCTTGTGTATTCTTGATGAGACATATTATGTCCTTATCTTCATAGGATGTGGTTTTAGCTTGAAATGTGAGTTTGCCTCTCTCACTCTCTCTACACACGCATACATATATATAGACGCATGAGGATACTCCTCAAAACAAATACAATAAAATCTAAGTTTACAAAAGTTAGTGATGACTTCCATGTTCCAAACACAAAATTATCTAATTAGTAACAGATTCCAAAAAGTACAGTTGAATCATAACAAAACACCAATCAGAAGAATGGCCAAAGTGATAAAAAAAAGTGAGAATAT
>610_TGCAGATTTGTACGTTGAAGGTACCGATCAGCATCGGGGTTGGTT_NODE_1_length_247_cov_10.465587
TATAGTACGTGGATCAACTACATTACCCAAAGATTTACTCATTTTTAAACCTCTCTCATCCAGCACAAATCCATGGGTTATGACTCCAGAATATGGAGCTTTTCCTGCGATATTTAACAAAATAAGATTAATAATAAAATAGGTAGTCATAGCGGTGGTGATAATAATAATAATAATAATAGTAGTAGTAGTAGTAATAAAGGCAAAGTACTAGCAAAACCAACATGCAACAAGCGATAACAACTACTACAATGAAGATGATGATAACA
>612_TGCAGTACCTTCATAGCTTTTTCCATCATTCCAACAGGATTTTCA_NODE_1_length_340_cov_5.967647
TCCTTGGCGAATTTGGACGGATTCGTTCCAATGATGGTGAGGATTCTGAAACACAGTGATGAAGTTGAAGTCGTCGAATTAGTGGTTACCGCTTTGGATCTGATTCTATCTATTAAAGGAGTCAAAGACCGATTAAAGAAATTTAATCTCGATGATGCTTTCTTTTCGCCGTTCAATATTGTTCTTCAAAAAGGCAGCTTAGATGCTAGAATTAGAGCCGCTAGGGTTTTGGAATCACTCGCCGTGTTCGATAACGAATCTCGACGAGTAATCGCTGACCAAAAAGGCTTATTGAACGAGCTGTATCATTTTACGAGCACCCTTACCGATTGGACGGCTATTGACGTCGGATTAGCAGCTCT
>613_TGCAGCTAAGAAACCAAAACTATAGGTGTTTGTTGATAGGACTGG_NODE_4_length_240_cov_6.550000
ATTCTCTCTTTCACACAACAGAAACACACTGCACTCACACACACACAATATATATATATATATATATCTCCATGTGTAATGGAGGGAGGGAGAGAGATATATGCACCTCAAAACATTGGAGAGAATCACGAGTTGTGATTCACATGTTCTCCAGTCCTGACCTTTCACGGTTTCAATCCTCCCACACCTTTTTCCCATGCATTTCCATGCACCAACTTAACTCCCATCACTATACCAACGTCTCTCTCTCTCTCTCTCTCAC
>614_TGCAGATCATAAAATTCCAAATTTGAAAGAATTCAAGTTTGCTGA_NODE_2_length_257_cov_6.252918
CTTTTTAGTTACTTTCAGCCAAAAAGATTCATAAAACAAAATTTTTAAGTACAATGCCAGCTGAATCATTACAGAAGAGTGATCCGACTCAGGTTGTGTTAGCTGTCTGCATGTGGTACAATTTGAATCATAACTTGATGATAATCATCCAAATTTTTTGTTTCCGGAACTTACCTTCCATGCATCATGTCCTTGAATACCTTTTCCGAGCCTTTTAACAGCAACAACAATTCCAACACCTCGTTTTGATGGGGCGAATGTGTTCTTGTCCACCC
>615_TGCAGGCAAGTAGCAGTCAGAATCAACCATAACATTTGATTGATA_NODE_1_length_324_cov_5.703704
TGCTAAGGCAGCCAATTATCACACCTCTCATGGCATTGAACAATTGAATGGCTTTTCTTCTCTGAAAGATGCTCCGATTTCTGGTCCAACCCCAGCTCAGAGTGGGAAGCTTCACAGCTCATCCATTCCTCATCAACCATCTCCTCTTGCAAATGGTTTACCACGCGTGTTTTGTCTGTATGCAAGTGAGTGTTTACACTATCGTTGTTGCTAGAATAGAGCATAGTCATTGCATGATTTGCTGATGACCTCTAATTCTTGATTTTCATATTTCAAAGGTGGTGATCTGTTTCTCAGCAATAGTGGACTCCTTGGAGTTGTCTGTTCATGCCATGGTTTTCCCA
>617_TGCAGCTCGGTGTTAAGGTCTCTTTCGATCGTATGATTTGTTCCA_NODE_1_length_324_cov_8.574074
TTTGCCAAAGATGACACATATCTGGAAACACGGCCCCGAAACTTTCGTAGGGTTTCAGAACCTGACGAAACTATCAGTAGCTAGCTGCCATCAGTTAACTTATGTACTCTTGCCTTCAATAGCTACTATTCTAGCTCATCTCCAAGAATTATCCGTAACTGAATGTCAAAGGATGACAGTAATTCTCAAGGAAGGAAGTCAGCATGAGGCCATCCAAGCAACAAATCGAAGTGATCAGCTTGTGTTCCCTCGTCTAAAATCTCTAGAACTCATCGATCTCCCAAGCCTAAGGTGTTTCTGCTCGGAGTTGCATGACTTTATATGGCCGTCGCTTGAGACGGTATGG
>622_TGCAGTTCAGCCACCATCACCAAGATACTAACAACCCCACAAGTT_NODE_2_length_309_cov_5.537217
AGGAACCTCCCTAACCCGTGACCAATTAGCTTGCGGGGTTAATCACAAAAATAGCCATTTTGGAGGAGGGGCCATCACAAAATAGCCAACTTTTCCGGGTTTGCTACAACATAGCCTCAGAGTTCGTGAAGGCATTGGTTGGTTCCCACTAGAAAAAGGGTTACTTGTCATCTTGCAAAATAAGAAATTTGCGAACTTTAAGAAGTACCGTTTGTACTTTTCCCAATAAAATAGTCAAGATTCGTAGATAAGCTCAAAACGTGCATCTCGCAAAAAAAGGGAACTCACAAAGCCATTTTGCAAACTTTGTGGCTATTTATAGCAAATAT
>624_TGCAGAATCCCTTGTCTCAGAACTCAAGTTGATGTCTAGAGAGGT_NODE_1_length_345_cov_5.869565
TGATGGTTTTTCTGAAGCCAATATTAGTGCATGTGACCCCGAAAGTCAAAGTATACCTCTTTTTCATAATGGAGAGACCAAAATCTAGCAATCTTACCTTGCAATCTTGAAATTCTGCTTTCATAGTTCTTCGATCAGTAAAATATTTAGACATGTAGCCACGATCGAATTGCATCCCCTCTACGATTTGCAGATTGTTCTCAGCACAATTCCCTTTCTCAATAGTGATAACACCCCTCCTTCCTACTTTTTGAATAGCTTCAGAAATCATGCTTCCCACTTCAAAATCGTTACCTGCACTGATGGCAGCAACATCTGAAAGCTCATGATCCTCAACCTACAAGGTACAATTGAAATTTGGCTGC
>625_TGCAGTTTAGAAATTCATTTAAATCAGCTTCTATTAGGTTTGTCA_NODE_1_length_267_cov_6.434457
GCTTTCTTATTTTGGTTCTAGTCTAGTATAAACTGTAATGGTTTGGAATCATGACATATTATATAATATAAAAAAAAATGTAAAACTTACAGCAAACCTCTTACCAAATTAGCATTTGTGTACCCTGTGTTGAAAAGCAATTTGTGGTGCTTTTCAGTTATTTAAGCATGCTGACTGACTTACGTTTCAGTTTTTCTTGTGGTTTCTAAAACATTCTATTATGTTTAACTTAGAGAACTAATGTTCATGCTCAAGGGAAGTTATAATTATTTTAAGAACTGTTATGACT
>626_TGCAGAGGCGTACCTTGGAAAAGTTGTGAAAAATGCTGTGATAAC_NODE_1_length_373_cov_7.203753
AAATTTCATGGAAAAATCAATCCCCTCTTGTAAACAATCAAGCTCAATTGAAGTCTGGGTAGTGCATGAAAGAATCCTTTTTGCTTTCTCACACGCAAATCTCAACCTCCCCATAGCTCTTTGGTTCCCGTTCAAGTCCTTATTCCATCTCCTTTTGAATTCGCGAACACAGTGATCCACCATGCAGCTATCAAAATCCTCGCCTCCCAAATGAGTGTCACCAGCAACAGCTTTCACCTCAAAAGTACCCTCTTCCGTGATTGTCAACAAAGAGACATCAAAAGTGCCACCACCCAGATCAAAGACGACCACATTCATCTTGCCGATAATGTTAGACTTATTATCTAAACCATATGCAATTGCAGCAGCAGTAGGCTCATTGATCAGCTGGATGA
>630_TGCAGATTTGTAGCCGAGAGTACTGGTCATCAAATGAGTAGTCGA_NODE_1_length_369_cov_6.043360
GCAAACATGACATCAAATACAAGACCTAATAGGAAAATATAACCAAGTTCAGAATACCTACCAAAGGGTCAATGGCCTGTACCTGGGTTACCGGTAGAGCCCAGCCTCCCAGGAGGTCAAGGGTTCAAAACTCACCAAAGGTGAGGAGGTGAGTGTGAGTACTTGCCGTATATAAATATTATATACTTCAAAAGATATTAAAATACCTCCGATCAGGCCCAGCCCCTGATGCAACTGTATCGCTCACAGTGAGGATAGCAACCTTATACGTGGAGCATACAGGCGCATCAGCATTTACTTTCATCGCCATGGTAGCTTGTGTAACAGTCTCTAGCTCTGATGATGATAAATCCTTCCCCAGAGCAAACCCACCTGTGTCAGAAATTAATAT
>632_TGCAGAACAAGCTGTGAAGGTAACTTTTACAATAACAAATATAAG_NODE_1_length_221_cov_5.144796
TTGCTTACTGGTAAGCATTATCAACAAGAGTCGCTATTCTAACTTAACATATGGAGTAACATTTTCGGCCATTAAAATGAATTGATGGTGAGCGTTTATATCCCAGTAAGCGCTTACCGGGTAAGAGTCATCACTCTCGCTTACCGAGTAAGAGTATTGAATTTGCATTCCCTCTTATCAGGTAAGTTTATCATTTTTGTTCATCCGGTAAAGTAATTGAAAAAGTAAGCGCTTAAC
>635_TGCAGCTTGACCCTTCATTATGCTAACTTCATCTTTGTGTGACCT_NODE_1_length_301_cov_10.066445
AAGATTTCTTATGGAATTACTACACCAGAAACCAGGCAATCAACCTACCGAACCATTGGATATAAATAATGGAACTCCATTTGAAAGAGGGATACCTTCGGGCCCTTACTCTGGGACGATCTCTTCAAGTCGTTCTTTCAACCTCGCAGAACAACAAGTAGGACTGAACCACCCATTTGTTGTTGGATCTTATGGCTCTAATGCAGGTGCATCCATGGATGAAACAATAGTTAGCTTGAAAGGTAATGACAGATTGGACCTTGGATCAAATTCTGGAGCAATGCATGAAGAAAGCCCATTATTTGGTGTAAATGGATCATCTC
>641_TGCAGCACACCTAATGCCCGCAATCAATTACGGTTCATTGATGGT_NODE_1_length_229_cov_8.615721
CTGAGTTCTAGCTTACTGATGTTGCTGTCCTGTAACATGCTAAGATAACAAAAGAAAAGAACATGCATGATAGAATGCAATACAATCCATCTTACTCTTACTTTACCACCATTTCTTGTTGTGCCCACATAAATATTATTTATCTCAATTGTTAACTTCAAAAAATTTGACTTTCTAAGTTCTGGTTTTGGTTGGAGTGCATATATAAGATAAACTTGTTGATTAAGTCATCAGTAAACCCATGGGACAAC
>642_TGCAGCAATTCTGATGCATTAGGCCTGAGATTCGGTTCCCTGCCA_NODE_1_length_345_cov_5.113043
AACTGGAAAGCCTCCTTGGAGCCAACAGTATCAGGAGGTATTTAGATGTATTGATCTATGCATTGTGATTGTGTCTTACACTGTGATATGCTTGCTGCTTTCCTAATGTTGTAGAATCATCTGTGATATTTTTTCTAGCAGTAGTGTACTAAATCATGGGTGTTTCCTTCAGGTTGCTGCTCTCTTTCATATAGGAACAACAAAAGCTCATCCACCTATACCAGACCATCTTTCTGCTGAGGCAAAGGATTTTCTGTTAAAATGCCTCCAAAAGTAATAATTTCTTTTTCTCATACAAGTTTCTATTAATTTGTTCATCTTTATGCCACAACTCCTCATTTTTAAATTTTTTATGTGTAACCTAC
>645_TGCAGGAGTTGATGACTATACTTATGATGGTTGCGGAAAAACTAT_NODE_1_length_265_cov_6.437736
AAAAAAAGGAAGATTAGATTGTATAAGATCAACACAATAGCTAATGGGCACATTTGATGCTCATAGTATTGACGATGGAGGACACAATTAACAGTATCCAAACATTAAGTTATGGTAAAATGCTAGGTCTCACTTTGTTAATTGTTACAAGGACTTTCGCGGAATCCACTTCACCAATTCATTTCTTAAGTCATTTATTTCAACGTCAACATAGCCCACAAACATCCAAAAAAAAGGAATTACCTTAATGGTCACATTCACAAACCGCAGTCTTTTACCCCTTCC
>648_TGCAGCTTTAGGTGCTCAAGATGGGGGTTGGATTGCTCGAATTGC_NODE_1_length_310_cov_7.370968
CCACTATTTTCTCTCTCTCTTCCACCGGACTGCTGCTACCAGGTACTTTTTGATCCATTGAGTTAGCATCTGCTGCATTTGCTGTCATTGGAGATCCTGAACCAGTGGACATATTATCCAAAGAAAGTGTATCTGAGTTCTTCGGTTTATTCAGGGCATGGCAATGGGGACAATAGTAAGTGGTGAATGGGAATTCCTCCTTTCTTGCAAGACCTGTAAACAAGAAGAAAAAAAACCCATTTCTTGAGCTTACACTCAAATCGAAGTTGTGAATATAAAATGTGACTATAAGTCTATTCACCATTATGCATATGGCAATTGCCGCATATAAG
>649_TGCAGAATATTCGGGCACCCTATAGACTCAATGACAAAAACTATC_NODE_1_length_382_cov_7.075916
TCTTTGCCAAGTATTTGAATCCTGACTTGATCAAATTCAGGATTTAAACCAACCAAACAATCATAGGACTGGTCTTTTTCAATGAAACTTTTTAAGATAGTTGCATCTGTAGGGCACTTCATCTCGAAAACTCGATAATGATCAAGTTCCTGCCACAGATTTTGCAATATATTTGCATATTCAGGGACAGATTCGTTTCCTTGCTTTGTGGCTGAGGTTTTAAACTTGATCTGGTATACTTGAGCTGCATCACGAGCCTTCAAATAAGTGCGGCAAACAAACTCCCATATGTCTTTTGCAGTGGAGAAAAGCATGCATGTGTCACTGATCATGGGGTCCATAGATTCCCATAGCCATGACATTATCATGAAATCTTCCACGTCCCAAGTTCCAAATGTTGGATC
>651_TGCAGGTTTTTTGTGGGATTCAAGAGCAGCCTCTGCTTCAGCTAA_NODE_2_length_273_cov_7.875458
AGCAGATATTGCAAGTTGTTTTTCTTGATGTTGAACGTCCGAGTCCTGTAAGTCCATTATGTTATACTCCGTGCATCTCACTAGAATTGCAAGAGTTCCCATTTTGGGATATTCGATGAAAATGAGATGTCTTTTTTCTTATGGGAACTTCATAATCCAAAATTTATGTACTCACCATTGTTATCATTACAAAAACTGATGATATCGATTTGGGTTGGTGAGTTGGTGAAGGGTGTTTATGATATTTGGTCATTATTCAAACGTTTTCTGAACTATATGCTTGGAGAAACCTTGG
>656_TGCAGGAGTTCCCCTCATGAACCTGAAGATGCATAAGCATAACAA_NODE_1_length_301_cov_5.707641
ATGTATATGAACACATTCGAATCTTATGGCCCTCAGTGTGCGAAGTGGTCATATTAATTTGCATCCCTGCATGTCTCATCTAATAAATCTGTCACGGGCCTTAGTAATTTCATCTCATGTGTGTCATCTGATCAATGCCTTAGGGGCCGTTTACCCGACGCTTACAACACTTTCATTTAACTTACCGGGTAAGATTTTAGTCTATTAAAACGGCATCGTTTGGAACATTTTTATCCGGTAAGCACTTACCGGGTAAGAGTCGTCACTCTCATTTACCGGGTAAGAGTCTCAATCCTTGTCATGTTCATTGGATAAGGTA
>659_TGCAGTATAAAAGATAAACGAGAATTGAAGTTTGTTGTTTCGTAT_NODE_1_length_311_cov_5.360128
GTATTCGGATGATCTCCTGTGTGGTTGGTTTTTCATCAAGTATTATATGGATAAAGCTAACTGTGTGGATTAATCTATATGCATAGATTGGGAGGGTTTTTTTTTTCTTTCATAAAGCTCCCCTTAGAAGCTTACCCAATAAGCCACTTCCTATATTATTAAGCTATTACCACACAATGATGTATAGCTGACCAAATAGGCTGTGAGTCCCTTTAAGCTCATAAAACTGTTAACGAATATGCCCTTACTCAGGTGCACTTACTAATTTCCTTTTTTATATATTTCCTTTTAGATTCTAGGTTTACTCAGCAGGAACTTCCCGCATGCAA
>660_TGCAGCTGAAAAGTTTGGGATTAAATGAAGACCCGGTAGAGCATC_NODE_1_length_232_cov_5.905172
TTGCACCAAAAAATCAAATCAAGAATCATGATTCTTGTCTATATAAATCCACAATATATCAATCTAAACCATTCTCAAATCAAATTCCAATTCATAATTCATCAATCCACAATCTCCGGCGGGATTCAATAATGGCATCGGAATCCATCTCCCAGCTTCACTTCCTCTTGATTCCCTTATTAGCCCCTGGCCATACCATCCCCATGATCGACATGGCCAAACTGCTCGCACAACGGCCGAATGTGGTGGTGA
>662_TGCAGAAAACAAATTGGCCCAAAATAAAATAATTATAATAATAAA_NODE_1_length_358_cov_6.628491
GAAAGACTTGTTCCAAAACTCCTACCGGCAAAAAAGAAGTCATGAATAAAAAAGGCCTGCTCTTATGCCGTGTGCTTCTCTCCATATATCTCTCTCTCTCTTCTATGGGCAGAAACACTGCTTCCCCATTAATTTTTCTCGCCGACCACCGACTGAATTAGATCTCCGGCCATGAAACCCATATCTCCGATGTCTCTGATCAGCGAGGTTAGTCAACTTGTCACCGTACCTCGATCTTTTCCGGCGATTAAAGACGCCGACCACAAACATCAACTTTCACTGGATTGAGCACACAAACTGTTGAGACCTTTTTGTTTTCTATGTGTCCTGGTTTATATGATTATTTACCCTTTGATCGTTGCTTTTTGAGAACCTCCATT
>664_TGCAGGCATTCCCGCATATCGATATCCTTTAAACTCCCACAACCA_NODE_1_length_316_cov_7.158228
AAAAGTGACCATTCCCCAACTTCCCAAGATCACGTTACCCCTCACAAAATTGCTTAAAATCTCATTAATACTCTGCAAGATAGACCTCAAAGATCAACCCGAACTCGACCTCTCTCACCTCTTCCCTCGCCTAAACGAGCTCACAATGGACCACTGTGTCGAAATGACCAAACTGCCCTCGAGCATTTGCCAAGTGAAAACACTCAAGAGCCTAAGCATCACCAACTGCGAAATAGAAGAACTCCCGTCTGATCTCGGTAAATTGTTGTTTTTACAAATCTTGCGGGTCTACGCTTGCCCGAAGCTGAAAATGCTTCCATCAGGGATCAAGAACCTTA
>667_TGCAGGTTACATCATCAGCTAGACTATGTGAAGCAGTAACATAGA_NODE_1_length_346_cov_5.052023
TCTCGTGGCCCCTTGACATCAGCCCAGAGAGTTACTGCCTCATCAACCTACAATGAAGTTGCCGCAGACCCCTATGGGAGGGAAGCTAAACATTTCACTGAGATTCGTGTGCTAAACAGAGATGTGAGTAATGTCTTAATTATTTGTGCATTATTGAATCGTCAAGGGAAACAGACTTTTTGCATATGTGTAAGGGAAGGGCCGCTTGCAAGTTGCAAGGACTTCCTCCAACTGTTGTAAAGCCAAGGAGTCTTGGTGCAATGTGGTCTCCCCTTCATTGATTTTTTTGAAACACTTGATCAAACTTCAGCTGTGAGAGTGAATCTCTATTCTCTGCTTAATTCAACTTCTGTTGTGAGCGTCA
>669_TGCAGAAAATATCCTTGATGGGAAGATACACCTTTTGAAACAGGT_NODE_1_length_206_cov_8.140777
TAAAACATCTAGCAGATAAACAAGAGAAGTCTTTTAGTGAAACAATCGAGATCTGGTGTTTGATTCAATTTCCCTCTCTTCTCCGGAGATCAAAATTCAAATTTTATGGAACTGTCAACATATACTATTCTTCAGAATACCCAAAGAAGATACAAACAACAAATTAAATTGGTACAAATTATGATGATACTAACTTGGAAGAATCAGCATAGATTCCAGAAAAGGAGC
>670_TGCAGGTGGCAAAGAGGTTGATGAAGTCGATGACATCTTCATTTT_NODE_1_length_204_cov_9.000000
TCTGATTAATTGGAGATCATAATCCCAAATCGAAGAGAAACCACTGTTCAGGTATGTATAGAAAAAGAAGATAAATCCATGTTCAAATACTCAAAGAGACTTAAGGGACAAACCTTAAGCCTTGGATTGATAAGAATGACTGGACGACAGCCAGCAGCATCAGTCATTGCTCTTAGATCCTGCATTATCCAACATGATGAATGAAATGTTTATACCCTCTCAAATA
>673_TGCAGTGAAGATGGCTTGACCGTTGGTTGATTTCATCGTAGTCAA_NODE_1_length_405_cov_5.523457
TACAGTTAACAACAATATAAAATATTTATTGTACTATATTTTTAATTGAAAGTATCATCTGTATATGATATCAGAAACTTCAAATCCAATATTATTATTAATGTATTCAAAATTGTTGTAGGTAAGTGTTTATATTTGTAATTTCAAGTTTCTTTCTTTTTCTTTTCTAGCATACAGTATCCATTTTAAGTACACGTCACCACCATCTAAGTTACTCCTAAATATTCCATAAATAAAGAGAAGCTAAAAACGGGAAAAATGGTCACAAACTCAATGATGGATTAATCTGTTGTTAAGGTTTAATCCTCTACAAATGGAAGCCACTCTGTTTGTTACGCTGCTATAGAAAGATAACCAAGAGAAAAAAGTATATATTTGAAATTATGATTAATAACATTCTTTCACAGTTTGGTCTTTGTTTATGACA
>674_TGCAGTTTCATTTGATTGGAAGGGTGGGTCCGGTATGACACGTGT_NODE_1_length_341_cov_6.888563
TTAATATAATTGTAGGAGATGCTTTTAATAATAATAGTGATATGGTTGTTTTTTGGCTTATAATTAAGAAGTGCCAATGAAGATGATTTTTTCCTTATAAGAATCTATAATTAGAGAGGAGTATAATATTAACTCGAATTATTTTTATAATTTATCATTTTTTATAATTTAAATGTTAATTTGAAAATAAAAAAGAAATGGTTTAAAAAATGAATTATAGACCTGCAAGAGAACAAGCATGCATGTTGGAGTTGTACCTTGAGCTACAGTTGTTTATAGATAAGTTGCATGTGACGATTGCAGGTCCATCATAAGACTGAAAGACCCCAACTGACCTGACGCATAATCAACACCAGCTAGTCC
>676_TGCAGACCAGTGGGGAACGGCTAGACTGACCTTTCTTTGGCCATA_NODE_1_length_353_cov_8.277620
AGTTCAGAATACAAAGAGGTAATGAGCTATTCTTTATAATATTTGAAATCTATCCTTTTGATGGTATACTTGCTAGGGAAAAGTTCAAATGAGAACCATAAATATTTTGAGAACCAGGTAACAGACTATATCATGTATTATTCATAATGAATAACCCTAAATGATCATGAATATCATGCATTCATGATATGGTGCATTTTCATTATTCATGGTATCATGCATTTTTATCATGAATATCATGTACTTTCATTATTACTAATAACAAATCATCATGAATATCCATCATGACATTCATCATAAATAAAACATGAATAGTTGGTTCCAAGGTTCTTAAAATGTTTACGTTCTCATTTGAACATCCCCCTACTTATGTAA
>679_TGCAGCAAATGTCAATAATAATAATAATAATAATAATAATCTCAA_NODE_1_length_216_cov_7.685185
CACTACCACCAGCCAAGGCTGCATAATATAGATAGCATTTTATTAAAACATCTTATGTCAATCAACACTTTTGAAGCTAAACTTACCAGTTGAAGAACCAGTTGACACGTGAGTTTCCTCTCTTCTTAGAGCAGGAGAATCGTGTGATGCAGCAAAACCAAGCCTAGCGACATTCGAGAACAATGGCCTATCCACCACTGTTGGAGGGCTTGCTGATGATGTTACAGAAGAGCTTC
>681_TGCAGTGAATAAAAGTTGCCCTGCGGTGCTTCCCAAGCCGATTGT_NODE_2_length_293_cov_8.433447
GACTGTGAGTTTCTTGATAGCCACCGATCGGCCATCTCCGAGAACAGTTCGGTAAACTGCTCCAAACCCACCACGCCCAAGCTCACAATCCTTGTTTAAAAGGGCATGTGCTCCTGTGCTGAAGTCAGGATCACCGGAAAACATAACCAGCTTCCCCGAATTCGTGTCTGTAGTGGGAGAGCTGCTAAAGTCACCACCGGATAATGGAACAGCTGCTGCCGACCGGGACATGGAAGAACGGACTCGAAGATTGAGAACGGTGATGAAGATTATTCCAATCACAATCACAGCAGCTGCACCAATGGCAATGAGAGC
>683_TGCAGTTGGTGATTTTTTTCCCATGATGTCATTTTTTGTATCTTT_NODE_1_length_283_cov_5.607774
GACATTTCACATACAAGAAACTACATCATGACTGTAGAACTTTTTCAAAACTGAAACTTAATTTTCCCTTTGATGTACAATATATGTGATAGCAGAAGTATAGGGTTGAGTAAAATAAAAGATGCTCAAACACTTCCTCTAGATTACCTATTTACCATAAGTAATGAGATATTTATTGAGAGTAAATAACAGAAACCATTTTATACGATTGACAATCACAACTTAACATAAAAAAGGACAATCTTGATTTAATAAAGAAGAAATAAGAAATAACGCGACAAACCATTAGGCAAAATTGCGT
>684_TGCAGCTTTATAGCAGATCTTATTCAAAAACGTTGCCTGGGGTTG_NODE_1_length_340_cov_5.741177
TGAAAAACCCGACAGCATTCCTCAAATCGCCATTCTGTAAAAACCCTGTAACCATGGCATTCCAAGAAACAGTATTCCTGTTGGGAGCCTGATCAAAGAGCCTTAAAGCTTCATCCATCCTTCCATTCTTTGCGTACCCACTAATAATCGTGTTCCAAGAAACAATATCTCTACATGGCATTCCATCAAACAAGACCCTCCCCTCCTCTAGACACCGACAACCAACATACCCGGAAATCATTGTGTTCCAGGACACAGTATCTCTCTCAGGCATTTCATCAAACAGTTGGCGTGCTTTCACTATCTCTCTGCGTCTTACATACCCACTCAACATTGAATTCCAAGTCACCGGGTTTCTTT
>685_TGCAGGCGAGCAATGGAAGGGTTCCTATTCCAGTGCAACCTAATG_NODE_1_length_278_cov_7.503597
CATTTGGTTTGAAGATGAAGTTTTCCCAATAGACCAAGGCTTCTTGACCTTGCAACAACCGGGAGGAAATTTTGGTATGTAGTTTTTCCCTTCTCGTTAGCATGTTATAAAGAGGTTGCTTTCGTGACATATTGGTCCAAGAGAGTAACCTCACTAGTTGCAAACCAGACCAAACAAGTCCAGTATATACCGCCCAGAGGTGGGATCTGGGGGTTGGGTGTACGTAGACATGGCCTCTAACCCAAGTCCCAAACTGTAAAGCGTGTGTTCCCGTGAAGATCCCTGCCTTGCCTCTATATT
>688_TGCAGCTTGCAGAGCTCTGTAGCTGTGATCTTGAGCTTCTCAGCC_NODE_1_length_337_cov_6.011869
ACCTTGTTCATTCCGTTTCATCCAACCAAACAGACCCTTTAATATCCTCAGCAAAGTGGGAGGGTTTTTCTCTTGCAGTGTTTGAATTTATAGTCTTTTCTTCTAATCTGGATGCATGTCTTATTACAAGTTAAATTACAGCTATATCTAACCTCCAAAATCAACCAATCAAATTACAGTTTTTTGGAAATAGGAAACTTATGTAAAGATAGTTGTGTTGTTGCTAAATCATTCCATTTCTTTTATTTTTATCCTTAAAATTATTTAATTTCTCATGGTATAGCCCCGAAGCATGTGCAGCAATTCTGTGGAAGACTGCTAAAGCCTCTCCAAAGGTGGTGAAACAGTTCTCTTCTT
>690_TGCAGAAGAAAGTTGTACTCTGTGCCAAGATAATTGTACCATGTT_NODE_1_length_271_cov_9.166052
GAAACTACAGAATGATAAGAGATCGCCGCTATCTTCACCATGATCTGCCCTCTCTTCGGTATCAGTCTTCGACTTGTTCTAAGCTTGTTTTCCATATTTAAATCTTGAAAAAAACCCAACTTTCTGAATCTAAAGAAAAGAGAGTTTTGGATATGAGTCTGATCTTGAATTAGGTTCCTTGGGGTTGGTTTATATAGCCCCAGATTTGGTGTTGTAGGGTACAAGATCTGGAATTTTGTATGGTTTGATTGGGTGATTTGGTAGGTGGTTGAGTGACAATGCCAGCAAATCCA
>691_TGCAGCAACGACTGCATCAAGTCCAGAAGAACCAGTAGAACCCAT_NODE_1_length_247_cov_9.137651
TAAAGAAGTTTCATCCTTCTATCGAAGTCCCGACAATAGCCTTTACATGCTTCCATCAACCCCACAGGTCTGTCTATGTGTAATATGACCATATTATTTGCTCACACCATCCGTCTTTGCCCCTAATGGGAGTCAAGTCCATCTGTTAAGTTGAGGGGCATTTTGGTCATTTTGCCTTTTTATATATCAAGTTAAAGATAAACATAATGTTACTTGTTTGCTTCATATATCAAAGAACTTGCATATGATTGAGCCATCAATTCACATGC
>694_TGCAGGAAGCATCCACAAGGACAGCCCGGCTGCAAAGTTCCTTCT_NODE_1_length_336_cov_6.130952
GAAAAGTGTGCGAAAGAGAGATAAGAACATAATTTAATAACTCACCAACAACATAGGGCCCTTGGCAGCCCAATCTCTGGAGCTTCCACTACCATACTCTGCTCCAGCCAAAACAATGGTATCCTGGCCAGCAGCCTTGTACCTCTGGTAAGATGCACAATGGTTGCGATAATTAAGGCAAAAGATAACGTGTTTTCATTGTATAATTTACTGGACATAACATTAATGAACTCACCGACGCAGCATCAAACACAGAGAGTTTCTCTCCGGTGGGAATATGTACCGTCTTTGGGCCCACTTCTCCATTTAAGAGTTTGTTAACAATGCGGATGTTGGCAAAAGTACCCCTTGCCATA
>695_TGCAGAATTTCTGTTGCTGGCTGTAACTTGATATCCATGTAACCC_NODE_1_length_366_cov_6.475410
TTCAAATGAGAACCATAAATATTTTGAGATCATGGAAACCATCTATTTCATGTATTGTTCATGACGAATAACCCTGAATAATCATGCTTTTCATCATGAATATCATGTATTTTCATTATGAATAACTTTCATCATGAATAAAGCATAAACAGTTGATTCCCTGGTTCTCAAAATATTTACAGTTTTCATTTGAACCCACCCCTTAATTTTGTATTATCCCGGTTCTATGAGAACCACAACAATTTCCTTTTTGGGATATGCCATGAAAATCACAACGTTTCCATTTTCGGCAACTTTTCCAAAATTACTTCCCGATTGTTGACTTCACAAAGAATTGATGATATTGATTTTGGTCTTCAAGATTTCTTTATTATATCATTATGGAAGG
>700_TGCAGTTAGTAACATAATCGTCCCTAATTTTCATATAAGCCAATC_NODE_1_length_317_cov_6.643533
ATAACAAGGTCAAATTATTCTTAACTCACCTAATGGGACAAGTGATATGCCTAAAGTTCATATATATATATATGGTTCACTAATACAGTAAGATTCCACTATTCTTTCTATGTCGGACAAAACATCACAACGAATCTTACTATGAAAACTATAGATACAGCATGAAACAGATAAAAGAGAAAATTAGGAAGCAAGTTCTAGAGGCCATTTACAAAATGTTTGCCGGGTAAGCGCTTATGGATAAGAGTTACCATCCCCACTTATCTTGTCTGATAACATTCTCGGTCATCAAAAAATGGTTGTTTGTTAGCGTCTCTTAACCGGTAAGCACTTACTGAG
>705_TGCAGTAAAGCCGAAACTTCCTGTAGTAAAGACTGTCGGCCATAA_NODE_1_length_270_cov_7.166667
TTATAGAAAATGTAAGTTTCCAGGGGGAGCTTTATGTAGAAAATCAAGTTTTTCCAAACTTGTCCTTCCTCATTAAAAAGCACGCTCCTTCATCTATGAAAAAACCCTCTCAAACAAAAACCCTTCACAATCTATACAGACAGATTAATCCACACCGACACCTTTATTCATATAGGACTTAATGGAAAACCAACCAAACAGCCCCTAAACCTTACCTACATGATTTGGTCTATTGAAGTTGGACTCTTACGTTCTGTAGTCGATTTTTTTGTCAATTGATACAGTCGTTC
>706_TGCAGATCTCCGGCGGCGGTTGCCAGGGAGGATGTGAAGTCATCG_NODE_1_length_230_cov_6.065217
CCTCACAAGCCTCCCTCAAAGTCACAATACTTGAGTTTTCCGGCAAGTGCTTCATGATCTCCACTTCTCTCCTCACATCATCAATATCCACCGCCGTCCGTAGCTTCCGCTTCGAAATCGACTTACACGCCAACAACTCCCTCGAGCTCCGATCTATACACAAGTAGGTCACTCCAAATTCTCCACGGCCAAGCTCCCTATCTAACGCATACTTCTCTTCAATAGTTTCCTTCGATACATCAGGTAAA
>708_TGCAGTTACATGCAGAGTGTCATTATCCGTCGGATCCCAAATACT_NODE_1_length_292_cov_6.681507
CACGGACGATGAGGTGGCAAATAAACCCGGTATAATGAGTTAATATATTTTAGAGGAAAAGCGAAATAAAAAAGGAATTACAATGAAAATATATTTTGTAATTGCATAAGCCCAAATGCAAGAATTAAAAGAAAAGGTTATAGATTTATTTTGTTCAAGGAATGTACAAATAATTTACATCTGCTCCCAAATTCTAACTTCTAAATGAAAATCTATACAACACTGATGTGGGGGGGTATTGATCCATCACCAGAAAACGATCACTAATTGTACTTTTTATTTATAAATATGCACAGAAGAAAGGATGTAATCGT
>709_TGCAGACAAATTTAGGGATAGAATTGATCCGAACAAGGAGAAGAT_NODE_1_length_210_cov_5.157143
TAATTTTCATCATAACTTGCAACTTCATAGTTACTAATGAAATCCCAGTTACTTCTACAACAAAATATATTATTCTTTTCCACACCCTACCACGGAATATGAGTAACGCAAAATATATATATATATATATACCAAGATCACAGTCGATTGATAAAATACAAAACATACCTATAGCTACCCCAGGGTAAGGCAGTTAACCAATCAAGATAGTTACGTGTAACATTGA
>718_TGCAGGAACTTGCAAGTTTACCAACAATGGAGCTAATTCACAAGG_NODE_1_length_289_cov_5.508650
TTTCCAAATTCTTCAGAAGAACAACAATCCTATTATACTAAACTCATTTCAATTAAGTCGATGTAAGAAACAATGAAAGTAATGGCAAGTGATTTTTCAATTTTCCACAGCTACAAAAACTTGGATGCACAATTGCATGGACAAAAACTTCATCTAGGCCTATACCTTGAGCGTCCAAGAAATATCGTTCTATCAAATTTTTCAGTATGTATGCTACTTCTAGTTCTCTTCTTTACCTGTAATTTGGCAAAAACAACAGACAAAGAACAATCACTACCACATAATCTGAATCTGATAGACACCAA
>719_TGCAGGTATCATTCTCGATCTCATATCAATCAAATATGTTATGGA_NODE_1_length_284_cov_10.422535
CTCCACCCCATCCCTTCTGATGTTTCATTTTACTTAGTTTCTGCCGTAAAATGCCTGAAAACCTTCTAATACAAACCAAATGACTCTTATCAGAAGAGTCTGAAACTCCCAACAACATGTGCAGTGATGGCAAACTGATCATTCTTCTACTCGAAGAGATGTTACACCACTAATCGTCTGAAAATTTTCCTCCTAAATCTCCAAATTAACGTCAACAAACACACTCGAAGAATGTACATTTCGTAATCTCTACAAAAGTTACGGATCACACGTCGCGAAAATCGATTACATGGATCAAAGCAGTAT
>721_TGCAGCAAAGTCGTTAGCATCTAAGGGAGATGAGGGGAGAATTCT_NODE_1_length_358_cov_11.589385
CAAATGAAATTCAACTTAAAGTTTAGTAATAGATTTTATAATAAATAGGTACCACCGTAGAAAGAATCCCTGGAATTCAATTCGGCAAAATTCGAAATTCATATGTTGGCGGATACGTCTTCTAATTTCAGCTGTCTCTAGAAATTTTTCTCTCTAGGATTTTTGAGATTTTTGGGTTTTCGTTCTCTCCCTTGGCTTCAATGGAAGATTGATCACCTCCTTTGAAGGTATCTTTGCATTAGGAAAACAAGGAAGAATCGCTGCCCTAATCTATGGTGCCCAAATCATCGACGTTTGTTCATGAGAAATGGGTATATGTTTCAATCTAACCGGGTGCTAAAGAAGAGAGAAGTCATGGAAAAGCATAAGCAACTAGTGCT
>723_TGCAGATTCAGAGTTGATTTACAGTAAAGTGTGGGTAGATAATTG_NODE_1_length_289_cov_6.027682
TTCATTTTAAGGTTCCATTATTACCGGACATACCATACTAAACACATTTATATTTTAACAGGAAACTCACTTATATTTTAACAAGATGCTCTGCTGAAGAATCTGGATATTTGTTTTAGGTTTCCTCAATGCATAAAGCTTCTGAATCATGAATTCAAATACCTACATAGTGGAAAGAATTTGAAAACAAATATACAGGAAACAAAAGTGAGTTCAGGAAATACACAAAAAAAGGAATAATGGTAAAGAAAACCAGATGTACATTCAACATTAGTTAGGTGGCACTTCAGACATGTCTTGTTTCATAAA
>726_TGCAGCTTACTGAATAAGCTACTTTCAAACAGTCACTTATAGCTG_NODE_1_length_202_cov_5.698020
GAAACAATCCTACTTTCAAAACTGTTTTGAAAAATAATCGTGGTTCCAAAAACTGTTTACTTGTAAAGCCATTCCGTCGCGTTAGCATCTTACAGTTCTTAGTCAGAATTACCATAAATAATTAATGTTTAAAGTCTAATGTAAAAGTAAACTGTCGCATCAAAGTTCTAAAATTCATATCAACTTCGAAATCAGGAAGCAGTAAGATTGGCATAAAG
>727_TGCAGAACATAATGATGGTCACACCTACACACCACCATTTGTGCG_NODE_1_length_275_cov_5.156363
TGTTTTGACGCAAATTATGATTCTTGAAACCTGAATGATGTGTTTCTGTTTTGTTTTTGGTTGCATGCATTGCATCATTTTCTGCCAAAAAGTTATAAACAGTTAGGCTCATGTAAATTATGATTCTAATTTGATAGCAAATAAGAAGAGAAGAGACATGGTAGTACCTGGACTTGATAAAACAGCTCGTGGTCGCAACAGGAGTGAAGTTGGTTTGTTGGTATTTACTTTTGTGTTGAGGTTGTGGCCTGCGTCTGATTCAACATTCAGATAATTAGTAAAGCCTTAAAA
>733_TGCAGCAAAGATTTCTTAAAGCACCAGTCAACAAATCATGAACTA_NODE_1_length_258_cov_7.356589
TGAAGGGTGAAAGACATTGTTTATCAGCTTGGTATCTTCTAACTGTTTTGCTAACGATCATCTAAGTTTCTTTGAGTTCAATTTTTAGAAAACTGCATATTATCTTGCCATGGTGATCTTTGTTCAAGGATTTTGATTGTATTCTGTTTTTGGTTTATTTTGTCTGCTGTTAGATTGATATTCAGTTCATTGTTTTGAGTCCAAATCTTTTGAGCTGATGTCATTCAATATGTTGTTGTGAGTGTTTGAGTCCAAGCTGTAGTAGTTGATATATCACT
>736_TGCAGGATATTTGTAAAACACAAAATGTGGGTCAATTATTGGTTT_NODE_1_length_370_cov_8.037838
TTCTTTCTTGTTTGTCATTTATAACTTGCATTGTATTTCAGGATTTCATTGAAGTTACTAAAGAAGGAAGTCTTTCGTTTGTATTGGGCAAATTTGATGGAATTTTGGGACTTGGGTTCAAGGAAATTTCAGTCGGCGATTTGCAGCCAGTCTGGTACTAATTTATCTGAAATTTACTAATTGTAATTTTTCTTTGTTCATCCAAACGGCTTAGAATTTCGTCTATTTCCCTTCCGTAAATCGCAGGTATAATATGATAGACCAAGGCCTTGTAAAAGAACAAGTGTTCTCTTTTTGGCTTAACCGTAATGAAGATGATGAAGAAGGTGGTGAGCTTGTCTTTGGTGGTGTTGACCCAAGTCACTTCATAGGGGAGCACTCATACGTTCCTG
>738_TGCAGTTAAAGATGCGATCTTGCAGCTGAGACCAATCTTATCTGA_NODE_1_length_400_cov_6.072500
TCATAAACCTATCAAATTAGATGCCTTCTTACTCCTTGTTAACTACAATACGTAAATCCTTAAATTTGAAATCATTGACATGTGTCAATATGGTACCTTCAACCAAAATCCACTCCCAAAATCTAGCCAACTTAGGTTTTTTTTAACAGTCCCCCGGTAAATAGCCCTCAGGCACACACAAGAAATTGTAGTCGGTTGCGCTTGCGAAATCTTAAGCAGATTCATATAAAATAAGGCCTATAAATCTCATGTTTTGCCTTATTGAGATGTTAATCATACAATTGGAGTACTGATGTACTGGACTACAAGGCAAGTTATGTGGATGAAAATAAAAAAAAACCATAAGATCCTTATTCTTGAAGAATCAAATAGTTAGTAAACATATTATCAGCAAATATATGATCATAATTTCAGTAATGGTA
>739_TGCAGTAATTTAATGTATAGTGTAGAAAAGATCACATTGAGATTT_NODE_1_length_341_cov_6.563050
AGAGGCGTTGGGATGAAGCAAATGAAAAAAAGTAGACAAAGCAGTAGCTGAGATGAAGAATGCAAGCAGCAACGAACCAAGGGTAATCGTTGAAATGAGTCTCTCCTATTAGATACCGTCATGCCCTGGAAAATGAGGTATTCAGATGGGGTTGGAATAATTACGAGGCCACTAAATTTTACCAAACAAGATTTCACCTCTGACCCAATCATAGGTAGGTTGCGAATGCCAAATAGTATCATTTGGATGCAATCAAACAGCCCCGCAATGAACCAGACAGTGAACCAGGTAATGAGAGCACTGTTTTGATGGAAATGATAAAGGACATAAATAATAAATGGCCTTTCATACATACATAGAAAA
>742_TGCAGGTGCCATTTCTCTATTAGCAAACTACTGCCCTCGAAATCT_NODE_1_length_312_cov_5.500000
ACTGGGGTTTTGTTTTAATTCGAAAAATAACATTTCAATAATGCTTGATTTCATTCCAAATCTCAGAAATGTAAAATGTAAAATCAAACACTTCATAAATCGTTCGACCAAGTAAGTTATAGAATAAAAGGCTGAATCAAACCAAAAATAGTTCGGTTTTCAGTTTTGTTAACAACTTGGGTTGAAACAGTATGAGCATGCTTCTGTGTTCCTTCAAATAATAGTGCTTTTTGCTTACAAACGCTACTACTTATTATCATGCAAATAATACCACATAGTCAAGGTCAAATATGAGTGCATTATTATGACTGCTAAAGAGAGGTCAAAAACAA
>743_TGCAGCTATAAGAAATAATCTCGAAGTTTAAGCTCCCCAATGACT_NODE_1_length_201_cov_5.407960
AAATTAACAGCATCAGATGTGATCATGCAAGGAGTTCAGCTTGCATGTTTATGAGCCCAAAAACCGTGTATTAAGTCATCATCGATGCTCATTCCATCAATAAACCTCCAAATATCAATTTGGGTCGAAACCCCATTCATTAATTTTAAGTATGACATATGATTGTTATAATGTTATTTCCCATCTTGTAGTAATGTTTCCTTTAATTTGTTTGATG
>744_TGCAGTTCAACAACCCGAAGTTCAAGTTCTCTCTTTTGGCTTTCT_NODE_1_length_337_cov_7.418397
ATGTAATTGAAGTCAAGAAGAGGCATTTTGAAGAGATGGAGACCAAATACATGGAAACAGAAAATACCCTCAGCAAATTAATTGCTGAAAAAGATAAGGTTCATCAATCTTATAACGAAGGTTTGTGCTGCTTCCCAAGTTATACTATTGTGTACTCATACTCATAATAATAAGAATTCCCGTATCTTGTTTGGTCTACCTGAAAGCTACTGTAACCTCTTTGGTTTTCATTCATATAAAGTTGGGATAGATAAGATATAGTGTTTAAAAATGATTTGTGAGGTCATTTAGCTAAATAACCCCTGTGATACACACACACACTCTCAACTATTTTGATATGATGTTATTATGTGGTATTT
>746_TGCAGTGGAAATATGCAAGAAGGTGAGCAAATATGCATTTTGATT_NODE_2_length_203_cov_7.413793
CTGTCAAATGGCTTACAAATCACTTGTATGCACATGCGTATACCGTCTAGATGAACGGTTACCAAGGGTGTTACTTGGTTTTTCATTTTTTTTGCAATTTTCCCTTGAACCCGGCCCTTTAAAGGCAAACAGTGTATTACTCATTAATCTGATTTGGGGTTTCATCGTTGTGATCGATACTGGTTATATCACTTCTATGATCATCCGCAAACTCTGCATCAAAAT
>750_TGCAGACAGTGTTTCCACAGCAATGCCAAGGAAATTGGCTTCATT_NODE_1_length_200_cov_11.500000
AGATCCTCATTGATAGGAAGAATAAGAAATAATTTTTTTCTTCATAGGTAATCATTTTTTGAAGAGATCTTGAAATTTGGAGAATTTCATCCTCTCTCCTATTTTCTTCATTTCATAAAATATTATTTCTCTCTCCCCGGGATTAGTCGAGGTGCACATAAGCTGTCCCAGACACACAAGGTTAACAAACAAAAAGCTTTCTCTAATAAGCATTTTAGATAT
>751_TGCAGTTGCATTTCCTTACCCACTTGTTCACATCTCACCTTCTAA_NODE_1_length_214_cov_8.406542
CGAAGACAACAACCTGTGCCGGTTTGTCTTCTTTTCAAGATGTTGTTCTTGTTTCTATTCCTTTTTTCTCATCTTGTTGATGCCATTTGGCATTCTTACCAAATTAGCGACATTAAGTTGCAGTTTATTTGATCAAATTGAAAATCTATGGTTGCTTTTAGCATGATTACTCACAATGATTTATTTGCAGAGGAGGTTAGCCAACAAATTACTAGATAAGAAGTCTTTAGCCAG
>753_TGCAGGATTACTTGGATTTTGAATATGCGGCCGAGACGATTCAAA_NODE_1_length_334_cov_5.706587
GTGAGGGTCCAGTAAGTAGGCATTATGTTTTGGTAAACACTTTTTGCGTGAGTCCTGTGGAGAGATTCTGGCCTCTCGAAAGCCAGAAACCCGTTTGTAAGCACTCGACTGTGAGTAATACAGCCAGAATATTAGCATTAATTTTACCAAACCTTAGTGAAACGATTCCTATTGTTTAGCATCAAAACTATACATCACCCTTTTACTAACCGAACTTTTCCGAGTCTCCTGGCTAACTGTTTCAACCCCATCACTTCCCTGCGATACACACATTTTTAAGGAAAAATATTGCCGGGTTATTACAAGTTCTATGTACGTGTTGTAAGACACTTTTTTCATGCCAATTTCATTT
>756_TGCAGCCTTAATTTTTACCAACACCCTATCACCCAACGGCTTCAA_NODE_1_length_243_cov_11.530864
TAACTATTTCCCAAATTAGTTGTCGATAGCTAGACTTTTTAGTTTGTACATAAATAGTCATTGTATTTTGGTTAATTAATCAATGCTAACTCTTTTTTGTACAAACCAGAAAGTCTAACTGTCAGTTACTAACTCACCAACTAATTTGGGAAATAGTTACAACAAAGTGATTTCGCCATTCTGCCTTTGTACGTCCTTATAGAACTGTCATTTACTGCTCAACATTACATCACCAACATTTTCATGTGTTCAACTGGTCTTTCAT
>758_TGCAGGCGGTAAGTCTTCAGCAGATATAACTGTGACGGATAGCAC_NODE_2_length_332_cov_5.713855
AGATACATCTACCCAACACTTGACAGTAAAAATATATGATGATGATGGGCTTCAAGCTTCAGAACTCCTTGGATGTGCTCAAGTAAAGCTGAATGAAGTCGAGCCCGGTAAAGTGAAGGATGTGTGGTTAAAATTGGTAAAGGATTTGGATATCCATAGAGACAATAAAGACAGAGGGAAGGTGAGAACTCTAGAGTTGCTCTCGTGTTTGATTGCTTATTTTCTTCTTAGTTATTACACTGTTTGTTTGATTGCTTTCATCTAGGTGCACTTGGAGATATTATATTGTCCATATGGCATGGAAAATGGGTTCACCAACCCGTTTAGTTCCAACTTTTCAATGACATCTCTG
>759_TGCAGCAAAACGAAACTCTTTAGATAGATATCCAAAGTACTAAGC_NODE_2_length_203_cov_8.241380
TAGCATTTTAGTCAGCTTTACAACTTGTTTCTAGATTTTCTTTGAGTTGGTGTTGTTGGGATTGAACCAGTGACACTTGTTAGCATTCTAGTCAGCTTTAAAATTTGTTCTTACATTTGCATTGAGCATTTGAGCTGTGCCTCTCACAAGTTTTACAATTAAGTTGCTAAGCATTGATGGTCTAGTCTTGGATATTTTGAGGGCGTATACATATTTGTTGTTTAA
>760_TGCAGCTTATAAGGGCTTATTGGTTCCGCTTATTATTATAGCACA_NODE_1_length_358_cov_6.773743
CCAAGAAGTTGAATAGTCGTTGAAGCAAATCCCCCGAGTCTAAAAGGAATGTCGAGATCAACAACACTTTGATCAACAGACACCTGATAAGCCAAAAAAGGGATCAAGATTGCATTCACAAAAGAAAGCCAACTAACAGACAGAAAAAGAAAAGGCAAACATACACGATTTAATATCCGTCCAGCGGGCGTAGAGTCAAAGAAAGACATCGGTGCTCTAAACACGTTTATAAGCATTTTCATAAACAGTTTCTGTGCAGCAGCAAGACCAAATGTCGCTACTAAAACCGCCCTAACGAAAATAAACCACGAGCTCCCGAAAGCAAGTGCCATATAAACTCCAATAAGCACTATACTACTAACTCTAGCTGAATCACCGTC
>762_TGCAGTTTCACAGAATAATATTAATTTTATCAATGGGAACCAGAT_NODE_1_length_245_cov_6.897959
CCCGCAACCGTGGGCTCATTGTTACAGTCCAGCAACCGATGCAATTCATCACTCCCGACGAACAACAGCAAGGACAATCTCGTCAGCAACAAGCAGGAAGAGGAGGAGGATTGAACGGCCTCGAAGAAACCATTTGCAGTGAAAAGCTTCTTTACAACTTGGACAGCCAGAGAGAGGCCGATGTCTATTCCCGGCAAGCTGGAAAACTCAACTACGTCAACCAACACAAACTACCCGTCCTTGCTTACTTGGATCTGAGTGCC
>764_TGCAGGGACTTGTGAAACCACATTGTTCTTACCAGTTAGGCTAAA_NODE_1_length_310_cov_5.880645
TTTCAAAATGTCCTTTTCCAATCAGTTTATATTCTCATTTAGCTTATCAGCTAGTTTTTACCACACATTAACTATCTTATCAGCTAACAACTAGCTTATTAGCCAACGACCAACTTCAGCTAAAAGTCGGCTTCTCAGCTAGTTTGCCAAACATAGCATATCATCTAGGACCACTGTGTGCAAATGATAAATTCCCTAAACGGATATGATTCCTTTGGACATTCATCTTTTCAGTGCAGCCAAACTAGTTAAAGATTCTACTCCTTTAATTCCAAAAATATAGGTAGAATTTGACTTTTTAGGTCAACAAGACTGATTTCCAACTGCAAAAT
>765_TGCAGAAAATTCCGGGGTGGTGGATATGGTTGTATTATGCAACTC_NODE_1_length_417_cov_6.275779
ATGAGCCAATAACTACTTTATCATACCAAAGAATATTAGTTTATGAGCCAAACTACTTTATCAGCCAACAAAAAGTATATTGTCAGCTTTTCAGTTAACAACTAACTTATCAGCTAGTTTGCCAAACATAGCCAAAGAATCCGTGAGAATGTGTTTTTACACATCTCTAGTCCGGACATGATCGTTATCGGATGATGAACAACCATAGAAGAAGAAATCCAAGTGAAGATAGAATTGTGAAGTTATTATTCACTTTTGTTACAATCTATTATATTCACACATACTTGTTACTTAATTTACCTTCTTTGGAAGTTGAGTTTGGCTATACAATACGCAAATAGCGAAGCAAGAACAATAGGGTATAGTGCAAGAAGAATGAACGCTATCGGCAACTCATCATGATGATACCCAAAGTAATCTCTTAAGAAAGCTTCGACAC
>769_TGCAGATTGACAGTGAGCTGCTATTTCTTTTTAATTCATTGCCAT_NODE_1_length_365_cov_7.772603
ATTTTCCCATCTTGAAGGACATAAAAAGAGATGATGATCCTCTCATATTGGCACAACTTTGATTTCAGAAGTGCAATAACAAGTATCAAGAATCACATGTGGGAATCTACAAATATTAATTAATAGATATTGGAAGAAATGCATACAGGTTTTTTCAACATAACCATGCATCAAGTAATTACTAAAACAGATGACGACCACAAACTTATTGTATATTAATATGTGCAAATGCATGTATAATTCAAGGAAAAGAATTTAAAAGAAACATGAAAATAAGTAAAATTTAGCATGAATATTGCTGTCAATGACGTTTAGGACCAACAATAAAGAAAGTCGTGCCTTCAAAACACAAATCAGAAACCATCATGACGCATCACACTAAAATAA
>770_TGCAGTAGCACATAGTAAATTAATTGATGTACGGAAGCAAGTCTG_NODE_1_length_225_cov_6.462222
TAAACATGACCTCTTTTCTCCATATATTCGTATTTACTCCCTCTTTCTGGGAACAGGACCCATTGTATGTTTTTTCTTTGTCCCAATGATAGTCGTATCTCAAAATTAACATTAAGGTAATTTCATGTTCTTAAGTTACCCTTCATTTCTTATAGTTGGTAAAACATCATTTCATTAATTTTTATGTGATTAAATGCAAAGTTTTCTTTTCATTTGTGATGACATATAAATGGTTTCGCCTTT
>772_TGCAGACCTATCATCTGATGCATTCAGCTCCAAAACAGCCTCCTT_NODE_1_length_371_cov_7.611860
AATTAGAGATTGAAAGTAGAGTGATTTGGTACATAGTGTCAACCAGACACTTGCAAAGTTGTTTGTCTGTATTGTGTAATATACTTGAGGCATATATGAGACAGGGTCCGTTTACTAAATGCTTACCGGGTCACTTTACCTTATTGGATGAACATGACAAGGATTGAAAATCTTATCCAGTAAGCGCGGTGACAAAGAACGAAAGTCTTACTTGGTAAGTGAGAGTGACGGCTCTAACCCAATAAGCACTCACCGGATAAATATGTTGCATATGATGCCGTTTTTAATAAACTAAAATCTTACTCGGTAAGTTAAATAAAAGTATTTGACTCTTACCGACAAACGGCCCATTAGTGTCGTTACTATTCTGTCTTGGTTATAATTTTGTCTTTG
>775_TGCAGCTCTTTTCGCGGTGGCAAACCTCACCACCGGAGCTCTAGT_NODE_1_length_256_cov_7.984375
AGAGGAAGACGAGGAGGTGATAAGGTCGGTGGTTGATGGGGAAACACCGTCATATTCCCTGGAATCGAAGCTTCACGACTGCAAACGTGCAGCCTTCATCAGGAGACAAGCTTTAGAGAGGATCACCGGAAAATCCCTACAAGGTCTTCCCTTAGACGGCTTCGATTACGATTCCATATTGGGACAGTGTTGTGAGATGCCAGTTGGTTACGTCCAGATACCAGTGGGTGTTGCAGGTCCATTGTTGCTCGACGGGATGGAATTCACGGTGCCAATGG
>779_TGCAGCAGGAGGGAGGGTTGAAAATGGAATAGTGTTGCCAAGTGC_NODE_1_length_217_cov_5.764977
AAGCATTTGGGATTATTTTATTTTAAATTATTAATCCCCAAACACCGGAATTATATGATTATCTAATCAATTTACTTAATATGCAATCGAAAAAAAAAACCCAAAAGGTGGAGGTGTAATAATCATATGTAATAAGCGGTGTTTCAACAGAAAAAGTTGGTTAACAGAATGATGATGCAACTTAATCATCATCAGACAAACAAACAACTTCATTGCCACCATTTTCTTTACTTAC
>780_TGCAGAACTAGTTTTGGAAGTTTCTAGTTCCTGCTCGAAATCAAG_NODE_1_length_380_cov_8.278948
GTAAACTTTAGCTCTGATACAATGTGAGAATGAGAATATCTGGACCACCCCCATATTAATCTCCAAAAGAGCCTTTGAGGAGAGAAAGGAGGCTCCAACATATATTGAGAAGAAATGGTCAAAATCTAGCCGTTGTAAGACTCTTAACATATACGATATTTTGACTTCCATAAATTGAAGATGTGAAACAGTTAGTTTCACTTTGCTTCATTATGCAGGTATCGTTCTTGACTCTGGAGATGGTGTCAGCCATACAGTTCCTATTTACGAGGGTTATGCCCTTCCACATGCCATACTACGTCTGGACCTTGCTGGTCGTGATTTAACTGATGCTTTGATGAAAATTCTTACTGAGAGGGGTTATTCCTTCACCACAACTGCTGAACGAGAAATTGTGAGAGA
>783_TGCAGTCATTCGCTACATGCGATCCATAAGGATGTGAAAAGATTG_NODE_2_length_335_cov_7.880597
CGTCTCCTTTGAATAAATATATCAAACACCTACCAAGCAATGCAATAAATGGAGTGATATTAATAACTCTGAATCAATTCTTCATACCCATTTGTGTCTTTCTTGTGATTGATGTACACACTTCCATCCACTCCTTTGAAAACTCCATATCAACAAATTAACACATAACAATATTAATATCTTAACCAACCACCCCTAAACTTGTATAATTATTCAGCTCATGGTAAATCCTCTGGAACTCCTCCATCACTTGTGCCACCATACCGGATTTATTCTTGGCCACCAACATCTTCACCATGGTCACCACCTGTCGCTGGAGCTTTGCTTTCTGGGACACCTCCTTTATCACTCTCCCCT
>785_TGCAGAAATTCAAGTTGGATTATAAACTTAACATTTATATGAAAC_NODE_1_length_277_cov_6.696751
AAAGGATGATTCTTCTTTTGAGAGTTAAATATATGGGTTATATCATGCATTCAAGTGGAATCACATGAAATTATGGAGTTTTGATCTCCAAACACCTAAAACACTATAGGTGTGCAAACTGTAAAACCACCAATAGGTAACTCCTACTTTGTATGCTAATATCTCTCTACTTATTTGTTCTTAGTGTATGATTCTTCTTCTAAAATGTTCTCTTATGAGTTAGGATTCATATGAATCCAGTTTCACTAAAAAATATGAAGTTTTGAGGCATTAACCAATTTATTAAAGTTAAGTGTG
>788_TGCAGTTGCTAGAGAAATGGTTGAAGAGCTGGATTTAACGGATCA_NODE_1_length_487_cov_5.971252
GAGTTTCGGGAGGAAGTTTCATCAAGATATCTGATAAAATCAATCTATGTTGTTTTCTAAGTTCATCCAACTCTTTTTGCTGCTCCACCATTATATGCTCAAGTTTCTCCACAATCATACTTACATCAGAAGTTTCTTTCGGTCTCGTATCATCATCATCATCATCATCGTTGTCGTCGTTGTCGTTGTCATGATGATGATGCAGGATTTCTTCCATGTTTTCAGTTGGGGCATCGTCGCCTGAACCATGGTCGTCACTAGATAACGCCTCCGGATCTGCATTTTCATCTTCAGAAACATCTGAAGGTATGGGTTGAAGTGGAGAACAACCATTTTTGGGTTCGTCACTCCAATATCTCCGACCAGAAGGTAATCGTTCAAGAGATAAAAATCCAGGAGAAGCACCGGTGGATTTGTTTGTTGACGGGGATGGAGATTCGTATCGAGAGTCAAACGCGGAGTCTTCGGTAGAATCTGGAACTTCATTGGCCTCGTGTTCGTTGGAGTTC
>789_TGCAGCATTCTAACTGATTTGAGTAATTGCATGTCATGCTGTTTC_NODE_1_length_238_cov_6.630252
GGTTGGAACCATTGGAGATGGGACAGGGCCAATTGAAGCAGGTCCGGGTGGTCCAGGTTGGTAACCAGGGTTCGGATTCACCTGAGACTGGTATGCATAGCGAGATTTTAGAAATATACGATTTATAACCAAGAAATATAATGAAAATTATATGTTTACATTACATACAGGATATAACTGAGAACCCAAGGTGGGAGGCTGCTGGTATTGGTCAGCATTTCTCATGATTGGAGGGGTTGAAGGAACAAAGACTTTG
>790_TGCAGTAACCAATGATTAAATGTTAGCAGTTCCCTCAATCATGTT_NODE_1_length_412_cov_8.060679
CTTTTTGTTATTGTTATTTCTTCGGTTTCTTTGTTTAATATATGTGGTAGACCGATCGAAATCAAGTTAATCTGATAATCCATCTACATACAGCTCTATGAATACCAATATAACATGGGCCTTCTCCTTATTGAGAAAAAAGAATGGGTCTCCAAAAATGAACAATTTGAGCGAGCATTAGTCGAAACCCAAGAGCTCCTTCAGCGTGAGAAAACAGCACATCTTATTGCTATATCAGAGGTGGAGAAGCGAGAGGAGAAGTTGAGGAAAGCATTGGGAATTGAAAAACAGTGTGTCCATGAGGTAACACCTTGACTACAATTTATTTTTGTTAACTCGACCTTACATTGTGATGTCAATAGTAATATTTACATACATGATTCATGATTGTGTCAAATGCTGTAGGAATTCTTGTTTTTCTGCTGCCACTTGTT
>791_TGCAGTGTGAGCAGGTAATGTTGCATTTGCTATCCCCCTGCTCTG_NODE_1_length_315_cov_8.698413
CTACTTTTGCATATGCATCAAACTCCGTGCCTGTAAACTTAAACACGATCAAGAATTAAACGAAGTATTTCAAAACAAAATATGCCCAAGTTTTGCATCACTAGATGTTGGGGAACAAGTTAATAACAAGAAGAAAGAATCAGGATGAGGTACATGGACACAGGTGCCCCTGAGTGTCTTATCTGGAGAAAATATGGAGTTTCAAGTGTCTGTGTGTGTGCATACCTATAAGATCAACAAGCTACAGATTCATGATGAAACTTTTAATTCTTCTCACCTATCCTTACATAGACTCACACCACGAAAATCAGTAATACAGGTTGCAACGATGCCCTGT
>792_TGCAGTATCTGGCCTAATGCCAATCCTATCTTATGTCCTTTATGT_NODE_1_length_378_cov_6.597884
TTGTACATTTTCAATGCATGATTTGACATGATTCTGACATAAATATAAATAGGAGAAATAGGCAACAAACCCCATAGACAAGATAAAAACCTAGGCTGATGAATAAGGATTTGTCCAACTAGTACATAAATTTCAGCCAATAACAAAAAGTACAATCTGCCACATCAAGCACCACTTTAGTTTTCAGCACCTTCTCAGAAAAAGTTTATCTCGTCTTATCCAAAAATACTGTTGCAATTTGAGGCATGGTTGGGAGTTGGGATGAAGGAACCATACTATTGAACCACGAGGTGATGTGCAACGGAGGCCTTAGATGGTAGACTACAACAGTTGAAGGTTTATCGCTGAAAGCTGTTTGCTGAGGGCTGCCTGCTGAAGACTAATTTTCTGAAGCCGAGAA
>794_TGCAGCCTGGTATGGATGGGCGCAATTGCTATGCCGACGAACATT_NODE_1_length_251_cov_6.665339
TTGTGGATACACTAGATGACAATGTATAATGACCTAAAAGGCGTAGGTTTTTGGTTATTTATTTAAAATATAAGGGGCAAAATTGGAAAAAGATGAAAAGGGCATCAGGACCTTATTGCAACGATACTTAAGTAGTTTATAAGCTAGTTTACGGCTTATTAAACGAGGTTTTTAATAAGCTCAACAAATAAGCTAGCTTATGGTTGCCAAACATGGGCATAGAAAGTAGTAAGTTCAAATCTGCAAATCAAAGGCCGACTCTTTCTATGAA
>798_TGCAGGTTATATTGGTGAGTTTGAGTACGTAGATGACCACAGATC_NODE_1_length_377_cov_7.305040
CTCAGTTCTCAAGAACTTGCAAACGATCATAACAAAGGACTGAACCGAGAAAAATGAAACCCAAACAAACAAAAATCAAAACCATGATTGACTTGACAAAATCCCATATCCAAATAAAAACGTACTTTCTTTCGCTGTCTAGTCTAATAAAATCATTACCAGCAAAATAACTAAAATCTCGAGCTCTAGTAGAAGAAACCGAGCACTTTACCACCAACGTTCTTCCTTCTAGCTTCTTCATGATCCATGATTCCAGCAGATGTGGTTAACACAATGTAACCAAACTGCAAGATTTTATATCAATTACTTCAAATTCTAGCTTTTATGGGCCTTAAAATTGTTCAAGAAAAAACATTACCTGTCTTGAAGGAAGAAGTCTAGCGGTCCAAGGCTCGATTT
>803_TGCAGACCCTGTATACCAATCCAGGTTTTCCAAGCTTAGAACGTA_NODE_1_length_369_cov_6.574526
AATCTGGAAACTGGAACATGGAAATCATTGAGAATCTAAGGATCGTAAGAAAAAATTATTATTAATGTGATTTGCTGACCCAATTACGATATTCTGTAGAGTCCGTATTCTAACTTCATGAATCAGAGGAAAGTACATTTCTCTTATATGTTGTATATCAGAGGTTCTACATTTCTTCCATACAGCATAAAGTTAGCCACAAAACAGAAGAAAGTGGGCCAGATATCTGAATATGGTGCTGCTATGTGAATTTTAAATTTTAGATCGACGTATCTTTCCGCTCTCCCTCAACTCTTAATGATTGAAATGTTATAGTTCTGAATCTACAAAATGGGGTTTCTAAATTTAAAGCAACCATGCGATGTTGTTTAAAGTTCATGGTTCTTAGCTC
>806_TGCAGGTTCCAAGTTTCCTCCTGAAGCAGCAAGAGCAAAAGAAGC_NODE_1_length_377_cov_5.923077
AGCCATGCCAAAGACAATTTAAAAAAGATGAAAAAGAAATTTATCTCGAAAACAACCACTTTAAGGTCGTTTACCAACGGAAACTGGGCAAGCGCTTACCGCATAAGAGTCACTGTCCTCAATTACCTTACTGCATAAGATTCTTGGTCATCAAACAGTATGGTATAAGCGTCTCTTATCTAGTAAGCACTAACCAAAAGTCACCACCTTCACTTATAAGATTGTTGTTGGTAAAGACCATCATCTTTGACCAGGTGTCCCTTACCCGGTAAGAGGCGATAAAAGAGTTCAGTTACCAACCCTTAATCTCTTGGAACAGAGGGTAAGGTCTACATATATCTTGCCTCTCCAGACCCACCTTCGAGTCGGATATACAGAGTGTGTTTACTTTTACTTTGG
>808_TGCAGCATAACCAGCAGCTTGACCTCCCATGAACTGGAGACCATT_NODE_1_length_343_cov_6.953353
CCTTGATTTAACTTATTGTTTTCTAACATCAATCATTTATGTAAGCTAAACGAATATGCAGTTCCTATACAAGTATTGTGTTAAACTTTTGGTTTTTGTCGGGATTTCAGGTGTTTGGGAAAAGCACTTTGGTCGGTTTGGCCATATGTTTCTTCGCCGGAATTTGTTTTTCTCTCTTCTCACCGGCGTTTAACCTTGCAACCAATGACCAATGGCATACTTTGGACGATGGTGTCCCTCACTTAAGTGTCTACACAGCCTTTTTCTACTTCTCTTGCTCGTGTTTCGTGATTGCCATAATCTTGAACGTTATATTTCTTTACCGCCCTGCATTCAACCTGCCTCGATCTTCAATTAAGGCATAT
>809_TGCAGCAATTGATGGCGTGGAGAAGGAGACGGAAGTGAAGGAGGT_NODE_1_length_237_cov_5.561182
TGTTTGTTCATGATGAATATACATGATATTCATGATAATTCAAGATATTCCTCATGAATAATACATGAAATAGTTGGTAATAGGAAGGCTTACTGAGAAGAAAAGGAAAACAGGACACGGTCCAGACTTCTGCTGAGACTCCTGGTATGCTGCATCAAGCTTCTTGTTTCCATTTTGTGTACTCGACCAAACATTATACTTGATGCTCTTATGAACATCATCCTCACTGTACGACTTGATAACGAAAAACTTA
>810_TGCAGACTGATAATTTGGAATTAAATTTGGCAGGATAAGAGCATT_NODE_1_length_336_cov_5.190476
CAGGCTCAAACCGGTAATTTTCTGCAACAGCCCATATTGGTTGAGCAGATGGATTGTTGTAAAGAGAAGTATGGCATGATAATGCAGTTTCCACCTCACTGATGGCTGAAGAGGAAATCGTGAAGCATTGAGGACTAATATTACAACCATAGAAATACCATCCACAACAGAATAAACTTGTGGACTATAAATGTGCATATGACATCTATTCCAATCAGACATATAACAACGTATCAGCAGCATCTTTTTTACTCTTTCTTCAATAGAACCAAATTTTCAGAAACAGGATCTCACTTACAAGCAGCAGCTGGTTTCTCTTCAGAGCCACAAGCCAGTGAAGAAATATATAAGGAA
>812_TGCAGACAACAACAATCAAATTCACTCATTAATAAGACGAAGCAC_NODE_1_length_296_cov_9.665541
CTTGCTCAGCTCCGGCTGGCGGATGAACTCACATCACCGGAAAAATGAGCGGAGGAGACGCCCGGAAAACTGCAAGAAACAGAATCAAACCGTCTACCAGCACTGTATCTGGAGAAGATCATCGCGAACTTCGTAACCGGAAGGTTTTACGGAAGGAGAGAGGCAAAGATCAACTGCGCATTTTGGATGTTAATTTCAAACTTCTTCTAGGGCTTACTATTGTATCGTCATTGGTCGCGCTGTTTTTTATCTTCCATTCCGTTCAGTTCGCAGATGGAGATGATCGATTGCCAAGGGTTATCACGCCGTTTCCAGCGC
>815_TGCAGTTCAAATGTACGTTTTTACTGCACTTCTCAACTATCTTTT_NODE_1_length_235_cov_5.634043
AAGGTGGAAGTAGTAGTAATAAATGCCATGTAGTGACTTCAGTGGATCAACTCTTCAGCAATTCATCTCTGATGATGATGAAGTCGAAAATGATGAATGATCAAGAAACTGGTAATCATCATAACAATGCCATCAATCAAGAACTTGATTTGAATCTCGGTGTTGGATTCAACAAAAAGGCAAGAACTAGTTCTATGTTGGGTTGATCATAGATTCATATCTGTGTTATTAAGCTTGACAATGGCTGTCGT
>816_TGCAGTATCTTCCTCCATATCTAACCTCCAAGAAGCCAATGTTCG_NODE_1_length_270_cov_6.651852
ATTTTAAAGAATTGAATGATGATAAGAATTAAGCAAACCTCAATGGAAGAGATAAAAGAAGCAACCATCATCATGAGAACTTCCCCAACATCAAAAGTAGGAGTACCCCATTGAAATGGATAAGGAACATATATCCTGTGTTTAGCAACAACATAAGATCAGATCAAGATATATAGGAGATAACATTAATTAATGTGCATTGATCTCAATCAAAATTAACATCACCAAGGAGCTCCGTAAATAAGTCCCGAACGATCAGTGCGACAAGTGTTTAGAGTGTCTGTAGAT
>822_TGCAGTTTTTCCCATGTACTTTACCCCTCATGCCTTCCATATTCA_NODE_2_length_207_cov_6.555555
ATCCAAGTCATAAATAGAAAAAAAAAATCATGTAAAATAACATATGATGTCCCAGTTCTCAAGGTTATCACAATTTTATGAGTTCTTAAATTAATGAAACCCCCCTATATATAAAGAATGGTTCAAACTATAACACATGATTTACACAAATACAAGAACATATGTGATTTACGCAAATACGAGAACAATTATAAATCCATCGTTTTGTTTTAAGTCATAATTTTA
>823_TGCAGAGAATTAACGAGATTCTGATCAATCTAACAAGTAACAAGA_NODE_1_length_329_cov_7.787234
GAGGAGTTCCGTAAACACCTCGGGTTGAGGTCTCGACTTAAGTTCCCCGCCGACGCCGGCAAGGCTCCGATCCTTCCGACCGATGATCTTCCAGAAGATTTCGATTGGCGAGATCGAGGTGCCGTCACTGGTGTGAAGAATCAGGTGCTTTTCTTGTAAAATTTATTCAATCATGCAAAAATAAACACCAGTCATTGTTTCTTACTCGAAATTGACGCGTTTCGGCAATCAGTTTTGATGCGGTTTTCTTGTGATGATGAAAATTAGGGTTCATGTGGATCATGCTGGTCCTTCAGCACAACCGGAGCATTGGAAGGGGCGAATTTCCTTGCCACAGGGAAGCTCGAGAGC
>827_TGCAGAACACTTAGTAGAACTATTTTAATGAGTGTTTTACTAACA_NODE_1_length_201_cov_7.422885
TATACATAATGTCCATATGCTCATCAATGAATTAATTTATACCGGAATTGATGCTATAATCCAATAAAAGATCAAATTTTACAAAATCAACCAATCCCAAAATCTTGATCTTGGACAGAAACTTATGATACTTAAAGATGATCAAAATAAAGAGACTTCAAAATGAGATAATTTCCCATCTTCTTACATGGGTTATAGCACTGAGTTATAGTCATCGTGACCA
>828_TGCAGGACAAGAAAATAGTCGAGTTCTAGAGCGAGCTAGAATGCA_NODE_1_length_257_cov_6.225681
CAATCTGTAAGCAACATTCACTCCGTAACAAGAAATCTAATGATATGAGATAGAAAAGAATGATATATGACTCAAGTCGAGAGCTCTAACTGTTCTCTGGACAAATGTACTCATTGAAGCGTAAGCCATGCATATAAGAACAACCAACTAAAAGCAAGATACACATTGCCTATTTTAGGTGTGTAGCACAGTATTGTCAATTTTAAAAGCTTTTAAAGAAAAAAATGTATGCTGTTAATCGCACCGCTATAGCGGTGTATCGCGGTTCGTAGTTGCAAA
>835_TGCAGGTGTTGGCTGCAATTTGTGATGAGCTCCCTCCGGATAGTG_NODE_1_length_250_cov_7.944000
AATCTTTCATGATAAATTTAGCTGCTTGTATCATGGAAATTGAGTTTCCTACTTCCTACCTCCACTTCTTGTAGGCCCTAACCAGACAGAACTTTCAAAGGGATGACTGGAGCCTCCCTTGCCATTAACAAGATTTTCAGGCATAAAATTACTGCGTTCATGAACAGTATTTAGCTTCAAAGATGTCCTCACACTTCCAGATATATGCTTATGTGGAACAGTAGTTTGACCAGAATCCCCTGTGGAGAGCACAAGTCAGTTCTTGCTTAATA
>836_TGCAGAAGGATATGAATTACCACCATCAGCAATAATTATAGAGCC_NODE_1_length_327_cov_8.217125
GTTCTCCATTTAGTTGGAGTTTTTCAGTTTGTTTTAATGTGGTTATAGTTTCAAACTTAAAGCAAATATTTGCAAACTAGTGGACTGGATAGCTCCCAAAGAAGCATGCCTAGAAATTATATTTGGATGGAGCAGTTCTTATGAAACATGGCCTATGTTTTTGTATGTGATCCATCTGTCTGGAATTTCTGGAAATATCAAAGATGTAGTTTCATTTTGCTGATGCTTTATATGTTGTTTAAGGGGAGGAAAGATGTATTTGGCCTGTATTACTTGTAGACATGTGCCATGCTGGTTATGTGCTGGTAACTTGGTACCCAATGTCAAGCCCAACTCTAGTATATTATAA
>839_TGCAGTCATCACAATTAAGATTATCTGCATACATTGTTGTGTAAG_NODE_1_length_247_cov_6.894737
AGCTAAGTCTTGATGATCTTACCAAATCAGTAGATGAGGAGAGCATAAAAGTTACAATGGATGATTTTCTGAATGCTCTTCATGAAGTTATTCCTGCATTTGGTGCTTCCATGGATGGCCTTGAACGTTGCAGGTAAGAATGATCCCAAGTTCTTTTCATCATATGAACAATTTTTCTGATAGACAATGAGGTTTGGGATGGTTTCACTAGTTGGCTAATCATCTTCATTTTGCTGATGATGAGGCAGAAGAATTTAAATTGGAG
>845_TGCAGACTCTTCACTGCAAATTCTAGGTTTTCCATTAGAATTTCT_NODE_2_length_321_cov_6.461059
GTTTTTGAACTTTTGTTTCTAGTGACTAGGTGGATATGACAAAGAAGAGAAAGCAGTTAAGAGCAGAGAGGGGATCCAAGGCAACTAGTGACAGTGGTATCCACTTCTATGTTGGCTATCCACGCAATTGAGAGTACTAAAGGATTGTATGCATAGGAACTATACCAGAAGTTGGTGGGTCAAGTAAGATTAAGAAAAGTACAGTTATCAAGAGTAAGAAACAAGGTGGTGGTCCAAGCCAGAGTAACTCAAAAGTTAAGAGGACCAAGCCAGAGTAACCCAAAATGCCCATGGGTGTTGCACATTTCCAAAGGCACAAAAGATACCTTATGGATGGTTAAAA
>846_TGCAGTTTACACTGAACCAACTGTGAGGTCCAAGATGTTTGATGA_NODE_1_length_319_cov_7.394984
TATTAGAAAAAAAATTGTAGATCTTCAGGAAGGGGCAGCAACTAAGATATAAATGATAAGCTTTCAATACATCCACAGCAGATGTAGGCCTGGAAAGAAGCGCTTTGTATATTTCAGTTCCTGAGCCAGCCATTCGTGCTTCAAGACCAGCAGAGAAGTAATGGGCCAATCTTTGCATCCCGTCTCCTGTGGGTGAAGCATGTTCTCTTATCTGTTTCAGTAGATCAATTGCGTTTCTTTGGTCATTCGCTGCAACAGCTTGTGCACAGAGGCTCAAGAGTGTTCTCATATCCACTACATCCTTTTTAACCCCTTTCTTACCACGCCCCTTTCCCTTGTTC
>847_TGCAGCTTCTGGGTCTTCTGTTACAATGCAATCAGTATGAGCACT_NODE_1_length_341_cov_7.777126
TGAATTTTTTTGGTTTGTCAATATACCCAACAGTGAACTGATCTGAATCAAGTACTGATTCTTTGAGAAACTTATATAGCAGCATTGTAATAAGCATTATTATTTTACCTTTTTGTGAGCATTATTAATGAAGGCTTGATGGAAGGACTTAACTGTTATATTGATGTGCTTTTTTCAGGTGTCAGTATATATGGTGGTCCAAGGGCAAGTTCCTTGCTTAATCTTCCACCAGCACCATCATTTCATCACGAGTACAGTTCACTGTCTTGCACTATCGAAATTGTCGATGATGTACATGCTGCCATTGATCATATACACAAGCATGGAAGGCATGTTAACTTATATAGTCAAACTCTCTTTCTA
>848_TGCAGGGTTCGAAATGATGCTCCCAACTGATCCAGCAGCGTATCC_NODE_1_length_212_cov_5.117925
TCTAATCTGAAGTAAGATCGTAACCATTCTTTTTGCAGCTTATACAAAGGGCTCATTCCACTCTGGGGTCGTAACTTACCATGTAATTAAATGACTATATTGACAGATGCTATGATAAGAGTTGTTAAAAATGACTCGAAGATTATCTTGTATGCCCAAGTTTTGATGTCATTTTTTCGAATCTCGTGGGCAGTCTCTATGATCATGTTTTCAACTTTTGAGCATTCG
>849_TGCAGAGGCTGAATACATGTCACTCTCTTTTGCAGGATGTCAAGC_NODE_1_length_235_cov_8.153192
TATATATATATAACTGCTATACTAAATTTAGATTAACCACTAACAGCCTCCTTAATCTAAACTTCTTCCATTCCAAGACCTTTAACTGATTGAACGATCCAACTTGAAGGGCTTTGGTACCGTAGAAGCTTGGTTCAATTTCACCTTCGTTGACAAGTTCCCGTATGAAGTGGTATTTTATGCGGATATGTTTACTTTTCCCATGGAATGGAAGACAGGGTTCTTTGTCAAAGCTATTGCACATCTATTATCAAA
>850_TGCAGGCATTATTAAATATGGCAAAAGAAATCGTTAGTTATGGCA_NODE_1_length_369_cov_5.745257
TATCATGGAATATCGACAAAAAGTTTAAAAGGTAGGAAACCAAAGGTTCTCGGTAGTTGATACAGAAGATGATCTGTTGTAACGCACCTCTGCCATGCCAGACCAGAATAACGACACCTCTTTCGACTGTGTAAGTTCCACGTCCTTTATCTGTTTCTTTAACTTCTCTTGGATGCCTTTTTGTACGTATTAAAACAATAAGAAACATGGTTTCGTTAAACAGGTGAATAATTGAATTTTTCAAAGGTCATATCCGTGGATGGGTTTATATCATGTCATCAACATAATATTGGAGCCAGGTGATGGTAATCATGCGAAAAAAGAGGAATGATACAATAACCAGTTACTTAGAAATGTGGTACACAAAGAAGTGAAGGTTAAAGTATCCATT
>851_TGCAGTCTATTATGCACGATTATCCGCATTTCTTGAGAGTACTCT_NODE_1_length_325_cov_5.036923
TATTACTACTGTTATTTGGATAAATCTGGAAGAAGGTGAATTATGAATTGGTGAATCTATTGTCTATATAATTTTTAAGTCTTACAAGGGCAGTTAAGACTTAAGAGCATTTAATTGGTTATATAAACATGTATGTGTATAGAGAGAGAGAGAGTTAACTGTGATGTAATTAACGCCACACCCAATCTTCTTCTCACTCTCCGGATGATGTGGCAACAACCTCTCTAGAATAGTTCTCTCGTGCTCAGAGCTTAATCTCTCGCCGCTTGCATATCTGTAGTAACAATAAATTCAATGTAGGATAAATGAGAATCTGCATCACTTGAAATCGTAAAATTTTA
>854_TGCAGATGCATGGAAACTCATTCCAGAGGAAGCTATCTATACTAA_NODE_1_length_398_cov_5.537688
AATGTAAAATATCATGATCTAACAAAATCTCACAAGAAATTGTAAATATCACGATGAGTTTAAGGTATAGCGATGGAAGTCCATAATTTCACTACCAAGAGAGATCAAAACCAAAAAAGCTGCTGAATTGGTCAAAATAGAAATGACAACACCACAACAGAAGTCTTGAATTCGCATCTATTACTAAGGGAAACCCCATATAAATAATGCATATGTTGTCGGCTCATGGGCCAAGAATAAAAATATAAAAGACAACTAGAAGACCCTAATAACAAGAACTATTAAACAACTATGCATAATTGCATACGGAAACTAATCTGCACAATTATCGGAAACTCTCAATGAACCTAGACAGCCAGAGAGAATAATAAGATAAATGAAACAATCCAGAAAATGGACAAAGGGAATCTTATACCTTAA
>855_TGCAGCACTAGGTATATATGTAACAGTAGTAGCATGTGTGTGCAC_NODE_1_length_293_cov_7.426621
TCGTAGAAATCTATTGAATAACATATACACGACATCAAGAATATGATGGAAAAAGATAGCTACTTCTAATCAAAGAACCGAAACACTCACCCAATACGTAGATGAGAGTCATTCACGTTCAGGCATATATTAGAATTCTTTTGGTCCATGATATAGAAGTATATTAGACAAGATCACTGGATTTAAATTAAAGGCCTGGCTAGAAGTTTCTCATGTGATCAATATAGACTTTTCTCTAGACCTTAATTAGCTAGTGAAGGATTAGGGTCGAGAAACAAACTTTATAGAACTTGTTTGGAATTAATTATTGTTAAT
>857_TGCAGCTGATAAAACATGGCTAGTTTTTCAGGGTCTTGGAGACAT_NODE_1_length_212_cov_6.080189
GCCAATAGGGCTCGTAGAACCCAAATCCAGTCAAGAGATTCCCGGGTGTCGTGTTCCCAAAGGCTGCATACCCGAAGCCTCCGCAACATAGATAGAAGACGGTGGTGATGATGATTGCAGACTTTGAGGCTTTTTTCATTGTTACAGTTTCAGATGGTGGTGATTGCAAGGTATCCTTCATTGAAAAGGCAAATCAAGAATTCAAGATTTAGTTATTCATCACAAGAAAA
>860_TGCAGAGTGAGTAGGACTCACACCTCCCGGTATTTCAGCCTCAGA_NODE_1_length_305_cov_7.216393
TTATTCTAATTGTCAAAAAGGATACAAGTGTTACTCGCCTTCCACAAAAAAAGGTATATTACTCTATGGAAGTCACATCTTTTGAAAGCCAACCATTTTTCACCAAATCTGAGAGTTAGGGGAAGAATATTTCCAGGGAATATCATATTTTGGTTACAAATTTTACTTCGTAGTCACTCTAATCCGCTGCAAAACATTCCTGATCATCCAGATTCTGTTTTTCCAATGTCAGCTTGTCCAAATCTCTTATATTCCCTCTCTCCTAACACCCAACAACCTATTGAAACACCTAATCCACCAACCCAGAAAGAAACCTTGGTATACTCA
>861_TGCAGCAGTGGTGTTCTTCCGCTTGGTGGGTGATTCTGCGGTGGC_NODE_1_length_200_cov_5.775000
CAATACAACTCATCTTACCCATAATTAATTATCAACATGACGTGGAAAATACTCTCACACGTGCAAATTCAAATAAAATGGGTTACGACTTACAAAGCGGCTCTTAACCCCAACAACTTTGAAAATCCCGAGTTTGTCATTCATACTTCAATCAACCACTTTCTCACCAATTTCCCCCCATCATCGTCTCCACAGAGATTCTTTCTGAATTACT
>862_TGCAGGCTGAATCTCTTGTTAAAGCTCAGCAAGACATCGGAGAGA_NODE_1_length_345_cov_6.249275
CTAGATCGGTCACCACCAAATATCTTGGATGCAGCTGCTTCAAGCTTTTCAATCCTAGCATTTAGAGTTGCCAGCTCTGATAGAAGAGTCTGTACTGTCAACAAAGCATTTGATCGATCTGAATATGCATTATTGACAGCTAACATCACTCCAAGGTATTCATGAAGCTTATCCTGCATAAGTTAAACAAAAAGCCAATTTTGAACTTAACTGGGAAATGGGAATAAAAGACGCATATTACTTCTGCAATAAATATATCTAAGTGAAGTATCTAGCAGATACCAAATGTCTGACAGTCTGTGCATTCAACTCCCGATACAATCTGCTGGCTTTAACAGCAGAAGTAGCCACATTTTTCATATCTG
>866_TGCAGATGACGAGGACATGGATCCAACGGTATAATTTTTATTTTG_NODE_1_length_323_cov_6.399381
CTTCTGGAACCAAAATAATCGATCTCTTTCTTCCACCCATATACTCTCCGTCTCCCACACCCACTCCCCCCTAACAGTATCCACTCCTTCCCACCACAATTGACCTTGGTTTTTAAAATCTTGCCTTTTCGATATTAACGTTTCCATTTTCTAAGGAATGCCTACAACTACACACCCTTAAGCCCCATATGCATGGTCCCCAGGTCCCCAGTTTGAAAACACAGTCAAAGTACCACCACCTAGAGCACCCAATTGAAGGATTTGAAAAAGAACTGTAGCACTCCTGCTTCCGAAAGTAGCAAGGAGTTATTTCAGTTCATAAGGGTAGAATGGTTGCATTATACA
>867_TGCAGATTTTATGGAAGTTTTCTTGGTCATTTTCTTGTAGCAAAT_NODE_1_length_335_cov_5.283582
ATCTTTATCCACATATGAGTTCATGGTTTTTAAACGAGTATGATAAAGAAGTCTCTTATAAAATAACCTTTATTCCTCCCAACCAATGTGGGATCTCACACCATTACAGTTAAACTGATCTACTTTCATCAAGATACAAGTGAATCTTGCATATATAAATTCATCAGTCCAAGGCATCCTAAACAACCCGAATCAGATTTTTAGAAATACCACAAGCATTCAACTTAACATTAGCACGATACGTGAATAAGATCTCCATAATCGCGCTGGTAGCCAAGATCTCAAATGAACACAACAAGCCTACAACAGGGGCAAAAGTGTCATTTTCTAGTTGATCATCCTACCACAAATCCAT
>868_TGCAGCAGCAGCAGCTATGGCGTTTTTGGGGCCAGCAACAGCTCA_NODE_1_length_245_cov_6.816327
TCCCCGCTAATATATGCACGCGTGTCGCACCCAATGGCAATGAACCTATTCTTGGTTGAGATCCAGAAACCCCCCGACCTCAAAGATGGAGTTGTGCTTTCTACCGGACCACTGGTATTGTAGCAATCACGGGCTACAAACATCATAATCTCCATCTCACTCTCAGAGGTGGAAATATTAGTAATATCAAGATTGGATTTGCTTCCTCCAAGAAAAAGTATGGGCTCTCCAGATGATCGGTTACAAGTTACTAGGAAGTCGGA
>872_TGCAGTGCAAGCGTTGTTTATATACTAACATCTTGATACAGGAAG_NODE_1_length_236_cov_7.063560
AATAACTCATGAGTAGTCGGTTCAATGTTCTCAAAGTATTGAAGGTTCTCATCTGAATTAACATGCTCCTACAATTCTTATTCCATAGCAGGCAATCATGGACACAAGTATAAACAATATAAGTTCTGATTTAACTTTGTTCTATGTCCTAAAGAAACAGACCTGTGATCATTTTAACGCTTACTCCAAGATTCAAGGCCCTCCTAATCGTCTCTGCACTATCATGCCTGGGTGGATCAAAAAGGGGCATGAGGCCAA
>873_TGCAGAGGTGGTGGTGAAATCCGACAGTCCGTCAGCAGAGCTACC_NODE_1_length_305_cov_6.577049
CTAATTCTCTTCGAAATGAACAACTTCAATTCAAATCTGAAGTAGCTACCAGTAATTTAAAAAAATCATTGTTATTTCAAGTAAAACATAAAACATGAATTATGGAACAAAAGCTAAGGTAATTGAATATAGTTGTATGGATGCATATGACATAAACATGGGTAATAAAAAAAGTGAATCCTAACATACATTTCTACCTCAAAAGACACAAATTGAAAGCACAATTGTGTGTTTTGAGGGGTATATATATACAACATATACATATACAATCTAGAGGTGCTTATATCTTGTGTACAACAAGGCTTTCCCCCATACCCCTTACTTG
>874_TGCAGGTTCGAGGGGATGGTGGGGAGGTTGTGGCCTGCAAGAGTG_NODE_1_length_230_cov_10.091305
TAGCAGTCATAAATCATTTCATTTATTTGCTGCAAATCTTAACAACCATTGATCGTCAAATGGGAGACATAGGTGTTTTTAAGGAAATTAACAAAACACGATCAAGTAAATTAGAGACAGTAGGTGTCTGTAACGAAATTAACAAAATACGATCAAGTAATTGGTTTCTCGGCACGTATAAGTACTTGCTGGGTCGTCATAAGCATACGTATACGCAGTCGGACAAGCCCGTTTGAAGTACTGTGAGTACCT
>875_TGCAGAATAGAAGTTACCCATGTTCTCACCATTAGGTTGGGTGCT_NODE_1_length_281_cov_6.416370
CTTCGAGAAAATTTGTGGCAAATTGATTGATGACCCAAATTTCGCAATCCCATTTTGGAACTGGGATGCACCTGATGGTATGAAAATTCCTGATATATACACAAACAAGAAATCTCCGTTATACGATCCTCTTCGCGATGCTAAGCACCAACCACCGTCTCTGGTGGATCTTGACTTCAATGGGGTCGATGAAAATCTTAGCCGATCAAAACAAGTGTCCACAAATCTTACAATTATGTACAGGCAAATGGTGTCTAGTGCAAAGACGGCTAGTCTTTTCATGGGTAGCCCCTATCGAG
>877_TGCAGAATGCTATGAATTTGGGACATCATGCTTCCAATTCGGTTA_NODE_2_length_203_cov_8.083744
TGGAGGCTGAAGCGGAGCAACTGGCATAGATTTAGGAACAGGTTGTGGCATCAATGGAGATGAAGATGAGGAGGGTGTAAAAAAAGAAAGCGGTTTAATGAGGTTGGTGACATGGACATGGTTACTGCTGTTGACTGTGTCTGGATTGTCATGGATCGGCATTCCAGGTGTGGATGAAGAAAGTGACGGGATTTGCAGTGCTGTTCCATTAAGCGCAGGAGAAGA
>880_TGCAGTTACACTGCACTGAGTTCCCTTATCTAATTACCGTATCAA_NODE_1_length_331_cov_7.876133
TGGCTTTGGCTACCCATGAAGTTCATTTTTCTATACTTAGAGAAGTAAGTTTCCTACAACCTTTTGTAAATAGCAGGAAAAGTTGTAATAAGTAGTGAAATTGTTAAGAAAGGCGGTGGATGGTGCATTGCAACAGGAACATTGTAATGCTGTTGATGCTTTTATTTTTTCTAATTGTAATAATAAACTAAACTGTATGCTTACCTGAGCAAATGATAAATTTGTGGTTTATCTTTTGGTACTGCAACCTCTAAGTGAAATTAAACCCCAATCTTTTCGAGGTTGATGTTAATGCAAGAAGTTAGTTCCATTGCAATACTATGGGTGGGACATTAAGCTTGTTTAGTTTGATT
>884_TGCAGTGGAAACTAGTAACTGTTTGCACTCCAGTTAGTTTTTTTT_NODE_1_length_372_cov_8.134409
TAGCATTCTATAAAATTTACTTAAGTTGTCTTATTGTTGGATTTAACTGTAGATTTTATTGAGGCAACACTCATTTGTAGTGGATCCATTGTTCATATTTGGCAATGCTGTGTAATGAACAAGTAATAGGACAACATTATGTTGCACAATTAATATAAGTGTATGTTGGTCCATACATCATCAGAATGTTGTGGTGCACACTAAATGCAACCATAGGCAACAACATTTCATTTTCAACCACCAATGCTCCCCTTTGTATGTCAACAAACATTGTATCTACGAGGATATAGTTGCTAAATTGAAATTAGTATTCCAAATGTTCACACTTTGTAAACTTTAGACATCCCGGAATTTCTGCCAAGCAATGAAGAATTAAATGAGTGAAGTTGGTGAT
>885_TGCAGCAAACACCAAAAGTTCAAACCTTTAAGTGCACTTATTAAC_NODE_1_length_282_cov_7.773050
CCGAGAAAGAAGATGTCTACAATCTTGAGATATGTGAACATAGTCTGGGATCTTGTATTGAACACTCATTATTCGCTGAGAAAAAGGACGAGTCAAAGGTCAAAGTCAGTGTTGGCAAGGCAAAAGCATGTTGGGCTAAAGAAAGTAAAGCAACTTACTTGAATCGTTTTCCTGAAGTTTTTTGGATCTTCTTGGTCTTCGAAGGGGTATGCCCCAACCAGCATCACATAAAGTGTCACTCCACAAGACCAAACATCCGCCGTCTAAGAACCACAAATCAAAATTGGCAAACCCCAAACAACAT
>888_TGCAGATGCAGATGGAATATATAGATATAGATTTCACAATTCCAC_NODE_1_length_332_cov_6.653615
ATTTATATCGATATATATTTTGGGGGAAGGTGGTCAGTGAAAACTCGCCGAAGGTTTTCCCCATATATTAAATCAAAAACTGCTCGATAACTTTCCACGAATTCAGAATGCATTTCCGTTAAGGGACCAGCTGGTTAGATTTTTCAGCAACTGACTTGAAATCAAGAGGATGAAGATCAATAAGGCCTGTGATCTCAGCTCGATTTCTGTTCTTCCTCCTCAATCAAGGTTCAGTTTCATAATTACAGCTCTAAGTGTCCGTTGTTTTGCATGTATCTTATGTATTGGTGTGTGTATGTGTGTTCTTTGAGCTATTGTGTGCGTTCTGGTAACGAACTTGTAGCAGATGAGTAT
>897_TGCAGAAGACCATACCTTTCAAAAATGTTGGATGAATTGACATCA_NODE_3_length_222_cov_6.396396
ATGGGGGTTCTTGTATCAAGTATTTTTGAGGTTTGCCCTTCATTTTGACTGTAGATGTTTTCCACTTGAATGCTAATCTTTTTCTTTTCCTTTTCATTGTGGAGCAGATTTTTGGGAGCCATTAAGCAGTACTTATGCCTGTCTTTGCTAAAGAACAGTGCATCGACCCTTATGATTGTATTTCAGCTCTCTTGCTCAATTTTCATTAGTCTGTTGTCAAGATTTAGAGCTGGATTGAAGGC
>898_TGCAGTGATGATCTTACAATTTTCAGCTGGTTTAAATTTCCATCG_NODE_1_length_351_cov_5.561254
AAAGTGTCGTCTATATGAAACATTTGAGTAACACGAATAACAAATCAAACCCTGTATATTCTCTCCTGGGGGGTTGGGGGGTGAGATGTACGCAAAATTCACCTCTACTCAATAATGGGAGAACTACTGAGAGGTTTTTTTTCTTCTAAAGAACCAAACCTCTGATTGATCCAGAGTTTAAAACCATTCAGATGTGTCAAGTGATCAAAAAACAACCCCCCATACTAAGGGTTAGTTTGATAAAGAATCTTTAAAGCTTCCATATGCTTGTTTGTTTAGCTTATAGTTTGGGTCTTTTTCAATATACCCGCATAACAGAAAGTTTTGAGCGCTGTTCATTCCTTACTTTTGTCGGTTTGATCCTTGTGTCT
>899_TGCAGGTTCTAATGGAACTTCAAGTGCTTCACTCATTCAGACGTT_NODE_1_length_300_cov_6.430000
TATAAGAGAATCAGAAAAATGAAGGCTTTAATTAATGGAGTTTGCAGTTTTTGTTGAGTAGATTTGTACAGATTACCAATCCTCAAATTTCTTGGGTTTAATATATATATATATATAAAGTGAAATTAATGAATCAATCCTAGCTAGCTAGCTAGATGAAGATGATTGCAGTTAGTAGATGACTCCTCCAACTCCACCTGTCTCCGGTGAAAGTTCCGGTGGCAGCCACAGGCAGCACATGTGAACTCACCAGTCGTACCTTCTTCTCCGGTGGCCATGAACTCCCGGCATCCATCAACAGCATACCCACCGATGTCGGC
>900_TGCAGATCAGGACTTGGGAGGACTGCTAACACGTTTCGCTGCTCT_NODE_1_length_299_cov_5.759197
TGTTTTCTGATAAAGTTGTATCCATATTTGATGTTTCTGGAGGTGAATCTACTTCAAATGCCTCCTCACAAGACATATCCTCCTCAGAACCAGATTCATCCAAGTTTTGCTCCACTTTTTCATTTAACATTGCTGCAACCTTCTTTTTGCCCGGCCCTTTCTTTAATGGCCCAAACTTGACATGTCGGACAACAATGTATGCTTGTTTTGCCTCTACTCTAGGCCCACTTTCCACAAGGGTAAATTCATCAACCTGCCCAAGGAAAGCTAATTATATTTTTGAAGATTGAAGAAACCCAATTGCAAAAAGAAAGCCC
>903_TGCAGAACTTAGAGGATATCTGGACGATCTTGGAGATAGTTTGTT_NODE_1_length_266_cov_6.041353
ATAGACAGATTAATCCACACAGACAGCTTTACCCATAGAGAACTTAATGGAAAACCAACCAAACAACCCCTAACAGAAACGTGGACGTTTATTTTGGGACAAAGGGAGTATACTGTATTTTTCAACTTACATCCTTGCTTGACGTTTCTGTAATGTTGGTAAATTGCATGGTGTGTGGCTGCAACATACGATTGAAAACATCTGGAACCTGACGAATAGTCGTGAAATATCAACTGAAAATTTATATAATAGTTTGAGAAGTAAAAACTAGTAAAGTAAGAACA
>904_TGCAGTAACATAAACGTGCAGTTGGTAGTAAGAGCACATCACCGG_NODE_1_length_316_cov_8.458860
ATTATAAAAAATCATGGATGGGTGAAAATTTTATGAAACATATGTGTCTCTACTGTAAAGAGGTTCAACACCATTTCATATTTTAAGGACCACTCCAGAAAAGAAACGAGGCTCATTTTTCAAAACAATGTACTTCAAAAAAACAAACAACATATCCAAACTTATGTGGGACGATTAATACACCTGTGACTATAAAACCATAAATTTTGCCAAAATCCGAAATTCATAATAAAATGTTTACAACGGAAACCTGAACGAAGAATGTATGAAGAAACATCGTTACGCCAATAACATCAATGGAGCTCTGTCGATTACCATGAGAAAACCCGACAAACGTA
>909_TGCAGTGAATTCTCTAAGCAGGATTGGCGATCGATCTACTAGTGA_NODE_1_length_282_cov_6.109929
AATCTCTTCCTCCTCGGCCTCCTCCCAAGGAGATGCTTCCAGATACTCGACACAGGTAGCAACAATTTCTGGGCAGCCAAGCTCAACTGCCACTTGGAGAATGCCAAGGGCGTTTTTTACACCATGCCACATATCAGTTACAGAACACCCAATACTGACATAAAAGAGTCGTAAGACGGTGATGTGGTAATCAAAATCATGTTCTTGGCAATAGATCTCAACACAATTGCGAGAATCGAGAATCTGACATGTGGGCCAACTCTCAGATAAACGATCAGCAAAATATTTGCTCTTTTCAAT
>910_TGCAGTCATCAGCTATATGCAAATTAACTGAAGTGGTATTGTTTC_NODE_1_length_383_cov_6.822454
CTTCCGATCTGAAGATAATTTGATTACTTTCCACGAAGGTCAACCGAGTGGCACCAAGAAGGTTGATGAAATTGAAGTAAGATTATTTGAATCCCTTCGATGTTCTTGTATCTGCATGAAGTATGAATATTGTTAATGAAGATGTGGTTTTCCAAAAGGCAGAAGTTAGGAAGCTTCTCATTGAACAGTCCATAATAGATCCGATTGTGCATTACTGTGGGATGGAGCTGGGACTAATTGGTCGTTTTTTCAGGATTCTAGCAGCCTAGTTGCACTTGTTCACTGTTTGATGGGCTTATTAAACTAGAAATTAAGCATTACTAACGTTTTCTATTATTTGCTCATAGGAAAATCGTAAACCGGAAGGGGAACAACTAAAAGATGGGCATGAAAATAGTCAAGAAC
>911_TGCAGGAGCACAACGGTCTCTTTCTATGGGGATACCGTTTATATA_NODE_1_length_304_cov_5.776316
ATGAAAGGAATACAAACCTTAGAAGATCAAGGGCTTTCAATATTGCTTCATGAGCCTTCTGTTCCTAAAGACAAGAGAAAACAACGCTTAAGAGTACCGATCTAACAACAAGAATGAACTTCAATAGACGGCTTGAATACATACTCGTAAGAGCGAAGGAATGTGCCAAATATTCGTGACATCGTAGAGGCTGACTATGTTCTGTAACTGCAATTGCAGGAAGAGAAGAGTCATTTCGGAAATCAAAGAAACGGCATATAAGTTGAAATCGAAGAAAGGGTATCTCATCACGTTACCGAAACATGGCAAAATCTTGAGAGTTTT
>914_TGCAGCCGATAGTAAACTGTCATAGCAATCTCTCATGTCTTGCAT_NODE_1_length_372_cov_6.075269
TTCTGTTTTTTTACCTGTTATTATGAATTCTCAATTTATCAGCAAAATATCATCTGGAGATTTTGTTTTAGAATTTTGAAATTCTGACGTGTTTCCAACGTAATGCAATTGGTATGATTCATTGTTGTTTTAGGCGTTAATTCGTACATATGTTTTTCTAATTGAATCAATTCTTGTTCGGAGTTATTTTATGAAGTTGCGTTTTCAACGGAATGTAATTTCGTGTGATTCGTTGTTGTTTTAGGCGTTAATTCCTACTTCTGTTTTTCTAACTGAATGAAATCTTATTCGGAGCTTAATTTTGATTGATAGGCAACTGATAGGTCAGTTCTTCGTACTAGAAGTTGAATGGAATGGGATGGAGTTTCATATACAAAATATTTGGTTGTGGTAT
>919_TGCAGTTCTAAGATTGTTCCATGCAATTGTCCTTTACTTGTTGTA_NODE_1_length_203_cov_6.625616
TGCAATGCGCCTCAGCCAAGGCACAGGGCCTAGTGAGCCACGTGAATACGCCTAACATCGACTTTAAAAAAGCCCAAGACCTTGAGCCTCATGAGCCTAGACGGCCTTTTAACAACTACGACTCCATGTGATTTAGCAGAACACTTTGCATCAAAAAAGTTAGCCAAATTACAACCAAAAAAATCTATTTTGACTATCAATGTAGGTCAAATGAAGGCT
>925_TGCAGCGGTATAGAATATAATGGCAAGACCAAAAAAGTGCATTTG_NODE_1_length_295_cov_7.508474
TACCACCACCAGCAGATGTAACTACTACCTGTGCCTGAACGAGATCTAGCCTTCTTCGCCATTGCCTGACCCATATCCAATTGGACCAATTCCGCTCTTTTGCTTCCGCCACCTGCCACTGTTGTTTGTTTCTGATTTGAAATTTTAGCTACTACATCACCACACCTACAACTGTTGATTTCTGAAACCGTTTCTGTTCCTGATTCTTCTGGTTGCTGATATAACTGTCATTGCTTCATGACTTCTTTCAGCTTTGGTATTAATAATCTCAGTGCCATTGACAAGCTGTTTTGTGGAAATATTCATGTTAAACTGTT
>926_TGCAGAAGGAACGACCAAGAGTGGTTTTTGGCGTTCCTAAGCCGG_NODE_1_length_308_cov_9.863636
GGGGGATCCGATGGAAGAGCCGATGCAGAAGAGTCTTCTATTACATACTTTGCTTTAGGGGAGACGTTTTCATCAACATTAACAGAATCCTTGATGGTTTTACTGCTCAAAACAGCATCACGTGACATGGGTTTGGAGGATTTAGATTTGTCCTTCTGAGCTAACGTTCTGATCGAAGGAATTGGTGGTTTTCTAGATTTCAGCACTTTGGATTTGATTTCAGCAACTTGTTTTTCCTTAGCGTCATTTTTAGAATTGTTTCTTGATCCACTAGGCCCTGGTGCTTGAGGCATCAAAGAACTTGCAAGCATGACTGAATCATTTGGTGGA
>927_TGCAGACTACACAAAAAGCTCAGAAACAAAAAGCACCAACATGAA_NODE_1_length_341_cov_5.061584
TTAAGAGTGTTGATAAAATAGTGCATGCGATTGAGGTGATGGGCTTTGTGTCAATTTGGGGCTACGGGATGCATGCAGAGCACCTTATGCTTTTAAAAAATTCTTCTCTGATGTTTTATGTTTAGTGCTGTGGTCCACAAGAGAAAACCGATTCCATCTCGTCATTTTGATTAATGATGCCATTTTGCTTTAAGCCTGTTCTTTCAAGATCAGCATGTTTCCTCAGTTTGTGCGTTTCTCTTTCAAGTGGATGGATCTTCAAGAAAAGAAACTAATTTTGTCATGAATTGCAAGAATTTCGATTCTGTAGGCATTTTGATGGGTCTCAAAAGTTGTATTTAATTCCCCTAGTTAGCATCCT
>929_TGCAGAACCAGTTGCAGGAGTGGACAGAATGGGCTAATCAGAAGG_NODE_1_length_275_cov_5.356364
CAACTTGCGTCTCTCGGTTACAAGCTCCTCCTGAAACAAGGTTTTTAGCTTCTCCCAGGACTGAAACTGCATCAGTGTCTTTTTCTCTCTCTTTGATACCTCTTCACAGCTGGCAGCTGACTCAGCAGCCCTTAAATTTGCTGCCTCCATCTCATGCCTCAGATTAGAATTCTCCATCTTCAGCCTACGAACAGCAGAATTAGCTCTTTCTACTTGCCCGCTGGCCTTGCACAAAGCATTCTCCATTTCTGAAAGCTTCTTCATGGTGTTCTCCTCCAATGTTTGCTTCTCCT
>930_TGCAGCAAACGCCGTCCCAAACGACCGGTTAATGTTGCCGGTGCC_NODE_1_length_257_cov_7.626459
GTGTTCCCCCCAAAGACCTCTTATTCGTTTGGCTAACATATTTCTTCTTCCCATTACTCGTTCTGCCACTTTTACAACCAATCCAAAAGCTCATCCGATCAGACGCCGTAAAAATGCAAATTTTCGGTTTCTTGCTCTCCACGCTTACTTCCGGCATGGGGTTCTACCACCGCCATGAAAGCTGGCACAACAGTCACATCTTGTTTTTTGCCGCTTCACAAAGCATAGCTTCCGGTGTTTTGCACGCATATAGTCGAATCTTGCTGATGGATTGTGC
>933_TGCAGATATATTCGTTATTGAACTATCTGATCAGGTAAGATCCAA_NODE_1_length_322_cov_6.124224
TCATGCTGCTTCTACTTTCAACAATTTCTTATACAGTAAATGAACATAAATTACTCACAGGGAAAAGAAAATCCAGAGCATCCCAGGCTGCATGACGAACAGCTCTTGTTGGATACATTGGACCACCAGGAGAAGTGAAGCTGTACAAGCAACTTTTAAGTCTGGTACTTGTAGTCATTCTCAGCTCCAAACCTAAAGTGAATCATATATGAACTAGACACCAACCATTTCAAAACATTTAAAACTCTAATCACCAAATAAAGAGTACTACCTCGGAGAATCTTAATGTGGGAGAGATAATGTAACAGCACTGGTTCCACTTTCAATTTTTGAAGCTGACCA
>935_TGCAGCTTTGCTATCGCAAGGGGGTCATTTAAATGAACTTCACCA_NODE_1_length_323_cov_8.154799
TACCCTGGTTGGGTTTGGTGTTGATGCTATTTGTCCATATTTGGCGGTGGAAGCAATTTGGAGGATGCAGGTTGATGGTAAAATCCCACCAAAAGCAAATGGCGAGTTCCACTCGAAGGACGAGTTAGTCAAGAAGTATTTTAAAGGAAGTGAATATGGCATGATGAAGGTTCTTGCAAAGATGGGAATATCTACTTTAGCCTCATACAAGGGTGCTCAGATTTTTGAGGCAGTTGGTTTATCGTCACAAGTGATAGAGAGATGCTTTGCTGGAACACCAAGCAGAGTAGAAGGTGCAACATTTGAAGCGCTTGCCCATGATGCTCTTCAATTACATAACTTGGC
>939_TGCAGTCAACTAGAGCTGTCAGAAGCTATCTTGGGAGGCCATGGA_NODE_1_length_286_cov_8.475525
AAACCAATTTTATTTTCAAATCAAGCAAAAAAAAGAAAAGAAAATCACATGTGCAAATCAATGAATTGAAGGGATGGATGTTTTCCTTATTTAAATATGATGTCTAGATTACATTAATTATACCCAATCATCGTAAGGAAATGATGTAGACTCCAGCCACTCTTGGCCGGTGATGAATTCTGATACTGTGAAATTAGTAGCTTCATAATAATCCATGACGTGGTGGCCAGGCCAGGTAACTCTACCGTCAACCGTGGAACCAGGTCCAATGTTCCCAAACTCCCCGTAGTATAAGGTATCCAAACCTT
>940_TGCAGTTGGGAACCTGACGTTTCTAAGGGACCTAATCCTTCGCAA_NODE_1_length_354_cov_5.451977
TGGCAGATTCCCACCAATCTGATTGTCTGGCAAATCTATTGTCTTCAAGGATGAAATATTGAAAAACGAGAGAGGTAATATGCCCGAAAGGTTATTCTCTGGGAACCCGAAATACCACAAATTGGACAATTGGCCTAGAGTATCTGGAATGCTTCCTTGGAAATTATTTCGCGACCCAGAAATAACCGTAAGAGATGTAAAGTTTCCAATATACTTGGGTATTTCTCCTGTTAGTTCATTGTAGCCGAGGTCTATGTACATAAGCTTAGTCAATGATTCAAACTCATTAGGAATAACACCAATGAAGTTGTTCCTACTCAGGTCAAGTTCTACAAGATCTGGACACCGAGATATATTAGAAGGAATTTCACC
>941_TGCAGGCGATGAACTTTGAGCTGAAGAAACTGGGAGATGCCATAA_NODE_1_length_296_cov_5.942567
TGCATTTCTTGTTCCCTGTAACACCAATTTGCAGAAAACTTCAAAATTTAAGAACAAGTTTTGAAAGAAAGAACGATTGATGATTGCATTTAACCACAAAGTGATCAACACTTTTTGAGTCATCTTGTTTTCGTTGTAAATAGATTCACTAAGGGGCTGTTTGGTTGGTTTTCCATTAAGACTTGTATGGATAAAGTTGTCTGTGTAAATTAATTTTTCTGTATAGATTGGGAAGGTTTTTGTTTGGGGAGGGCTTTTCCATAGATGGAAAGAGCATGTTTATTAATTGGAAGAGACAAATTTGGAATAGAAGCTT
>942_TGCAGGTACTAGGAAGTTTGAGGATATTCATAATGGACCACCCTC_NODE_2_length_207_cov_8.256039
CATTTGGATGCAAATCCCTCTATTGCTTTTCGGGTTCGGAATTAGCGTGCACCGAGTAATCAATTGACCTTCAGCTCTACCCATTTGCCGACCACACAAAGATGACTGACTTTGTTGAAAGCAGTTTGCTTTTCTGCTGCTAGTCATTCAAGATAGCCCCAATGTAGGTGGCCATCCTTGAGACAGATCCACATGAGATCCTTACCACTCTCCCTACTTTTGCCTTG
>943_TGCAGCTCATCCTGGAATCACCACCAAGTTGAATGCGTTTGTTGT_NODE_1_length_319_cov_6.695925
TTTGCTCACCAAATTTATTTCACCATTTTGATCTTAAGAAAATGATATCATTCCAAGTTATGAGTCAAAGATTATATGTTCATTAGGTAAAGTGTTGAGTTGAGGAGGGGGAAATTGGTATAAAAATACTGATCCTCAGAATGCTGCATCTCATCTTCCTTGTTTACTTCTTGGAGAGGACTCAGGAGGGTGGAAGTAGGGCTTAGTTATTACAAGCAATAACCAGTCTGAGTTTCTCACCTTCTTATATTCCTTTACCATACAAACAGCTTTCCAATTCCAAAATATACAGATAGTGATGGACCTCCTAAAACATTTGATAGATATATGAACAAGTATAT
>944_TGCAGTGTAGATAATGCCTTTGTATACCGTTGAAGTGAAACAAGA_NODE_1_length_206_cov_11.184466
TATGAGGGTTGACATGTCTTGCTTATTCTTAAGGTTTTCTTTGAGAGTGAAAAAAGACGATGGTACATATGAAGACCAGACAATAAACATTACAGTGCTTGATTATTTTACCAAACACCGTAACATTGAACTTACTTACTCTGCGTACATACCGTGCATTGATGTTGGTAAACCAAAGAAGCCAAGCTATTTGCCTGTGGAGGTTGTATCTTTATCTCGTGTCTTTAC
>948_TGCAGCAATTCCAGGGATTCTGATCTTGTGCATGATGCCTTTGGA_NODE_1_length_314_cov_8.675159
GAGTCTACAATTAGCATCTATGATTGCAAAAGCTCAAAAGAGATAAGATCTTTTGAATCCCCCAACATTCTTGCTGCTGCTTTGTCTCCATGTGGAACTTATCTACAGACCTTCCAGAAAGTCTCATCACCGCAGGAAAAGAACGTCACTGTATGGAAGACAGAGACAGGAGAATCAGTTTATACTCTGTCCCAGAAGAACATGACTAAAGCAACATGGTAAATTTTATATTTGTGGTCTGCACTATTTCCTTCTGGTATTTGATTCTTTAAGTTCTATGCAGCTTTACTTGTGATTGGCTTATAATGTTTCAGGCCATCAATCAGATTTAGCTCT
>951_TGCAGATGCTCACGCGACTGGCTTAATAGCAAAAGACAGTATGCT_NODE_1_length_293_cov_7.245734
TTCACAGGTGGAAATTGGAATGAGCATATTTTTTAATTGGGATGAACAGGTTGAAAAAAACTTGGCTTTCTGCTTAAAGCTCCCCCTAGAAGCTTACTGATTAAGCCACTTTCTACCAAACAGTCATGTATAGCTGACCGAATAAGCTGCGAGTCTCATTAAGATGTCACTACATCAAGATGTCACATCTTAAAGTAAAAGGAACCGAATGGTACAAAGTATATCTTAATAACTGGATAACATTCAGTGCATTTAGATATCTAAAACCAATTTGCATCACCAATTTCTGCAAACTACCGGCATCCTTCAAAATTC
>955_TGCAGCAACCCAATCTTGATGTTCATGGATGAGTAGTCAAAAGTC_NODE_1_length_293_cov_5.982935
CTGCCGGCAGTGCTTAAACATATAATTGATTCCATATTTGCTGGGTTAGAAAAGGGTCGTAAGCCAATTAGGTCGACATAGGGATCAGGTGGAGCTTATTTTATGCAAGTTCATCTGGTAAAACGTATATATCTGTCTTTAAGCCAATTGATGAGGAACCCATGGCTTTAAACAACCCTACTGGCCTTCCATTGTCCACCAATGGTGATGGGTTAAAGAAAGGTACACGTGTAGGGGAAGGTGCTTTTCCTGAAGTTGCTGCATATATCCTTGATCATCCAAGAGTGAAACCAGATACAAAATCTGGCTTTGC
>958_TGCAGTGACAAACTTGTATTAAATAAGTTATAAGGACCAAAACCA_NODE_1_length_395_cov_6.020253
CTGCCAACACACAAGTTCAAGCTAAAGAAGAATGGGAACAATGACACTAAAGATAATGATTCAGGAATTGATGAAGGTGGGATTCTAGCAGCAGGGACAGAAAAAGAGCGTGCCATCTCTGGGGAAGATGCTGTAAGTTCTTGAGCTATTGCTGTACATTTTTATTTGTGACTTTGTTCTTAACAACTTGTCTTAGATTGCTTGTTCCTTGATGTGTCTCTGTTGTCCAAAGGTTAGTGAAAGCTGACCTCTAGTATTGTGCTAGTTGCACATTTGCCTTTTTATATTGCATGAAAGATTATTCCATTTGCTGCACATAGTGCTCAAGTGGGGTTCACTATGTTTTGCAATCTGAGAAATGATTGGATCTGCTTATTTAGTCTGTCAACATCAAACATATTCTAGTAATTTTTATCC
>959_TGCAGCTATAATGTCGTGAACAACATACCTGTTTATCCCATCATA_NODE_1_length_329_cov_8.434650
TGGCTTGTTGGCACCAACAAATAAATCCACCAACACAAAGGTAGCGCAGATTGTTGCCCAAAGTGAAATAAGTATATGCAGAACATGTTCTCTTGTAGATGAATCAATGAGAAACTCCTCCATAGTGCAATCTTTAATGAAACACCTCCAAACAGGCACCCTCATACCTGTGTTCATCTCTTAAAAATATAACCAAGGGAAAATTTTCTTTTAACATTTCCCCACAGACCCCATATTTTCCATCCAAAAAACTCTACCTCACCCTATACGACATGCAATCATTCAACATGATCACCTACTCCTTAGTCCTGGGATATGCTTTTTCGAATCAAGGCATGGCAAAGATTCATC
>960_TGCAGGATGACATACGGAAGAATTTGGGTGTTTGTCCCCAATATG_NODE_1_length_280_cov_8.203571
ACCAGCAAGCGATTTGACACATAAAGGGGCATCCAGAGGGTTGTAGAAAGCATGCATATAACAATGTTGAATGATGCTAAACAAGAAAAGTAAACAAAGAGAAGGTGCAAGACTTCTAAAAATGTTAAAAAGGAAAGGCTTCAACAATCACAAAAAGGGGATGTTGATAAAATGAGAAACAAAAGAAAGGAAACAATATCCATAACGGTCATGCAATATGTTATCTATTAACGAGATGAAAACTTAATCGTCTATACAGAATCAATCATTTGTGCATGATACTAGTTGATGCCGATCAAAAA
>961_TGCAGTAACAGCTGAACTCAGATTAAACAACCTTTGATTCTTTTG_NODE_1_length_248_cov_8.205646
CACAAATGTTGTCAGAAATGGTTTTATGAAACCCAGGATGACAGTTGTTTCCTATCTTATCCTTTTTTATCAAGGATCCAATGCAATCCTGATTTTATAGAATACGAAATAAGAATCCTAGCAACAATCATGATGTATCGGAATTGGGATGGGGAGCATGCAAGTAGGAACAAAGAAGAGAGGTGAACGGTGTAAACGAGCAGCATAACATGCAGGAGTCATTCCGATTATTATACATATGACACACGTGCAACACCAAAACAGACACTA
>965_TGCAGGATTAAGACAATTAGAATCCAAAAAGGAATAAGAAAGGGA_NODE_1_length_277_cov_6.010830
TATCTGCAACCATCTACCTCATTGGTCTTGGACGCTCACAAGGAGGGTCTAGAAATTTTTGCTTCTGATTTTATGAATGACGTGCAACTTCCGTATAATTACAGTTATGATCCTGTAGCAGAGTATCTCAATTTCATTGACAACGGAAAATTCTCTGTGGACGGTGTGCTTTCTGACAACCCAATTACTCCATCATTAGCTTTTGGTAAGTTAATACATTACACCCTCCATCAAATTTATTGCTCTTGTGATGTTTCTCTGTATGTACCCAGAACTACTTTTGGGAATCCAAAGATT
>967_TGCAGAAAGCTGAGGAGCCTTGATGCACTCTTCGGATGTTCTGGT_NODE_1_length_242_cov_7.681818
TGTTGATGCTGATGTTGATGTTTTCCCTTTAATTGTTTCCTCATATCATATGCATCCTCTCCATCCGCATAATACTTGGCCTCCATGTCATGGATCTTGTACCCCAGTGTCTCGGTGTACAAATTGAATGCTGCCCTGTTACTCTTCCTCACGTGCAGTGACACATACTCCGCACCAAACACCTAATTTTATTAGCAAAAAGAATTTTCAATTTACACACAGACCAAAAAAACAAGACATAACTCATGAAAATAGAATTGAATC
>968_TGCAGGTATAACGTCTTCAAGAGTTGGAATCTTCATAAGTTGCAT_NODE_1_length_328_cov_6.170732
TCTTCTTTCTGCCTACAATCTACCCATCCATATTGTCGGCACCACCACCCACAACCGCCAAGCAAAGCTTCGTGTCCATGGTTGGGATCCCACCTCCGCCGCAAACATCCATTACCATGAGTATCAAACACCCCAATTCGAATCTCCGCCACCGGACCCTAATGCTTCCACAAAGTTCCCTTCCCACCTTATCTCTTCATTCAAAGCTTCATCTCACCTTCGTCAACCATTTGCAGAACTTTTGGCCACAATTTCTCCCACTGCCAGGCGAGTCATTGTTGTTCATGATTTTCTAATGAGCGTAGTTGTTCAAGATGTGGTTTCATTTGAAAACACAGAAGCCTATGT
>969_TGCAGAAAACACGAAAAGACTCGCCGATGGAAGAAACAAAACCAT_NODE_1_length_330_cov_5.775758
TAAACGCTTTAGAAAAAAACATAAAGGTGTTTTAAATAACCAATCCCAAACACCCCATATCGTGTACGTATATATACGTATAAACCTAGGGTTTATACATCATATGAATTTGAAGATATGGCGATCGTAGGAGATGCTCTACGACAAGTAGTGATGCCCAAACACCGGTACGAGAGCCTCCGTGATGAAGATAAAGCTTGCATTAAGCTACAAAGACCGATCGTGATCTTCATTTTCATCTTCGTTATGCTTTTGATTTTAATTTCTACTTCAATCAGCTTGAAAATGGTGTTTCCTAGTGATCTTCAAAGCCGACCTTTCTGCAAACATCGTCGAATCGAAACGGAA
>971_TGCAGCGATTTTGCCGCTAGATATTAGTTCTTGAGCAGCATCGAT_NODE_1_length_318_cov_8.377358
TCCAATTCTCTTTAGGGTTTAGGGTTTAGGGATTAGGGATTAGGGTTTAGATCACAAACAGCCAAGTTTCAATCTTATGCGATCCGATTTTACGTGCAGGTGAATCTTGCTGAACGTCTAGTAGCAAGTTCATTTGCAGATCGTGTTTTCTTCTCCAATTCTGGAACAGAAGCAAATGAAGCTGCTATAAAATTCGCACGAAAGTTCCAAAAAGTTTCACATCCCGATAAGACGGATCCACCTACTGAATTCATCTCGTTCACCAACAGCTTCCATGGAAGGACGATCGGTTCACTTGCCTTGACCAGCAAAGAGCATTACCGAACCCCTTTTGAGCCCG
>973_TGCAGTTGGATTTTCTACTCGATCATTAAAAGGAATTGGAGAGGA_NODE_1_length_308_cov_7.772727
TTTGTTTCCATATTTTCTACAAAATCTTTTTGGTCAAAACTGGACCATAAGGTTAGGCCAACAAGATTACTTTTATATTAGTGAAAAGAAAATTATGTTGAAATATGTGAATAGAACACAAACCATTAGGGTTGGAGGGATCTACTCAGCACCAAAAACAGCAGCTGTCAACTAAATACTACATGAACCAGAAACAAGCATTCACACACTCAACCCCGGGTAAATACCAACAACCATGGACAGAACTCCTCAACAACTTAGAGCCACCAACTAACTAGATTAGAACACCCAAATCACAATAACTCAAGATAATAGTTTGGAAAAGATAGC
>977_TGCAGGAGGAATTGATCCTCACACACACTTGGCTATGGAGTTCAT_NODE_1_length_315_cov_6.711111
TTGCACTTTTTTAGGCCCTCCAACAGCAGCTCATCACTGATCATAAGAGAACCCTTATAAGCCAGGAAAAACTTAAAAGAGTTGATACCTGTAGGTTAGAATAGGAACAACTTAGCAACTTTAAGAACAAACATGTATTAAATATTAATGACTGAAAAATTCAAACCTTTCTCATTAACCATAATTTCCATCTCCTTGGGAACAATATCATCCCACTTTGTGATTGCCATGTGAAAACCATAATCCATGCAAGACAACTTTGATTTTTCAACATACGCTTCAAAACCTTTGGATAAGCTCCCATTTACAGGAATAACAAAATCAATATGCATTGTTG
>978_TGCAGATTGAGGAAATCAGTTGGAATTTACTGGTTTTTAACCACG_NODE_1_length_279_cov_5.605735
AAATTTCGTCACACACTTAATTTACCTTTTCTCTTGAGCTTTTGTTCTTTATACTACATCTTCTGCAATTATAGCAATGGCAAGTGAGCAAAAGGGATGGTTGGTTATGCATGTAATGGCAACGATCTTGGCATTGAAAATGGTATCTTTTGGGGTTAATGGCGACCCTCAAGTTCCATGTTACTTTATATTTGGTGATTCATTGGTCGATAATGGGAATAATAATGGAATTGCTTCGTTGGCTCGAGCCAATTACTTGCCTTATGGCATTGATTTCCCTGATGGTCCAACCGGAAG
>979_TGCAGCTACAAACAGTTTGGTAGCAAGATGTGATTTGACCTTGCC_NODE_1_length_453_cov_7.984548
TAGAGAAGATTCTCTGATTATGGATTTCTTTGTACGATTGGAACTGGTTTCAAGCCCTCTATCAGTATCATTCAACACATATAATTTGCATAGTTTTTCCCATTCCTTCAATAATTCCAGGAAATCTTCAGCAGTTATATGTCGAACCTATAAAAGACAAATGATAATAGTGAAGCGATATATAGTGGATAATACTTCTATGATACATTGATACACCACTCAAAGCACTCACTTGTGTTTCTGGATGATTTTGTTTGAAGCTGTCACATGCGGACTTGTGATAATCAATTGCCCATCTCTTAAGAGAGAAAAAGAAAAATCAATACATTGTAAAAATATAACAGCTTCAAACAAGAGTTGAGGAATATAATAGTTACCGTTACAAGTTTAACACCAGAAATTTTGGCACCAAGACACAGTCCAGTTGACATTCCACCACAACCAGCATAGAGATCTAATAATGCCAGTTCAGCTT
>987_TGCAGAAAACAAACTACTTGAATTAGAATCTCAAGGACTAAATCA_NODE_1_length_272_cov_6.602941
CATCACCTATTCGAGAAGCCACTTTCAGTTTTCATTCCTTGCATGATGTGTTTGGCATTAATGTCAAGTGATTAGTTTTGGAGGTAGAAGTGGTATCTGTGGGGATGTGAAAATGGGATATTGAAAAGTCTTGTTAAGCAGCTTAAGAAATGTTATCTACCCGAGAAGAAAAAACAATCAAATGACATGTAACAAAGGGTATGGGGTGTTGCCCTGTTGGATACACAAAGGAAATCATATCACATCTTGCAAAAAAGTTGTGTAACTACGAGGTCATAGTTCCCCGAGTA
>988_TGCAGACACGTAATTCATCATTTAATGCTACAAAAACACGACAAA_NODE_1_length_281_cov_7.117438
CAAAAATACAAAAAGAATTTTTAAATCCCACTTAAATAAATAAATAAATATATATATATAGATACATACATACATATATACATACATACATACACAATGCATCGTGTTAGATTAATTGGGGTTAGGTTTATATGTGACCGCCCACATTTAGTGAAGCCCATGCGATATTTCCCAAGTGTTGGATTTACAAGATCTTATATAAAAAATGTGAAGGTTCGGGTTTTTATGTAAAGGGAACGGCAAGATCTAGGTGATCCAACAGCTAGAAGGCCGTCCCATAAAAATGAGTAGTCTCATATAA
>989_TGCAGACATCAAGGTTGCATCAACTGCGTTTCAGATAAATTTTTT_NODE_1_length_360_cov_5.063889
TTCAACAAATTTATCTAACTGAAAGACTAAATATACTTGGACAATATAGAATAGCTAAACCACATACAACTGAGAAACCAACTGATTGAGAACCACAACCCCAATTGAGAATCCCTTGATTGAGGACCATCTGAGATACTAAACGAGCTTGAACCTGAACCTGAAATGACCTGAAGATATATAACTTACTAAACAACTGACTACACATAATCGGATGCAAATACATTAACACAAATAAAGCTGAAATATATAAACCGAGACAAAAGAACCTAATAAAAATCCTAGCCATTGCTTCAATCTTACAGCTTCCATCACTTAATCACCACCACGACTCCACTGCTGAGCTACCAAGAAGCATCATCTTCTTTTGATGCATGAAG
>995_TGCAGAGAGCTTTTGCTATCTTTTGAGAAGGCAACAGGGAAAAAA_NODE_1_length_242_cov_7.165289
TGGCGTTTTTGGACAACGATGAATGTCACTGGAGGCTGGTAATTAGGTTCTAGAGAAGCACAGGCCTAGAGATGTCGAACGGTATATATAATTAATAAGCACCAGAAAACAAATGGTTTGAAGCAACAGATACCGTGTTTAAAGAATCAACCAACCTTACGAATTGCATCAAGTTCATAGAGTAGGACCTGATAGAACTGCCCATCACTTACACCATCCCTGCAAATAGGAATATACCAAAAAAAGTGAGTATACCTACCGA
>998_TGCAGTATGTGAGCATAGGAATGAGCGATGGAGGGTTGGTCGAGA_NODE_1_length_211_cov_6.469194
AAGGCCAGATATGATAGATTTTAGTTATGAATAAAGTCAAACAATAACATATAAAAAAATTAAGAACAGGTACAAGAAAACATAGTTATGGAAAGAAAACTGCACACCCCTAATCTAATCTCCTAGCTATATATAACCAGCATTCCCCTAGTCTATCAAAAAAATCCAGGTCACTTATCTTGTGCATTGTAAAATTAAAATGAGAAAAACGTGTGTCCTTATAACAATG
>999_TGCAGAAAAGTTCCAAAAAAACCAGTTGGCCTCCAACAACCTAAA_NODE_1_length_265_cov_8.811320
TGGCATGTTTGGCCTTCCGGCCTAGGCTATTGGTTGTTTGTGTAACGTAGTATCAACCTCGAAAAGACGATATAGTGCTCTGATCTAATTTGACCAACAATTTATGCCACCATGCAAGAGTGTAGTGGAAATTACTTGCAATGTGCTTGTAAGTTAGTCTCCTTATTTAATTCCTAGCTTTTCTGTGGCATTTGGTTCAGAAACCTGCACATGGGTGGGGTTTAGACCATACGCTAGACGTATGCCAGCTGATATTATGGTCAGTTGTATCCCTTTTAGTTTACTCA
>1006_TGCAGATAATGTTGTTGAAGGAAAACGGGCAGCTAAAGAAGCCTT_NODE_1_length_249_cov_7.136546
AGGCTCGTCGAACGTTAAACATAAACGTGCCCGCTCATTATGCAACGAATGTAGTTGACTGGCCAAATTCACGAAATCATTTTGGATGCTAGGATCTGGTGCTGAGCCTAGTAGTACAACCTGGAATCCTACATTTCATTAGCGAAGCTATGACGATTTCTATTATACAACCCATCACAAAGTTGATCGATGGATTGTAACAATACAAGTCATGATGCAATATATATTGACCTGTCCCCCACGATCCAGGGTGCGCCAAATGGCGTGTT
>1007_TGCAGATAGTGAATGTGCCTGAAAAGGGGGCCAGGAAGCATCCTC_NODE_1_length_430_cov_6.765116
ATAAGCTAGTCATGGTTGGTAAAAACTAGCTTATAAGCTAGATGAAAATGTAAAATGACCTTAAAAACCTGTTCAAATACAAGGGGCATAGTTAGAAAAAGGCCCCCGGAGCTTATTGAGATGCTGTTTGAAGTAGCATTTGTAAAATATAGCTCATGGCTAATAAAATGGAGCTTTTTCATTAAGTTCAAAAAATCAGCTAGTTTATGGTTGCCAAACATGGCCTTAGTAATACAATTTGAAAAGCATAAGAGGGAAAGATGGAAAACAATTGAAACGCCATAACTAAGAGAAAAAAAACAATTGAACCGAAAAGCATGATAAGATAAATCCTGAAGCAAAGATCACGCAATACAAATGCATAAGGAAGACAAGAAAGCACCAGAACCATGAGTAGGTTACAATCATCATAGTATTAGATCACACATGTAGAAATATCATAAGAAATCAAA
>1010_TGCAGCCATGACTCGTATCAAGCTAGCTGCCTCCCTTGGGGCGTC_NODE_1_length_311_cov_6.614148
TCCTTAAACCCTTGCTTAGGCTCTTCAAAACCTCCACATCAACCTCACTTGCCCACTTTGGAGCACACGAAACCATCAAGCTCACGAAACCTGACACGTATGCCCGCCAAGTCGCCTTATTACAACCGAGCGAAATTTTCCCATCGAGTGCTCGTGCCATGAACTCCAGGTGGGCCCCGAGAATAAACGGCCGTTTCTTGGACGCAGAAGATGCCGCGTCTACGCCCCAAGCAAACGCGCCAGAAAGCACGGCAAAGTATGCTAGAGCGTAACCCATGAGCATTCCTACCATCCCGCCCGTTTCACCTTTACTCAGATCGGATTTGTGGCC
>1013_TGCAGAAGTTGATCTCCTATCAATTATTAGTCGAAAAAGGTTACC_NODE_1_length_459_cov_6.442266
AAAACATGCCTTTTGAACCTACAGTTGAAATCTGGGAATCATTGATGAATTTTGCTCGAATCCATGGAGATATTGAGCTTGAAGACCATGTTCAAGAAATCTTGGCATCGTTTCAACCATCGATGGTGCTAGTCGATAAACTTCCTTTAGGAAGGAAGCAATATGCAAGTAATATGCTTGAAGGAAAGAATAAGACCGATGAATACAGAAACCCAGATCCGTACAAGGAAGATACGTATAAGAACGTAAACGGTTTAAATGGTCAAATGAGAGATGCAGGGTATGTGCCAGATACCCGGTATGTGCTTCATGACATTGATCAAGAAGCCAAAGAGCAGGCTTTGATGTATCATAGCGAGCGTTTAGCGATTGCATACGGTTTAATCAGTACTCCAGCAAGAACAACTCTTAGGATCATCAAGAACCTCAGGATATGTGGCGATTGCCATAATGCTATCAAGATTATGTCCAAGATTGTCGG
>1014_TGCAGTCGTTCAAATTTTTTTACTTGGGAAACAGGGTCTCATTTA_NODE_1_length_256_cov_6.183594
GTCCAACTTACCGATCATCTTCATTATTACTGGATTTTGTGACATAAACAATTGCCTCTCCACTGCCGCACTGCGCCATTTTGCTTTTAGGGTTTGTAAATGGTGAAAGAAGTTGAGAAAAGCAGAAATAGAAGAATACGACATGCATGTGTCTTATCCTATAGGTCTTTCCAAGAGTATCAAAAATCAGAAACTTTCCTTGAGAAAAAAGTCACATACTTGGATTATCTGGTACAACCTTCAAAATTTACTGTTTTCCTTCATTATATTAT
>1017_TGCAGATTTTGTTCTCCCTTATGCTTGTTGATTATCCTTGATGAT_NODE_1_length_366_cov_7.726776
TGCTCTTATAGCAACCCGCAATACGAAGATAACCGAAGTCCAAAGAGAGCATGGTAACGAAGGTAGATTCAGCAAGAACTTGATTAAGAGAATGCAACACCTTCATGTACCTACATGTACATAATATAGATAGAGAAGAAACTGATTGATTTGTATTAAAGAGATGTTATATATGTATATATATATATATATATATGTGGAGGTTCAAACAAGACCACCTTAATTTTACGAGAACGCGAGAACATCCTTATCACATGTGATAATACACTTGAGGGGATTTGGTGGTGTATGGATGCCGTGCCTTGCGACTTAGGTCGCACCAAAGGTCATCTGCGTCTGTGATTTAGTATCACATGTGATGGTTTTGATGGATTATAGTATCACATTA
>1019_TGCAGGAGACAAGTCAAGTAGCTCTAGCAGCTCTAGTAGCATATC_NODE_1_length_254_cov_6.543307
CTTTAAAATCATCGGCTAAGAGAAGGATAGAAACAGAGACAGAAGGTAACACGGAAAGTACTGAACCCATTCTAAAAGTCACAAGACTTCCAATAAGGAAAATTACTTATGTAGGATATACCTTTTGTTGCCATAGTCAAGGCAGTTACAATCATGCCTTTGAAGAATGACCTGCATCAGATCCTGCTCCAGATGAGCTGTCGCTATCAGAATCTGTGATTAATTTAGAACAATGAGATTAATCATGAAGCAGCTTGACTTCAAGTAAACCACA
>1023_TGCAGCTTGTGTCGCATGTGAGAGTTCTCGAAGATACCTTCCAAA_NODE_1_length_384_cov_7.802083
ATATACGTTGGAAGCTTCATTCTCTCCTCAAGGGCTTTTTTGGAGAGTAATCTAATGGGGTTTCATATATTCTCCTAAAACTATTGGTGCAGGAAATAGCCTTTTATGATGTTACTCGAACCGGGGAACTACTAAGTAGATTATCCGAAGATACCCAAATAATCAAGAATGCTGCAACTACTAATCTCTCGGAGGCACTACGAAACTTGACTACGGCATTTATTGGTCTTGGATTCATGTTCTCATCTTCTTGGAAGTTAACATGTAAGTTGTTTCTAATATCATTCACCTAATGATGTAAATGGGAGTAATCGATAACCAAACACACTTGGTATATCCCACTCAAAAGTAGGATCTGAGGGGTGGAATGCATGTAGACTGGGCCTCTACCCCAAAGAGTAAACCC
>1026_TGCAGATACTCTTCTTGTTCTTTACGCCATTGAAGGAGCAATTGC_NODE_1_length_236_cov_6.436440
ACGCTCACAATCAACCCCAATGAAACCCCATCAAAACCAATATCTTCCCGCATCCATAACGACTCCGCCCCTAGAAACAACGTCTGAATCAAGAGTGCCATCATCACCGTCAGGCCAAGCATGTTAATTCTTACCCTAATGGTTTTATTGATCACCATGGAAACCACCTTCCAACAAGCTACCAACAACCCCATCGAGTATATGATTGCAAAGACACAAAACGAGATACTGCTTAGTAATGGGAACGTGCAA
>1027_TGCAGTTTCGTGGTCATCAAAGAAGCAAAGTATAGTTGCCCTGTC_NODE_1_length_227_cov_6.088106
CTTTCTCTAAGCCCTTGAAAAACATCACGATGCAGAGGCTTAGTGAAGATGTCCGCCACTTGGTTTCTTGTTTCAACATATTCCATAGTAATCGTTCCTTTGCTGACCAGACCTCTTAAGAAATGATATCTCACCCCAATGTGTTTACACCTGCCATGAAAAACAGGATTTCTTGACAGTTGAATTACTGAAGTATTATCACACTTTATTATGCTTCCTCCGACTTGTCGCTCACCAAGTTCTTC
>1028_TGCAGATGATGATAACGTACTCCGTAGCGGTCCACTCTGCGACGG_NODE_1_length_253_cov_5.881423
CACATCAAGCAGCAGGTTAAAGCTCTTTGGCGTGAACGTAGCCAAGGATGATGATGCCACCAAAACACCATCTGTCTCCGACACCACCCGAAAATACGAGTGTCACTACTGCTGCCGTGAGTTCGCTAACTCACAGGCTCTCGGAGGTCACCAGAACGCCCACAAGAAAGAACGTCAGCACCTCAAGCGAGCTCAAATTCAAGCCACTCGGAGAAACCCAATCATCTCCATCTCCGCCTTCACTCCCCCACCTCACCTCCTCCCACACGCC
>1029_TGCAGCTAGTTGATAGAGTGCTCAACGATGTTTCGAGCTTCAACA_NODE_1_length_395_cov_5.562026
AAAAGGAAAAAAAAATAGAAGACCATCAAGTCACATGCCTAGACTACATATGAAGCTTTATTTGACAAGTGGAGAATCCGTGATGGATAACCTCACTCTCTCCTTACAAATGCATCTTATCACCTAACTGCCCCACGATCTTTTCTTTTTATGGGATAACTTATATCTGGAGCCTACTGATTACCACGATATATAATATGCAAAATGTGAAATTGCAAATTCCATATGATGATAATTCAAAACTTGGAATTTAACACCTCTCTTCTACTTCTACAGGTGCAAGTTGCAACATCAGCCATCTACCAAAAGCTTGTTTTATCATGCGTTAGGTTGTAGAATCTGCCATTTTGTTCTTCCCTCACCCTCATTATAATGAGAAAGATAATTGCATCAATTTCCTCTATGAAGAAACTCT
>1030_TGCAGGTTCCAAAGTAACAGTTCTTCCTGGGTAATCTGGAGTGCC_NODE_1_length_256_cov_5.753906
AAAAGTAAGAATAAATTGGAGTTGAAGATTGTATCTGTAAATGAGAAAGTAATTAATATTTTGATTGATATTGTGTTTATCAATAAATATGGTTTAAAGTCTAAATAGGAGTTACTAATGTTGTGTGGACAAAAGTCTCTTCCCCAAATTTCTACGATCAGGGCATCCAAGAGAGCAGAAAATGGTGATGTGGGTATTCGGGTACGGTTCTCTTATCTGGAAAGCAGGTTTTCACTATGACCATCGCCTTGTTGGTTTCATCAAAGACTATCGT
>1033_TGCAGATTCTGGGGTCAGCATGGATGACATAGAGGTTCAGGAACC_NODE_1_length_257_cov_6.027237
ATGAAGGATTGTGTGAGAATAAGAGTTAGGGTGAGAAGCGAAAGAAGAGATCTGAACCCTTGATCATTTTTAATCTCACCCCCACTCCATGAATTGCGCTTCTCACAGGAATTGATCCGGTGCATCTCGGTGCATCTCATTAGTGTTGCTCTTCAATTAGGATTGATCCAAGGGTGGAGATCCCTTCTTATCCTTCTCATCATAACTTCCATTCTCACCGGAGCCCAACCCAAGAAATGTATTTAGGTTTTATCATATTTGTATTATGTATCTACACAT
>1035_TGCAGCTGTGAGGTCTGTGAACTTACTGAAACTTCAATATATAGG_NODE_1_length_325_cov_6.046154
TGGCCTTCGTTCACTATAACCCTTTTAGGTTGTTGCCTCAATCCCATTAGAGATACAGGTGTTGCATGGGTGGGGTGTGCATCCAATTTTCCGTTAAAGAAAAAGCTTAATAACTTCTCATGAGAAAGGGAAGATTGCACTTCTTGTGGTTGTGGGATATCCCAAAATAGAAACGGTTGCATTATTGGTTTGGTTGACATAGGGATTAATAAGTAAACGATTATCGCATATCAAACAATAGAATCCTAGCTAAAGGTTTGGGGCTACACAACTAACTGTTTGGTTTGAGTCATGACGCTTTATCAGAAGATAATTGAGTTTCTATTAAACCCAATAGAATTATAA
>1037_TGCAGCCGCTTGATTTCTTCCTTTGCTTTCTCTTCGTTTTCTTTT_NODE_1_length_250_cov_5.724000
TAACACACGAAGGCAAACACAACAATTGTGACTTAATAGTGTTTTGCTGTAAAGATTCGGTGTTATTTTATGGTCTCACGAAAACGGGCTGGCCTCACGTGATCCCAAGTCGTATGATGACTATCTAGATAGAATTTTGATGCTTGCTTCATGGATTGAATCAAATTATAAGATTTGAAATTACAACCAAATTCAAACTCAGTATATTTTGAGGTTGCAGGATTCTCTCTATATCTTGGGTTTTTGATCGATCGAATGCATCATCATC
>1038_TGCAGCATAAGGAGATGCGCCTGAAGTAGGCGGTGGTGGTGCACT_NODE_1_length_243_cov_7.378601
TCTCCTTGTTCATCCATTAGATATCTTTTGCTTCTTGGTTCCTTCAATGTGTCGGGACTTGTAGATCGTTATATTCTGATGACTTGCATTATATATATTAGGCTGCTAAAGACATTGTGCTAGCTGAGAAGCCAGTGATCAGTGATGATTCAAATCAATTGGATTCATCCCTCCTTGATGAGCTTCTTGCAAACATCGCTACTTTATCCTCCGTGTATCACAAACCCCCTGAAGCATTCATAACCCGCGTGAGAACTGTTCAG
>1046_TGCAGCCATTTTGGTGTACTAGCTGGCTATACCTCTGACCTAATG_NODE_1_length_334_cov_7.664670
TAGGGTTTCATGTACTTCCAACTCTCATTTTGGAACGAATTTCATGGTAATTTAGGCATGCATGAAACCTAACTTCCGATGTCCAAGACAAATTTCTTCTATTTGAAGCCTTGTTTGTTTAGCCAACTCAAATCAGGTTGAAAGATTTCGAAACTTTAAATTGCAAAACACTTGTTATAATTGTAAAAGAATTACAACTTCTTCATCATTTCGAAGGAGTGCAGTTTGCATGGTGATGAGGGAAACCATCTAGATCGTTCCTATCCTTTTGTGATTATCAAACCTCTTGTTTAGCATGAATCCAGATGTTGTTGAGGATTGCACATCAGTGAACTCCTATGCTTACCAAGTTCAGT
>1047_TGCAGAGATGAAATTGTTGGGTTATAAGCCTGATACTGATTCCAT_NODE_1_length_303_cov_11.217822
TTTTTTTATATAGAAGGAGGCGGCCCCCTCCAATCAAGAAAAGAGATGCGATTTAAAAACATTATGTAATGAAAATATTGAAGATATCAATCAAGGGAAGTTTTTTAAGGCTTCAAATTATGGAAATACTCTTACCAATAATCTCCACATGAACATTGACCTTGTTTGAAATGATGAAATCTACTGGCATCTCGTACGATGATCTCCCGATTTCTGATTACAGAGATGTACTTGATGGCAACATGGCAATCGTTGCATACACGTAAATTCTTCATCACCCTGATCGGAACACAATCTGGTGTGTTCATTAGAGCAAAAGCAATTG
>1048_TGCAGAGATTCAAGTTGGATTGGAAACATAACACATATATGAAAT_NODE_1_length_245_cov_7.293878
TTCTTTTATATTCAAGTGGAATCACATAAAATTATGGAGTTTTGATCTCCAAACACCTTAAACTCTATAGGTGTGTAAAATGTAAAACCACCAGTAGGTAACCTTTACTTTGCATGTTAATATTTTTCTGCTCATTTGTCTTTAATGTATGATTCTTCTTTTAAAACTTTTTTTTATGAGTTAGGGTTCATTTGAATCCAGTCTCACTAAAAAATACGATGTTTTGAGGCATGAACTGATTTTTATAAGTTAAGTGTGCAATCTG
>1050_TGCAGCATGTCGAAGAGCTTCTTGAATATGTAAGGTTTGGATTGT_NODE_1_length_304_cov_6.134869
ACTTCTGATGGCTTTCCAGAAGTAGAGCCTCCTCCATGAAGGATCATTCCTCAAATTTTGAGCCTCATTTGGCAATGCAGATTCAATAACGAAACTTATATAACATGTGAATAGAATATTCTATCTTTTGTCCCTCAATATATGGACAGATTTTATCATTCATGCTTGGGTTGCCTCATTAAATTCATTATAACTTATTTCTCTTCTAACCATCCATTCAGATGTTCTATATTTTCAAGTATAGAAAGTCTAAGCCACAAATAATCATCTACTATTAATCACAATTATATCTTGATGATAGCAGCAAATAAGCTCTGAGCCACT
>1051_TGCAGCTAGCCCGATAAGCAATAACAATATGTCCAAGAGCAAAAA_NODE_1_length_402_cov_6.042289
CATTCTATGCATGCAGAAGGTTTAGCCATGAGATGGGTCAGCAATTTTACATTCTTACTTATAAAGCTTTAGAATGCACAAACACAAGAATAAATATGGGGACAACATGAAATTTGTTAATTGCATCACCTTTTTCGGTTGATCTAGATAATGTTGACTTTAATGTCAGCATTTGCTTTCATCTACCTGTATACTGTGAAATATATAGTATATCTGAACTCAGGTACTGAGGACCTTCTTTTGCGAGCATTAACATCTCCTTTGTGTTTGCAGGTGCTTATATAATCTGTGATGGCCCTCTGCTCTCACATGGGCAATATCTTGGAACAGTGACATTTTGCTCAGCCTTTTCAATTCTTCTTTTATCCATTAAAGTGTGTATTTTCACCGTCAATTCACAACTTGAGGCTGAAGCTTCATCTTC
>1054_TGCAGAACTTCAAGCTGGATTGAAAACCCAACACTTATATGAAAC_NODE_1_length_370_cov_5.954054
TCAAAATAAAATGAACATGCAATCTGTCCGATTCTGACAGATTTGTATATGTGTGCTCCATCGACCTTATCTCTTTCAAAACTAGATGAAAAAGGATGATTCTTCTTTTGAGAGTTAAATTTGTGGGTTATCTCCTACATTCAAGTGGAATCACATGAAATTATGGAGTTGTGATCTCCAAGCATCTAAAACACTATAGGTGTGCAAACTGTGAATCCACCAGTAGGTAACTCTTACTTTGAATGCTAGTATCTTTCTACTTACTTGTTCTTAATGTATTATTCTTCCTCTAAAACGTTCTTATATGAGTTAGGATTCATTTGAATCCAGTTTCACTCAAATATATGATGTTTTGTGGCATGAACCAATTTATTTACGTTAAGTGTGCAATC
>1056_TGCAGTACCCAATCCTAACTACTTAGTACAGAATATTCTTCGATC_NODE_1_length_379_cov_6.833773
ATCGTTTCATATTGATTTTATTTACTGTAGAGAATCAATAAATGTCACAGATTCACAGTTTGGGTGCTAATTCTGCTGGAGGTATCTCGTATTATATGCTTCTTGCAGAGTTGATTTGTGCAATGTAGTGGTTTATTGTGATACCAGATAAAGATGAATCTAAACCCTAAAATTTTATTTTCTGTAATGTACTCTGTGTTCCTGTTAGTCTGTCGAGTTCAATACACCTCACGGTTGCACAATCTGATTCCACTTGGAAAAACAATTTGGTTCCAACATATGAGCCATTTAGCGGGAAAAAAACGCGTAATCGCGCATTGTCAAGTTTATCACCTTAGATGAACATATGGCCTTGATTTTGATCTTGTCCATTTCTATTCTGATCTTGTTTGATAGATTTC
>1058_TGCAGCCACTCGAAATTGCACTCTGTTTGTATAAATTCTATATAA_NODE_1_length_334_cov_6.485030
AAAGTAGATATTCGTACCTTGAAAGTGTTTTAAATATGATCAAACAAAATTCGAGGCTTATGAATGGTTCCCTCCTTTCAGATTACCTACACTTATCAGAAAAAGGGCTTTTAGACCATTTTCAATAACACTTCTCATCAACTTCAAGTTCCTACAAGCTATTACCTTTCATAGAACTTATGGACCATCAAGCATGCTTAACATACCACTAGGACACTTAGTAAACATATAACACAATGCCTAGGACTAAAGACAACATTTGCTAAAATCAAATTTACAAAATCCAAACAGAAGCTAACAGGTTCTGTACACCAAAAGTTTAAGCCTTTTTCTCACATTTAGAGGCTGAAACAAAC
>1061_TGCAGCAGCTATATATACTAAGGAGAACCTTTTAAACAATGTTTT_NODE_1_length_249_cov_6.650602
GATACTATTTTCCATACATCAATACAAGTATTTACATGTTTCAACATGATTGAGGTTGTGCTTACTAAATTTGCCTATATGTGCATTTTACGCCAAGGTACCAGCACTAGCAAAAACTAACTATAATGAAAGCCTATGATGGACCTACTTTATTATGCTTTAGTCTTGATATACATTACAACACCAATATCTAGTCACAGCTATCCAGCACATGCAATTTCTGAAGAAATTAGGAAATAAACTTGTCTGTACCTTTTTCTTGGAAATCT
>1066_TGCAGCTTGACCATATTCCGGCGGAATGTACCCCAACGTCCCAAC_NODE_1_length_405_cov_7.632099
AACAGTTTTGATCAAGCGAACATCATTGGTTGTGGTGGATTTGGTCTGGTCTTCAAAGCCACGCTTCCCGATAACCAGAAAGTCGCCATCAAACGACTCTCGGGCGACTGTGGTCAAGTCGACAGAGAATTCCAAGCCGAAGTCGAAACACTCTCAAGAGCTCAGCATCCAAACCTCGTCCTCCTTCAAGGGTATTGTAAACACAAGAACGATCGGTTCCTTATATACTCGTTTATGGAGCACGGCAGCTTAGACTATTGGCTACACGAAAAACCAGACGGGCGGTCCGAACTCGACTGGAAAACACGCCTGAATATCGCTCAAGGATCCCTCCGAGGTCTAGCTTACTTGCACCAATCTTGCGATCCCCATATCCTTCATCGTGATATAAAGTCAAGCAACATCCTCCTAGACGAGCATTTCGAAG
>1067_TGCAGAACTGAAGGATTCTTTGACTTTCAAAACCAAATTTCCAAA_NODE_1_length_289_cov_6.352941
CGATTTTTTTTGTATCTTCATAACATTTTGTTGTGAAATTTCAAATATAAAAATACGGTATTACCATATCTTTGTATACGTGTAATATTAATCAGAAATAAAGTCTCGTCTTGGATCCACAAGAGGGTGAGATAGCTATAAATGTTGTGATGGTTTGATGTTGCTTCCTTTCACCTTCTTCTTCCAACGACCAAGTAGTTTTATACAACACACCCAACGTGACCCTCTAAACCCGTGACCCATCAAAACCCTCCCTGCATCCTTTGAATCATACATCAATCCAGTTATTTCTTTTGAAGAAACCCTCCT
>1069_TGCAGAAAAGGTTCTTACCTGTGATCACAATATCTTTGAGATTCT_NODE_1_length_345_cov_7.298551
AACATAAACAAATGTAAGTAAACATGAACAAAAATGTTAAATTCGATTTGCGACTTCTTATGGATCAAAGAAGAAATAAATTTCTATAGTCTAATCAGGTGAATAGTTGCCATATTTTATGTTTCAAGCTTATTGCAATCACTTATGTAAAGGAAGAAATTACTAGGAAGATTGTAGATGAACTAGAGACCCAGTCCACAAAAGAACATCCTGACTAGATTTGCATTGAATAATCAGGAATACATGCATTGGTACATGATTATGTCATCTAAAGCTTGATATTGACATCTTCGGTAAGGTCTCATGACTTTTTATAATGCTTGTGTTTACGTATCTTCATTTGACAGGATGAAAAGTATTGGCCTCT
>1075_TGCAGATGAAATCTAATGGATTGGTCAACATATTTGCAAGTTGAT_NODE_1_length_279_cov_9.118279
CATTGATTGCTAGAGAGAAGCCCAGTCTTGAAAGGTGATCAAGGAATATACATGAGAGAAGAGGGTCAACTAGTTAACCCACCAAACGATCAAAATAAAAAACAATTGATCATATCAATGAGGTTGATCTTATGATTGACAAAGAAAGGGACAATTTTGAGATATGGAATATTCGAAGGCTGTCCTCTGTACACTGAGATATCTCACAGGGTCTCTACACAATGGGATCTTGTCTTCTGATAAGGGGCAGTGTTGTAGATTTCACTAAAGAGGGACATGGCAACATTTCCAGGTTTTCTTA
>1077_TGCAGTCAATAATCACTATGCATTCCTATACCTTGTATCATCATG_NODE_2_length_229_cov_5.144105
TGAGAGGACGTCTATAAAACAACTGTCTTTTTCATGTATATCAATAGGAAAATAGAATACCACCATTTAATTCACGATCCTACTCCAATACTGTAGACTCTGTCCTAGGATTCATGTGTCACATTTGCTGATTCTAAGAAACCTGACGTATAGACCATTTGCATATGCTTAAAGTTAGCCCAATAACTTGCTTCAAGAAAAAGTCTTGGTGATTCGGTACTCTATCAACACGACAGAATACTTTTAT
>1078_TGCAGATGTCGCCCACCACTCCTACAGTAACAGCACACACTTGGT_NODE_1_length_347_cov_9.994236
AGAGAAGATGCTGGAGAGTCTAGATTGAGGACTGCTGCTTATGAGACATTAAATGAAGTTGTGAGATGCTCAACGGATGAAACAGTTCCCATGGTGTTACAATTGGTTCCTGTTATCATGATGGAACTCCACCAAACTCTTGAAGAACAGAAGCTTTCTTCTGATGAGAGAGAGAAGCAGAATGAATTGCAAGGCCTTCTTTGTGGGTGCTTACAGGTCATCATTCAGAAACTTGGAGCATCAGACCCTACGAGATATGCCTTCATGCAGTATGCTGATCAGATAATGAATCAATTTCTTAGGGTTTTTGCATGTCGTAGTGCTACAGTTCATGAGGAAGCAATGCTTGCTATAGGAGCCCTTGCTTAT
>1079_TGCAGCTCCATTTCTTAATCCTCTACCAGCCTTTGTTCAGCTTCA_NODE_1_length_243_cov_7.090535
GCTAAATGTTAACAAATATTATATGTTTAATATGTCAAAGATAGGGTTCGGAAAAAAAAAATATGTTTGTTGAAATTGTGTTCAAGGAGGCATAAAGTATTCAAGCAGCCTAAACAATAATGTGAAATGTGAAGCTCACTGAAATGGCACAGAACACAAGAGGATCCACAAGGGCAAAATTCTGATGAATGATGTAAAGTGGCAAGGTAAGCTAATGAAACTATACAAAACTTTCTTCTTGAATATAGCAGAAATCAACTAAAGT
>1086_TGCAGGTTTTGAATGCAGGAGAATTGGTTTTTTTGTATAGTGTTC_NODE_1_length_286_cov_8.370629
TAAAACCTTTTTTACTAAAAATATTATACCAAGTATTTAGCTTTAAACTACATTTCTAATCATCACATTTACTCGGAAAACTTGTACAGACAATTTGTAAAATATAGATACTACATTTACTTCAAAGATCAGTTCCTATGCCAACAGGCAACAGGTTCGCGATCCTGGTTCCAGACCGAGACCGGCAGGCCTTAAGCCCTTAACCAGTTCCGGACCAGAAAAAACAATCACGCCAAAAGAAACCAACTTGCATCGGATAAGATGAACCAATCTTACCCCATATGCAACACAGAAAACTATGGTTGAAA
>1090_TGCAGAACTCGAAAGTCAGTCCGACCCAACCACAACTCTAATTTC_NODE_1_length_323_cov_6.359133
ATCACTACCAAACTAGTCACCTTTTCCGGCGGCCATATTCACCGGAACCTCTGATCAACTTACTGGGTTTTAATCCGAACCCATTTCAAGATACACCATTTCAAAACACGTCGGAAAATGAGGCGCCGGGTAGTGATAGAAGCATGTATAGTTGTTGGTCGGCATATACATACATCTATATGCAGTTCATGAGGGAGGAAGAAAGCTAAGCTAAGAGTGTGTGTGTGTGTGTGTGTGCGTGTGTGTTAATTACGAGGAAGAAGAAGACGGTAACCTCTGATCCATGGCGTTAGAATTAGGATCCATGCCAATTCTTCTGAGCTTCCTGCAATGGTGCTTTTTTCC
>1092_TGCAGTGCATTAGCAAGTTCAAACATTGATTCATCTCAAGATTTT_NODE_1_length_205_cov_7.009756
TTGCCACAAAATCGGATGCATAAGTGCCATTTGATCAGAATATTAACGGGTGTGTGCTATTCTTTTCAATTTTTATGTGGGTTTGGGTCAATTTTTGTTTGTATATGATGATGCCTGGTCCTTCCTTTACTGGGTTTTTTTCTTGAAAAATGGATGCTCTGTTGCCTTTCTATCCATTTGAGGAATCAGTTGTTTAGTCGTATTCGCGTCATAACCGTCCTATATAT
>1093_TGCAGTTGCTGTTGTTGGGCTGGCTGCATACCGCGTCTACGCTAC_NODE_1_length_329_cov_7.869301
TTATAACAAGTTGATAAACACTTTTGTAGAAAAGCATAAGTTGTTTCAAATAAGCAAATCCCAAACACCCTTGAATGTTGGAGTAAATGGCTTATTCATACAAATCAAAACTCAAAATCAAGGGTAGGACCAGTTGTGGAATGACCAAATTGCCTGCCCACCTATGCATACAACCCAGCAAAAAGAAAAGAAGTCATTGGCAAGAAAAACCAACTGAGCTTAAATTAGAAAAAAGAAAAGAAAAGAAGGATGTACAAATAGTTACAGCATGATAAGGGCAATCTTGGAATATAGCAATTGAACATAATTCTTCATAATATACAGTCAATTATATTAAGAAGAGCAAATTGG
>1096_TGCAGTAGGAAGGCTATTTGACAAGGTACTGACGTACTGTTATAG_NODE_1_length_291_cov_11.738832
AGTCCCAACAGAAATTTCTTATCCTAATCTTACGTGTCCAAGAGTCCTATCAGAAGTCATGTCCTCGTTAAGATCTAAACCCAATCGTCTAGCCTTAGCTGCTCACCCCACGTCCACATCGTTCTGACCTCCTTCCTCACCCCCTCAACCGTTTTGTTATGCACCCTCATCACTAACATTATCACCTGTCTCCTCTTAACATGACCAAATCATCGTGATCTTCCATCTCTCAGGTGCAACTCCTTGCTCTGGGCCTCTGCCATGAAAACTCGGTTTGGTGTTCTGTCCCACATGGCTTGACCGCATGTTGATT
>1097_TGCAGGTGGTTGAAAGTTCATGTGATTCTGCTGCTGTACCCGATG_NODE_1_length_218_cov_7.614679
TCCCATTGCCACCTGTTTGTTTCCACTCACTGTATGATTTAAGTGCTAAAATACAATTCACAATTCTTGAAGATTTGCCTCCCTGAAAATTTGAACATGCACCACATCTTATTTGACATCAATATAATTCCAACAACAGACAACTAGACATCACTCTCTATGTATATCTAGCAAATTAATCACATATATGTTAAAATTAATCACCCACTTGTTCCAAGTCAGATGCTTCAAAGGTAGGGA
>1098_TGCAGATGTGAATCTGTCTGCCTTTCGCAAAGCTTCTATTAAAAT_NODE_1_length_266_cov_5.503759
GAACAAACAAACTTCACTTAAATTCAGGGATTCACTTCATTGGGTTAGAGTCCAAAGGCCACTCTCTGCACGTAATCAGGGCGCCTCTTGCTAGGCATCCGAAGCAGTCCTGTTATTTGGAGCTCCGTTACTGCCCTGCAAAAGCGTGCTCTGTACAAGATAAGGTTAAAGATTTCAATCCCATCCGATATGTACATATAGGAAGTTTTAAAGAAGAAAGGAAAAAAGGTTGAGAACCTACGAATAAATTATTCATATGTGAATCATTGGTAAACCTGAAAAAAAA
>1100_TGCAGACCCACATCACAATTTCCCTAAACAAAAGCTCCACATTAA_NODE_1_length_219_cov_7.547945
CAGTTTCGACGGTTCTTGATCGGGTATCAGGGAGAACAAGGGGTTACAATCGATGATGCGGAGCGGATAATGGGTCAAGTGCTCCGCCATTTCCGACCCACCTTCACTCACTGCTCTTTCACTCTTGATGATTTCTTCAGATACCTCTTCCATGTTGACCTCAATGGACCCATCATCGATCAGGTATGTGAAAGATTTACTAGCTGTTCTTTGTTCAATTTTAGTAATTTAAGATCT
>1104_TGCAGTCATTGATGAATGAATATTGTGTAACTTCAATTCATTGAT_NODE_1_length_215_cov_7.455814
TTCGCTTGGAGGTGGCACAGGGTCTGGAATGGGGACGCTTTTGATTTCGAAGATACGGGAGGAATATCCGGACCGGATGATGCTCACGTTCTCCGTTTTCCCGTCACCGAAAGTCTCCGACACGGTGGTTGAACCCTATAACGCGACACTCTCGGTGCACCAGTTGGTCGAAAACGCCGATGAATGTATGGTGCTCGATAACGAGGCGCTTTACGACATCTGTTTCAGAACTC
>1110_TGCAGCATGTGACTGATATCTCTGGGAGAGAAACCATGGTCCGAA_NODE_1_length_257_cov_6.579767
AACATTTTTGAAGGTTTCCTTTAAATTATCATAGGAAAATAAATTATTATAGACTTCTTCCTTGACAATATTGTATTTATTATCCTCAAGAATGCATAAACGAGCCAACTTTCTTTTCTATAATTCCTCAATGAATAGCAAAAACAATACCATAAACCTAAAAAAATATAAAACAAAGCTCAAAAAGCAGTGTCATTCCATATTTGACTCGAATCTTCAGCAAATACAGGTATCTTAAACCTAAGGCCTTGCGCATATCCTATTACAATACTGATTT
>1112_TGCAGACGATATAAAATAACCTTTATCTATCTTTGTAATACATGG_NODE_2_length_316_cov_7.794304
TGGTAGGACCCAATCCAATTAAATAATACAAAATAATTAGAATTTAGGTCATGTTCAGGTTCATGGTTGAGGGTAGACGACTTATAAAACGTGTAGAAAGAGAAATCTGATGTGAGATAGTCATGAACCTCTAAACAGGTTCATGACTGGAGATGCTCTAAGCAAACCAAATGATGAATAGCTAGAAACACATGGACAACAGAAGCATTATGTATGGCAGAAGAATTACTGACATTAATGATGGCGTAATGAGTGTAGCCCTTTTAACATCATATAGAGCGATCAGACCTTTGTACAGCTCGTTTCCATCTTTATAAGACACGGCCAAACGCTCTCCT
>1114_TGCAGCAGTCTTTCCTGAGTTTGACAGCTAAAGGAGATCACAGCC_NODE_1_length_293_cov_9.392491
AAACTGAGGTACTGTGATTAAGCAGAGATAGTTCAGTTCATGGGATTGGATCTTGGGACTGGAACTTTAGTGGACACAGTTCTACATACCATGCATTATACCCAAGGGCTTGGACAGTGTATGATGGTAATTCTCATCATCTTTGTTCCTAAAAGGATGATCACTGCTCTAAGTTCAACTTTCTTGTTGCTCATCAACCTATTCCCTTCAATGTAGGTGAACCTGATCCAGACCTGAAAATAGTTTGTCGTCAGATTTCGCCAGTCATCCCCCATAATTATAAGGAAAGCAGTCTTCCTGTAGCAGTATTTACTT
>1115_TGCAGCTTCGTTCTCGTGATCATACACAGTCAAAAGATTTCGATT_NODE_1_length_290_cov_10.196551
CCGGACCTGGACCGGTCTTTTTCCAACATGAAGAAGGCTTACCCTAACTACTCGGAAACTGACCGGGCGGACCGAATCCGGGATCAGGAATACTATCAACTCTACCAATCGAGCCATGTCTGTCTTGATTACATTGGTCATGGTCTCTTTTCGTATTCCCAACAGTTGCATTCTAATGCACCTTTTTTCAATATCATATACAAGTCGGTGAATTTGTATACACAGATTATGCATGGTGGTCAAGAAGCGGATTTTGAATCCGTGATCAGGGAAAGGATCTTTAGATTCATGAATATATCATCAGATGATTAC
>1117_TGCAGCTACAGACAACATTGCACTAGGTGTTTCTGTTGGTAGTAA_NODE_3_length_210_cov_5.461905
ATTATTTGTGTCAAAAAGATTGCTACGATGTTTATGCAGTTCATTTATTGATGGAGAAGGAAAAATATATATCTTTTAACCTTCAAAAGAAATGTTGACGAAAAATAAGCCACCCTGGAGTCAGTATCATCCAGTAGCTCCCTACCAAATAACATAGGAGTCAGTATCGAGTTGCGGCCCAAAAAAATCTAGTAGCTCCCTACCAAATACCTTAGGACCGATCAATCTGCTA
>1119_TGCAGAGGGAGTTGAGAAGACGCAAAATGCTATCAAGGTGTTGAA_NODE_1_length_288_cov_5.788195
AGACTGCACCTCATCAGAGTTGATAATCCTAGCCAAATCAGCATTTGCCATCTTAGCCCTAGGCAAAACATAACCCTTCTTCTTCTCAGAAGTCTTGTCGAAGGACCCGTAGATCGAATCCAACTTCTCAAAAGCCGATTTCGTCCAGATTATGAACCTGCCAAGGTGACCTCCAGGAGCAAGCTTGAGCAGATTCAATCTCTCAACATTTGCAATCTCAACGCCAGGGATATTGCGAAAAGCCTTCACGAGCTTTGCACCTTCAGTTCCATATACAATCAATGGTCCTTTACGAGAAATGTATCGAC
>1127_TGCAGATTGTTGGAGTGCCTGGAGTAGTGCTCCTGATTGACGAAG_NODE_1_length_202_cov_8.440594
TAATTGACGCAAATATATTCACCGGTTTAGATTAAATTGGTACAAAATTACCGCCTAATTGAGTTTAAGTAAAAGAAAATGTATTGCAAAAGTAACCGTACGAATCTGACGACGGCGTTTATGGAGCATTTGTTTTCACTGATGAGACCGGTGTCATAACTCATAAAACCACGAACAGCTTTCACCGGAATCACATCTTCCACTTTCTCTCCGTCGAGGGAGTC
>1128_TGCAGTTATTACATTTTGTAATTAACTAAATCACAATTTTACCCT_NODE_1_length_206_cov_5.718447
GGCTACCGTCTCTCTAACAAATCTGTAAAAAACCACCCTACTATCAAACTTATGCACATATCAATTTCCAACTGCAAATCAAAGGTCTCCATAATTTATCAATCACATACTTAGATTGATACAAGTTGCATCCCAGTTGGTAAGATATATATTTAAGTTCCAATACTCCGTCCCAGTATCAGAATAAGTGTCCTCGTTTCTCTTTTAGTTTTCCCAAAATAAAT
>1129_TGCAGCGATTGTTGTAAAGATGAATTACTTCATTTAAATAAACTA_NODE_1_length_217_cov_5.493088
TCTTTTCTTGAAGAGTTGAAAACTGGTAAAGGTTGCAGGTTAGAGCTATTAGACATTTCGGGACATATTGTTGAATTCAGGCAAGTTCTAAGCCAATGATTACTCTAAGCTACTTTATCTGTCCCAAAATAAGTGTCTACTTTCCAATTCTACCCTTACTTATGAGAGGGGGAAATCCATTACTCCGTCTATTAGTAAGGGTAAAATTGTCATTTAGTTAATTAGTAAGCGTAAT
>1130_TGCAGATATTTCAACAAAAAGTTATATCAAAGGTAGAAACCTAAA_NODE_1_length_312_cov_5.990385
AGGTGTGGGACTCGGGGTGGGTAGATCTTCATAGTATGATAAACTTCTGTAAGTAAGACAGCTGTAGGTATCTATCACTGTTCTATCATGCAGCTCTTGTATGTTAAAACTTGAACCTTTAGTAACTGATACGCCTCATGCATTTCAGAGTGTTCTAGATGGTTACAATGGGACAATTATGGCTTATGGTCAAACCGGCACAGGGAAGACTTTTACTTTAGGACGATTGGGTGATGAAGATACATCAGCTCGTGGAATCATGGTCCGTGCAATGGAGGATATACTAGCTAATATATGCCGGGATTCTGATTCTGTCATGATCTCATACTTGC
>1135_TGCAGCTCTGTCTTTAACCTCTGTTTTACCTCACTTAAACTCAAA_NODE_1_length_341_cov_7.630498
ATGCATGTGTAAGATAAGTGTAGAAATTGTGATATTATACTTAGATTATGAATACACATTAGTTAATTCATTGATTATATGGTTGATATGCAAAAAGATGGTAAGAATAAGTGAGTTTTCACTATAAATAAGTTGACTATTTGTTATACAAAAGATGGATTTTGATGAAATTGGTAGAAATAGATGAATGAACCATGGTTTCTTGTTGATTTTACCTTGATGATGATAAAATGAAGTTAACATCTGAGTTTGGTTAGGATTGGAATGGAATTGGATACTTATTTAGATAAAAGTATGATTTTTCGAGTTTGAAAGTCATGTTACAGCACTGTTTTGTAAACATCGTAGAAAATCGTAGAAAAA
>1139_TGCAGTTCAAGTAGAATTTTTGAACTCATGTAAAGTGTATTATTC_NODE_1_length_232_cov_7.034483
CTCTTAACATTCTCAAATTTAAATTCACTTTCTTATTCACGCTATTGAGAACATTTTTCGAGTTGCAGATCAGACACAGTTGAACACATTTTATGCACGTCCCTCTTCCCAGCTGAATTTTCTGTCCGAGATAAGGTTAGAAACTGGGTCAGACTATTCTCGAAATTTGATAAAGTCGAAGTAAAAGCGTTAGAGAAAATACTGGAGCAGAAGCAAAGGTTTGTTATGGTTGCCTTACTGTGCTTGTTCGCC
>1142_TGCAGATATTGTATAACGGTATTACGTATTACGATTCAATTTAAA_NODE_1_length_255_cov_5.823529
AAATTCGCAAGATGGTTCTTGTAATTATGGCAAACTTGTAATCTAAAAGGATCCATCTGTTTGTTATCGTTGTTATTAAGGTCGGAAATTTCTAGAAGTTACAATTGCATGAAGAAGATTGTATGTTGATGGTTGCAATTCTTGTGGATTTTCTGATGCAGGCTGTACTGTGGTATACAGATTCTTTAAAGGCAAAGACGACTCTTGAAGAACATTCGTCATTGATCACGGATGTGCGCTTCAGCCCAAGCATGCCACGCCTTGCAACGTC
>1144_TGCAGCATATGAAGTTGCTACAATACCTTCCATCATTTTAACTGA_NODE_2_length_213_cov_6.633803
GTTCTATTACTTGTAGATATTTAAATTTGGATATATTCTAATTTTGCAGAGGTTTCGTCATTTGTTCATGCTTGTGAGGGAGATGCAGTGACAAAGCTCACTAACGAGAAAATACCCTACTTTAATGCGCCAATCTACCTTCAAAACAAAACTCAGATTGGCAAAGTTGATGAAATATTTGGTCCCATCAATGAATCTGTAAGTCAGATTTCACCATTTTGTTTTGATGTTGT
>1145_TGCAGTTTCTCCTGATTTCTCTTATCTGTTCAAGAACACCATGGC_NODE_1_length_329_cov_8.115501
CGGACCTTGTCCCAGTTAACAGGATAAAACGCCATCGGGGGTAAAACGGTAAAATTGAATCCAGGTCTCCCTTGCAGCCTTGAAACCACCCTCGAAACCATGTAAGGACCATTGTGACCCCATTTATTACCATTGAAAGTTAGAGCAAATTCTTCAATGAATTTGTAGAGTAAGGGATGCATTTTGTCGAACACCATGACTGCATTATTCAACCTGCTCCAGTTCTTGGAATTTGGATCGATTGTTTGTGCTCCGATCGAGTTCTTCAATTTGGCGAAACTTTTCAAGACAATAACATCTGTGTCGATATAAACTCCACCATATTTATATAACAAACAAAGACGAAGGAGA
>1146_TGCAGAAGCACCTCGCGCACTTGAACAATCTACAATAGAACAAAC_NODE_1_length_253_cov_7.102767
TTTAAACCTTACCAAAGTGAGGAAATTTTGTGAGTATTGGCCATATATAAATATTATATACTTGAAAAAGACTTCCATGACCAGCAGTTTTGATCAAAACGTCCCTTCGGCCTTGATATCAACTTCCTTAACATGCATAACACGCAATGCTTGTTGAACCAACAAAAGCTTTTCTAAAGGAAATTGAATTCGCTCATGAATGCGTCTTGAACCCCACCAACACCTCCTCCTTCCTCTCCTCCCTTCAACTCGCGAGAATTACTAACGAATT
>1147_TGCAGATATGCAATGATCTTGGCTATCACAGGGCACAAGCCATAA_NODE_1_length_310_cov_9.180645
ACAATTACAGGTTGCCCCTCGTGTGGATTGACTTAAAAATGACCGGTGGGTATTCAATTACGATTTAGGCTTTTTATCGAAGATATGGAGGCATGAAATGTGTTTTTGGAGTATTTATATAAATCTTGTGTGTCAGTTTAAAAGAAAGACTGATATATGTTCTTCGGTGGTATCACACATCCTGTATCTGTTCTACTGTTTCAGAAAATATGATTTTTAACTGTAACTTTTGGTTGGCTCTGATGCTCACATACTGTATGAAGATTAGTTAGTTACATTATCCAATCTTGCTTGCTAGTAAATTTCTTTGCATGACTTCTACTTCAAGTATT
>1151_TGCAGGCATCACGGCATGCCTAAGAATCGAACACTGGAGATCTAT_NODE_1_length_250_cov_5.552000
AAGTCCAGCAATTCAAGTGGATCCCAGCAGCAACCCCAGTCTGGAGGATGCTCATGCTGATGGATGATCATTAAACCAAAACATATTTTTGAAGGTTAGTGATGCTTCACTTTAGCAGTTGAATCATTTAGTTTTAGTTGTGCAATTTGCTTTTCTATGCTTCAGTTTTTACTTTCTCAAAGTGTGTTTATGTTGAATTATCTTCTTGTTCCAGACCTTATTTACACCGAGAATGTTTGGTTTGAGTTGGTTTACTCCGTTGTTGT
>1152_TGCAGCTGAGGGATATGCATATGGTGGAAAGAGTAACTGGATCAA_NODE_1_length_340_cov_5.258823
TCTCCAAAACCGTAGCCGCTAAAATCTACGGGTGAGGTGATCACCATAGAAGAGCTTATTAGAGCAAGGTATGTTTTTCTGGAAGCTTGATTTAGGAAATTATGGATGACATTTTGGTGTCACTGCATTATTAGCGATTCATGTGATGGGTGTTGTGAGTTGATAATAGAAAAAGGCAATCTGAAATGTGGATTGAAGATGAATGTACCTATTGATTTCAGTTCTTCTTGTTTGAATATGAATTGAATCACCATTCACCACTGAGGAACATATAAACCCTAACAATCTACTGGAGGAGCATATCTACTACCTGGCTCATGGTAGGTCTTGCATCCTTATTTTCATTAGCACATTGCAA
>1155_TGCAGTTGTTCCAAAAAATTAAAAAATAGCCAGAGAGATTCGAAC_NODE_1_length_296_cov_5.587838
TGGTTTTCCATAAACTCCAACCTCACTACTCTTTAACCAGTAAGGTGGTGACTCCAACCTCTTTGGCCACCTTTTTGGCCATTTTGAGCCACGCACTGATCCATCGACAGGGACTCTATGCATGCATGCTTGAAGTTGCACATTCCTGTATACACAAATCGTGTCAAAGATTACCATATTTGGCATAGAACAAAATAAAATGAACCCCGTAAATCCCATGCAGAAGTAGGGCCTATGCAGACTTTATCACATGCACCCGCCCTATCCTGTGGAAATTTTTTAAGGGTATTAAAGGTGCACCCGCTTTAAATTGATG
>1158_TGCAGTATGAGAGTTGCAGTTCTTTTGGGGATTGAGCTCCTTGTG_NODE_1_length_326_cov_11.021472
GTAGTGGGTCCAAAGGTGCAGAGGGTATGTAAGTTTATTTGTTGTATTTGTCGTATATAAATATTATGCACCATAGTGGGTCCACTCCTGCCACACTGGTCCCTAAGAAGTACAACTAACCAAGCATTGGATTAAAATCAAGACCAAAAGCCAACATGCTTGTTTTTTTATCTTTGGTACAATGGCCTAATATCCAACTACAAAACCAAGAAATGTAATCGTAGCTTTCGAAACTCCCTTTCCTGCTCTGCATCTGCCCAATTAGATCATACTCGATACCTGCAATACGGTTATCATTAGTTTGTGCAACCAAAGAAAGTGTAACCGACAACTCCCCATCCGAGGAGC
>1162_TGCAGATGAAGCGTTTGCCTCTTCTTGGTATGATCTAAAAGCACC_NODE_1_length_340_cov_6.023530
AACTTCCCAATCCTTTAGGAAGAGCATCGAGCTCGTGGCAGTTCGTGATGCTGAGTTTCTTAAGGCGAACAAGACTGCATAGATAGTCTGGTACCTTTTTCAGATCATAACAACGGTCAATCTCAAGCTCCGTGAGATTCGGTAGCATAGAACGAGCGTCCATTGTATTGGTCTCTAATGCGTTATCAATCTCACACATGATGAAGGAAAGCTTTCGTAAGTTCTTCAACTCGAAGATGGATTGGATTGAGGAAGAAATTGAGAGGTGTTCGAATCTCATCCGTCTTAATCTGGATAGAGAACCGATCAATGGAAGTTCGTGTAGCTCAGAAGGACAAATCCCGTAGCTTGTGACGTTTAAA
>1164_TGCAGGGCTCCACTATCAAGCTTATTGACCCATAATGGAAAACTT_NODE_1_length_230_cov_6.013043
TTTTAGATTAGATCCTTTGTTGAATATTATATAGCAGTTATAAACAAATTCATAATTCTGTTTTTGAATATGTGTTTATCTTTATATGTAATATTTACTTAACACTCGAATATTTTTCATTAAATCAGGGACAAAATCAAATCTTCACTTATGTTATAAATCATTTGTGGATTTGACAAGTTTTCTTAACAATTAGTAAACAGTGTGGGTTGCTTTTCTGATTGCCCAAAATAGTGGATGGGAAAAGG
>1167_TGCAGTTGCAAGATTGATGTGTTACAGATGTAACCCTTAAAGGTA_NODE_1_length_339_cov_5.997050
AAAATCTCTAAAAGAAAATACATTCAACTCAACAGCTACTCTATTTTAGCATTTAACATTAATTATATTATTAAAATATTCGATACATTTAATAAAATATTATTTCTCTCTCTTAAACATTTATTATATATACCTCTTATTGGTGGAAAGTATTAAAATAATAATTTCTCTCTCTATTTAGAGATTTCTCTAAAATTAGAGATTTTTACAATCTCTCTAGTCTTTTCTCTATTTTAGCATACAAGATACTGTTGGAACAAAAGAATTACTAAAATCCCTCTTTTCCTATTTTAGCATAGCTGTTGGAGATCCTCTTACCCCTTTAAATTAGAAGTATAAACCACAAAAAGAATTCCTGA
>1170_TGCAGTACATGCAGAGCGTTATCTTCTAATATTTGGTGGTGGCAC_NODE_1_length_310_cov_6.087097
AAGTAGACATGTTGAGGACAACAGTTTCTGAAACTCCTGCAAGAAACAACGAAGACGCAATTACCACTAAAATTAGGAATGTAAAGGAAAAAAATGTGAAAAGAACTCCCAAGGCACCATTCAGAAGGGTATCTCAGTCCAGGTTAATATTAAGCTTTTCATCCTCAGATACATACCACTCTTGTTATCTCCACCACCAACAATGAACCAACTCTCTCCAACGATCACACCAGCATGGCCAGCTCGTGGACTTGGTATCTCTCCTTGTTGGGTTGGTCTTGACCATTCCATCTAAAAAACATCAGATATCCATATAAATATTAATGAAGT
>1172_TGCAGTCAAATGATTGCACCCCATATTAGCAAAAAAGTCACATTG_NODE_2_length_244_cov_6.151639
GTTCATGTTAGATGAGTCGAATCCAACTTGGACGAGTCGTTTTCAATTCCTAGTTGGATGTGCGATTTAACTCAATGTACCAAGAGCTTGAGTCGAGTCATATTGTGAATAGACTTGTCCAACTTGAGATGGGCATGACATTAGTTTGTGGTTGGTTTTTATTAAGGAAATAATGTTCGTCATCTTTGTTCTTATTATAAGACCCCACTTATATTCTTACATTATGGTCATAATAAGTGCGTACGAAAGTACGTGTTATGAT
>1174_TGCAGATCCAGATAAAGAACCACCTCTTGTTACTGCAAACACCAT_NODE_1_length_376_cov_5.098404
AAGCCATCATCCAGGTTCCAGGCCAATGAGTTGCATCTGCCATCCATGTTGCTTTAGGGACCTTCACAGGTTGCAGGAGTTCATCACCAGCGGTCTCTTTTTGAAGCTTCATGGCTTTAATTTCTTCTCTGGCATTATACGCATCAGACCGACGACGAATGGAATCAGGAAGACCATTAATCCGGACCTTAAACTCATCGTACTCACGCTTAACTCGTCTGCGATCCTTAACAAAGTCCTGTCTCACCTTGTTCTTAAAAGGATCCCTTTTCAAATTGAAATAAGACTCGGGATTCCTTGGCTCGATATCATGTTTCCGACAAAAAGGGACCCACAAATTGGCAAAACTTGCAGCTTCTGCCATGGCCTCGAAGGTTAAAAGAGCACCACCATCAT
>1178_TGCAGTTGGATCGAGCTTAATGATGAAGTTCATAAATTTGTAGCT_NODE_1_length_233_cov_6.682404
CACATGAACACTTCCCATCTTTGAAATAATGAAATCTTCGCACATCCCTTACGATGATCTCCCTCTCCACGACCCTAGAAATGAACTTGGTTGCAGAATGGCAATCGTTGCAAACTCTAAGGTTTTTAGCAACTCGAATAGGAACTCCAGGTGGCGTGTTCAGTAACCCAAACGCTATTGCCAACCGTTCACTGTGGCCACATAACAGATTCTCCTTTTCCTCCTCGTTTACGTTGTGAAGAACACATGATGT
>1180_TGCAGAGGCAGATCATGTGCAAGATGGTAGTTCATAACAATTATG_NODE_1_length_233_cov_6.309013
TTATAAGATGTTGACTGCCTCACATGTGGTATGCTATTTCCTTAATATGCTTTTGCTCTTGCATAACTATTTTTGTTCCCACATAGGCTAGAGTAGATTGGTTCAGGTCATGCTTAGGTGTGGAAATACATTAGTAGGGGCCACTGGGGACTATGGAAAAAACATTAGGTTTGCCCAAGAATGTCTGGATGGGACGGGTCCCTGCATGGCCTCATGCTCTTTGTAAACCTTTTGAATTTTGCTCAAAATTT
>1182_TGCAGAAAGAAGCATTGACTGTTATCTAAAAATAGATTTTCCACA_NODE_1_length_293_cov_6.419795
TAAAATCATTCATGCTAATGGAATAGGTGTCTGTTTTCCCCATTTTAGATCTGGTGAACAATTTGGGCACTATTGCGAGGTCGGGAACCAAAGAGTTCATGGAGGCTTTGCAAGCAGGTGCTGATGTCAGTATGATTGGTCAGTTTGGTGTTGGTTTCTACTCAGCCTACCTTGTTGCTGAGAAAGTAATCGTGACCACCAAACATAACGACGATGAGCAATATGTTTGGGAATCTCAAGCTGGTGGATCGTTCACTATTTCAAGGGATGTCCATGGTGAACAATTGGGGAGGGGAACCAAGATGACTCTCTT
>1185_TGCAGCTATCCGATAAACTATTCTAGAGTTCAATAAATTTTAGGA_NODE_1_length_361_cov_5.376731
TTCTCTGTTCTTATATCATCTGATAGTATATTCAATTAAATATGTTGACCGGTACAATCTTGTAGGTCAGATGAGTGTTTTCATCTGGGATGGCCAATGCGTGAAAAGGCTGATTTCTTTTGTCAGTCTCATGATGATGTAAGTATTGATATACTTTTGGTACCACATTTTGTACTTACTACATCAGTAACAAAAAACTAGATTCTATCAGAGTTTCCAGAAGGTTGCACATATATTATATACAGCTCAGTATAATAATAGTACCAAAGGCATCTAAAGGTTATGTGTGCTAGTCTGAGGCCCATGTGCATTTCTAGTTGATGACTAGACATATCAACTGCTTTTTTTAGATAGAAAAAATGAGTTGAAACTCTTGTTT
>1189_TGCAGTGGTCTTTGTTCTCTTTTTCTCAGTTTGGAGGTTCAAGAA_NODE_2_length_231_cov_6.484848
TAAATGACTAGTTCCATCGTTCCATCAGATAGAATCACTATAAACCATTAGAAATATTTCTCCAACTTGAGAAAAATGAATTGATGAAAGAAATAGAGAAAAACAAGTAATGCCCACTTATTTGTTTGAAACACTTAAACTATGCGACTGATCAAGCAGCCCTAACTCATCTGGATAATGAGTGGACGCTTACCACCTTGGCAGTCACTTAAAAAGTTAAGCATGGTTTTCATATAAGTGTCCTTTCCT
>1190_TGCAGAGTAATCCACCATTTGCAAGAACCGCCTATCTTAGACGAA_NODE_1_length_212_cov_7.613207
TTAAAATGAAAGGCGAATGACCTATGAAACTCATAATTATGGAGGGATCTCAAAGCAACAAACGAATTTCAGTTCATGAAGAAAAGACAAAAACATCGCGCTACTTTGACTAAGATAAGCTTCCAACAAACCAGAAGTCTTTTAAGAGTTATGAACCCTAATACTTATGATACAAACATTAATGGAGTGTTTGAACCCTAACCGCTCCTTTATCCCATATCTACTACCTT
>1192_TGCAGAACATCAATACGATCGACAAACAAAAGCCCGTCATGTTTA_NODE_1_length_320_cov_6.031250
AAAAACATTATCGATTCTCAAAACCACATAACATTATATTATAACATCAACTGAGACAAGAAAGAAATAAAACGAAACATTAAAATCGAGATGTATTTCGCTGCATTGTGTTGTTACATTCAAATCAACATTATCTATTTTTTAGATCCAACAGTTGATAAATGATACAGTATTATCATTTTTCTGTTTTCTTTTGAACGTCTTCTATCTAATAATTAATTTAAGTAACATGAAAGACATGTAACCGTTTAAACTAAAATATGAGTAGAACATAAATTCAAAAATTGGACCAGAAAGGAGTACAAGAATTATTGAAAAGGTCATGTCCATGTCTCCATGT
>1199_TGCAGCTGTAAGCATCGAGAATCACCAAGATTTAAATGGTTGTCT_NODE_1_length_250_cov_5.464000
ATGGTGTAGAGTACATTTTTATTGGTAACCGTGGGAGTCTGGGCCGACTTGGGTGCGCATCAACTAATCCCATGGGGACCTGAAGATAATAGTAAGGAAAATCCCAAGTGACCCTGAAGAGATTCAAACTTGCGACGTATGGGAGGATCCCCAAGGCCTAGTCTTTATTTGCCAGTTAGGCTAACCTCAAGGTTACAGTATACCCGAATACATTACACACCATTCGTTATCCATCTGTTGCATTGAAGTGCATATCATATAGTGAT
>1200_TGCAGTCTGTTGGGACCGCAGCCCCAGAAAATTCATTGCCTCACC_NODE_2_length_292_cov_6.037671
TAAAGAAATTCTTACACTATATTAGTTTCGTAATTTCATTAATTTGTCTTTGACATAAATCAATCCAAAGAAGCAGCAAAATTGCTGATGATTAGTTGCCAATTCAAACATTTGTGTGTGATTTCCCACAAGCCTTATAGGGATGGACTACTTGTAAGCAATGTGAAACGGGTTCAAGATTATTTTTTGTTTGTGTGACGATAGGTCACGAATCATGAGCTGGTTCGAACAAGAAAGGACCTGGATAAAAGTTGCAACAGGAACTTGTTTTAGCTTGATTGATAAGACTAGCCTATATATTATAGATCAATATT
>1202_TGCAGAACTTGAGAGGTCATTGAGAATAAAGGAGCGCCTTGAAGC_NODE_1_length_302_cov_6.062914
ATCACAAATAACATAGAAAGATGCAATCATTTTTAATTAACTCTCAATTATTGGATCATAAGCATTAAGTGTAGTATCATGTCACCTTCCTCAACCATAGGGAGTCCAACCTTTAAACCACGAACAGCTGACATAACTGCGCAACAGAAATAATTAGTGAAGATTAAAATTCAAAAAGACATCACCAAGATTTCCTGATGAGAGTAACATGACCTTGATGTGTTTTAAAGGTGTCTGTATCAATATCTTTCAAAAAGAAAGAAAAAGCATCGATGAAACTAGTATAAAACCTGACATTGCAGGCGTAACAACCCCATCAGCA
>1204_TGCAGCCTCGACTTCTTTAGCCTTTAACGCTGACTATGACTCTCC_NODE_1_length_235_cov_6.446808
ACAAAAAGAGAGCTAGGAGATGCAAATGGATATGTGAACGGGTCATATACTTCCTTTCCTTTTGAGATTCAAAATCTCATGTTACAATTGTGAGTTTGTGACCATAGTTGCCGTAGGCCTTATGCAACCCTAGTGACCAGGAGAATGTGAAGGACCTTATCGTTTAAGAGAATCTTTTTTGCTCTTTGTTTTAGCCAACGAATACAATGAACAAGAGAAGAGCAAGGAGAATAGAAAGTAAACTTTATAAACA
>1205_TGCAGATTACACCATTCTCGCCGGCGACTGGTTCAAGCAAAACCA_NODE_1_length_348_cov_11.824713
GGTTGCGGAGAGGATTTGAGAGGTGAATCGGGTTGACACCACCATGAAGTAATTCTGCGGAGGTTGATCCGCGGTGACCAAGACGGAGTACGTCTGACCCAGATGAATATCAAGAGAAGAATACGTGTTTTGAAGACTGTGAGTCCCTTCGACCTCAACTAGCAGCATTTTATGCCCCTGGATCCTAAAATTGATCGATGTACTCATCCCCACGTTCGAAATCCTCAATCTGTAAGTTTTACCTTGATCAACGTTGAATGTAAATCCGTTTGATCCACGGCCATTGATGAGAAGACCATCGGGAAACGGAAGATCAGAGCCTCCGTCTAGAATCGCTTTCAAATCCTGAAAGTTTTCATGTGGATTACGA
>1210_TGCAGGCTGGTCACAGGGGGGACCGACAATCATTTGTTACTTTGG_NODE_1_length_344_cov_5.872093
CTGTTTCTGTTCCATGTCATAACACTTCTACAATGTAGTAGTGACCACACAACTTTTCACTTGTCAGACAACTCTATTTAACTAGTACTTGTGTCTTAATCTTCTTGACAATAAATAAAAAAATGGTACTTGAATATTTCCAATTGAAACCCACCAAATTTCATATCAAAATATCAAAGCAGAAAAACAAAATCAGCACTTAAGCATCCACATTCAGTTTAGAGGAGGGGATAGGAATCTTTCATAACTGCTTGGGGTGCAATTCCTTAGTCATTACATTATCCTTTTAGTGAAAAGTGAACTGTTGATGAAATGCTGATGAATTCAATATTGGATCCTAAAGCAAACAAATTGCAATATTACAAT
>1211_TGCAGAGATGTATACATCAAGAGTCGTCAACAGCTGTGAGATGCC_NODE_1_length_421_cov_6.755344
CCACTATCAGCATTATGATACCACTAGTGAATTTGTGTCATAAGTCCTCATTTTTAGACATGTGTCTTGTCTTTCTTGAATATTATGGTACTTGAACGTCACGTCCCTGTAAGTTTTCAGTAGAAGTTGTAGATATTGGAAATTTGAACACAAGTCCTCAAGTTAATGACAGTTGAATTGAATGTGTAGTTCATAAATGAAAGGTGTATGGAAGAGAATACTTTGATTTAATATGTATTGATTTTGTCACCACCTCAGGTATTTTGACTGATTGCTACTGCTGTGAAGGAAATGCCCTCGACTTTTAGTCTTCAATACTCGTGCTAGCTCCTTTGGATTATTTACAGTAGTAGAGGATAAAGAGACAAGTGAACATTGAGGGTCGCCACTGAAACTCATGGAATGCAATAAAGATGAGGCTTTGAGGGCAAAGGTCATTGCTG
>1215_TGCAGCATATATCCAGACCAGGATATCACAAATATACTCGCATTT_NODE_1_length_348_cov_8.560345
TATATGTATAAATATATTTATAAATTATGAATTAAATGTAAAATCATTAATTAAATTAAATTTAAGAATTCTTTTTTATCCCTTCTAAGTTTACCCGACTTTCATTTGATTTTCATTTTGTAATGTAATTTTTGAGGAACGAAATGATGAGTAATGTCCGTCCGTTTATGTTCATTTGTGTTCGTTTGTTTATGTTCGTTCAGCATCTTAACAAAAGAACATAAACGAACACTAACAAGCACATTTTCTTAATGAATGAACATGAACACAAAAAAATATTCGTTTAACATTCATGTTCGTTCGGTTAAGTTAAACGTACGAGTTCATGTTCATTCAGTTCGTTTACAGCCCTAGGCACAGGTATGCTCAC
>1217_TGCAGCCCATCGATCATGGGTTTGAGGAATCTCCTCAATCGGAAG_NODE_1_length_325_cov_7.181539
CCAAACTACCCAAAACGTTCTGCAACTCCTCCGCCGTGATGGACCCGTTTTTGTCGATGTCGAAAACAGAAAACGCGTCTTTCAGATTCTCCATCAACTCCGCGGAATCGATCCCTTTCGTGTTCAACTCGATGAACTCTTGTAAATCAATGAAACCGTCACCATCCGCGTCCACATCCAGGATCATTTTCTTTAACTCGTCCTCCGATGGCCGCTGACCAAGGCTTCCCATGATCGATCCCAACTCCGACGACGAGATCTTCCCATCACCGTTAACATCGAATTTCTTAAACACCTGTTCCAATTCCTCCTCGATCCGCACATGAGCGTCGTACGAGTCGACACGA
>1218_TGCAGCATTTGATTCTCATTATTGGCCTTCCATTGCCTAAATTGC_NODE_1_length_276_cov_5.043478
GCATAAATCGCATAATTGACTGATACGAGAGTGTTAAAGATACAAAGAAAAGCATACAGTTCTGATCAGCATCATAAACAGAGATGCCCAGTTGAGAACCGTGAGAAGTGGATCCATACGGTCTGCTGTTACCATCTTCAACCATGATCAATTTAGTTCATGTTATTAATTGATTGGATAAGTTTGTGTTGGATAGGACCAAGGGATCAAGTTCAACGTCGATTACTGTAATTCAAACACAGGACTCTGTTGTCTTAAGGTTTTATACTGGTTGTTTTGTTTTGATTGTTGTAT
>1220_TGCAGCTGAGTGGTAATTTTCTTGAATTATGAAAGTAAAACCCGT_NODE_1_length_307_cov_5.543974
ATTTGGAGATACCTTAGTCAACCTCTGGAGATCACGAGAGTTCATTTCACGATATCCTTCTGCTAGATCCTCTTCTATCGCTTCAGTGATGACAGCAACAGCTATCTTTTTTGTTATATCACGTATTCTGGATGCACAACCATGACAGATACACAGTTGCAGTTAATAATTGTTACAAGTATTTCTTTGATAAACAAAACAATGTTTAATTTTATACCTTGATATTGGAGGGTATATAATTCCTTTGAGTACCTCATCCTCGGTCATACATTCAGCTAAACTGGAGTTTTAGCAATACAGTGCCAAAATCAGGTGAAACACGATAAC
>1221_TGCAGGATGCTTCTGTCTAGCCATGTCTCTGCATCTTTGAGCATT_NODE_1_length_261_cov_10.501916
AGCCACTTTTATCTTGACTCGGGCACACATCAATCTGCTAAAGAAATGGCTATCAGTTCAACTTCCAACATTAGAATATGTATCATCGTTCACATTAAGTTGTGCTTATGTATGGAGTTGCATAGCCAAATCACGTTTGCATCTTGAAGGAAAGATGGGTGAAAATGAGCAAGAAAGGTTTGTTTGTGTCATAGATTGGAGATCTCGTTTGGATCCACCTGTTCCTCAAACTTATTTTGGCAATTGTGTGGGACCATGTTTCACCACAACAAATAGCACCTTA
>1225_TGCAGCTTTTGAATCATCTATGTGGATGAATAGATGTTATGTGTG_NODE_1_length_315_cov_6.438095
ATGCAAATGTAAGAGAAATAAAGAATAACTATAAACAATTGCAGGCAATGAGCCTTGATACGATGGGATCACGATTCTTCAAGTAGAAGTCGTGCTAAGAACAATGCTAATGTTCTATGGTCTATGCTACAGAAATGTAGGACATTTTCATGTGGAATAAAAACTCAGATTTACACGAGAATGCGACTATCTGCAAAAATTCCTGTTGTATCCCTGCTGTTTTCACGAGTTATGTGCATCTCCAAATAGCATGTCAGATCCGCCCATAAATCCTAGCTTCTTAGGAAATTAGATTTGTTTCTAATATATGACTTATCTTTGAATTAAAGAAATTA
>1226_TGCAGCGCATGAAGACGGTAGCACATCACATAAATGTGTGAGTGC_NODE_2_length_240_cov_8.116667
GGTGTGGGGATGTTACATCAGAATTTGACTTCTGCCAGCAGTGCATTTCAGGGTTTGTTAAGGAAACTAGGTGCAGGTTTGGATGACCTGCTCCCGTCATCAGCAATGGCGTCTGTTTCCTCATCTCATCAGAATGGACGGCTAAAGAAGATTCTTTCCGGTTTACGAGCTGATGGGGAAGAAGGAAAGCAAGTTGAGGCGTTAACTCAGTTGTGTTACATGCTTATTATAGGAACCGAGGATTCACTAAGCACTTTCTCGG
>1227_TGCAGTTTGCATCCACACAATGTGCATAGCTACAAAGACTGATTG_NODE_1_length_231_cov_6.021645
TTGCTGTGGAAATTTTGTGGTCCTGTTAACAAGGAAAAGAGTAGATGCGTTATAGGTGATGAATGCTAACTTGTTCTTGATTAGAAATCAACTTGAATTTTTTTAGTTTTTCTTTTTTTGGGGAGTTAGGGGGGGTGGGGGGAGGAAGAAATTATGCCTTGAGATTGAGAGCTGTCTAAAGCACCCTTTACATCAACACGGCTTCTGTTTCGTTATGTAATAAAATTCATACTATCTATCATCATTT
>1228_TGCAGAATCAGAAGAGAAAGTAAGATATAGAGAAAATCTTGCTGA_NODE_1_length_387_cov_5.025840
CATCACATCATCATCATATTCATCCAGTGTTTTAGAAACCCACAGCTTCAACTAACTAAGGCCGCTTAATCAAGTTTTCTCAATTTGGAGAGAATCTTTCTAATCTTATTTCTGTAATAATTCAAAAGAGTAACTATATCAAAATAACATAGTATTGAAACTACAATTTTCATGTCGATATAATCAAGAAAAAGATCATATTTTATATATTGAAATGAACCTCTTATCGAATGTGCTCCATCCGATTAGGTGACTAAGCTGAAGATCACTCAACCACCTACCTCCGCTTATTGCTTTTAGAATACTGATGGTACACAAAAAGGTAACATCAAAGCCTATTTTATACCTACTGTCTTATAAATCAAGCTTTTAGGGTGTTGGCTTAACCAAATAAGTCTTAGGTATTC
>1229_TGCAGAATTTGCTCGCACAGCAGTTGGTATTATCGGTGAGTAAAT_NODE_1_length_306_cov_6.813725
TGATGTTTCCTGAAACAGCAACAATTCAGATCAAATATAGAACATCAACATAAACACAATGAAGAACGGTTGCAATTCAATAACCAGAAGATTAACTTCATCTCTCTAGATCTCTCTCTAACAAACGCAAAACACAGAGATTACAATTCAATAACCAGAAAATTAACTTCATCTCTAGATCTCCATCTAACAAATGCAAAACACAGAGATTGCATTTCAAGTAATAACCAGAAGATTTCATCTATCTGTAACAAATTAACACACAGAATGCTGTGATTGAATCACATCCACATGATTTGAAATCGAAATTTGAAGAACAGTCGGTA
>1230_TGCAGTTTCTCCGGCACTAGCATATGGTTCTCTCTTGGCATCTGT_NODE_1_length_290_cov_6.589655
TTCCCAATTCCTGCTTGTGATTTTACGCATCTATATTTGTGATTTATCTACTGGAAAATTGTTTAATTTGAGTGGAAACACTGAATCTGTTTCGCACATCATATATGTATTCAAGCTGAAAGGTGGTTGGATTTGCAGGCATCAAGCTTGCACATTTCGGAACAATACATTAACACTTTTCGAAATGTGGTGAAGGAGGTTAGTCGTCATAAACACTCGATGATTGAACTTGCTTCTTACTCATCTAGGTTGTTGCTTACTACCTTTTTTGGGTCCACGTTTCAAGGGCACGACTTTAAAGCTCCCTATGAA
>1231_TGCAGAGAAGGAGAAATAGACAGTGACATATGCGACCACCATGCA_NODE_1_length_304_cov_5.171052
AAGAAGAAAATAAAATATTATAATCATGATGTATCTCGCTGCATTGCGCGAGTATACTTCTAGTTTATATATAATTAGTTAATTAGTTCATATCTAAATCATACTGTTTTTCCTTCGCAGATATTTGGACTAAGATGTTAAGTTGATGATGCAGAGAGGATTTGATAGTTCACGAGGCTTTTTTCATCTTTGAAAAAAAAAGAAACGAGCTCGAAGGAAGCCCGGAAGTTGGCATCTAACAAGGAAAACAGAACCGAATGAGGGTGCCATGCGGCTTAACCCGCGCCCAAATCGCCCAACCGTTGGACGTTGCCCAGCCT
>1237_TGCAGCAGCAGATGAACTTGCATCTATCTCAACGTCAAAGTAAGG_NODE_1_length_287_cov_7.599303
AACCAGGCACTCCCAAGTAACATGGAAAATGAGAAATCGTTTTCACTGGCTAACAACAATTGTTGTGCAAGTAAGGATTTTGGTGGAGTTGCTGAAGGGAAACGGCTTAAGAAATCTCTTTCACAACCGCTAGATAGTGTTTGTGGCACAGAAAGATATGGATGTGATGTAAGTAATCTTGTAGGAGATCAGAAGGCTTATCCTGTAGGGACTAGACCAGTTCTTTCTGTGTCTGGTGTCAGCCTTAAAACTCAGCCTTCCCACTTACCGCCACCCTCGAGGCCACCACCTGCTTTAACGTCAAAGAAG
>1238_TGCAGCAACAAGGACCAATATCGGCCACCATCTCGTTAGTTGCTT_NODE_1_length_259_cov_6.648649
AAGCAGGGGTTAATTTATTAAGTTAAACTATTAGTAAAGATTTGAACATTTTCAATAATGCAAGGGGTCTAAGTGCATTATTCACCTTTTTGTCGGATCCAAAGCAGGTTCACCCAGACTATACAGCGGATCAAATGTAACCCGGAGTTTAGATGGAGTCGTGACGTCGTCGACTACCATCGATACTATAGATCTCCGGCGGTGCGATTACAGAACAAATGTTCAACAACGGTATATCGATTCCGGTGGCGGACGACCATCCTGATGAATTTGGAGG
>1239_TGCAGGAACGAACAAAATTAAAAGTTCAAGTGTTGCAAGGTGGTG_NODE_1_length_247_cov_5.874494
ATAACTCTGCCTCTTCAGGCTTTCCCAAGGCCACATCCACATGCACCGATCCTTGCTTTGCTGGTTCTATGGGTTCACGACACCCCGATTGCTGCTTCATGTAGCTATAAAGTTCTTGATGAAAAGGATGGTCCAGTGAGTAGCACCCACCATCTGAATGGCGAGAAGACCCTGATCCTGATCCTGACCCTGACCCTGAACCTTCTCTTCGGCAGAAATGAGGGAGGGAAGGATAGTCCATTATCTACACCACCAAACAGACA
>1243_TGCAGAGAAAACTGCCAAATGTAATGTTGCTGTGGATGTCTTCAA_NODE_1_length_223_cov_6.609866
TTAAAAAAAATGCAACTCGGAGCATTTATTTTCTCATTTTATGGGCAGGCACAGATTGCAGTAGATTAGTTTAAGAACTGAAAGAAGCTTCATATACCTCCATACAAGTAATTCTTGACAAGTGCAATTCTAGCCTTTTGCGACAAACAACAAGGAAATGAAGACTTGAACTCTGATTTGTTTAAACTAGAGACAACTGAAAATAAGTGATCGCTTTCTTTTCTCCCCCATGTTGCCAGAG
>1250_TGCAGCATGATTACATAAACCCTGCTCCTGTGCTGGCATACACAT_NODE_1_length_233_cov_8.386266
TTGATGATATAGACATGCTGATGTGAACAATACAACCATACTTCATAATTTTTTAGGATATACGTTTTGACTACAAGAGAAGGAGAAAAAAACTGTTTCATGTATGATTCACATGACTCATGTAGGACAGAGCAGATCTGATCAATGAAAAACAAATGCATTTAAAAAAAATCATTTGTAAAGTGATGTGTTTTCGACTCGAGGGTTTTCAACAGTGATTACTTACCTCAGAAGCTAAGCTTGTTGAACCAGC
>1252_TGCAGCCTGGGTTTTCACTACGCACATTTATCGGGCATTCTGCAT_NODE_1_length_321_cov_6.084112
TCGCTGACCATCCCAAATGAAAATTGTTGTGGAAACCCCAAACACTAATTTAAACCAAACCAAAAAGGTCCAGTGTGTCCCACCCAGAGATGGGATCTGAGGGTGGGATGTATGCATTCTATTCCAGAAGGTAGAACGGTTGTTTCCTGAAGAACCCCTGGATTGTGCAAAAAGTAAACCCCAAAAACTACTTTGTTGCATTTACGGGATGGAGTGTTCATAATTTTTTGTCGGCAAAGGAGACAGATTCGAATTTCCAACACACAATGTGCAAATCACGAACAAATTATATGATGGTTGTAAGTTATATACCTTGAATACACGTGCACAACTACCATTAT
>1253_TGCAGAGAGGATCCATAATGACATCAAGGGATCTTTCTATGGGCC_NODE_1_length_216_cov_9.731482
ATGGCTAACCAAACTATGACCTTTTGAACAAGCTCAAAAAATAAGCTAGCTTATGGTCGTCAAACATGGTCTAAATATATCATTTTCATGTGTAGATCTTTTACAACATAGCCATATGATAATATCTGCAAATTCTAATTATTTTCTTATCTTGAAGATCGTCAACATATATGTCCATTTGGCAAGGGGTGATAATGAGGACATTTTCCCATCTGCCATTACAAAGGATGGACGGTCC
>1254_TGCAGCTGCACTAGGGTCGTAAGCATGGTTCGCAAGATAAGATAA_NODE_1_length_311_cov_6.778135
CTGTTTTATAGGACTTAGCTTTATAGGACCAATTGACCAAACAATTGTGCGTCTTATGGAAATGTGTTACAGTAAGTTGATAGGACGTTTTTGGGTGTCCTAACAAGTTTTTTTTTGACACTATTTATAAAAGTGTCTGATAAAAACAAGTGTCCGATAACCGATTTTGTTGTAGTGACATGGTTATACGCTCTTCGAATTGTGAATAAATTTATGCGTTATCTGTGATTGCAGGCACGACCCTTGTTCAACGATAGAAGGAAATTTGCATCATTGGCAGATCCGAGGCTAGAAGGTCAATATCCAATGAGGGGACTCTACCAGGCTCTAGCC
>1256_TGCAGAAAAACAATATCAACCCATTAGAAATCATACAAGGATTTC_NODE_1_length_222_cov_5.427928
CCAAAAAGATACGGAGACTTACTTCACATTTGGAATTGCTCAAAAAACACTATTTATCTGAGAGAGGTCTGCGGAAAATTCTGGGCCTCTTCCAACTCGTCCCAGAATGGGCGTTATGGCAAAGAACAAGAAGAAAACAAAAGGAGAAATTTGTCCAATAGTCACAAATGGCGCCTCCACAGGTTGACATCCGGTAATCTAGGCCTTCATAAATTAAAGGTTAAACAATTATGATAGATA
>1257_TGCAGGTTCTTTTTAAATTCTGATTTTGGGACTTTGGGATCTGGG_NODE_1_length_269_cov_5.947956
CCTGTGCCCAAGAAAAGAAGCCAAGACTAAAAGAAAATCAAAAAACCATTTTCTTTTAGATTTGGAGACTCCAAGAGACCTACAACTACCCAACCCCTTCCACCCAAGAATGTAGATAAACACATTTTTAGACCTGTACACCATGGAAAAATTGGACCTAATGATCAATCCGACATCCCAGGCAACCTCCAAAACTATCATACACAGCAAAGTGTATCCCTTATACACCAGACAGCCCCTGTACAGCAAGAAAAAGAGATCCCATAGGCTCAACCAAACCTCCTGAA
>1259_TGCAGAGCATCTCGCTTTCAAATTTGCTTACTACCTTTCCATGCA_NODE_1_length_204_cov_5.352941
TCCGGGATATGTTCTTGAGACAAAAGGTATTTTTCAATAACACCAAGTCTTAAGTTATATTGTGAATCTTGACTGCTAGCTCAACTGGTAAGAGCTTGGTTTTGCTCCTGGGACGTCACCAGTTCAATTCCCCTCAGGCCACTAAAGCGTTTGTCTGACTGTTAACTTCCGCACCCCATAGGATTAACGGAGGTGCGTGCAAGTGGCCTTGACACCCACG
>1260_TGCAGCTTAGCACCAAGCTATTTGTTCTATGAGATTGATAACATA_NODE_1_length_352_cov_6.539773
TGTTGTTAAACCAGCAACTGCACCAGAATTTGCAACTGCAAGATTTACTTCTTTATTTCCTTTACATACAAGGCTAGCCATAGCCTGGGCACAGAAGAACTTGTCAAAAATTTCTTCAGACTTCAGCAAATTTGCTAAGGATGGAATGATATGCATGGTTAGTGTTGACAAAGCCACATTTTCATCTTGAAACAGTATAGCCACTAGTAAAGCACTTATCCATATGCCCTCTGTATCCTCAAACTCTGCCTGGCAAAAAGAGAAGGTAACTCGTTAAAAGAAGCATGTAAAGATTCCTCCATTATTATCAAACAATATTCACTATGATCTCAATAATTGGGATCCATCCTTGAAAGGCTATCAAAATTTCAGTT
>1261_TGCAGTTGTTCGACTCCCGGTATCATAATCGGATGCCAAGGGGCT_NODE_2_length_240_cov_5.512500
CAGGCAATGAAAGTATTTTTGACACATTTTGGAAGTTTAGGATATCTTCTGATAAAAAATCAACCAAAAGATCAGGTGGTTCTCGGAGAGGTTGCAGTGACACAGTTTCAGAGATTGGGTCTCTTTCCAGGGTTGAGTCCAGGTCTGTGTCACCTTCCAAAGATTCCAAACATGTGGCAAGATGTCAAAGTTTTCAGGAAAGACCTCAGGGTCAACCACTCCCGCTTCCACTTCTTCACCCTTCCCGCGTGGCTCGTACC
>1264_TGCAGCTTTGCTCGGTGATTTTTGAAAGATCAACCCATTTTGGAA_NODE_1_length_219_cov_5.114155
TACATAAGAAAAGATGTAGCTCAATCGCCTAGCCTAACAGTAGATCAATTAATTTAACAGCTAAATGTCTTTTTATTTTTTTCTCCAGCTTGGCCTTTTCATCCCTCCTTGACATTATATGCCCATCATGTTATTGGATGACCAACTATTTTGGCTTTTCATATGTTGTTGTTCTTATCCTTAACAAAATTTTGTGTCATTCTTGTATTTATTTTATAGATAAATTTTGATGT
>1267_TGCAGAAACCTGTAAGCTTATCACTAAAATATTCATCCCAAAGTG_NODE_1_length_385_cov_7.207792
CGAGTGTCTTGTAGACAGAGAGAACATACTGTCACAGTTACGTAACAATGCTTTTATTTCTACAAATCACGGGTACAAACGGCTTATTGACGTGCCAATTCATTTCGGTAAAGACTTTGGTAATCCAATTGATATGAACAAGTTGGTTGGTGGCACTGATATGAAGTGGTTCGAGATTGATAGCAGCTATCTTAAACACCCAGTCTACGCATCCTCACCTGGAGGAACATTGAAATGGAGGAAATTCTTGCAGGAATTAGGAGTCACCGATTTCGTACAGATAGTTCAAGTTGAAAAGAATATTGCCGACATACCTCATACCGTTCTCAAGAATATGATGTTAGATGATGAATGTATATCCTCGGGATCCATCGTCAAAGACTGGGATTCTCAAGAGCTAACACATT
>1269_TGCAGTATGCAGGTTCAGCATGGGATGAGTTGAAACATATACGGC_NODE_1_length_243_cov_6.395061
ACCCCCGGCTTCTGATAAGTGCACAAAAGAGATGAAGTTTGCCCAAATTTTTTTGAGGAAAAAGAAAAAAGAGATGCGAAAAAGAACTGGAGACAGGTGATGCAGATATGCTAAAATTTGAAAAACAAGAGAGAAGTAAAGAGTTAAAGAAATTGGATTGTTTAGCATATATCACTTACAGGACAGAGGCCACGACTTATTTCTTCCAGGCTTTTCTTCGGCTTTTGATGAACAACCTGAATGGAATCACATTTTTTTTTT
>1273_TGCAGAGGAAAAGACTACAGGTGGTATATTACTGCCATCAACAGC_NODE_1_length_431_cov_5.716938
TTTTCCCCTAGTCAGTTAAGGTATCAAATTTTTATTTACCAAGTTCAACTTTCCTAGCTATGAGAAATGTGGAGAAACAGATAACAAAGTTCAAGAAGATTGCAAACCTTGATTAAAACTCTGTCGTTAAGGGGCTTCAAATCCTTTACATCATCTGTCTCAAGAATACCAACAATATCATCTTCCTTCAATAAGAGATGGTTTGACCCATTAAACTCAACCTCCGTCCCAGCATACTTCGAATATACAACTGGTGTACCAGTCTGAAATATGAATGGTGGCTTTAAGCATATCGGATCAAATTTACTATATATATATATATATACACACATATGTATATAGTGCTTCAAAATGCACAAGAATTACCTTCACGCCTATGTCCACCTTCTTCTGCCCAATTGTCCTGCCATCTCCAACGGCAACAACCTCACCCCCTTGAGGCTTTGATTGTGC
>1275_TGCAGAAAACTCAAATTTCAGTAACCATCAGTCATAAAACATCAC_NODE_1_length_267_cov_6.872659
TGGTGAAAGAATCTTGGAAGGTTTTAGGGGTTTAATTTGAGACGAACAGTTTAGTAATTACCAAACTTGTCTCATCTCCTTGTTTTTGTTCCATCTATTTTGGTGGGACCGAAAAAAATGTATTTTTGTCCCTCTCAGTTCAATCCCAGTCTAATTGTCGCCCTAAACATGAGACAACAAGTTTTTGTTCTGTCCTGCCATGTACCATCCCACATACCAAACACACCGCTCTTTCACTGCTTCAGGTTATGTAATCTGAAATTCTTGATATAAAACTATAATGTA
>1277_TGCAGTGACTGCTGAGCTGGCATGTAATAGTAAGGAAACGTGTCC_NODE_1_length_345_cov_7.414493
AATTGGCTCAACAACAGTTGGCTTATCAGCAAATCCAACAACAGCAACAGCAGCAACTTCAGCAGCAGCTCCAGTCATTTTGGGCAAACCAGTATCGAGAAATCGAAAATGTGAATGATTTCAAGAACCACAGCCTTCCGTTAGCAAGAATCAAGAAGATCATGAAGGCTGATGAGGATGTGAGGATGATATCAGCAGAGGCACCTATCGTGTTTGCAAGGGCATGTGAAATGTTCATTTTGGAATTAACTTTGCGTTCGTGGAATCACACTGAGGAAAACAAGCGGAGGACCCTACAAAAAAACGATATTGCTGCTGCTATCACAAGAACTGATATTTTTGACTTTTTGGTTGATATTGTGCCAAG
>1280_TGCAGTTTTTATGAACTCTATTCATTACTTTTTTCTTCATTATTC_NODE_2_length_278_cov_6.751799
CACACAGTTCTCTGGCTGTCCCTTGTCCTGATATTGCATACAAAAAATCATATATTTAGACAATCAAATTGAGTATTAATATGCAATCATTCTTTCCCAAACGACGAGCAGGGTTTATAAGGAGTTCCAGTTCAACAACCGAACAATAGTTTAGCTTAATCCATACAGACGACTTAATCCATACTGAAGCAAGAACATGGATCTTTTCTTATTCATGAAGATAACAGATTTAGAGAAAGCATACTTACTAATTTAAGTCTGTCAGAAGGTTGAAGACCATCTTCTTCAAATTTACTCT
>1282_TGCAGGAATCAAGCCAGATGGGGTCGTTTTTCTTGCTATCACAAC_NODE_1_length_293_cov_6.252560
GCCTCCGATCTCGATATAACTCCACCCTGGATCTTTTACCACACCCGTATTCTTCATTTTGGCTCTTACTCTTTCTACGTCTTGCCATCTGCCTACTCCAGCATAAGCATTTGACAGAAATACATAGCTACCAGGATGCTGAGGTTCAAGCTCTAAAAGCCTTTCTGATGCATATTCCGCCATTTTGATGTTCTTGTGTACCCGACAAGCACTGAAAAGCGCCCCCCAAATGACAAAATCAGGATCTATTGGCATGTTTTTGATGAATCCTAAAGCTTCATTGAGACGACCTTCTCTGCCATAAAGATCAACCAT
>1283_TGCAGCATTTAGTCAGGAGTCACGTCGCTGGTGCAGCTTCCAAGT_NODE_1_length_233_cov_6.995708
TTTTCTCCCTTGGATTCGAACCTGGGACCTCCAGGCACTTTTGACCTTTGGAGCCCAAGCTCAAACCAATTGGGCACCACCCTTGTGGTTAAAAAAATCCTTCATCCTTGTGGTTAAAAATCTTTCTTTAGGGAATAAATGGAACAGGAAACTAGTTGTGCATCAGAATTTATGAGGGTAAAACAGACAAGTTGGATAAATTTAGCAAGAAAGATGGAAAAGTGCATTAAATTCTATACTCGGGGCTAGTT
>1285_TGCAGCAGGTCCAAGATGGCATTCTTACTGATGCTGCTAGAAAAG_NODE_1_length_328_cov_7.131098
TTCAACTGTAAATCACAAAAATGGTTTAAAACTTCCTCAATCCTTCTACCTTTTGGATTAGAATTCTGATCATATAAATCAAAACAAGAATGGTATCAAACATCCAAAAACAGGTAACACTGAGATTCAATAAAAGTAGGAAGACAGACGCATCAAAGATTAAAATAAGCGAATGAGAATGACGATAATTCGCTCACCGAATCATACAGAAGAGGCAGCCAAAAACGTTGGGGAGTAGAAGGATTTTTCATAAGCTGAGTATCACAAGAAAAAAACACCATGGTCAAAGCAATAACATCACGTGAAACACTAGGTGACTGTACTTCTGAAATTGCTAAAGACCGAAATGC
>1290_TGCAGCAGCAGCCAAGTGCTGAATTATTCGCTCCTCTAGCTCGGC_NODE_1_length_277_cov_7.155235
CAAAGGCCCTTTGGTAATTAATAAGCTAGTTGTTAGCTATTAAACTAGTCATATTTGATAAAAACTAGCTGACAAGTTAGATGACAATGTAAAATGATCTGAAATGGCATGTTGAAATTATAAGAAAAAAAAATATAAGGCGATAATTGGAAAAAAAAACCCTATTGAAATGCCACTTGAAATAGTCTTTTAAAGAGCTGGTTTATGACTAACCAAACCGGGCCTTTTTAGTAACCTCAAAATATAAGCTATCTTATATTGGCCAACATGGCCTTGACCTTTTACTCTCATGAACAAAC
>1292_TGCAGCGATTTCTCTTGTGGTAACATCTTTGGCAAGAAGTGATGC_NODE_1_length_335_cov_6.373134
GACAAGAGCAGAGGAAGCATTGAGACATGTGGAAATAAATAGTGTTGAGATGGCTACGGAATGGTTGTTTAGTCATCCTGAAGATCATGTGCAGGAGGATGACGAATTGGCACAAGCACTTGCTTTATCTCTGGGAAGCTCATCTGAGACTCCTAAAGCAGATGATACAGAAAATTTGGCTGATCCTCAAACGGGAATTGTGGAAACAAAAGCACCACCTATTGATGACATTCTTGCTGTGATAATGAAGTTGTTTCGAAGTTGTGATTCTATTACTTTCCCTTTGACAGATTTACTTATCACCCTCTGCGCTAGGGAGAAAGGAGAAGAGCGACCAAAAGTAATTTCGTATCTAAT
>1299_TGCAGCAACAGTCACCTCCCCACCTCCACCTCCACCCAACCCAAC_NODE_1_length_294_cov_6.710885
AGAGAAGAAACCCATTTAGCTGGTAAACCAAACGATAACGGGTTGTTCTCTAATTTAACAAATAACCCCGGGTTTGGTGCTATTGGATTCCAACCGGCTGTAGGTCAGAATGCTTCTGTTGATGTTATGAGAAGCAGGATCCCTGATCCTGATGGTGGTAGTAATCAAATTTCATTTCAATCTGCAAATTTACCATTGAATGGCAACGGGGTTCGGTCTGCACAAAATCAACAGCAACCATTGTTTCCGAAGCAAACCAATTTACCATATGGAGCTCCGATGGGTCTAATGAACAGTAATCATTTGGGTAGTCCTG
>1300_TGCAGTCGCGGATAATGTATCTGGGAAGAGTAAGCTTAGTGAGGT_NODE_1_length_203_cov_7.546798
CAATGCTTATTTTCAGTGGGGAGCATCTTGATCTTTTAAAGATATCATGTATTTTGGGACTAGACAAGGAAAAGTATGAGAGATGACAGTATGAACAACCAAAAATTGATGTTTTTTTTGTAGAAAACCCAAATAGATCCATATTGCACTCTTATCAAACTGTAAATTGTGTTTACATGTTCCCTAACATTCCAATGCTTCCAAACAAAGAATCAAGAAAA
>1301_TGCAGGGCAACTGACACATTGACTAAAGACAGTCGGATCTACTTA_NODE_1_length_226_cov_6.898230
TATTGATCCTGAGATGGTATCATTAAGAGCTAAATCTCCCGTGTCTGTAAGCTTTGCAACTGTTTCGTTGAACTGGACCCTTACATTTGTTGACCAGATGATATTATGCTCACCATCTTGGATTATCAGGTTCCCATCGTTGCCAATAGTTAGGCTAGAGGTGGTGTCAGAAACCGAGAGTGGATTTTCTCTGTTTGCGACCCATATAACTTTCCTTGCAGGAATATTTTTGTACCATATACCAAT
>1307_TGCAGCTTTATTCTTGTTTATCTTAACCAGGAATGAAGGTATGAT_NODE_1_length_307_cov_6.853420
GACCATGGTCCTTAGCTAATATCTCTTTTAGATAAGCCATGGATAAAATAAAAATTGAGAAAACTATAAAATTTTATCTACCAAAAGAAAACAGAAAACATGAGAAATAAAGCTGCCAGCAGACAACTCTAGGCAAAAATCAAGAAGCTAGGCTGGCTAGGAAACCCAAAACTAGCAGCCAATCTACCAGGAAAAGCAGCCAGCAACGCAAATATCCACCATGCTAGCTAAGCTAATGGTCGTGGCAAATTTCTCATGATAAGAGAAACTTCTACTAGATATTAATTAGAAGAGATCATGTCAATGGAAGATACAACATATACATATAA
>1309_TGCAGCCAATAACAGACAGTTCCAGTCATATAACCCAAAAATAAA_NODE_1_length_332_cov_6.512048
TTTTTTGGGGTAGAAACCCAAAATTGGCCAAAACTTTGTTGGACCCTGACTTAAAGTCTATGACCCAATCAATCTATCTTGACTCGGCCTTTACTAAGCCTGCAAGCTGTTTGATGCTAAAAATAGAAACCTCTTATTCTTAATACTTAGCTTGACTTGAGTCTGATCTGATATACACGTGCCTGCTGCGCCATCCTGGACTTGAACCAGAGACCTCGCCCGTGAAGTAAATCATCGCGCCTACGGTCCAACCAATTGGGAGGCTCAGAAAAACTTGAGCAAAGTCAATCTCTTTATGACCCAATAATTGCGTTATTGCATCTATGTGAATAGCATGCAAATCATGCATCGATA
>1310_TGCAGATTCCAGGATTCTTGAAAAGCAGTTAAGGCTCTCAGTTCT_NODE_1_length_227_cov_8.220264
CTTCAAGAAGTCAAATAGTTTCTTTACCGTAAGTTCTTCTTGTGCTATGTTCTTGATTCTTGATCAGGACACACGATTTCCTGTTAGATTTCAATCATTGAAACGGGGCTGGTCTTTATTTGATAGTAGAACATCCTGCAAACCTAGTTAAAATATAGTTACTGTTTGATATTTTTAATATTCTGATCAAACTATGCTTTTTGCAGTTCCTTATTTCCACATATTATGGTGATGAACCAAAGATACCTT
>1311_TGCAGTGAATCGTCTGATTAAGAATCCATAACAAAAATTGATCAA_NODE_1_length_314_cov_5.286624
TCAAAGATGAGGGGGTGTAAGTGTAAATATTCTAAGTAAAAAGTATAAGATCGTGTCGACAGGTTTCTCCTTCAAATCAAGTTTCATGGTGAAAAATCGAAAAAATCCAAAAGTTATCACAAGAAATCCCCAAATCCATATTCACCGTCAAAGTCTTGGCTGGAATTTGCGAAGAAGGAAACGAATTCTTCCATATTAAGTAAGCAAACCTAATTCCATGTTAGCTGATGCGATATCTATATATAAACGCGTATAATTCGTTCGTAGTGGAGTAGGTGTGTGTGTACAACAGATAGTACTAGTAAATCATATTTTTGAATTGATCAATTTTTGT
>1316_TGCAGTACCTTTCTTGCCCTTGGGGAAGGGTCTTGCATACGTCAT_NODE_1_length_295_cov_10.569491
TTGGCATAGCAAATGGTGATATTAAAATGGAACAAAATTTCTGCCTGGAAGCAGGTTTTGTGCATCAGTCAAGATCGCATCCGTACCAACTGACTTATGCTTTCAATTTATAATCAACCAAAGAGTGAGAATAAAGGAGGAACCCGTGAGGATAGTTTGCAAGATAATGGCCCAAAGATCTGGTCACTAATTCAAAGAAATTTACTCAGAGTAGGCATTATGTACAGCTTTGCAATAGTATGTGCATTTCAAGAGCGAGCAACATTTAGTGCCTGGAAAGGCGTTGATCGAGTTCCTTGGTCATTATCAAATCAAGA
>1318_TGCAGATTCATGACAAACCCCTGATGGAGAAAACAAGTTGATTAT_NODE_1_length_322_cov_8.177018
TACCAACAGCTCACTATTTAAGCAAACAAAATTACCAATCTACCCCTCCCTTATTCACGTTTAAAGCAAAGACTAAACAGACTCAACTAACTCCTTCTTCTGTACGTAAACCTCAAAGGAGGTTTATCAGTTTTCTTCTTACATTGTTCTTAGTTCTTGGTGTACCTGCATTAGCTGAAATATGCAAGTGAAATTTAGCATGAAAGATTAAGCTGACATATGATCATGGTTATTTTCAAAAGTTGAACTAATAAATTATGTGGATATTTATGTGCGTTAACATAAACGTCTCTATGCATAAAGAAGTCAACATTACAGGAATTACTCCACGTTTTTCTTGGTTT
>1319_TGCAGAATGGTGTTTCATTAAATATAACCAAGCAACACAAGAATA_NODE_1_length_285_cov_7.947369
TCAAAATATGGACCGAAGTTGATAGGAGAGTGTGGGGTTAATGTAAGATATTGGATTTACATGAGAACGGACGGAATTCTAATGGCCTCTACATATTTGAGCTTCGGTCACCAAGGTCCATGGTATGCTCCAAGTCACCTATATCTCTATTTGAGATGCATCGTTGGCTAGGTCATCGATCTCTCCAGAATTTGAAAAACTCTGTCCCCAATTTTTTCATTTGTCATCTTTACAATGTGACTTGTCAATTTGCCAAACATCATCATTTTCATTTAGGTCTAAGAGTCGATACATGTGATGCATCCTC
>1322_TGCAGGTGAACAAGGAGAAGGGTCAGGCACTTGTGGAATTTCTCA_NODE_1_length_249_cov_5.839357
TGGTCGTGCACATACTATAATCATCTGTGAAAAGCTGGACAATATTTTCATTATGGAAGCTTAAGATCTTTAGTCCTAGCCTTGCAGGAAGTAAGTCTGTTTACCATTTGTAGATCTACAGATCTATCATTGTTAGTTTAACTTATTGATAATGTAATACACATTCAAGTTCTTTAGCCAGTAAGTAAGATAGGCAACAAGTACATGTGCATAAGCCATAAGTGGACATGGTTTTCAGTCTTACACTTGCATCAACGTAATCTTTGG
>1323_TGCAGTAACACAATGATCGAGTTCCGTGCCACACTCTCCTGTAAA_NODE_1_length_253_cov_7.458498
TGGCAGCTATGGAAGGCATAACCCAACTGAAAACGGGTAAATTAGTGTCTCTATCCGAACAAGAGCTCGTGGACTGCAATACTAGCGGCATAGATCAGGGATGTGAGGGTGGTCTTATGGACAACGCCTTTGAATTCATCCTAAGCAATAAAGGCCTCACTACAGAGAGCAACTATCCGTACAATGGAGTGGACGGCACCTGCAACAGCAACGAGGCATCTAACCATGCAGCAACCATTACCGGCCATGAAGATGTTCCTGCTAATAGCAAAA
>1325_TGCAGGTGGATCTGTATGTGCTAATTTCTGTTTCTACTATTTTCT_NODE_1_length_268_cov_8.093284
TTATGTATTTTAACATTTATCTGCAATGTTACATATCAGTATTCATTGGGCATCATTTATGTCCTTAAGTTTAGGCCCATATGTGAAAAATCATTACAAGGTGAAAAATCACTACAGTAATGAAGGCAGTATATCCTGTAGATACATGGCATGGTAGAAGAGACATTCAAGCAACATGAAAGAGTTAATGTGAAGGAAGGAAGAATCCTCACTCAAGTATATCAAGTGCAAAAGTCCGCTGAATGGAACTAACACGTAACCAGGTGGCCTGAAGAAGAAGACACATACCA
>1326_TGCAGGGCATCGCTCACACAGTACTTGTTCCTTCTCGGTATACAA_NODE_1_length_229_cov_9.943232
TTAAATAAAGGCACTCCTTTGTAGAGGGTCAGTAAGGTGGCACCTCCTACACAAACTAGTGTGCCTATCACTTTGGCTCTTCCACTATTTGATTTTATGTTCACAGTTTCCAACCTGAATTAAGCAGTGTGATCACATATACCGATCAAGAGCTCTATATATGTACAAATGTATATACATATATATACACGCACACACACATGATATCTATGATAGAAGGCTTGAAGTTACAAACCCGAAGGGGAGTGACA
>1331_TGCAGCCTTCGCATTCTTCTGCTTCTACCTTCTGCTTGCAGTTAT_NODE_1_length_408_cov_5.509804
TGGTTTAGAAATTGCGATTTTCGTCCCTATGGTTTGTAATTTATTGTTATTTTCGTCCCTGAACTAATTGTTACCTTTTTAAGTATAAAGGACCAAAATAGTAAAGAATTGTAAACCACAAGAATCGAAAGAACAATAAATTATAAATCATAAGGATGAAAATAGCAATGCTTTACATACAATAGGGATGAAAAGCGCAATATCTAAACAATATATGTACTCCCTCCGTCCCAAAATAAATGGCCACAATGAAAAGACAATTTTAGAGATGTGTAATTATTACCCTTTTTAATTAACTAAATGACAATTTTAATATATTTCTCCATCTCATAACTAAGGGTATAATTGGAAAATAAGCACTTATTTTGGGACAAACTAAAATAAAAATGCAGACGCTTATCCTTATTTTGGGACAGAGGGAGTATTATAG
>1335_TGCAGCTGTGAGTTAAACCAGCCCCACCAATCTTTTGACGCCTCC_NODE_1_length_461_cov_5.477223
TAATCCAGATGCTTTCTTTTTTTCTGGTTTTGCATCATTCTTCAGATCTTTGGTTGTCCCAGGTTCCTTATCTGAGCAGAATCAATAGGCTTATAAAAGCTCAATTTTAAGTACTTCAAAAAAAAGAAATAAATAAATTCCACAGATGCTCACAACCATACCTTTCAATCCTTCCTTCTTTCCTTGAGATATCTATATTAATCGAAACAGAAGATGGAAGCAAAAAAATTTAGTTTCAGAAAACGGTGCAACAATAAAATGAGAAAGAAGGATTAATATAAAACCGAAGGGCCGACACTGTAGATGACAAATTGGATTACCTAGTTGCCCAGAAGATGAATCAAATAACTGAAATATTAATATAATACGACAAAAGACTCGAATGTGTACCACATAGTTACTGATATGCAATGAAACATGGTTCAACTTCTGACATACACGGTGGCAAAATATGCCACTTGATATAAGTTCCTAAAGAGCCAG
>1336_TGCAGCGTTGTATGGGCCTAGGCGTGCCTGATAAAGATTTTCATA_NODE_1_length_427_cov_6.243560
AAAAAATATATATATATATAGACACACACACATAGTTATACACAACTCAAATAGCATTCTACAAAACATAGTTCAACTTCCAAAAAGTAGTAACATCAAAAGTCTTGACTAGTGTAAGCCTACAATGCAGCAAGTACAAGCCTCCAATGTAGCAAGAGAGAAGAGTTTAAAACCCAGAGGAAGAAGTTTTTGGTTTAAAGCCATGAGGGAGAAGTATAAGGTATAGGACGTATCTATAGGGAGCCTTGAAGTTCTAGGGCATGAGAATTGAATTAGACATATTTGATATTAAGACTTATCTATAACTCTTTCTTTGTAGAAGTCTAGGAGATTATAAGGCTTGATTATTAGGGTTTGACTTATTTAATTACTCTCTTTTTTTGTAGAAGTCAGAGACAAGTTATTTAATATTAGGGTTTGTTTGACTGGTTTTATGAAAATCTTTATCA
>1337_TGCAGGATGCTTATCCCCCTGTTGAGAAAGATGTAAACTGCAATG_NODE_1_length_371_cov_5.803235
AACACTCTCAACTCCAATAGTGATCATACATGGGAAGTCTTTTGAACCCTCTTCGTGAAAATATCACCCGATTGATGAGAAAACGGAATGTGAACTGACCACACTTTACTTTGTCCCAGCTATGTTGAACATGGTTGGCTGAAATGGAGATGGCGAATGAACTAGCACAGTGTAAGGGTATGTGATAGGATGCACAGATCTTAAATCAGCCAATAAACATGAGATACAACGAAGCCGATAACTTTAATTTGCCATTCTTTTATATTCAGCTTCAACTGAAGATCCTGAAAACACTAATTAGAGCAACCTATAGATGCATCAATACACGAATGAGAGCTTTGAAATGAGGGACTCTTGGCTCCAAAAAGAACTTACTGAGAAGATGTGATGC
>1345_TGCAGCAGACGATCGGTTTCACCCTCGGGAACACTTGAGATATGT_NODE_1_length_261_cov_6.869732
TCGACCGCTTTCTTAGATTCTTTCAGTCACGAAAGACTGTCGACATACTCTCGGCTAAATGCCTTCCATCCGGGACTGTCGAACTCGTTATTTCAAAACCACAAGGTAGAGTATGCTACTTGATACATGTTTGCAGTCCCGCATCAGCAATATTTGAACCATTTTATGCGCATCTCACACGTACCCCCTTTAGATTGGCTGAAATTTTATTTGAATGTAGGTTTGCAATACAATGCCCTTGGTTGGGTTTTCGTTCAAATTCGAGAATTATCGTGGCTACA
>1346_TGCAGTGAGCTTGTTCTGCTCCATCTTCTGGTAGAGCTCAGACTG_NODE_1_length_292_cov_7.202055
ATTATTATAAGAACAATTTGGTGGGTTAAGTAAAAAATAAATTATTATTTATTTTTTTAACTTGTTTAAATTGTTAACCACGAGTTTGGTAGAGAAATATGAAGAATTATGAACCATTTCTTTGAACAGCGTTGACCAAGTGAAGCATATGAACCATTTAAAATCAAAAACTTTTAGCACAGATTACAGGGAGTATTAATGGCGTCTTTAAACCCACTTTCCGGTCCAAACTCCGGTGATAAATCATGGGTGGATCACATCAGCAAAACCTTAAAATCCCAGATTGCAGTTACAATTGATACGCCTCCAGTTTC
>1347_TGCAGGCACAAGAAAACAACAAGCGTGAAACATTAGTAACTTGAA_NODE_1_length_272_cov_7.562500
CGTACAAGCTCTTGATTCCAAAGAAGTGGTAAGTAGTCTCTCGTATGGAGTATATATATTTGCTTTGAACCAAGCCATTGGCCTACTGGTACCCGGGTTACCGGATATAAGCATCACCAAAGATTAGGAGTGTGTGCGAGTTTTGCATTATGTAAAGATTCATATACTTCAAACTATATATATCTTCGTTGAATGTGTGTTGTAATGTAATTATAAAGTTCTACTTAACGTGTTGTGGTTTGGTTCAGATGACAATGCCTCAAATTAAAGCGGAGATGGAAAAAATTCTTCATT
>1350_TGCAGAACAACTGGGAACACATCTCAAATACTTGGGGCCGTGGAT_NODE_1_length_401_cov_6.688279
TCCTATTTTGTGTAACGTGTCTAAATGTTTGAGATGTCACATCCGAGGTGCCAAAATGGAGGTTTTGAAAAAATAAGAATCAAACCAAAGTGCATTACATTTTCATGCAATTTGCCCAACCTGAATCGATTGAACTTTGGAGAAATACATGTAAGAGCAAACCTCTGGACAAAAATTTTGAGATGATAAATAATCAATATATTATTATTTATAGGGAAATACACCTAAGGAAGATAATAATTGATCACATTGACCTAATTCACACACACGCGGACAATAATGTTAAGAAATTGGTAGGACGTAGATGCAAACCCTAAATAGGTTTACAGAATTACCAAAATTCAAATTCTTAAATCATGCTTTTGAATGAGTTTGAGGATAAGGGATGCATTTCCTGGCATGTGTAGGAAAATGAAGTCTAAC
>1351_TGCAGGAAGCAGTAGACCAGGTAGAAGTAGGACAGAGAAGGAGCC_NODE_1_length_300_cov_6.063334
TGCAAATGCGTCCACCCAAATCTTGCAAGTACAAAAAAGAAAGCAGTACTTGCTAACTGAAACATTGTCATTGAAGTCACAGTTAATGAATGATGCACAGGGAACTCCAGATGTCATAATATGATGCAACTATTTAATGATACGAGAAGATCACCCATAGTCCAACTGTAAGTAAGCTCAAAGTAAATATGCAGACATAGAACATGCATCTACAATAGTTTGCAGAAACAAGATGCTAAAAACACTTGTGCATCCAACAAAAAAATTGAGATGGGTATGCATGCAAAGAAAGATGATGAAAACCTGTCATAGTTCCTGTC
>1354_TGCAGGCAAGTGCTAAAAATGGAAGAAAAAAAAACCAATTAGTCA_NODE_1_length_332_cov_5.620482
CAAGTATAAGACATAGAAAAGAGTAAAATGACGAAAACAACCCTCGATTTTTGATACAATTACATATGAGGAGTCTTTTAATAAAAATACAGTGAAGTTGGTTGGATTCATGATCCATTTTATAAAAATGGAGGGTATTATCGTAATAATATTTTTATTGAAGGAGCAGTCTTGATCATAATTCTTTGTATAAGACCACATCATCTAACTCAAAGTCCCCATTTCTCTCTCCTTTCCTTCCTTCACTCCACTTTCAATTCAACATTCTCCCAAGTTTACTCTCTGATTCAAACCCAAATTACACTCCTTGCCTTGGTATGCCAATCAACAACCCATTCAATCCAGCTGCTTT
>1355_TGCAGGTAATGGACTGATTGCATGACCAACAAAAAGAACTACGTA_NODE_1_length_205_cov_5.307317
GACTTGATTGAATTGCTATCTTTTTTCTTTTTTTTGAAGTATATAATATTTATATACGGCAAATGCAACAAATAAACTCACACACCCTCCTCCACCTTTTGGTGAGGTTTGAAGCCCTGACCTCCTAGGAAGCCAGAGACTATGATACCGTTAGGCCAAAGACCCTTTTGTCGCTATCCATAATTTGTACTTGTATGGGATGAAGGGTATGTTGGTCTTAT
>1356_TGCAGATATACGAGAAGTAGAAGATGCCTCCTCCCTCTCAGAATC_NODE_1_length_266_cov_8.127820
TCCCAGGCTACGCCACTAATCCTGGCAAATTGTGACTGCAAGAAATCAGTCCTGATAAATTCAATTGCCACAATTGTTCCTGGGCAGATGAGATATTCCACCACATCACCCAGGACCTCAACCACTGTGCCACAACCCTTGTGGTTTACCCATGTCATGTTTTCATGCATCTTTTCTGTGAATTTAAGCTTGTGGTTATTGATGCTAGATTTGACATGCAGGAAGGTCAGAGTTCATGTAGCGCACAACTTATTTTTCCATCACAGCAAGATGAAGTAAATTGTAAGG
>1357_TGCAGCTATGGTTTTGTCTTTGGTCAAGAACGTGGAGACCCATCC_NODE_1_length_210_cov_5.047619
GGATCAGAAGATTCCGTTCCATCACGAAATGGCTCAGGTCTGTTTATCCAATCGATTTCATGTTTTTAGGCGATTTTACTAAAATTTCTTAGAATCGATGGAGATGATTTGTTCATGTACAATTGTAATCGAGAGGATCGTTGAGATCTAATAGATCGTAAATGGATTCTCTGCCGTAAAATTCATTGTGATCGTTCTGAACATGAATTCAACTGCAACAGGTTCCTACCTT
>1362_TGCAGGGTTAATCTCGACAGACATATAACAAAATCCGGTGTTTCT_NODE_1_length_307_cov_5.107492
TTAACACTAATAAATAAAATAACTCCACATCCTTAAAATAAATAAATGAATTATAGTTCAAAAATATAAGTTAGGAACAGAAGCTTTTAACGGATGTAAGTTGTAGAATTACAGAAACAAATAAAAAAGAATGAAGATGTTAATATGTAAATGAGCTTAGAATGATTCAGTTTTTTTCCCTTCGTCCTTTATCAAGCTCTGTGTGTCTCTATATCAGCGGACAGCATAATTAATGACAAGATTAACACATGTTTAAAAAAATTGTTATTTCTAAAGATCTATTATTTGTTAAAATCTACAGAGATAATTACAAAAATGCATTTTC
>1363_TGCAGGACTGTTTCTCGTTTTAACTTGCTGCATTACTGGGCTTCC_NODE_1_length_392_cov_5.619898
TGTTTTCATTTCCACCTATATCATCTGATGCTCTTGAGTTAGCATGTTGCTTCTGGATAAGGCCACTTTGGGCCTCTTCATTTGCATCCGTCAAACCTCCATTGCTATGCAAGGAACTGTTATATCTTCCGTCCTCTGTTTGAACTCTCTTATGCGAGTATTCACCTTCTGTTCTGGTAGCTGACGAACCCACCGAAGCACATTGATTAAGGTTGAATACTTTTCTCCTAGGATTAGCATCAACAGCATTCTCATCACTTGATATCTTGCTAGTGTCATCTGAAGGCGGTGTTGATGAGAGAGATGCCTGATCATGATTTACAGGTAATGCCTGCACCTCAGGTTTAGGTCGTCTAGATGTTTGGGTCCTCTTCCTTCTAATAGTATTCCCGACCCCTTCAAATCGAGGACCAC
>1365_TGCAGGCTCTGCTTCAAATGCAAGATGTTCCCTCAGCTGTCAATG_NODE_1_length_422_cov_7.872038
AACTGCTAAGGAAGAACCTTGCTTCCCATTTGCTTTTTTACTCATTGTTTAGTAACATGCATCTCATTTACAACATGTATTTACAACATGCTCACACATATGCCAATATGGCAATATCAATTTGTAAAAGTTTGCTGACAGAAAACGCGGATGAAAAGGTGAATGCAATGGAACATTCTTAATGTAATATCCTTAACAGTGAACTTAAGAGATTGCTGCTAAATTGAAAATACCAACCTCGTCTCCTCGTCCTTGAGTATTTTGCTCCATAGTAGTTAGCTCTTGATGAGACGAGAACTGAACATAAACATTTCTACCCCTGGAGGTAATATCGAGTTTGCATTCTTAGTTTCACCTTGCCAATCTTAATAAATAAAAACACTCCCATGGCATGTGGACAATGAATGAAGCTAAAATCATCTTAATGAAGATCATACATGACAT
>1371_TGCAGAAACAGCACCTGATGCAAATGCAGATTGAACACCAATCAA_NODE_1_length_317_cov_5.908517
TGCCTTTTAATGGCCATCGATGGATGAGCAACACCGTAATGAGTTTCGGAGACGGTACCCATGGTGCACTTGGCTTACCAACGTCCATCACCGGCATCGATCCCCACGCCTATGAACCAACTCCAATCTCCGCCTTACCTCCCGATGTTTCCAGCATTGCCGCCGGTCACCACCACTCTCTCGCTGTAACTTCTCAAGGCCACCTCTGGTCTTGGGGCCGTAATGTTGAATCCCAACTTGGACGTGGCCTTCATTCCCCTAGGTATGCCAAATTTTCACCTTTTTTTTCCAATTGGTTTCATTTCCTTTTTCAATAGAAACCAAACTAAACCAATTG
>1374_TGCAGTTTATAAACCATAAGTGCTCTATTTCATGTTTTCAGGATC_NODE_1_length_236_cov_7.601695
GAGACAAACCCAAAGTACATACATTCTTATGGTGTTTTCTTAAATAAAATGCAAGAAGATCAATAGCTCTGACTATTAAATCACTATCAAAAAAGAAGAAAAGGTTTAATCGTCGATATGGAACTAAAATAGATATGAAAGTAAGCATCGTCATGTGCTAGTGGACGGGTGAAACTTCAAGATACCAATTCGAACATTACCAGGGATACAACCACACTCTGTAGAGAAGAAACTGAGAGGGGGATATAAAAGCA
>1375_TGCAGACTGAGAATCAGATAGTTGTTTATCGCCTTCTTTTATGAT_NODE_1_length_412_cov_6.966020
AGATGATAAGGGTACGAGTGATGCAAATGAAACCGATAAAATCAAATCGCCATTGAAGTCAAACGGTGAATTTCAAGATGGTTCAAATGCATCTCTTTTGGAACCACCAGAAAGGGTTGTGGAGGAACAGTTTACGTTCAGTGATCTTGATGATAGAAACTCAAGTGCCAACCACTTAGAGCAAGAAACTCAACCCCCATCTACCTCAGAAGTGAACCATGGTTCAGATTCATCTCCATGCACATTTCATAAGGAGATCAAGGAAGATGATGTGGAGGGGCCGAAGGGAAATATTCGAAGGTTTCCAAGTGATGCAGATATAGTCAAGAATTGTCAACTTACAGAAGAGGAAACTGGAACACAGGCCAAGTCTCTGCCCAATATGTGGTCACAGTTTGATGAATTTAATCCAAATAATCTTGATGCTTCTTCGT
>1381_TGCAGAAACAGCAATCTGTATGCAATACGTGTGAAAGAACTTTGA_NODE_1_length_449_cov_6.064588
TAATTTTCCCTATTGAAAACATTTTGCAAATTTCTTATACAAGTTTCATTGAACTTTGATATATTTTAGCTTGTGTTTTTGCATATCAACCCAACAATCAGAGTAAACTGGTATATAAGTAATCGGAATTCAAGAATTGGGTTGCTAAAAGGAGAGCTTTTGAACTCTTGAGTTAAACTTTATTGGTATTAAAGTCTTGTTACAGCTTGGATGTTGATATTTCTCAAGTAATTTTGGTTCTAATAATGCAAAAAAGCATCAACGCATTCAAGTTTCATAATTTAAGATTGTCTTCCTATGCTTTCTTTGACTCCAGTGTCTTAAAGGCAACTCTTTTTCATATTTTCTTCACGAAACCCACTATCAGATCATTAGAGGCCCGGTTAAAGTTTGACGCCTTTCTTGTAAACCAAAAGGTGATAAACAGGCCAACTTCGATAGATTTAGCAACATAATTGAATCCTCGTTGAT
>1382_TGCAGGACTTACCTTGACCCTAAAGGGTAGTGAGGTTGTATAATC_NODE_1_length_335_cov_7.241791
ATACCCATGCAAATAAGGGCTGAAATACAACTTAAGGAAAGCGAGCTCTTGCGTGATCTCACAGTTTTATAAGTTCTCAAACTTTTCTCTGTATTTTCGTTTTTTCTTCCAACAGGGTACGTGCTTTAGGAGAGCATCTATATATGTTTTGCAAGTCTTAAAAGTACAAGTAAAAGCATGTTGTAGCATAGATCTTTGTTTCAACTCATGCCAACTTTTATGATTTTCAATGTTATTATAAACAGAATAATATTGCTGGATTGAATATTACTATACTTAAATGTCATGAAGATCGCATTGTCTTAAACTTAAGTTTTCACAAAATGAGAGATATTTACAAACAAAATGATGTTACCT
>1390_TGCAGCAGCATCAGCAACAGATTGGACAATCTCAGCAACAGGTTA_NODE_1_length_284_cov_5.003521
ATATACAGAATTGACGCACAAAAAGATTGAGAAAAGAGATTATAATGACTCCTGCTAGCTAATGGCATACAGTACAGAAGTGACAGATAAAGATGAGAAAATAATTATACATTTACTGTGATATTAATGTAACAGATCGGAATTGTGTGCAAACAGCAACTGTAACTTATGGGGTGGTGGTATCAGATGAAACTAAATACAACTCACATAAGAGGATGGACAACCAAAAAGATGTCCAGAATTAAGTAAAAGACATGATTTTTAATACCTAATTGAAAACCTTAGATCTCTGAACACACCTA
>1392_TGCAGTATGCTTAGTTTCAACTGATTTAGTGCAGATATTTTGAGT_NODE_1_length_221_cov_6.027149
ATCTTTCTCTCCCTTACTTTTCAGGAATATCATTACAAATTCGAGAGTAATTATGAAGACTCGAGAATAATACCCAATTAACCTGTAGAATATCTGAAACTACAAGACAAATTTCTCCTTATAGAGGATAGGAACTATTGTTACAGGAGAAACCTTATTTTTAAAATATGCTATAACAAGTAGATATGGCATCCAACAACCAGAGATTGTAGTATTTATGTGATGGAAGCATGACCACT
>1395_TGCAGATCAAACTTGACTTGAGTCATAAATCATCTGATTGTTGAT_NODE_1_length_337_cov_5.216617
TGTCCATGGAGATGTTTTCAAAGGACTAGTTCCTGATATTGAAGTTGAGCAAGAGAAACCTCAACAAGTTTCTGATCAGATCATATCTTTCCTTGAGAAACTTACCGCAAATTAGGCTTCTAGGGGTCGGTCTTGTGAATAAGAATATGTGTCCAGCAAAGGCGAAAACCGAGTTACATTTCCTAGGAGTTCCTGTCATTATATGCTACCTAAGATCGTAACATTAAATAACTACAAAAGCACAGTAATATTCATTTAGCAATATTTGAAACCAGCGGGTTTTCACTGAAACAACCACTACTCTCAGGGGTAGGGATCAGGTCTACATACATTCCACCCCTCCCAGACCCACCTCCCAC
>1399_TGCAGAAATCAAGGTTGTCATCTACTTGGATAATTTCTCTGGTTT_NODE_2_length_242_cov_5.161157
GAGAAAATCAAGTTTTTTTTCCCCCAAATCTGCCCTTCTCCGATACAAAACACATTCCTTTGAGAAAACCCTGTCAAACAAAAAAATTTCCGATCCATACAAGACTTAATGAAAAACCAACCAAACATCCCTTTATAAGACAGCAATTTACCGATTTTAGAGAGTTCCTCAAGGAACTTATCAACACCAGTAGAGATCTTTTTCAAGGCGCCATCCTTGCGTTCCTTCACCAATTCCTGTTAATAAAGTTTTCATTCATTAA
>1400_TGCAGAAGAATCAAGGATTCATATGGATAGCGGATGACGAGGGAA_NODE_1_length_310_cov_6.670968
CAGGTAATGAATTGGATGGACTTAGGTGGGTTGGACTGTTTGGGCCCCAAAATCCTTTGTTATCATTTTTTTTAATTGTACTTTATGACAAATATGATTTTTGATACAAACACATGCATATATTACAGATCAATAAACAAAACAGAGTGATTGTTGTCAAGGATTGCTGAATGCTTTCATTATGAGGGAAAATAATAGAGAAGATAACTAGCAATTCGAGAAGCTAGAGATCTCTAAAACAATAACCATTTTCTGCATGGTCCTCCTCCCCCTTCTCTCAGGACAAGTATAAAGAATAAAGAAGATAACATGCCTTACAGAGACGTATAA
>1404_TGCAGGCATTATATAACTATGGAGCAAGGAAGGTAGCTCTTAGTG_NODE_1_length_219_cov_8.168950
ATTGTTCAACCCCGTTCCACAACACGCGCTATTCACCACCTTTAATCCTATACCATCGATCGATTCCAAAGAAAATTATGAGTCCGATGTTTTTGAAGTTTCAATGATTTATTTCTGCAAACATCTGAAGGATTAACTGTGATACTTGGTTTAATTTAATCATTACCGACAGAAGAAGGTTGTTGAATGGCTTCCATACTCATATCATAGAAGTTCAAGTAGATAAATTTAGCATCTTGTA
>1406_TGCAGCTCGCGTGAGGAAATGTAAGTTAAGGTGTAACTTGATTTG_NODE_1_length_332_cov_8.436747
AAGACTTAAAAACAGATTACGGGATTAATAGCACAAAACAATGTTCACCTACACTAATTGCCCTAAAGGAAATATGCTTGATTGATACCGGATATTAGTTTGGATGTAATTCCTCAGAATCTTAAGTCGAAGCCGATGCAGCTATCTTCCTGGGAGCAGCCTGAGTACCTAAAGAACAAATCAATGGCATTCATTAAATAACAATCACATAGACAAAACAACTGATCAATTATTAACAAAACTACATTCGATTGTTTGTAAATACAATTAACACACCTTCCCTGAAATTGCTCTTGAATCTGCGTGGCAGATGACGGAGATACCTCATGCGACCAGTACCAGTCGTCTTCCTCC
>1407_TGCAGAGTTTTTTCTAGCCATTCTCTAGGATTGTTGGGAATAGTC_NODE_2_length_241_cov_6.759336
TCTCAATATCCTGTCCATTGTTATATATTAACCGCCTTCCGACACCCTACAACGTGTAACTTCATCGTAAAAATTAATTCAAGTTTTCCTTTCTTCTGTCTCAATATCCTGTCCATGGTGGATGGAATGTTTGTCATGTCTTTCAAATGGCTTTTAATTTCCAGTACTTCATTTCTACAAATTTGTCAACTGGCCCCTTTCCAGTACAATCCTTGTTGCTTTAGGTACCAACTTCTGTTGGCTCTTCTGGTTATACATTGT
>1408_TGCAGCAAAAGTACAAATGGCCAAATGGGTTTTGTGAATCTCTAG_NODE_1_length_351_cov_5.242165
CTAGCCGTACTATACTAAGTGATGGTTTTTTATTTGTTACGATTCTATTTCTAATGATTTGAATTGGAATTTAGATGGTTATTTTACTGCGTTGTCGTTGGAGCATTACATGATTTTCTTCAGATTTCTAATTGTGTTCTGTACAAATAAAACACAACTCCGCTCATGTTTTTCATGTATATAATATGTCATGACTGAATACTTGTTATGTGATTTCTGTGTCTGTTTATTCAGGGAATACGGGGCAAGGTTTTACACCTCATGTTATTTCTGTGACTGCCGGAGAGGTATGAAATACGAACCTGTATATTATGATTTGCTTTTTATGTCCGAGTCTTGCAAGCCGTAATCTGTACAACTAATGCTATCAC
>1410_TGCAGTCTTCTCCATTGTTTTCTGTCCAAATTCTTACTGCAATCA_NODE_2_length_202_cov_5.227723
GTCGTTGAACGGTGAAAATGGGCTTTTATTTTAAAAACAAAGGGTAAAATAGTATATGCAGATGTAGTTGCATTTGCTTTTAATGGATATCATCTTAACAAATTTACTTTTGATCGTCAAAGCATCTTACATAATAAGCCATGTACAAATAAATTGGTAGTTACAAAGCAAGATAGATAATGGTTGGCATATGATATTAGTCGATTTTGTAGTTAAAT
>1412_TGCAGATGATCCTGTCTTCATCATCAGAGAATTCACCATGCCTGA_NODE_1_length_349_cov_5.787966
CCTCCATAAAAGGCCAAGTAGCAAACCCACCAAACAAATTTGTCCATTCACTCAAGGGGAGAGAGAGAGAGAGATTGTTTCTTCTTGAAGAAAAACCAAGTGAGACACATAAGAGAGAGAGAGAGAGATGGGGAGAGCCCCTTGTTGTGACAAAGCAAGTGTGAAGAAAGGGCCATGGTCTCCTGAAGAAGATGCAAAACTCAAAGACTTCATTGAGAAATTTGGTACTGGTGGTAACTGGATTGCTCTCCCTCAAAAAGCTGGTAATTAAACCTCTCATCTCTCTCTCTCTCTCTCTCTCTAAATGTATGTATTTCTTGGAAGATCGAGACCAAAGGGTTTCTAATGGAGTTGAGCTTAATTATTAAT
>1414_TGCAGAACAGGTTGAACATAACAAAAACAGTTCGCAAATATTCAA_NODE_2_length_364_cov_6.065934
AACTAGTAACTTGAACATTAGAGTAAAGTGAAAGGAAAAGGATGGCAACGCATTAAAAATGGAATCACCAAGTGTGTCATGATCAAATAGAGGTGTGAAGGATAATTGGTCAATTCAGGAAATGCAACTAGGAGGGAATGAGAATACCAGACGGTTACTCCAATAGCACCAAGGAGCATAGAAATTTACAACCAAAATTGAATGCCTGCATTTTGACCAAAACATATGTTGCTAAATATCATACAATCATTTTGATAGGAACACTTTCAGCAATCTAAGGATGGAAGAGAGTGAGATTTGTTGCTTCACGTACTGATGAGAAATTCTATCAAAATTACGTGCATTTAGAGTAACAGATCCTTCACCATATTCCTCATCAACTTCAT
>1416_TGCAGCAAATAGAAACTTGAATTCATCTAAGATGGCATCGCGGCC_NODE_1_length_402_cov_5.114428
CTGACTATGGATTTCATAGAGGGGCCTCTCCGTTCGAGGGGTTTGACACAGTGTTGGTGGTAGTCGATTAACTAACAAAGTTTGCTTACTTTTTATCTCTTAAGTATTCTTATACGGCCGCCTCTGTCGTTGAGTTATTCATTGGGGAAGTGGTATGCTTACATAGGTTAGCATCTTTGATTATTTCCGATCGTGACAAGGTGTTCACGAGCAATTTCTGGTGCGAGTTATTTTGTCTCCAAGGCACCAAGTTGCTATAAAGCATGACCTACTACTAGTCGGAGTTTATGAACAAGACGGTCCAAACGTAACTTTGTTGCTTCATTCATTGTAATCCTTGCAACTTGGTTAAGTGGTTGCCGTAGCTGGAGTTTTGGTACAACACTTGATACCACTCTTCCACAAAGTGTACTCGTTTTAAGGC
>1421_TGCAGCATATAATATTACTATGTCTTATAAGCCAGACAAGAGAAG_NODE_1_length_200_cov_5.855000
TAAGATTAGTATTTGGGGCCAACTAACTTTTAGATGCACCTATTCAGAAGGGATTTGCAGGATATCTACTTAAATTTCATCATTGATGCTAGTTTAAGCAACAATGACATGATACACAATAAGAGTTGGAGTCATTAGGTAAACTCTCACAAGGCAACAATGTTTGAAGATCTAAGCTTGGGAAGGGGAAAGAGCTTACTCAGTTGGAGATTGTCA
>1423_TGCAGGTGGCATATAATTAAATACACTAATAAACACAATAATATG_NODE_1_length_263_cov_7.543726
TCATGTTACAAGGAATCAATAGCAATTCATACAAGCTAAATCTTCTAATTGATAATTAGGCCCAAAAAGAACTTTAATTTCATTGATTCTAAGCCTTCAGAATCTATTATGGAGCCTTCACAATCTTAGACCAGAGTTTTCTCGGATCTCCGATCTGTGTTCTTGTGGTCTCCACAATCTTTTAGTGTTGAATATGTTCTATCCCATTTCAGTCATTAAACTCAACCAGATAGGACTGATTGACTGAACCTCAATCCATTTGGTTACAGATCAACATTTTGAAGG
>1424_TGCAGGAGGAAAGTATTACAGACTGCTAGAAAATAATGACAAAGG_NODE_1_length_322_cov_6.114907
GTTTACTGCCCAGGTTTGGGAAATCGATGCCAGCAAACATAAACCTGGTGCGGTGCTTCATACTTTAGGGTGGCCCTTGGATCACAAGACTTACGGGGGATCTTTTTTATACCACATGCAAGATAGACAGGTAAGCATTTCGACTAATATAGTTAAAATGACAAAATTCAATGGCTTATAGCATAAGTAATATAAATATTTCCACAATGCGTGCTTACCGATACGAACCTTGTTTGCAGGTTTCCATTGGACTGGTGTGTGCCTTGAATTACCACAACCCGTTCTTTAATCCTTATGAAGAATTCCAGGTAACCTTAAAAATACGTAAAGATTAGTATATCA
>1425_TGCAGAAAGAAAAAGAGAAGGCGCTACAAAGGAGGTAGTCATTTT_NODE_1_length_315_cov_6.073016
CCCTAAACGATTAAGGTCAAGAGCTTAGATTACTTACAATTCTATTCATTATTCAAGTCTCATAAGTTACCTTGTAAACAGGACCAAATCCACCTTCTCCAATCTTATTATCAATGCTGAAGTTATCAGTAGCCTTAGCTACTTTATACAAGCTGAAAAATGGTAGTTCATCAAGGTTATCCATCTGAGCACTGCGGGTGTGATCCTTCTTATCGAGGGCATGCGCCCATTTTCCTACAAAAGGATATATATGTAATATGTTCAGTTTCTATTGAGTGCATGCATCTGTTAAAGAATACACTCATAAACTTGCATTTCATAATGATGCTTGCTACTG
>1426_TGCAGAAGGTGTTGAGAAGACTCAGAATGCAATTAAGGTGTTGAA_NODE_1_length_297_cov_8.319865
TAATTGGCTTCACCACTGACTGCACCTCATCAGAATTGATGATCCGAGCCAAATCAGCATTAGCCATCTTGGCCCTAGGCAACACATAACCCTTCTTCTTCGAACTTGTCTTCTCGAACGACCCATAAATCGAATCCAACTTCTCGAAGGCAGATTTTGTCCAAATAATGAACCTCCCAAGATGTCCTCCGGGAGCCAGTTTCAGCAGATTCAATCTCTCCACATTAGCTATTTCGACTCCAGGGATATTCCTGAATGCCTTCACAAGCTTTGCACCTTCAGTTCCATAAACAATCAGCGGTCCTTTTCGAGAAATATA
>1428_TGCAGAAAATTTACTGCAAAACAAATCACTTGCAATTGTCTTGCA_NODE_1_length_260_cov_7.392308
TATTTTCCCTCACCACCTCTTCCTTATTTACTTACTATTTTTTCAAAATAACAACTATTTCAAAAACTCTTCTGTCAATTTTACAGTTGAACACAACATCAAGAACTACAATCTACTGTCTTTCATGATGACCATCATGGGAAGGAGCCATTTATCTGCAAGCTGGGCTCTGGATCAAAAAGCCACAGAACAAAAATATTCTCTAGACCAAGAAGACTACCCTCATCAAATCATTTTTAGTGTTGAAGCACTGCTGATGGAAAAGAGAATACTTGTAACCAT
>1437_TGCAGAAGGAGAAGGAGAAAAACCAGAGACGTATGATGCTAAGAA_NODE_1_length_286_cov_6.562937
TAATCTCCAAACTCTCCTCCTGTCCATGCTACCAAGGCGGGGATCGCGAATCCAGAAAACAGTAAGTTCGATTCAATGAACAAGAGGCCAACAAACAAATAAACAATCCAAGCACCATGGACAATAAATAAGACCAAAAACACCAATCAAATTACTTCATACCAAATAAGTTCAAACATTTATTCTTAGCAGTAAAACAACGATTCAGTGAAAACAGTTCATCAAGGCTAATAGAGCATCAAACTCCTTATAAAGAAAGATCCAGACTGATCTCTTTGCCCTTCGCTTCCTCGATCAGACGATCGA
>1438_TGCAGTAGGCATTGCTAACATTCAAATTTCCAACAATATGTTTGT_NODE_1_length_232_cov_8.512931
TCTCATTATCAATTAAAGCAATTAGCAACAAAACAAAACAAAACATAAACACCCTACCTTCTCCTTCTTAAGAGTTTCAACTCTTCCCTGATGTCGCATAAGAGCTTGTTTTCCAACCCCTGCTCCGTCCCCGTTCGGTCATCAAAACAGAGATGGAAGTTGTGATCGTTAGACGTTTCCAACGATTGTAAATCTTAAATTGCAGGGACGAAACGCAAAGTTTTCAACAAACCACATAGACGACAGAATATGTA
>1441_TGCAGCCCTTGTATCCCTGGCCCTATTCGGTGCATTTGTAAGCAG_NODE_1_length_352_cov_7.178977
CCAGTGTTGGATGCAGAGATAGCAATCTGCATTATATCGTCAGAAACAATTGGTTTAGTAATAAAATACCCCTCAAGATGAATACTTATTGTAATTTTAGCGGGGTACCTGTACGCCAGAGACGAGAGATCCAGCAAGGACGCCTGAAAGTGTTTCAACGCCAAAGAAAATCCCGACAATGAGGGGAGTGAGCATAACAAGAGCACCAGGAGGAATCATCTCTTTAATGGAGGCATCGGTGGAGATCTTGACACAAGTGGCATAGTCAGGCTTAGCAGTGCCTTCCATGAGGCCAGGGATGGTGTTGAATTGCCTGCGGACTTCCTCAACCATCTTAAGAGCTGCGCTTCCCACACTCTTCATTGTCATGGCCG
>1445_TGCAGATCTCTCTGTTCTTCTGGATTGCAACACAGGCACTGTGTA_NODE_2_length_219_cov_7.105023
AAATTCTGGTCCAAAAAGAAGAAGAAAACTAACAAAAACCACCGCCATTCTCTTCCTCCACCACCATGCTGCTGCTGCCACCACCACCAGCACGACGGCAGCCACACGGTTCAGCCTTCAGCTCCGCCGTTACCTTCCTGGCTAGATTACGAGGAGCAGACCTACAATCAGCATCTCTTGGCATCGGATGTGAAATTTTCATCATTATCAGGATTGCCAATTTCATATCACGCTCGATT
>1449_TGCAGTGAAGGCAGTGCAAAATAACAGCCCAACAGAAGTAACTGT_NODE_1_length_201_cov_6.567164
TTTTGTTAACATTTGGGTTATTCAGCTTGTTAATAGCAATAATTGTGGTGATGGGAGTTGTTGAAGATAAGATCAGATATTTAAATGAGTAATGCAATGTTTTGGTACAATTATCTTCGGTTTACGATTAGGTTGTAATATACATACAAGACTATCTTGTTTCGAACATTTCCCTTTGCTCTAGGAATGACCTATGACACTATAAGCAAAACAATGAAAATGC
>1456_TGCAGTTCATCAAGAATCACTCCATAATGCATTCTAAAACAGAAG_NODE_1_length_312_cov_6.365385
ATGAATAGTTTTAATTGTGCATTCCTTACCTTTGCTATAGAAATTAGCAATTCAAATTGGAGACTGGTCTGGATCTTTTTTCTTTTCGGGGTCGTAGCATTATCCGTTGGTTAACTTGGTGCTTGTGATCAGGGGAGAAAGAATACTATGAAAAGCAATTTGCAGCTTTGAAGTCTTTTGAGGAAGTTGATTCTTTACGTTCAACCAATATCGTTGATAATGAAGAGCAAGAGTTGATAGAACAAGCTCAACACGAAAGAGCAATCAACATTTCTAATTGGGCAAACATCTTTCTACTTGCACTTAAGGTAAAACTCATCTTTTACATGAAT
>1458_TGCAGCAAGCGTGATGACTGTTAGAGTAGCTGTGACTCAGAAATT_NODE_1_length_281_cov_6.017794
TGACTTGTTATTGTTTTTTCTTATTCTTGCACCAAAAACCATAAATTTCTATTGCTTGCAAGAATCATAGACTACCATACAACCATTTTGCTATAAAAACACCAGATACACAAACTTGTCAAAAACACCAGGGCTGGAAGGAATCCATTATTATACTTTTCTCAACAAACATGTTAATTACAGTGACAAACCTGGAGAAAAATTAAACTGTACAGGGTTCATTGGATGATGGCAACTGCATTGTGCTGCAATAAGTGTCTCCCCCTCATGTCACCTTCGTTCATTGCTATATACGTTTT
>1460_TGCAGTTAACATAGACCGCAAAGACTTTTACATGCCAATGCATGC_NODE_1_length_224_cov_6.102679
TTTGGCCAAAGGAGATGAAACCTCATGGAAAATTTTATTCAATACCATAGTGTGTTTCTATGTATGTATACTTATATTTAATATGCAAGTCTAAAATCACCAAACTAAAAGAAATTATGTTCTTAGTCGTACAATAGGTATATAAAATAATGGGCATTACTGAAACTATGCCTGATCATATTTCTACTTTTCAGTTAGCATGCCCATATTAGTCATAGTTAACAAAGCAAAATAATTTATCC
>1466_TGCAGCCAAATTTGGGTTGGGGGATCGTTCCACAGGTTTCATTTA_NODE_1_length_349_cov_6.022923
AACATGAATTAACAAATAGAAGGCGGTGGGAGTTTAAAACATTTTAAGCATATTGACACATTAAACCCCTCCATTTATCATCACCTTTAAAAAACAACCCCAATTATTGTAACCGAATAACCAAATTATCACAGATCTTACTCAGTAAGTGAGAGAAAAGACCATTATCCTGTAAACACTTACCGGGTGAAAAACGCTTACCAACGATCCATATTCATGGCCGAGAATGTTACTTGATAAGGTATATATGTGAGGGTGGTGACTTGCCGAGAAATGCTTACTTGGTTAAAACTTACCCTTTAAGCATGTGATAAACGACCTTTTAATTCAAACAATGTCAACATTGATAATATATGAACAATAAACACATT
>1467_TGCAGTATCAAAAAGACGAGATTGAGGGGCTAATTTAAGAAATGT_NODE_1_length_211_cov_5.289100
TTAAGCCGAAAGGTATAATCAAGAACTCATAGTGATCTTCGTGAGTTCTAAATGCTGTCTTGTGAACATCTTCTTGTTTCATTAGAATCTGGTGATATCCAACTCCGAAAAATACGAGGCTCCATGTAACTCATCTAACAACTCTTCTATGATTGGGATTGTGAATTTTTCAGGAACTGTATTCCCGTTCAAGGCCCGGCAATAGATACAAGATCTCCAACTTCCGTCT
>1470_TGCAGTTGAGACAATATGAACCATGATGTCATAATTAAGCCCATT_NODE_1_length_267_cov_6.606741
AATGATTGTTCAACTGACTACACCAGCATGTCGTTTTGAGTTCCAAAGAACTGTAATTTTTGGTTCGGCTATTTTTTCAATCATCATGTGGTCTTAGATTGGTCCAATCATCATTCACATAGAGAGCAGATTTGTTTACTAGGTTGATGTGCAACAGAGAAAATTTAACCATAAGCCACTCTATTCACTCACACCCTCAGTAAACTTATATTTTGACCTTTTTCTTCTTATGGTGACATTTCAAATTATTCCTACCTCTCTCTCTCTCAAGCACATCTTAGTAGCTG
>1475_TGCAGATGGTGGATATATAATTTTGATAATTCAGTTTATAAGCAG_NODE_1_length_396_cov_6.792929
CAGGACAAATTATTGGAAAGTGAAACATGCCTTAGCAAAGATGGTTGTAATTAAGAGGCCGGGTTTCAAGACATAAAATCTCTAGATCAAGTGGTCAACTAACATTGCAAAAGCAGTCTTTTGCATATGGATGATACTCTTGTCTCTTTATTCTACTCACCTGCAATCATATTGGCCAACCAGATGCTTTCTATAAACTCTTAATTAACACATGTTAATTTCTTGTGCAGTTAGATACCACTAGAGCATTACCTACGAGGATGGGTGTCAGCTTTAGATATTGGGATGATTGTGTCGATCCCCAGGACATGCAAGAAATGTGGATGGATCCTGATGTCAGTGCTGAATGGATAACTGCTGGGGAGACTGTAGGATCAAAGGTTCACCTGTCACGTGATACTGATGGCCAGCCTTATTT
>1477_TGCAGAGCAGAGTAACAAATTTATATCAAAAATCAGATACATAAC_NODE_1_length_218_cov_5.137615
TGTATCTCAAGATCTTACTCAGCCTGAGCTGTATGACCAGTGCACAAATATGATGGATTTAGATCAGGAAGAAGCATTATCCGATGAATTTGACTGCAAGATTTTGTTTTTGGAGGTAAAGATGATGTTTCTTTAAATATGATGCAACCCTTAACTGTTAGTGACAGACATCATTTTTGCAATTAATTGCATCTACTCAAGAAATTTCCATTGTGTAACAGGAGGGCGTAGA
>1478_TGCAGGTGCCAAGCAGCTCAACCAGCATCCAAACCGCTTAAGACT_NODE_1_length_200_cov_9.850000
TGTGATGAAGCTGGTGGTGTACAGTCCAGGAACTGGGGAACGATGGAGGTAGAAGAAGATGAATAATATTTGTATGAAGGAATCATGAGACGGTGATGCAGCATGGATGCATAAGGAATTATGCATGGATAAGGAAACATCAAACGGAACGTGGGTCGGTGTATGTATGCATGGGACGGCAAGTTCCATGCATGTTTAGCCGCAATCTAATCGCATGGAA
>1479_TGCAGCTACTATCCCTGATCCTAATAACATTATCTGTAGACAAGG_NODE_1_length_280_cov_10.392858
ACCCAATTCAACTTCAACAATGACAACAGCTTATCCGCTCAGTTTAACGTGAATATTACAGCAAGAAATCCAAACACCAAGATCGGAATATCTTACGAGGGTGGGTCCCGGTTGACCGTTATTTACATGGGAACAAAACTGTGTGAAGGATCATGGCCGAAATTCTATCAGGGACACCGGAATACGACGGTGTTAAACGTCCCTCTGACGGGACAAACTCAGGATGCTACAGGTCTATTGAGTTCGTTACAGGCACAGCAACAGACGGGAATCGTGCCACTGGTTCTGCGAGCTAAAGTTCC
>1480_TGCAGTAACATATGAGGAATGGGCCCATGCTGCTAAGATGTTGGA_NODE_1_length_219_cov_8.223744
CGGGTTTCATGCATAAAGGCAAGCTTCTCCTCCAAGAGAAGTTCCTCATAATCAGAATCACAAACCATTCTCAACTGGGTCGAGACCTCATCGATGTATTCTTTTATGAGCTTTGGCACCTGATGTCTACCCTTATGAAGCTCAGGGTTGCACATGTTACCAAGATTTCTAACAAGATCAGCTCGCATACAAAATATAATATCTCTTAAACAACCCACTTGACGACGGTGCCTGAGTTCTT
>1485_TGCAGTCTTCCTCAGTTTTAGCTGGATTATTCATTGCTTATTATG_NODE_1_length_387_cov_10.540051
CATCAATTATCTATACTGGACTGGAAAACAGCAATAGGTTTCTACTTAAATTTGAAAATCTGCTTATAGTGACTGAAGCTTGGAGTGGATAAGCCAAGCTGGATCTTTGGCCTATGACATGACAGCCTTGGATAATAGCATCTCCAAAACTTATAGATACATACGCATCTGCAACCTTGAGTTCCAATTGGTATGTTCTTCTTGTAATATCGTCAGATAATATAGTGGGCCTGTCTTTGCTTTAGTAGACTACCTGTACACATGTCTCCACCTATGGTTTCAGAATTATGACAATTTGACAGCTGCACGTGCGGAGTCATGGTGATAGGGAGGACCTATGATAGAACCTTGAATTGTAGGGTCACAAGAGTGCTTTACATACATACATACGTAGATCTTACGTATCCTG
>1486_TGCAGTGAATAGTGGTCATAGTCTTCCTGTTAGTGATAGTAAGTT_NODE_1_length_371_cov_6.059299
ATGAGCATGGCCTAAATGTTATATGGCATTATAGTTGAATATATGATTTTCAATAACAAATCAAGCTTCACCAAACTAATTTTGTTTTGCTCAAGGCTGAATCATTTGAAACAAACTCGGGAGCTTGTAAATACTTCTTAAGTAATGAATTGCAACAATTAGTTCCACACAAGCCAACCTTGCCCAAATGTAGAACTACTGGGCCCGCAGTCCGGTTTATCTACCTTTCTCCAAGCAACTAATTTTACAACCACATGAAATGACGTTGCAGTTTCATCGCCAGTGATATCTTTCACAAGTTACCAATACCCACCACCAGACAACACCTACTAACTTGGCAACCATCAAAACCCAATCCACTAAATCATTTGCAGGCCGTACCGCGTACCAATT
>1493_TGCAGCCGAGTAAAAGGTAAGGAAAATCACAGAATAACACATCAG_NODE_1_length_278_cov_7.089928
TTATTTCTGTGATATTATCACTATATGTAGCGAGGCAAGAAAAAGAACTATGCCATTTGTTTAACTCTTATTTTAGGACAAACTAAAATAAAAATGTGAACACTTATTTGGGAATGAAGGAAATATCAGCTTAAGGAACTCTTTTCCTTCCAAATTGAAACCAACGTTTGCTTTGTTCGTTCCACTAGATTGCAGAACTGGTATCAGTTCTAAAATTTGGAATATTGGCTGTATGATCTCAGAAGTTGACTTGTGCTTTCTAGATGAATAATTCCTGCGGTAACATAACTTGTTCGTTAA
>1499_TGCAGAATTATCTATATCATATTTTTTTTTGTTTTATTTGCCATG_NODE_1_length_350_cov_5.565714
CCAAAATATTGTGGCGCAGACATGATATAAACCAAATCAATCTAATACATGATCAAAAACCCAAAATTTCTATTTGTACAACACCTTTTCTGGATCATGCAGGGCAATCCAAATGCTGGTTGCAAAGTTTACGTCCTGAGGAAGAGAACGGCCGGATACAGCTGGAATGCATTTCACAGCATTTAAACAAGCCATTCTAACATGAACATCTTTGGCATAAACACCAGATAAAGCCTGGAAATAAAGTCAAGAAAAGTTAGGCTGATAAGGGCATGGAGCAAAAATGATACATTGCTAAAATAAAAATACCACATACAGGTGTCGCTTCTTCTGGTTGCAAACCAAGACACAACTCATTTAAAGCTGGTAC
>1500_TGCAGTCTAACTCGAACTCGGACCTTGAATGCAAACCACATACGA_NODE_1_length_407_cov_9.427519
CAAAAAAGAAGCCTATGTGTCTTCCAACCATAGTGTGCCAGCTAGGAACATCAGGAAAGCTGATCTTGGTGCTGTTATATTGGGTTGCACAAATAGCACAATCAATGAGTGCCTTTCAAAAAATTTGTTTGGTTAGTTGATTATTTTCTCACCGTCTCTTTTGGTTCTTTTTACAGTCATAATTTCCTGTGTTTCTCATGATGAACTGTGGTATGTCTCTAATTTTTCTCGAACAGGTTTGCCAGCACTACACTACTCCTATATAAAGAACATCACCAAAGGGCTTGCGCTATTTTTATTCAATTACAGTGACCGTAAACTTCATGGAATATTTGAGGCTGCAAGTCATGGTCAGATGAACATTGACAAGTATGCATGGGTTACAGGTGGAGATAGCTACACGAGTTATCCTGCACAGGTATCATTTGC
>1502_TGCAGACATTGATGAGAAGAGTATTAGGACCAAGAAGCCAGAGGA_NODE_1_length_345_cov_7.200000
AAGAAAAACTACTGCCACAGACCAGACGCAAATGCATTAGGAGATGAAGCAAGACTCCTAAAGCATAGCACAGAGACCCAAATGAGTACACTCCATCTGATCCGAAAAAGGAGTCTTACGTTGACTCTTTTGGTCAAGATTACCACCTTCCTATCCCTACCAACATGCTATAAGCCATTCCAATTGCTTTTTATGATAACCTTAAAGCAGGAGGAATTGTTCTCATAGATAACACAAGTATAAAGAAAGGCCAATCCCTTTTTCTCAAAAGTAAAAAAGAAAACATACATGGAGAAATGAACAAGATTCCCTGAACGAGCACAAATCATTATTGCCAGTAATTCGCAGCTAAGGAAAACAAATGACC
>1503_TGCAGAGAAGCAATGGATGATGCTGGATTGGAAAACCAAGCGGCC_NODE_1_length_390_cov_5.882051
AAAGACAACCATCGAAGATAACCGAGACAAGTGACTTACCAAGTTGGATAACGGTCTACCATCACCTGCATCTTTGTCACCACCCAAAATAGATTCTTCTTGCACATTTCTGGTGTTGAGCCAAAGCCATCACCCAAGAGTCCAGCAGTCTTCACATGATTAAGGGCAGTTTCCTGGTAAATCAGCGATACAATATCAATTAAAAGCCTTAGCTTGAGCTAATAAACAGACAAATGACAGAGCATGGTGCAGTGCAGATTTTTATAAATTCGAGTTCTACATATGAAACTTACAACGCTAACCATGAAAATCCATTATAAGAAAAATTACCATACCTGCAAATGATTCATTAGCGTCTCTATTGATGCAGTTCGATCAGCCCCTATCTCATATGACCTAATAGAGAAGTTTT
>1504_TGCAGCAAACCACTATCACGAACCTCAGCCAGCAACGGTTGAACA_NODE_1_length_310_cov_9.045161
ATTTATATAAAGAATCCTATTTAGGTGTTTGCTGCATGTGGTTTTGATTTATGAAAGCTTAATATGTGCAATTAAAGATCATTATTGTTGTTCCTCACAATTTAGCATATTTGTGTTTCTTTCTTTCTATTTGTATTGCTATTGCTTACTCGTATCTAGCTTTTCAAATTTTAGCATATCTGTATTTCTTCTTTCACATGCTTTGTCTTCACAGGAATAGACATTCTACTATGTTAGGATAGAGACCCCAACTCCAGATGGGATATACTGGGCTCGTTTGGGTGCATACATGTCTTGTCATGACTATAACCGTGTTCAACAAAGGAGTTGCA
>1507_TGCAGTTGCATCTCCTTTTGTACTATGGCTTATAGTTTTCTGTAC_NODE_1_length_275_cov_8.014545
TATCCTATCACTTCTAAAATGAAGGGATTTCCTATACAAAAGCACTTGCAGAAATGTGCTCTCAACATGAGGTCACAGCTACTGATTTGTTGCTATGAGTACCAACCACTCCCAAGAAGCCCCTCAAAAGAATACTAATAACCACAGATCCTGCCATGACTTCTGATGCTGATGGCCACATAATGTCCATTCGGAAACTCAGCTCACAAAGTACCCAACTTCAATAGCCAAATGCGTAGTCAGTTCTCTTCTATGATCACATTGGGACATAGATATAGGCCAGATATGATGTGGCTA
>1509_TGCAGGACAAGTTTTGGTTTTAGACATTTTATACATTAGTCAATG_NODE_1_length_250_cov_6.504000
CTGCTGGACTCGTTAGGGAATAAGAATGATCTCTTAAGCTTCCTAGCAATTATAGACCAAGAAGATAAGCATAGAATAAATTTAAAAGTTTTGCACGCACATCCAATAACAGGCATAACTGTAATTCCAAGATAGCAATTCACTAGTGATGAGGTACAACCAGAGAAAACTGCTTCTCATGACTCTCAGTTGAGGGTGGGTTGACCCGGGCCAGGACGAACCTTCCAACAAGGAGAATAGTCCATCGCGGGCACTACCCGACTTATTT
>1514_TGCAGAATGTGTGTGAGTACAACTGTCCTTTTTCTTGTATCCATT_NODE_1_length_212_cov_6.981132
TGCCAACTAACTTAGGTAAAGAAGCAGCAGTATCATTTGAAAGTATCATGTGAACCATATCAGTTATATACTTGTATTTACTAAATATAAACAAGGTGACCAATCTGTCGAGAAATCAAGCTTCACGTTTCTTTCAAGTCAAGAAACTCACTACACGTAAACAGTCGGAGAGAAAATTAGGTGCTCAGTTAACAGTAACCTAGAGCTCAAGACAAAATTTGTACCAAATACA
>1516_TGCAGACTCCCATTTGGTGATCCGTTTGCTTTTGGCAAACTGAGA_NODE_1_length_290_cov_6.868966
AATTTTAAGTAATATATATAAATAAACAATATTTTAGGCATAAAAAATGATTTTTAAGAGTTACATCTATGTTTTTTTTTTGAAGAGACTCCCTGAAGACTTCCCTCCTATAAATCCTTGAGCAATTTCTTGGCTCCTTCCACCACCTCAAACAGTCTTCAAATATGGAACCCAAATTCCTCATAATATTATTTCTTGCAACAATTGTTTTAGCCCAAGCTTCATCTTCTTCCCAAAACACTTACTCTACATTCATCAAAACCTCATGCAACGCCGCCACTTACCCCACCGTCTGCCGGAAAACCCTCCT
>1517_TGCAGTTCATCTCAAAACCAACAAGCAATAAGTGGAGTAACTCAG_NODE_1_length_216_cov_5.523148
CTTCATCTTCAGTTCCGGTCCTCCCCTACAGTGTTCCGCTGTTATCAGCATTCCTTGCCTTCGCTATTGCCCAATTCCTCAAGGTCATCACCACCTGGTCAGTTCGGTCTTCATCGACTCCATACCCTAATCTATCTTTGCATCGAATTGAATTGTTTGAATCTTTCTACCTGATCGTTATATAATTCTGAAACTTGAAATCGTATCTGCCGCTGTTGAAATTGATGATTTG
>1520_TGCAGCATTTTCTTCATGTTCTCTAGTCCAAACGTACTCATTGCC_NODE_1_length_288_cov_5.006945
TGGTACGAGTAGTAAGTAAGACATTGTTTGTCTTCTTTTCCTTCTCCTTGTGTCATCAACACATCCAGATATTTCTCATTTTGCAGCATACACTTTAGAAGATGTTGATGAGAAGACAAGGGATTTGCGTGCATCAGCAAAAGTTTCTATAGGCGATGATATGTCTTCTTTTGATGTGAGTATGACTCGGTGCTTTTTCCTCATTTTTACGTGTTCGATGGCACTACTGAGATTTGTGCAGTAACTGTTTTGTTTAGTTACATGATGATGAACCTGCTCCTGATTGTATGTAGCAGACAACATC
>1521_TGCAGTGTAAATATTTATTACATTTATGATGTACACAGTTTGTTG_NODE_1_length_222_cov_5.513514
TTGTATACCAGAAGAGTTGAACTGGGTTGATCCACTACGTCCACCATATCGGTCTGTACCACTTCTAGCCCCACGAGTTGAAGTGCTACCACCACCACGAGGTCTGGGTTCTGTTGTATCCTTGAACTGAATGCAAACAAATTCAAGAATAAACTACTCATACTAGCAACATAATAACATCAGAAGTGAAGTGAAACATTTAGAGTAATTATATAGGAACGGATACAGGCAGATATCCAA
>1522_TGCAGCCATTATCCCCATGCGTGTCTGATAATTCATAGAAACTAG_NODE_1_length_223_cov_8.000000
TCAAGGATATTACCTCTTCCTGTAAGTTGTCTTCTCTTTCCATTTTCACTACGTTTATAGTATGTTCTCTTTATATGCTCAGTGCATTGTTTATATCTATCCAGGGTGATGTTGACTTCATTTGTGGAGGTCCTCCGTGTCAAGGAATCAGTGGTCACAATCGTTTTAGAAACTACACTGATCCTCTAAAAGATCCAAAGAATCATCAGCTTGTAGTTTACATGGATATCATCGAGTTTTTAAAA
>1525_TGCAGGAGACACCTTGCTTGTGTTTGCATCTTCAGGCATTGGTGG_NODE_1_length_264_cov_7.291667
GGAGTTGTATATGCTGCTGCTCGTCGATTCCATGTTCCCTTGCCTGAAGACCCTCCATGGTGGAAAGCATTTGATGCCGAAAAAACGGGCATAGATGAAGTTTGTAGAGTTCTAGCTCACTTATACACTCTACCTAAGGCACAATACATTCCCGTATGCAAGGAAGGTGGTTCTTTTACGATGTCTAATAGGTCATGGGATTCACCATCTCAACCTCTTCCCAAGGTCCATCTCTCTCTCTCTCCCTCTGTGTGTGTGTGTGTATATATATATATCTGTTTGGTTT
>1533_TGCAGACTTTGTAAAACGATCATCACCATCAACTCATCTGTGATA_NODE_1_length_252_cov_7.658730
CGCTTAAGTGATACTATTAGCAAAATCCGAATGGAATAAGCCCAATAGCCCACAAGCTAAACATATGTGTTGTTAATGTTCAGCACATGAGCACATCAAGGTATCAAGCTTCATTGTTGAGACATAAATAAGCACAAGCTCCTTGTTAGATCATGGTTCATTTCGTATATTGGAATCTAGTTTGAGTGAATTCACCAATCATCTTCAATTGTAACACAAGCTTCAAATGTTTCAAAGTGGTTCTACATGTACTGAAAACAATTGTAAGCACACG
>1536_TGCAGATCAAATGCATATTGATGGCTCCAAATTGGTATGATCGTT_NODE_1_length_290_cov_5.762069
CTCCCCAAATGGCAAAGCATCGTTCACAAAGAAGTCACCAAAATCTCCAAATTCTGAGAGAAGTGCTTGGATATCCATGACCGTACCTCTGTCATCATCGTCCCAGTCCCACTGAGACCCAACCTGGTCATTGTTGATTTCTACGTATGCATCTTGCATAGGTGCATTAATGACTGCACCTGCCTGACCATATGACTCGGTTATTCCAGTCCGAGATCGCTTACTACCCTGCATAATATGGGTAGAGCTAAGGATTGGAAACATAGGCTTTCGTAAAATTTATTAACTGTAGATGTAAACAACAATCT
>1541_TGCAGGTCCTCACCTCTGTGTGTAGACAATTCTGAATTCATGATA_NODE_1_length_272_cov_8.823529
GTTGAAGAATATTCTGATTTCTTAGTGATATCTATGCATTTAAATGCAATCACATCTGCTGCATAGGGGATCCTTCTTGAGAGTCTTTCACATTTGACCAGACTAACTGATTAGTTATGCTTTCTAGTTTCCCAGATCCTCTTGTTGAATAGAGATGACAACTATCTCTAGAATAACGATGCTATTCTTTTATATGATGTTGTATGTTGTCTATAATTTTGCAATTCACACCATATGATGACAGTTGGATGCAAGTTCATAGTCTTAATTGATATCTGATACAAATATATTTTG
>1544_TGCAGGCCAAAACATCAAATACTAACTTGCCATACATATACATGC_NODE_1_length_375_cov_8.096000
CCATGAATTACACCTTTCTATTCAATTAGAGAATCGTCCTAGTTTTACAGTGCCTATCCTTGCTAAACATGTAACTCTTTAAGATTTCTGATATACAATACAGTTACTGTTTCTTGTTAATTATATCTAGTTCCACTACGGGGTCGTTGCAGGAGAACACTTGTTGAAGGACCAGATCAAATCAGTTCAAAAACAGGAGGAGAAGCCAAAGGTATTTCACTAATTTTTTTCTTTCTATATGGTATATGTTTTGAACTCATTAAATGCCTACAGTTCATCATAAGTTGAAGTCTAACTAAGGTTTTTGTAGTGGGTTATTGATGGCTTTGAAGGTTATTGGGCTGGTTTGCTTGGATAACTTGTTTGGCCATTCATCATCTCATCTTAATATGAGATG
>1546_TGCAGCTCTTTCATCCCTGCCCGAAGCTTCCACATCCGAGATCTC_NODE_1_length_313_cov_5.121406
CGCCCAATTAACAAGCTCACTGGTTGGGGAGAAGAAGAAGGAAGATGCGCGTGGTGCTCATTTTTTGGATTTGGGTCTTGTTGATCACCCTGTTAAAGCATCAAAGAATTTGAGGCCGGATATGAGTTTGAGTTTGCGCCAGCCTCAATATAGAGAAAAACTTGCAGTTAGGAAGGCTGAGGATCAGCGGCCTCCCTGGGAAGGATTCCCAGTTGGGAATCCGCGGCTCCTAATTTCAAATTCCAGAAACAGGATAACGGGTTCGAATTGGGCACAATTAAGCAGTCCCCAGGAGGAATTTCAACTAAACAGCTTTAGGTCCCAAAAGCCA
>1547_TGCAGGATCTATAATGGCAACAGAAGATGATGAATATGGATGGGA_NODE_1_length_228_cov_6.785088
ATTTGGTGCATAGCAAGCTCTTGCACGTGTTACAAGCCCAAGAACCGCTTGTACACATTTATGAGTTGTTTGCTCCATCTCCTTCTTCGTGGATTCCACAGTTCGACAAAATAGTCGATACATGTAAGTGACTTTGTGCTCGTCGATTGCTTTTAGACGTTTGTCCTTTTTGTGTAGTGGACCTATTGAGGTGATTCGTGGTGTATAAGCCGTTGGGTTGAGATTTCGAAGTGACTCAGGTACCAT
>1548_TGCAGAAAATGCTAAAAGAAGTTCCACTTACAGTTGATGAGATTA_NODE_1_length_222_cov_5.148649
AGCGCTTGGCAGGCGTTGGTAAACGGCCCCTAAATCAAGAGCTTGGCACGCGTTGTAGTACGGAGGAAAGTAGTCTTACAGATCAACAAGAGGAAGCTCTGCGCGCGTTTGGGACTTGCTCTCCCATCTTTTAGATGAACCAGATGTTCAAAGAAGATAACAAGAACATTTAACAGCAATTGCGTTACAGATTTAAGCTTAATTTGATACCAAGAAGAGCTTTCTTCAAACATAATATAT
>1553_TGCAGGCAGCCATTTTAGATATTGACCCTTCAGGAAAAAATGTGG_NODE_1_length_243_cov_7.925926
AGCTCCTGAGAGTGCAGAGAATGTCAAAATTGAATTTTCACATGTAAGCTAAGACTAGGATGACCATGATCAATTTCATGCCAATTCTTGCACCAACTATATGCCAACCATCAAGATGTTCAATCAGAACTACAAATCCTTAGGCTTCAGTGGTTACCAATAAGATGTGCATCCGAGCACTAGGACCAGAAAATCTCCAACATTCATACCATGAGTTCAGTTTCACTTCATTAGGGGTTCATGTGTGTGCTTGCACAGGCAGATA
>1554_TGCAGAAACTATCAGAAGCTTGCATTGTTGATTTCTCTTAGATTG_NODE_2_length_210_cov_5.923810
CTACTGCACATTCAAGTGAGGGAAATCTACATTTATAGGTTTGTTCAACTATATTATAGCTGCTGAAATTGTGTTAATATACATCAAAAACTAATAGGATTAGAACAAAAAGCGGTGGATGATAACTTGAATATTAATCACAGAATGAAGAACTAAAACTCCAAAGATAGGTTTGATTGATTCGATGAACAACTAGATCAATTAATAACAATAGTATTCATTTAACTTTAAA
>1554_TGCAGAAACTATCAGAAGCTTGCATTGTTGATTTCTCTTAGATTG_NODE_3_length_330_cov_7.584848
TCTAAAGAGTTCCCCAGAAAAGGTTCCAATACCAATCCCAAATCCTCACCTGCTTCCAGGAAAGAGAGCACCATGAACCGCCAGAACGCGAACCAGGCTTATTATGTCCTTGGTCATAAAACAGCCAACATTCGTGATCTGTACACGTTGGGTCAAAAACTAGGCCAGGGACAATTTGGTACAACCTACCTGTGCACCGAGAATTCCACCGGTACAAATTACGCTTGCAAGTCTATTTCCAAGAGAAAAATAATACATACTTTTATTTATTATAATGATTAAAAGCCGGCAAAGTCTAGCAAGAACTAAACAGTGAATAATAACTATACTTGATCCTACATAATACTGGCTT
>1556_TGCAGGACTGGATAGAAGAAATGTCGTCGTTTATAAAATCAATCG_NODE_1_length_334_cov_5.889222
GTTTTCATCTGATAAACCGAATTCAGTAAACATGACGGGTTTCTTCAGCACTTTTTCACCATCTTCAATGTGAGAACGCATCCATTTCGCCACGAATTTTAGTTTCCCTTCAAGACTCTTCTTTTTAAACCTGCAAATATCAACAACAAAAAAGTTAGCGAATTTTTCGTGTTTAGATTATCCTGACTAGTTTGATTTTTCGTTTCCTACAACAATTGTGTTTGATAAATGACCTAACGCTAGAGCTTACCAATGATCGGGATATATATGAACAGATGCAAAGTCGATGGCTGAGGGAGCAGAGTTACGAATGAAATCAGCTCCAAGATCAGCAGCCCAGAATTCTGGATTAAC
>1558_TGCAGATGAGTTGTTCGATCTCCCGATCGAAACCAAAATAAAAAA_NODE_1_length_260_cov_7.023077
CTTTGGGTATGAAAATAAATCTCCGTCCCCGCCCCATTACCCATCAAACCTGGGAATCCTCGTCCAACTAGGGTCGTGGATGCCCATCCCAATGGATAAAATTTTCATCTCTAAATACATGTCTACGTACTTACCAGAAGGAGTGATTTCCGTTTGGCCACATGAGATCCGTGAAACTTTGAGCACCACTAAGGTCTGTAGCGTAGTCAATCCCTAAACCTTCGTGAAGCGGAACAATCGGCATTTGGCCTACGTATCCATGGTACGGCTTTGCCACT
>1559_TGCAGATATCGACGAATTATTCTTGGAAAAGCTGGAAAATTCTCA_NODE_1_length_270_cov_7.640741
TTCGGTTAAAACGGTTTGCATCACATCTGGTCTCGCAGTCAGAGGCGATTCAAAGCCGATGGGTGATTTCATGTACCAATCTCCAAGGGCACGTGTGACTGCAAGTTCGCCATTCAGGTACCCTTCCTCGATAAAACCACCCAAAGCCTCCACCCGTCTCTTCTCTTCCAAGAAACTCGGCCTATGATCTTGGGACATTTGCATTGCAACACCTTTTCTACAAAGCACTGCACGACAGTCACCAGCATTTGCAATCAGTAAATGCCTCCCGAGAATCAAAGCGGTTAAAGCC
>1561_TGCAGAAAGAAAATAGCAAGTCCATTTTAAGAAAACTAAAAGTTG_NODE_1_length_294_cov_8.057823
TGAAGGTACATAATCCATTAATCTTTCTTCACTTACACATGTCATTGTTGTTTTTGCCTTCGTCTGTGTACCTGTAGTATTACTTTCTTGAGTTGATGACTGTTAGTGCCTGATTATTTTGCTCAAATAATGCAAGGAAAAACATTCAACCAGAAGGAATCAAGTGATATGATTTCCAGTTTGGATGGCTCTTCGTAAGTCTCTTTCTTCTCCAGTTGTTTTAGTTCTAGCCACTGAAGGTCTCATGCATTCTAGCCATACATAGCATGAACATGCAATCTGATGTAGTGATATGAAGTAATCTATGTTTGAGAGC
>1563_TGCAGTTGACTCTGTTTGTATTGTTTTCGAGAACTTATTTCCAGC_NODE_1_length_305_cov_6.845901
AGAAGTTCAGCCCAAACTGTTCACAAATCATTTTTCAGGAAAATATTTGTGCCTCTCCCTGAACAATCCGCCTCTATTTGGACTTGTGTAATTGCAAGGAGTGGGTGTAATTGGCAGATTATCCTTTCAGTAAACCAGCAACCATTCTTTCACTTTCAGTAAATGACCTCTTAAACATTTGATATCGTTATCATTATTTTTTAGGGGAAAGGAGTGCCATGTTGTAGAAACAAGATGGATAAAAACCAAACAAGCCTAGTGGTCTATTATATCCTACCCGGAGGTGGGATATGGGTAGGGTAAGATGTATGCAGACGTGACCTCAAC
>1569_TGCAGATTATGCCCAAGCTCTTTTCCTGGGAACAAGGTCTGAAGT_NODE_1_length_205_cov_6.839025
TAGAGATTTTGAATGTGGGGTAGAACTCATAAACAGAATCTTCAAGGCTGTAGGATCTACAGGCCATTTTCCTAACCTTCACCTGGAACAGTCCAATCAAGTTAGAGCCGAGCTGTGGACTTCTTCCATCGGTAACCACCATTCTTGTTAATCAATTTATGGGTTCGTTAAGAAAATGTTCGCAGATACCCAGCTTCTAGTTCATAGACGATCTTAATTATTT
>1581_TGCAGCATTGATCACCAGAAAATGCGATTACTTTTCAATTAGAAA_NODE_1_length_332_cov_6.159638
TTTTTCTATATGTGTGTTAGAATAATATGTACAGTTGTCTTGAATTTCACTGTTGGAGCTGTAGTAACTACGTAGAACCTGTACATGTATGTATTGATGACTTGCAAGATCCATCCCAGGGAAAACTTGGTCCAGTTGGCTCAATTTGGCAATTTAAAATTGCTAATGTGTAACCGTAGAATTTATGATATTTAACATCGTTCATTTGATTTTTGATTATTTGTCATCATTCAATTGACTTTAAATTAACTGATTACATTTTTATTGATGAAATTCGAGGCAGAGTAGGATATGGGTGCAAGTTTGTACTCCATTTCTAGGTGTAAGATATGACCAAATGAAGCCACAACTTGC
>1583_TGCAGCATCCCAAATATTTTTTATACATAAAATAAGTCAAAAACA_NODE_1_length_272_cov_6.746324
TGTTGGGAAAGATGTTGTTTTTATATTAAATACATTTCATTTGAGAAATTCGGATTTAAATAACATTTTTTCAGTTTCATCGTTTTATATTAAAGATGAAAATTGGTTGAATCCACTAAACGTTAAGCCTAACTCTTTTTTATTTGTCAACATGTACATCAGATATAATATAAAACATAATTCAAAGGTGATACTTTAAACATGTTTTTCACGGATTAAAGCATTTGATCGTTAAAGTTTGTGGTAATGGAATTTCATGGATTGATGTGAAATATGATGAAGCTTGAAAGAC
>1586_TGCAGGGAACAAACAGTATAACAATAAGTATTTGTTAGAGTAGCT_NODE_1_length_290_cov_5.134483
AAAATCTAAGCTTATGGGAAACGAGTTTATCAAAGTATATTACGGTTTTTCTTTTTCTAAATACTTCCATAACTGATAAGGTACTATACATTTGCACATGTTGGGGTAATCTCCCCAATGGGTGAGTAATCCACATTCACCAAGCTGATACTCCCCCTCAAACCACAAATCTGCAAGCTTTGACGCATTGAACCATTCTTACCCCTACAAGTCAAATAATGTAAGTTTGGTGAATGGGGATTTGAATATTCTATTATGCCAAGAACGGCTCTTTAATAAGTTACAAGATGACAAATTATTCAACTAAG
>1590_TGCAGAATTGGTTCATCTTGTGCATGTCATCATTCGTAGATCAGT_NODE_1_length_400_cov_5.312500
CATATCCCCAATTTTGAATGATAGTCGATTTCCTTTAAGCACATCTCATGTACCCTTATCCTTAAATAAACCAAGTCAATTAACATATACTAAAGACCAGCCAATCCCTTGATAGGCAAATTATTAAGGGGGGATCAAACAAATGTCATAATTGGTAATCCTGAAAGGCATCTTGATGATCATATGAAAGAAGCTAAAGAAGCAAAATCGATAATTGAGCAAAAGAGCTACACGAGAATCCTATCAGAAATTATCAGAGGATAACTAATACAAATGGAGAGCAATTTAAGAACGAAATTTCCTTATTTACCATCAAGGTAACTAGACAGGATAGCGGTGGAGACCGAAGGAAACATGGAAAGATATGGTCCAAGCGAATCAAGCAAAACAAGAATCTAGTACGAATGATATAAACATCGA
>1591_TGCAGCATTAGCAGGATCTGGGTATTTTGCTAAAAACCTACTCCA_NODE_1_length_219_cov_6.392694
CTGCCGGTACGCCTCTTCTTCAAACAAACAGCAAATTTCCTCCCACTTTTCCTCTGATCATCAACAAATCCATCACCCATTTTCTTCACCGACCCAAATGTTTTTTCATGATTTCCTCTCTTACCTTTAATTCCACCACCATGGCCCAATTTCTTCCGATAACTCTTTGACCCTTGAGAAGCACTAGAAAACCTAAAGATCGATGACGTTTCTTCATTAAAATTTGAAGCTTCTGCG
>1593_TGCAGAATCTTAAACTCTCCCTTCTTTCTACCAAATCTTAACTGT_NODE_1_length_231_cov_5.792208
TTAAATGCTGCTTTATAAACATCTTCGGTTTTTATAGTTAACGAAATCCGAGATATCGTGGAGTTTATCGCGGGTTTCTACTAAATTTTATGCTTTTTTTTAATTTAAACAGAGAATCTGACTTGATGTTATACTTTTCTAGGAGAATTTCAGGAATATTGCCAGATTATCATCATATTCTCTGCGAAGAACCACTCATCCACCTCCTGTATAATTGGAAAGTTCATTTCCTTCAACAATGGCTAGATT
>1594_TGCAGGCGTACCACTTTTACCCTTTCTTCTCCACGATAGGCCTTC_NODE_1_length_215_cov_5.920930
CTGACTCGCATGGCTTCAAACATCAACAATAATGGTATTCAACCCCAATTACCAAAAATGACCGGAAGAAACTACCATCAACGGCATATCCAAATGAGGGTTCTTTACGAATCACAAGATCTCTGGACACTGGTGGAAAACGGGTATAAGGAATTGGTACAAACTGAAGGAACAACTCCCCAACAGATTCTAGAAGACAAATAAAACAAAAAGAAAGATAGTAAGGCGCTG
>1600_TGCAGCTTTTAAGGTACAAATTTTCTAGATATCAAACACAAGCAG_NODE_1_length_210_cov_12.185715
TTTTCCATTTCACCTCTTGGAGTATCTCCTGTATAATTGCACACTGCCATCAAAGCGCTTGTACCTGGAGAGTCTGGGGACATTGGAGCATTTTCATCTGTGAAAAGCCGAGAAGGGATCATAGATTTTGACGGCAAAATCGTGGAAAAATAATGTAGCAGCATTTGTATGATCTGGCTGAAGTTTGGTCGAGCATCTGGATCCTCCATCCAACATGAACTCAGAATTATTG
>1602_TGCAGCCGCGTACGGAGCTCACCAACTAGCAGGGCATGGGGGGCA_NODE_1_length_218_cov_8.082569
CTATCCTTTCATTTATTACTACAATAATATCTCAAACTCAACATAAAAATCCCTCGATAAAGTAAGCCAAGAAACTTGGTTTTAGGAAACATATATCATACATGTAATATATACACCAACATTTACTTCCATTTCTTGAACCCAGACATTTTGCCCTTATGTTTTCCGAATTTGCCATGCTTCCCGCCCTTTCCATGCTTACCGTGCTTGAATTTCCCACCACCATGCTTTCCGTGCT
>1605_TGCAGAAGTATTTAAGCAAGTACATTTCACTCGAATCAGCAACTT_NODE_2_length_261_cov_5.505747
AAATTCATAATTTTAATTTTTATCACTCGTGTTTACAGATACGAAAAGAGGCATTCCAACATTCCAGCACACATTTCTCCCTGCTTTCGTGTGAAAGAAGGTGATCATGTCACTGTTGGACAGTGCAGGTATATTCGTCTACTTGAATTTTACAATTTCTAAATGTATGTTCTTCTTTTGCATTGTTGATCTGATTTTGTGTTTGTATTTACGTGTACAGACCATTGTCAAAGACGGTGAGGTTCAATGTGTTGAAGGTGATCCCAGCTGGATCTTCTG
>1607_TGCAGATGTCACCATTCCTTCTCAACAAAAAGAGCAAATGACCAA_NODE_1_length_219_cov_5.292237
CAGTTTTGCTTTGATTTTGTGTGTCGACCTTAGTACTTCTCAAAATCAACTTTCATACAAACCATCATTTCTATTGACAACATATTTTTCCATTTGCAATGTTTTAATTAATTCCAGTCAATTTGAAACAGAAGAGTAGTATGTTTTGACTGTCATAGTCAACAATGTGTTTGGCCCCAAGGGACATCAGAAGTGATTACAGATTAGGATCTGAGAACTCACACTTGCTGTGA
>1608_TGCAGATTCTCTATTTTGTATACAAGAACATCGTATTCGGCCTCA_NODE_1_length_216_cov_5.356482
AATGACCTTCTTACAGCTATTTTTTTCTTTTAAATGCATGACCTTCAAAGATTGTACAAAGTTGTCTTAACAGAAGAACATCGACACTTGCTAACAAGAAAGCCTCAAAATCTGATGCATCTAAAAAAATCTGCCATAAAGTATTTATGGAAATATACCTGAAGGCAAATATCGGAAGAAACATCTTGCTCGAGGACGCCTAATGATATAACGGGCAGGGATGTTAGAAATA
>1609_TGCAGAACCAAGTCAACTCAACTCAAACTCAAACTCAAACTCAAT_NODE_1_length_275_cov_7.309091
TCAAACATCTGGCTCGAGCCCACAATCTCGATTCCCGTATGTGAATTGTGTGAAGAAATGGAGGATCTCGAGAACGAATTAGACTGTGATCTTCGGTGCATATGTGGCATCGCTTGCATAACTCCGTTCACTAATCCTGAAGCAACTTTCTTTTTTGCAGTTGGGCTAGCAAGATTGCTTCTAGCAGCAAGTGATCGCTTGTTGTTTGAAGGTGTTGAGGGTTTCGAGTATCTCTGCCTAAGCGGAACCGGGAGTTCCGTTGGTTTCATCGTCAAATTCCCGCCTTCGTCTCCTGTT
>1614_TGCAGAAAGGTGAATGATCAACTCTAGGCAAAGACAGTGTTGCAT_NODE_1_length_381_cov_5.522310
TCATTGGTTATTATTAGGAGTTACAACCCTCAGGTGACACTAGGAACAACATATTCCTCATGAAGCAATAAGCCATTTGATTAAGGTCACATAAGTATGAGAACTGAAGTGCAAAAGGTCTGAATAAAGGTACCTTCCATATGTAATACGGAACATGACTCTCTAAGTAGGCAGCATGAAGCTGGTTTGAGATGTTGACCTGAAGCATTGTTGATACCAGTTTAAGAAAATAAAATGAAAATATTCAACAAACAGAATGCCACAATCTACTTCTTTTACGCAAGTGAGTTAAGTACCTCCATTATAACAGGACCATAAACCTCCCTCTTAAATTCATGTCGGTGGGATTGTACCCAACTATAAGCATCAGATATTTTTTCGGCTCCAGAATTCCGTAATGC
>1619_TGCAGGGGGGTTTGGCCATGGACTCAGACTAATATGAGAACATGT_NODE_1_length_295_cov_5.589830
TAGCCTGGTGCACATAAAAAGGGTGGCAAAAGAAATAAAGAAAGAAAGAAAGAGAAATGTCACTTTCTTCCATCTCTTACCTGGGTAAGAGCCTCTTACTGGTAAGATGTTCACAAAGACGTAAACAACCCCTTACACGAGAATGGAGATTCAGTTGCACTCTATCGACTTTTTAGAGGGTTAGACCAATAGATACCACTTATTGAGTATCAATCAAAGAGTTATTATTAACATTTCCTACTGGTGGAATTGAATTCCTTTCAATTGGCAAACCAAACAGATCAACAGAATTTGGATGTTTGCTGTCCTTCCA
>1620_TGCAGCAGGAAATGAAAATCTGATCTCTGACGGAGGAGGGGTGGT_NODE_1_length_205_cov_5.492683
TGCATTTAGGTCTGTTGTGGCCTTACCTAATGCCATGCATAATGAAAGAGACATAAATTTGATAACTGTACCTTTTACGGAATTTAGGTAATTGGCAAGATGAGATCACTAATGGCAGAAGATTCAATCAGCATGCCCAACAATTCTTTCTTGCTTGATGTGGATTCCAGGTAATTGACAAAACAAAAGTAAAACAGCAGCTCAAATTGAAAAGACTAATG
>1621_TGCAGATTCACAGTACTCATTTCAAGCACAATAAGCAACCTCATC_NODE_2_length_250_cov_11.848000
TTTGCACTTGAGCTGTATCTTACACACAAAGGCTGTTGTAATTCAAAGGCTAACATCCTACCTACTGTTGTTGTTGCATAAAATTGATGGAAGTGACACTGTGTATATGACTCTCATAAGACTCCATAGCTTAATCTTTTAAGACAAGTTCCTTTGTTGTTTGAGTTGCAAAGTGTAGATAAATACATTTGAAGCCTTCTTCACTAGTTGCCACTTGAACTGTTTGTATTGGACTTGTGGTTGGTAAACTTATACTACTTGCCAAAGGATTT
>1622_TGCAGTTTGATTTCACTTCTGACTTCCGAGTAAGATATTCAAATG_NODE_1_length_302_cov_8.039735
TGAGGACACTCAATCCTACAGTAAAAATATTTAACTGCACAAAAATTACAAGTACAAGGTAATCCATGACCGGATGAAATTGTATAAAGAATATAAATTCAACATTATGATATTCTGAAATGTAAAATCAGATTCAAACATTTATAGGTCTACTTCTGCACCACCAGACTTCAGACTTAAGACCTCTTAAAAACAAAACAACACCTTATAAGTTATAATGTTAACAAATTATGGTTGAAAAATGCTGTTTTATTAGTTTCCAAAGAGAACCAAATGCATTTGTCAATTCTAATGCTTGTATGCCACATGAAAACCTGAACTGGC
>1623_TGCAGTAACCCATAACACAATGTCAGGTTTATAAAATTATGCTAC_NODE_1_length_421_cov_6.957245
CAAGCCTGCCTTAGTTCATGTTCTAATTCTATCTTTAGCTGCCAGAAACATCGTATTTGCTGAATGACAAACAGCAAACTTGATCATAATCGAACAATTGTTTCAACATCCTAGGTTTGTGTGGTTCAGATAGTGATCTCATGATTGACTTTCTATGTGCAGCCTCTGCTCTCAGGGTCATGTATCAAAGTTTGAATTCCCCCGGACAGTTGACCAAGTGGAGCTCAAATGCTGGCGATCCATGTGGAGAGAACTGGAAAGGCGTTACCTGTTCAGGTTCAAGAGTCACAGAAATGTATGCTGCATTCAACTCAGATGTTCACATTCATGTGTTTCAGTCTTACATTTTGCAAATCTTTAACTTGATCTTTTTGTATCATTTCAGCAACTTATCCAGCCTTGGGCTATCTGGTGGAATAGGATACCAGCTTACGAGTTTGACA
>1625_TGCAGCGGTTCCAGCGTTAATCGACATCTTACTAGATTCCACCGA_NODE_1_length_227_cov_6.502203
TCCAAACCCTAGCATGCATCTTCAAAATCTCCATAGCTTTCTCCTTCATCTTGCTCCCACAATCTACTTGCAACACCAAACACAACTTCCCCACCACCCCTAACTGCAACATCTCCACCACCACACTGGTATTGCCGGAAAACTTCGCTACCGAATGCAATATCCTCACCGCCCTATCACTGGCCACCGGCGAAATGCGAAAGATCCTTTTTGAAACCACCGCTAAACCTGCCCCATGTTTCA
>1626_TGCAGTATGTCGTTTTCGAAGGAAAGCTAATAGAAGGTAACGTCT_NODE_1_length_211_cov_6.246446
TAATCAAAACTTTTATGAAATCACATATTCATCAAATGAAATGGACGGTTGAGATTGAGTTGCACAAATGTCAAAGGTTGTATAATAACCAACCTCTCTCTATATATATATAATTTTTTATTTTTTAAAAAGAGTAATGGTTTGTTTAGTATTAAATATATATTCGGAAATTGAAGGGGACATGTCGACAAAGAAGGGGCCGACGTGGATGATGGAATTGGAGATTT
>1628_TGCAGTAGTGATGAGTGGTGACTTTGATTTCTGATTCTTGTTCTT_NODE_1_length_283_cov_6.727915
CACAACTTAAGTCCTACCATGCACCACAATACGATCAAAAGAGCGTACTTGTACAAGAAACAAAAGAAAAGCCTAAAGCTAATTTGAACAATGGTGACCTTCGTAGACATATGGCTCCCGATACTCATAACCCAATAAATGGAGCACCCAAAAAACCAGAAGCTTCTAAAAACCACCTGGACTCTGAGGATCTTGGGATGACGATTATAACAATTTCAGGTGAAAACAAAGGAGCTATCATGGACTTCACCCCTTTTGGCAACAAGACTCATAAGTTTGGAAACAACCCACACAGCCTCCACA
>1629_TGCAGAGCCAAATTACCAAGTTACCATAACTGGGAATTAATAGCC_NODE_1_length_267_cov_6.595506
AGACTTACTCTCATACTATATACAATAAGAAATGAATCAATAGCATTGGGTCCAACTTGAAGTGTTTGAGTTTGCTAGGGCATTGCGTTACCATGAGAATTTGGCAAGCATTGTCTAGTGGGTTAAAGCAAACACTTTTGCAATGAGAACGCCTTCATTCCCAATCAAATTATGTGAAGGCAATAAACTTTAGCATCTTAGGTAGGCTGATTGTAGATATCTGAAGCTGGAAAAATCGTCATTGTTTTTAGTCTGGTTACGTAGATAGAGAAGATGGAAAATAGTATTT
>1631_TGCAGCTTGCTTTAAATTTGCTGCAAACCTATTTAAGCGATCCTG_NODE_2_length_204_cov_5.583333
GATGTATTGGATGCGAGCAGAGAAAAGATGTTTGCTAGTCTTGTTCCTGATAGCAGTGCCAAGGCTCTTTCAAGGTACACTGAAATGGTTGATGAGATCATTAGAACTCAAGCTGAGAAATTGCAGCAAGGGAGCGAGCTTGCTCGAGTGAGCCTTAAGGAAATGGACTTACCTGATTCAATTCTTGCTTTGGAAGGACATTCTGTCTTGCCAACAGCTCTATGGG
>1632_TGCAGAAAGAGGTGGGATTGCGGTAGGTTGAGATGGAGGTTTGGT_NODE_1_length_312_cov_7.073718
TCAAGAGTCAATTAAAGTGATAGCGAGCACGATGAACGGCAAGACCAAACCTTCATTCACAAACTATATGATGATTGAGGCCAAAAAATTGAACCTAATAAGCAATATCCCGTGTACATCTATAAAAATTATCATCGTTCCCTTTCCTATTTTCTGCATAACCATTTCACCTTATTATTTTCCCAATGGCCACTCAAGAAGGAGCTCCAACCCTTCCATGGTCACGATTACCCCACATCGTTCACCCACTGCCATCATCAACCCTACAGCCTCATGAAGCCCCACCACCGCCACCACCAAGTCAAGTGCATTTTACGCCAAGATTTCGAGCCGC
>1633_TGCAGTCATCAAGCAAAAGAAAAATCAAGAGAAGGTAAGCAACTA_NODE_1_length_388_cov_5.471650
CTCGAGGTTTATTTTCTAAATATATTAGTCAAGCCTTTAGGCAAGGACTTGACGAGCGTCGGCTATTATACACGCTATTTTTAACGTGGCACTTGTTAGCTTTTTGTTGTTGCAAGAAATTCATGGCATTTATGCTTTTCATTGAGGAGAAATAACACATGACTTGTAACTACCATTTAATGTTCTAATTAATTTTGTTTCTATGATGCTTTTAATAAATTGGTATTGGTATTATGTCTTAGTAGAACTGTTGCATCACTTGACTGCTATATATACTGCAAACATAGGCAATTACAAGTTTAGAATAACAAAGCAATTTCTTCACTGTTGATGTGATTGCTGCCATATCCTTTTTCCTTTAAAGTTGGTAGGTGATAGTTTATCAGAGCATTTGATTGGGTTGTTTAT
>1636_TGCAGTGGAAGGCATTAACCAAATCGTGACGGGAAATCTTACGGA_NODE_1_length_357_cov_8.212885
AACTTGCCTTTCTACACAAAGCTCCCTCCTAAAAGCTTACCAAAATAAGCCACTCTATATTATTAAGCCACTACCAAACAATCATGTATAGCCGACCGAATAAGCTGTAAGTCACATTAAGCTGCTAACAAGCGGCCCCTTACTGGGTCTACACTTACTGAAACCAAACCTCTTACACAGACGGAACTCTTACCTGTTAGCGCTTACCCAAGTTGTGTCGGTAAACGGTACCTTAGAAGTTAATTTTTTTACCTTTTTGTCGTCACATGTGCCTTCACTCATGATATAAGGATACTCTTGTTCTTTATGAAGCCCACCACTCTTCATGATGTATGCAAATGCATAATCCATGAGACCTCCATTGCAACCACTGTTGAAG
>1638_TGCAGAGGTCTTTGCCTAATGGGAAATTAATGAGACGAGCTGGTG_NODE_1_length_254_cov_8.031496
TTCATCACGCTGAGAAAAGACTTCCAAGATTTTATGAAGTATTACTACTAACATATATATAATTTTATCTTAGAATCATATGAAAACAAACCACAACATATACCATGATGTAACATCACAAGCACATCATACATAGAGTTTTGTATCACAATTTGCTATAAATAAATGACTTGCTGTGATGTCGGGTAGGAAAATCAATAAGAGCATTTAAATCACAAAATAGCAACCTGGTGTATGCTTTTACATAAAACTCAGTTGACAATACAAGTTAAAATA
>1643_TGCAGATACTGACACAAAAATGTTGTGTTGTCTGTGCGTAAAATC_NODE_1_length_367_cov_5.468665
ACTTAATTGGCAATAATTCCTACCCTCCTGCGTGGATTCTTGTGCCATGCAATCTACTTTCCATGGGGCAGCTTTCTGATATCATAATATATGTAGAAAGGTAATGAAAATGTAAGGAGTAAAAATGAACCAACTTACCATGGTTACAGAGTAGACAATGTCTGACCGAGTGATAGATAGTTGAGCTTTCGTGCCATTAACTTCTATTTCTCAGGACCATTCAGCAGGCTTCTTTCATGAGATAATAATATTCTGGACGGAGGTGTTTCTACTGCATTGCACCAAGCATATCACACTTGGATAGCAGGTCTACCTCTGACAGAGGAGTGTCCCTGTTATTATCATGATACTTCCGCCTGTTGATAGTGGTGAGGTTGTCTGATATCA
>1649_TGCAGACAATTGACATGAATCAGGTAATTGAAAAGATTTCCTTTG_NODE_1_length_330_cov_6.372727
TTATTACTGTATATTGATGAATGGGGTAAGAATGAACATACCTCAGAGGGTCTGCCAAAACCCTTTGACCAATCGTCACAAAACTTGTCTCTTGATTGGACATGAACCACGCAAGTGATGAGACACTGTAAATCAACAGCGAAACTGAGTACGACCATTCTACCTCGAGAATAAAAGAAAAGTACCCCTCCCTCCTTCCCCAAAAAAAACACATTTTTGTCAACTTAAGTCTAAAGGTTTTTCAAGAAAAGATGAAGGGTATACCAACCTTCCAGTAAAAATATGTTCCCTCAATCCCAGTATTGTTGGTTTACGTTTGCCATGGTGATCTTTGTGGAATTCCTCCAATA
>1655_TGCAGCTTCTCTTTGGAATCTCACAGGTTGATTCAAGTATTTACT_NODE_1_length_228_cov_5.614035
CGGGTCTAACCACTATTAAAAACCGGCATTGCCTGCATCTGTGTCAAGTTGGGCATTATTGACATCTATGCTAGGGAGCTTTGTATGTTTTAACTATCTTGTCCATCTAAGTTTCGTCAACGTGAAAAAGCTCTTGGTACTTCCCAGTTTATGATGGCAACCCTAAGATGTCTGGGTTGCAATTCCTTTTTCTTATTCCTAGTTGTATGGGGAGACCTCTGTTATGTGCTGTTCATTTTCCTGGAT
>1661_TGCAGAGGTCCAAAAGTAGCAGATATGGTTCTTGCTTAGATGATG_NODE_1_length_374_cov_6.574866
CTTACCATCAGTCATGGTTGACAAAAGATCTAGAGCTTTATCAATATCATTAAAAGCACAATAACCCTTCATCAAAGTGTTGTAAGTAGCAGCATTTGGGGACGGACCCCAACAACACATCTCTCTTACAAGCCATTCTGCCTTCTCGAGTGTACCAACTTTGCAAAATCCATGAACAAGGTAATTATGTGTAACTACATCTGGAACAACTCCTTTATGTATCAATTTGTTCCAAAGGCACAAGGCCACCCCCAACTTACCGTCCAAGCTCAAATTCCTGATTGTATCTATATGTTGAGTGTAACTTGCCTTCAAAGTGTAGTTGTAATGGCCAATATGTGCCCATGACATGTTTTCCCTGAAATTTCATCAAGATGATCATAACTATACAGCCAG
>1667_TGCAGAAAAAGTCTAACCATGAATCTAAAACTTCCTTCAATAATA_NODE_1_length_293_cov_6.348123
TATCTATCGCATGAATTCTAGTGGAAATGCTGCAAAAAAGGTCTCTTTTTCTTTATTACTTTGAATGGTTACAATTTCTGTTGGTTTTTATATCGAGTGGTGTACATGCAGGTCGTGAAGCAAGATGAAGAATCTTCAGAATTCCTTGCGCTGCTGAGTTCTTTGTAGCACACAAAGTTAATCAGAGGTCCTGCAATCTTCCATAATATTCCAGTGAAAGATGCTGGAGAACACAAGGTTAAACCGAGGCCATACCCTTTCTGATAACGGTTGATCGCAACAAATTCCTTCTTGGAATGTCTCCAGCAAAG
>1669_TGCAGTTTATTATGAAGATATGTTCGTTAATTTCAACTTGGCAAC_NODE_1_length_220_cov_8.000000
TGTTAGTCTTTTTTATATGTTCTCAATTTGATTTTACTTGGTTTAAACAGAAACACTCTTCTAGATTATAAAATACATATACCAAAGTTTCAACCCAACTAATACGGTTTGAATTGGGTTGGTACAATAAATATCCTCAAATTCAATTGCAAAATATTTGGTCCATTTTGAGAGTTGAGAACTATCTTCTAACGTCTAGGAACATAAACAGGTAAAGATGTCGGATTTCAAAAAAGTGGC
>1670_TGCAGTTGGAACAAATGTTTCATTAGCTTTGTGCAGAAAAAAAAT_NODE_1_length_297_cov_5.087542
CTTATTTTGGGACGGAAAGCGTATATTAAATGTTGGAAACAAATAAAGCTCGAGAGATTTAAGTGTAATTGGTTTACATAACATCCTCATGCATAACATTTCTGTGTTGTCGGTTATATGTATCTGCACATTCTCAAAGCGTGTCGAGTATTAGATTACAACTACGAAGAATCCATTACTCTTTTCAATCATGAAATTTTTTGGCTATTTGCCAATGTCTTTAAATGTTATTTTTGTCATTAAGATATCGTGTCATTGAGTTCGAGCAGTTATGTATTTTAGCTTAAAATTTTGCCAAACCGAAATTAATATGAG
>1671_TGCAGGTTGCCTCGTATGTTGTTACAGTTCCTAAACAAACATGGG_NODE_1_length_207_cov_9.004831
CCGTTACCCTTGTCAAGCATGTAGATTGGCATGGTCTACATTGAGATCTATAACACGCAAAAGGTGACCTGATGATTATTGTGAAGAGTGGAGACAACCCATAGGATTTATAGAAGAGGAATTTATGAGGATGAACAACAATTCTTAAATAAAAAGGGACTTTTTTTGTTGCCATAAATGAGTTTTTTGGATGCAAAAATGGAGGTATATAACTATTAAAGCTAACT
>1675_TGCAGATCCATTATGGCCATCAAATATCTGCAAAGTGAAGTTGGG_NODE_1_length_443_cov_7.627540
TTTAGGATTCTACTGAGTGTATCATGAAGGATTAGGAGGAGTCGGAAGGTTGAATTTATAAATCTGAATATTGTAAGGGACCAAGGAAATGTCCTGCAATAAGAGTGAGCATATTCCGCTGTCGGCGTTGTTGAAGCGTGAATTGGCGAATGAGAAGGCTGAGAGGCCGGAAATCGTTAGTGGTCAGGCTAATCAATCCAAGAAAGGGGAAGACTTCGCATTAGTTAAGAGCGAATGCCAACGCGTGTTAGGGGATGGTGTTACGACTTATTCTGTCTTTGGGGTATGTTATGTCAACCACTCACCCCCTTTAGCGCTTTCATAAGACTTCAATGACTTTGTGCCTTTGTCTTTGACGATGTTGATAAGATTGCAATTACTCTTCTTATCTTGTCCTTAGTTCACATTTCTTGCTTTACAGTAGTTGGTGAATTGCATTTGAAACGTATAAACAAAAATGCGGAG
>1679_TGCAGATCCAACTCTTCCACGCACAAAAGCAGTTCGGTGTGCTCA_NODE_1_length_223_cov_9.022422
ATAGTTTGCTGCCATAAAAGATCTTTGAAGCTCAATTACTAAAATAGAAGATGAGGTAAAGTTCAATGAGAAGTAATGCAATTAACTATATATTAAAATAAATATCAAACTACAGGAAATGTTGTGTGTGTGTGTGTGTTTAAAACTTGCAGCAGCTAAAACAGAATGATGACGTTATTGATGTTAAAAGTTAGCATGCATGCAAAAAGGGAAAAGAAAATGGACGCATATACTGCTGAAGATGT
>1684_TGCAGACAATATATTTACATAAACCAATGGCATTCTAGATATCTA_NODE_1_length_329_cov_6.048632
AACCTTCACAGTGTTTTTGCTGTGAAGGTTCGACTTTTTAAACCTTGACAGTGTTTTTGCTGTGAAGTTTCAAGTGTAAAAATGTGGTCTCACGGGTCTCACAAAAACAGCCTGGTCTCACGTGAACCCAACCCTATATATACATGTGTATATATATATAGTTGTTTGGTAGCATGTGATTAAGGGCTTGGGATTGTAATGGGAAGTCATCTAGTTCAAAGTATGAACTAATTTGGGAACCATTCAACTCCGTGATGTTTTCAGCATACACATGTGTGTGTACGTATATATATAGTGTTACAGGAAGATTTGCATAAGAATTCTGATAAATTGTTGATTCTTTTATATA
>1687_TGCAGTGTATAGTTGTGCCTTTTAAGAAAAAAGCACAATAAACAC_NODE_1_length_334_cov_7.431138
TGCTTAAAAAATTAAAGGCTTGTACGGTTGTACCAGTTCTAGAAGCATCTTCTTGGTTGCTTAAAACAGTCTAGAAACAGTCTTAAGTTTGTCCCGCATTATGGTGGTCGTGAGTAATAGCCAAACCCAGACTTACCTTTTTAGCAAGCCATGTACTATATAATTATTCAATCTAGGATGAAGGATTATAAATGATACATCATGTGTTTTTTATTTAACTGATTTTATAAATGGGATAAGTATTTGTTGGATAATCTTGTAAAGTCATTTTGTATCTGATTAAGGATCTATGATGCCATTACCTTGTTTGTGAACTGCTCACAGACCTTCAGCAGGAGTTTATTGTGCTAATAGTT
>1688_TGCAGTGAAAGTGAGGAATCATATATTTAGTCCTTGAGAGTATGC_NODE_1_length_439_cov_6.002278
ATTGGCAAAAGACAACCCTGTGACAAGATATCATAGAAATCGCAATACTTTTCCATTTTTGTGAAAGAACATTTTTTATCAAAAAAAAAAATTGATCATCACTGGTTGGTTACAAGTAACATCAATTAAAAGATTAAATTTTACCTCAAGCATGAGCTGGCAGAAACCATTTGCATCCAATATCCTTATATCAGTGTCTTTATGTTCATGAAAAAGGCTGAGTAACGTGTCAATTAGGCCTTCGACGAGAACTCGAAGTATCTTGTCCAGCAAGGGTTTACAACCAGCAGAGACCTATGATCAAAGTTCAGCCCATATTCAAACTTTGATTTGCAATCACAGTAACAATGCGCTAATTGTGACCATATAAATAATCTTAGCTACATAAAGAAAAAAAAAATCCTCCCTGCATGTGATAAGTAGAAAAGGCAACAAAATATACCTCTGCATGCACAGCTACA
>1692_TGCAGAAAGCTACAGCTCAAAATAGACGATACTGAGCCAATTGCT_NODE_1_length_258_cov_6.701550
TGTTTCATTTTAATGCAATTTTCCGTATGAATCATCTACTGAAATACCTGTTGATGGCTAATATCTAAGGTCCTCTCCTCAAATTGGCTGGCATCAGTGATTCCAAGACCACCAAGCAATAGAATGTTAGAATCTGAAATCTTTGGCATCACACGAAGATCATCTGTGATTATAAAAGTTAACCCATCACAAACAAACACACTGCCATCAAAGCAAGCAACTTGGCCGGTATTATGAACTGTCGAAGCCTCGTATTTACTTTCCCGATCCATCAACGC
>1693_TGCAGTTGATGCTGAGTTTGCCGTGCATACTTTTTCTTGTTTATT_NODE_2_length_354_cov_8.242938
TAAGGTGATATGATTTCAATGGTCCACCTTCTATAACTAAAAACAAATGATGCATGTTTCTTAAGTGCAGAATAGCATACGCAAGCAGCCCAGCCGTGTCGTTTGAGAATCACCGCCTTCTTCAAGCACAACTTGACAGTGGCAACATTTTGTGGGCCAGTCATACTCTCCATCGATTACCCACTCTGAGTATGAACGAACCTATGAAATCAACTAGAAAATCTCAACCAACTGACATGAAATCTATGATAAGGTGACCAGCATGACAGATGCAAACACTTGTTATATCCTATATCAAATATTACAACTTACCACACAAATTTGGTGCTCTGGAAAACATATGCATTCTCCACAAACGGGGACCTTGTGCACGAAG
>1694_TGCAGAGGGATTATTGTCCTTTGCTTTCTCTTTCTCTCTCTCTCT_NODE_1_length_210_cov_9.109524
TAGGTCACCGGGATATCAAATTGGAGATCAAATTCATACTTGAGCAAATTATGCACATACCAGCACTTTCCAGTCCACCGTGTTCCTTCAGGATTAGCAGCGGAGATACGAAACCAATCGTTGTCTCTGGATTTGTTCATTGAAGTATATGCAATCAAGGCTTTGTATTCCTCCTTCAGCCGCTGCGTCCACGCAGCACCATCGCGAGGGCCGGCTTTCACTGTTAGAAGAG
>1696_TGCAGTCTGATCATGGATTAAAGCGGAAGATTAGTGGATTTCACA_NODE_1_length_261_cov_6.593870
ATGCAAAAACGACACATTTTCATTTGCTGCTGAATTGCCGGTCTTCAACATGTCAAACTGACTCCTAATATGTTTCTTAAAAGGTGGAACTGGTTGAGATGTTTGCATATTCAGTGAGGATCGCCAAGATCCTTTCGATGATGGTATAGAGACCTCCGGATTCATCATATTGACACTTGACGAATTCATTCTAGGTGTCAACGACAAGAGATGATGTGCGTTGGCACGTGGAAAGCTATCGATGAGCGGAGGCCTTTGCCCACGAGGATTGTAATGATG
>1698_TGCAGAGATCAATGACCCAAATGTCTGCTGATCAGGGTCAAATCC_NODE_2_length_239_cov_5.753138
CGATTAGGGGAGGTAAGTACTGTGTTTCAGATGTATAAGAAGATGCAATGTGAAGGAATTAAACCAAGTTCGGTCACCATATTAGCCATGCTCTCCGGTGTTTCAGAGAATACCCATATCCAGTCTTTTCATGCTTGTGCAATCCAATACGGGTTTTCTGGTGATTTGGCTTTAGCTAATTGTATGTTGAGTTCGTATGGAAAATGTGGGAGAGTGGAAGATGCTAGGAGCTTGTTTGAATCAATGGATAAACGA
>1699_TGCAGTTGGTAGTAACCTAAATAGTGCTTAATGGTTGCCTGATTA_NODE_1_length_286_cov_5.402098
CTGAAACCTCTGTGAACCGACACAGATATCGTTCAACTTCATCCCAAGCACCAGCTTCAACTTGATCTTCAAAATATTTCATATCGAAGAAAAAAACTGGTTCCTGGTCCGACCTAACAGATGTGGTTCTATAAGGTAGTGAGTATGGGGTGGAGCATGACTTCCGTTATTCGAAGCACAGGTATTATAAATAAAAAAAGCTTCGATATCAGCACTCGACTCGTTCGCAGATTCTTGCAAAGTTGGTGCTGACATTAAGACTGAAAATTCCAGCAATACCAATTCAAAGATAACGAATTAACTT
>1701_TGCAGAGGCTGCTCTTAAATTCTCTCTTAGCCAGAAGAACAAACA_NODE_1_length_286_cov_6.129371
ACTGAACAGAAAGTTAAATATTCAAAAAGGAATAAAGAAAAGGCATGAAATGATGGAGGAAAAGAAGAGAAAGAAAAATGTGGAACCTAATTTGATTGGCTCATCAAAGTTCTCTCTCAATGTAGAACCTGATTTGATTGGTTCATCAAAGTCATCTCCCAAATCTAAATCTGAAACTGAAAAAGGTGCCCTAGAAAACAAGGCTTCTAGCTTAGGAACAAGAACGTCTCGAGTTTCTTCAACATTCACATTCTCATTTTCTTTTTCTCGCTTTATGCCCTTGATGATACCACCAAGTAGTCCT
>1702_TGCAGCACCCAAGCACTCGGATTTTGTTCTAGGACAAGAGATAGA_NODE_1_length_265_cov_6.528302
AAGTTCAAGCAGTCGAGCAAAAATAATAGGTACCATAATAGCAATCTCAGGAGCAATGGTGTTCACATTGTATCAGGGACCAAAAATCATTAAGACGATTCTTTCTCCTGAAACACCCAATCAGCTTCTTTTATCACAACCTTCGAATTGGGTATTTGGAGGTCTGATTCTTGTTATCGCTGGAATCTGTGGTTCCTCATGGAATGTTTTACAGGTTAGATATCCTCTGATTACATGAAACCTGGACTCATTTTAAGCAATTAATTTCTTGATTTTTGCATCCAG
>1705_TGCAGAGACATTTGGAATAATCACACATGCTAATAAATTCGTAGG_NODE_1_length_248_cov_5.334677
TTTTTTGGGCACACACGGAAGATTGGACATACTCTATATTCTCTCTGGTTTTTGATCTTGATTTCGGCCAAAATCAAGATTGTTGCTTTTACAATTATCCCAATTCGGATTTCATGATACGAGGCATATACGGTCGAAATATCGAATTTGGAAAGTGATTCACACGATTGTAGAAGAAATCTGGTTACGGTTTAACATTTTTTAGGTGGGAGGAAGGTGCACATAGCCCTATGACTACCAACCTCCAAACACAATTTTAATCCA
>1706_TGCAGACTCAAAAGATCCTTCTTCAATCAGGTTAGCTTCAAACAG_NODE_1_length_217_cov_5.129032
TTTATTACTGCAATAAATTTCATATAATATGTTACAAATAGAATACCATGGTTCTAAATCCTGTGACAAACTTGAAAACAACGAATTTGACCTCAAAATTCAAGGTTATCTCTTCCATTTAGAATGGAGATAGTATTTAGAATTATCAAGAAGTCTACATGGTAAGTTACATGATCAATCAGACGTTTGCATCAAAACTCAACCGATTGACTTTCCTATTCTTCCTCTAACGG
>1708_TGCAGAATCAATCTTAAGCCTTTGTCCTATACTAACCCGCTTCAA_NODE_1_length_228_cov_5.798245
TGTTTCTAATTCTTGTTTGATTGCAAAACCTAAGTATGAAGCTGTGAAATTGGTCCTTTGTGGTTTGCCATTTATGTTTCTAATTCTTGTATCACTTGATTCACTTCACTGTATGTTTGTTAGTCTGTATGTATAATGTTAATGTATCATGTATGCCTAAATCCTAATTGAAATCCATGCCGTTTGCTGCCATTTGTTAATTGTTGGGTGGTTGACTGTTAATTATACATACTGTATCATGTAT
>1711_TGCAGGAACAGATGGCGTCCCTCCAAATTCTTTTATTTACTTTGA_NODE_1_length_292_cov_7.417808
CCTCTGAAAGATTTTGATTACATAAAAATTGTTAGAATAAAAGAAAGCAACAGCAAAAATATATTATTTACCATCTTTCAAGTAAAATTCAACACCCTCGTTTGGTGATTCAGCAACTGTAACACCATCAAGCAGCGTCACTACATACCTCACTGCACCAACCAACATCAGTGACTGATGAGATGTATTTCCTCATTACTTGTCAGCTAACAAGCCCTACTTAATGGAGAATATAAATTTAAAAAGGAGCATTGCAAAAGGAGTCTAAAGGACTACCTTTAACCTCATCCAAATCACCAGGTTGCCCTGTCT
>1712_TGCAGGAAACCCCACAATGTGGCAGTGGTATGCAGAAGAATGAGG_NODE_1_length_209_cov_6.516747
AGGGTGGGATGTATAGAGACCTAACCTCTGCCCAAAGAGTAAAGCAGTTGTTTTTGTGGTCTGATGTATCATACCTCTAGGGTAAATGGCACGATTGTCACACCATGAATGTCCAGATTGCACTGCACCAAATTCCAGAGGCTCAACATTACAGTTTATCCTTCGTACAACTTTGGCCACTCGAGGACCCTTCTGGCGATAGTACCTATCCAAACTATTCTGGAT
>1713_TGCAGCTGCTAAACAAAGGGGAGTGTTGCCACCTTTATTCTGAAG_NODE_1_length_266_cov_10.090225
CCGGTGACACTAAAATCACCAACAGGGTATTCACATAATCAAGATGTTTAACCTTCCGTTCGATTAGCATCACTTTAAAAAAAGATATTGTGTTTATCTTTAAAGGAACATGGCATTAACTTAAATTGTTAAATGCTTAGATGGAAGAAGAAGAGAATTCGTCGATACTTGTGTTCCTTTATATGAAGCATCAATCACAGGAGATTGGAAAACTGCAAATGAGATCCTTCAAAACAGAAGATATCAGCTGGTACGTTATAGTATCACTGAACATTGTGACACCGCACT
>1719_TGCAGATAGGCCACAGAACGAAACCTACATCCAAGAAATCAAACA_NODE_1_length_464_cov_6.025862
TTGTATGGAATATGTTTTTGATGTTGAATGTGATGAGCATTATTGATTTTCCCTAAAATTGTTGTCATCGATGAAGATCAAGATCTGACCTTAATGATTGTAGTTTCCTTAAGGCCAAGATTCGTTGTTGGTTCTCCGTCTTGATCTAGGTCGAAGATAATGATTTGAAAGCATACTTTTGTAATAATTAGATTTCATTTAGAATCATACGATGATATGATCTATAAGATGTGATCTTGTATTTCTTTCAAATGAGTTCTTGGCCATGGGGTTTACTGATACCATTTTGAATTTATGCAGAAAGTTTGGTTGCATAAGGGCACAGGAAAGCCTTGTGTGTTGACGTCTTTTAACGGCTTATCCATAACTGGCATTGATGATCGTAGATACTGGAGCCGGATTTCTACCGAGGAATCTAGGTAAAATAGTTGTTTGTTTCATTGTGCTTGGTTGTTTGCACACACTTCACTGCATTCATCCTACCCT
>1724_TGCAGTGAACTGGGTACAATGGTCTACAAAGAAAAAGAAATGAAA_NODE_1_length_230_cov_5.091304
TCTGCTGATATAACCAGATGTACATTCAGCAAAGTCTTTGCAAAAGCAGGAATGCTCGACTTCTTGAAAAGCTAGGTGGACTGCTGCTTGTTTCATTCTTGCTGATAGATACCACAGGCTCTCTCTTCTAGTTAGTATGAGGATGAAATTGGAGCCATGCAGGATTTTTCTTTTAGGTTAGATTCGTTAAACTTCATCACTAAATCACCATTCTCTGGACTGTAAATACCCTGGTACTTCTTTAAC
>1728_TGCAGGATGACAAGAGGATAAGTTACCACACAGACTATTTGTCAA_NODE_1_length_385_cov_7.106493
TAAACGTGCTTAATGTGTCGCAACTTCTTTAGCATTATGAATTCTGGGTTATTATTGCAATGACAGTTGAATGATCATGTTAATATGTTTTTTGCTTGAAAGCCATTTGTCACTTTTCTACAGTTTCTTCATTCACGCTATAAAATTTCATTTCAGATAATAACAGGAACCAATTCACAACAGATGGCATTGATTATACGACAGGATGAGGTAGTGATCTCAGAACACCTTTGAACCAGTTGACAGAAGACTTTGGTATTCTTGTCAGATTGTTCTTGTAGTCCACATAATACAGTCCAAATCGAACAGTATACCCATAGTTCCATTCCCAGTTGTCAAGCAGCGACCACACAAAATAACCACGCACATCACATCCATCTTCCCTGCATTATTAACCATTAATCTAA
>1730_TGCAGCTCACAATAAGGTAGTGAAGTGATGTTACCACTATCTGAG_NODE_1_length_315_cov_6.711111
AAGCACAGTCAGCAGAAGGTGAAGAAAAACTATTGTCAAAAATATGGGAATAGAAAGGATCTTTATTTAACACTCCCACGCCTAACCATATATCTTAATCATCAGTGCATATCATCTACTGATATGGATAAAAGGATCCAACATTAGAAAAACTCTATAATAGATCCCCACCATACACAAGGCAAGATAGGCTTCAGGTTCATTTAACACTTTATTGGCTGAGTATTCCAACAAGAGATCAAAATGTTACATAAGAACTATCAATGATTTTTCATTGATTTCCTGTGACCTCTCTAAAATGTAACCACTTACATAAAACTGTCCTTGCAGATGCATA
>1733_TGCAGTCGAAGATCTGCTACTATGATCCTCACTGTTCTCTGAATC_NODE_2_length_311_cov_6.659164
TTGCTTTTTTTTGTTTCTCGTTTACATTCAATCAGTAGAATTTAGGAAGTGAATGCTCTTCACTACATTTGATGGATGATAATGTGTAGATAGACTTCGGAAATCTTGGAAATGTGAGTGGTAAGAATATAAACCATGGGGATGTCACCTTACCAGACTGTGATGTCTTCTAAAGAGGATGTGATTAAGTTGCAGGAATTGAAAAAATGGCGAAGGAAACCTAGAGAACTTGTTAAGAAAACAGGTAGTAACTTAGATGGTAGAAAAAATGGAGATTTTTCAGAGAGTGATGATTCTATCCCATCGATAAATACTATGGTGAATGTTAACGGT
>1735_TGCAGAAGCGGAGCGAACCATACGAGAAGGTCCGAGGAATGATTG_NODE_1_length_218_cov_6.692660
ACTCAACGTAGTAACCAAAAAAATAAAAACTTGGATCAATGCGAAGTAGCAGCCTTGGGTTTAAAATTCAAGGTGTAGAAAAGGAGTAATACGTTTGTCTTGCATTCAAATACTTAACGAGTTAACATAAGGTAACAAACATAAAAGCTCCAATCACAACCGAGTAGATAAAGCATCCACATTGTCGAAGAGAGAAAGAGTACGCACTCCATGAAAGAGAAGATCGAGTAGAGGAGAA
>1740_TGCAGGGACTTGATCTCCTATTGCAAGATGTACAATATCACCAGG_NODE_1_length_366_cov_6.773224
ATGAGGCCGGCTCTCTTGTTGAAGGTCATGACCTTAAAAAGCTTAAATTTCATGGTGGAGTGGAGGGTCTTGCTGAGAAGCTAAAGACATCAATCACCAATGGGCTTTCTATTGATAATGAAGGGCTAGTCCGCAGACAAGAAGTGTTTGGAATCAACAAGTTTGCTGAAAGTCCACAGCGGAGCTTCTGGGTGTTTGTATGGGAAGCCCTTCACGATATGACCCTTATGATCCTTGCAATGTGTGCCTTTGTCTCTTTGATTGTTGGGATAGCAACAGAAGGATGGCCAAAAGGAGCTCATGATGGTCTAGGGATTGTTGCAAGTATCCTGCTCGTAGTGTTCGTAACAGCAACGAGTGATTATAAACAATCTCTACAGTTCCGGGA
>1744_TGCAGCACCTTCCTTCGCCGACCAACATCGAAACCCAAATCCACT_NODE_1_length_215_cov_5.386046
AATGAGAAGCAATATGAGATTGATAAAATAAATATAATAAAACACATTATTCACTGTCTCCCTCACCACTCCTTCGCCAACGACCACTTTTCCGATCATCTTGTCTGATAGATCCCCCACATATCTCGTAGACACAATATGTGTATATGCATAATGTGCAAGTGTTACATACACATTGTATGTATTATACGTATGCATAGTGTGTGTTATATATGCATCGTATGTGTGTATGTGTGT
>1745_TGCAGGCCAACCATATGTAAAAGCACCTTGTCTTGTTGTCTGTTT_NODE_1_length_394_cov_6.621828
TTGAAACCCTTCTGGTGCAAGAAAGAATGCTATTCCGTCACCATAGTGAGACTGATTCCAGGAGTCCACGGTGAAAGAAAATCGGGTAGTGAAGTCAGCTATCTCTCCTGAATCCTTGTCCCAAAGTTGCAACAATTTCGGATAAGTGATCCTACCAGTACTATAATGCATTTCCTTGTCCCTCTGATTTCTTGTTAGCTGAATGTCAGGACTAGAAGGTGTAGCATCTCCATAGTAATTTAAGTCATGATTATTTGGGTTGAAACTAGTGAGATTAAAGGTTAGATCTGCCAAAGAGGGAAGTATTTGGAAAAGTGAAATTAGGATTATAATTGTGGGAGAACATAGATGATGGAAATTATTGTTCCTAGAGTTACAGACCAACATTTCTTCTGTAATAGAATGATGAACCTTAC
>1749_TGCAGTGATGTTCGATCAAAGGCCTTTCAAGCAGTTGAACAGTTT_NODE_1_length_471_cov_5.808917
AAATAAAAAATAAGAACAATTTTGGAATGAACATTTCAATATTTCCAAGAATTTATAATGTTCAGAGACAACAAATCAGAATAAATGATTTACATTTGAAATAGGCTCTAGTTAAGTATTAACTGCTTCAGAAGGAAGCCTTAAAGGTTGATGACTAACTAACAACACAAGAAATTCAGTCCAGAGTTGCATGGAAATTAAGGTGGATATAATGTTATGACTGATGAGGTCAAAGCATTGACTACAAAAACTAGGGCAGCTTTACATGATAAAGATGAATGATCCTTTTTCAGTGCAAACACAAATCTGGTAGAAGTATCGTAGTATTAAAGTGACGTGGTAGTGCATATCTTATGCACTACACCATCATCCGCATTCTAGGAAAGGTGACCAGGTCATCTTTGATTCAATGGTGCCATTGAAACCCTAATTTCAAGGGCTCAAACCTCATAAGAAATGTAATTCACATGTTTCATCGATCGACACACACACA
>1751_TGCAGTGACATTTACAGCTGCTTCTTGATTCATTCATAAGAAAAG_NODE_1_length_340_cov_5.141177
AAATGTTATTAATGTTTATATGGGTGAGGGTGAGTTGAATAAAATTCATGGGAGTTTAGTTTGAATGTGAAACAAACAAATTGGCTCCCAATTTACTTTTAACCACAAGGATAGTAACTGATTAGTTTGAACTTGGCTCCAAAGATTAAAAGTACCAGGAGGTACCAGGTTCAAATCCTGGCTATCTGCAAAGCAAATGGTTGCCCTGGGATTAGTCGATTTGCATAGCGGATTGGATATCCAGGTTAATAAAAAAAAGTTACACCCATAACTAATCTATTATTTCTTTTGGAAAAATATCATTTTGCTACAAGTGGAACAAAATTTCATATCCACCACCACCAATTAATTATACCTT
>1753_TGCAGTCCTGCCATCTGGGTATGGCTATCTTTGTGTCTAGTATCA_NODE_1_length_252_cov_6.531746
CTCCACAATAAAAATGATTAATTACCCTCTCATAATTATAATAAAAATAACAAAATAAAAAATTATAATTGGTTGAATGAGGTTTGTGCAGATAACGTGGTTTGCAAAGTAAACCTCTATATAATATATATATATATATATGTATATGTGTGTGTATATATATATACACGTATGTATATGTATATATGGAAGTCTCAAACGGCATTGTCCTTTCTTTAAAGCATGCATATGTTATATACCCACAAATGAAAACAAATTTTAAGAACTCAA
>1754_TGCAGGAATATCTTTTGCAATTGTTATATTTTCTGAAGGTTGCAA_NODE_1_length_320_cov_6.403125
CCTTAGCTATTTGCATATGGGTTGAATTTATCTTTGACATCAATGTACCAGAATTTGTTTAATCATCTTCCGAGTCATGTATTAAATGTTTTAAGCTCCTTAACGATCACTTTTACTGCAATATTTTTCCCTTTCTGCTTCTTTCCTCCTGTTTTATTTGTGTTTGTGGGTGTGTGTTCTACCGTTTTCTGGGTCATACAAAATAAATTGTTTTACAAGGATTTATATTGCATAGCGAAGCGAAGGCCATTATATAGGCTTAATAGACCAAAATATCATGTGCCCAGGATCATATGAGTGGGAATTGGAGTTTCGGTAGCAATTACCATCCTTGTAGCCAAC
>1756_TGCAGTCGAGTAAATATGATTGCGATCTTTCTCTTTGAACTTGAT_NODE_1_length_327_cov_6.302752
TTATCCGATTCTATCAACACAAAGCAGTGGTTAAGAGCCCTAGAGGTAAGTATATCGTCAAATCTGCAATCCTAAGTAATGACTGTATAAATTTAGTTTTTTTCTGAATCGATTCTTCCGATTTATGACTCAAGGAATCGTTATGTTACGATTTTGTGGATTGAGGTTGTTGCATTGTATTTGATAATTTCTCTTTTGCATGGTTTTGACTGTCTGAAAAAAGTTTACATTCAAGGGAGCAGATTATTCAAACATACCTCTTTCATTGATGCCCATGCTTCAATGATGCGCGTTTTCAAAGATTGTGTGTTCTTATCACACGAAATCAAAAGAAATTGTTGGGCCATTG
>1759_TGCAGTCTGAACTTAGCTTACATGATATCCTTGCCCATATAAAAC_NODE_1_length_282_cov_5.375886
ACATATATACAGCAGAAATGATCCAAGTCCAGCCGATGTGAGGCTCCAACATTAACAAACATGAAAAGATGTCACCTTCCCATAAAAACTACAATCAATGACTTCACACATACTTTTAAGGAACATGTTCAACTATTTATCAAATATCTGAAGTGCCCTTCAATAAAAGAAAAAATAGAAGGAATCTAGTAAAAGTGTATTCCGTCATCTTCAATAATCAACCACAATCCATGATGATATTGAGTATACTTTAACCACCAGAAAGATCAATAACATGAATGGCACACGAAGGTCAATA
>1760_TGCAGCTATAATTCATAGTTTCTTACATCCTACTTGACTACAATT_NODE_1_length_294_cov_8.585034
CAAAAATGAATATGTAACTTGTCTGAGTTGTCTCATCTCGAATGTTCTTTTTTTTGGCTGAAGTAGATTCAAACTTGGGACTGAAATGTGGTAGGGTACTATTTATCTACTAGATTGCTGGTGCTTGTTGAATGTTTCTGATCCATCCTTTTGGTGTCAGTAAATGGGGTTAACATATTTAAACCTGCATTCATACCCAATCTCTTTACCATGCTTATATGCTAGACTTATAATCCATTGTACATAAAAATATATAGATGCATACTTGAGGGATAATAATCTCGTTGCTAGTTAAGTTCCTTGATTGCATTTTGAG
>1761_TGCAGATTTGACTCAGATTGTTCCTTCATAACAATCTAGACTGCA_NODE_1_length_343_cov_7.524781
TACATGACTTAATGGAAAACCAACGAAACAACCTCTTATTATGATATGGATATTTATGGAACCCAAATATTCATTAGACTAGATGGACGGTTGAGATTTGTTTGTATGGATTAAGAGGTTTGCAAATGATTGGGACACCTTAATTGGTTTTGCTCATCTATTCGTATGTTATCTCAACCTACTTTTCAAAACTTTACCATATCGACTTCCTCTAATTGCTCAGCTCTTTGAGGGTAGAGGTCAGGTCTGCTACATCTTAACCTGCTTAGATCCCATCACCAGATCAGATATACTGGATTCGTTTGGTTTGATTTGTACATGACTAGTGGTTGTTTCCGAACCTTTAGATTAACTATTTGAAGTGT
>1762_TGCAGGTGTCGAGAATGAAAGAAACCCGTATACACGATTCTTTCC_NODE_1_length_326_cov_8.138037
TTTGCCATGGAACCTCTTGATATCAACTTATCAGAAAAAAATAACCTGAGTATGCTACATTTTGGTTTGATGTTTGTAACTAATTTGTTTGGTATCTTAGTGCACTTGGGGTCCTCTAAATTTTCAAAAGGTACAATTAATTTGTAGACAAGTTACAACTTTGAAACTGAGAATATTATGTTCTTTGTAAAAGGACGTTGATGGACGTGAGATGCGAGTCAGGTTTGCAGCCGATATGAATAGTAAATGGGGAAGCGCCGTAACTAGTTCACGACCTCAAAAGAACTTGGTATTTGAGTCACCTTACAAGGTCTATGCTGGTAATCTTGCATGGAGCGTCAAACCTGA
>1763_TGCAGTGTGTAATATAAACATAAGTATATATAAAATAACCATTCA_NODE_1_length_276_cov_5.829710
TTTTCGTGATCTCATAAAACATCAGTTTACTGTTTCTTAATGAACTGCCCTTGATCAACTGAAACTTTTTGCAGGTTTGGTTTCATGAGAAATCATATTTGCTAAAAGAAACCTTCTCAATTGATTGTGTTCTTTGCAGCCAAAGATGATAAATGCATTTCAAAGAGTGAAAATTGATCAAGTGGAATTTGCTCATGAGAAATTGCAAGATAATTCATACTGGCGAAGGTATGATGTATACATATGCTCAGTTTTTTGAAATTATCACGGTTAAAACACGTAAAGACCGCCCAT
>1767_TGCAGTCCCAAATCACCTCATCTAAAACCTCTACGATCAACATCT_NODE_1_length_277_cov_5.447653
AACTAGCTTTATTCATATTTTTATTCGTTCCTATACTGAAAAAGAGATAATAAAGTAATGAACTTCTGCATTCTATGTGTTCGTTGTTGTCTTTCATCAAAATTTACTTTTCCACACATGAGCATGGTATCTAGAAGTGTACCATATTCATGTCTGTTAGCTAGTGCAGATTCACATACCCACAATTGAAACAAAACATTAATAAACCAATTTAACTTGACCCAACAAAGCATATTAAGGCTGATGAGGTTGATGTAATTGTATTTTAAGTTATTAAATCTATCAAAGTGGAGAT
>1769_TGCAGTAGACAGGATGGATGGTCCAAAATGGAGAATTGCAAAAGG_NODE_1_length_374_cov_7.580214
TACCATGTTCAAGATAAAATGGTTGGTCAAAGGATCATTTTAGGATCCAAGGTTTATATGATCTAATTTTATCTTGAACATGAAAACCTTTGTTCCTGCTAATCCTGTTTTTGCGATTTGATTAGACAGTGTTCTTTTTTGTCCAAAATATAAGTAAATCCACATCAAATTGACATCCGAAATTGATTCATGTACCACAAAAGTCAAAAGTTTGATTTTATTTGCACTTTGTATTTACATGGGTTGCAATCATGATGTTGAAAGATGAAGAGTTTTGAGTTTTGAAGAGGAGTGTCTGATATGTAATTTGTGTGTGATCTCAGGGCAAAATGGAACCATTGATGGCCGTGGTAAGATGTGGTGGGACCTATGGTGGAATAGGACTTTGGAACACAC
>1773_TGCAGGTAAATGTTACAGCTGATCATCGTGTAATATATGGGGCAG_NODE_1_length_412_cov_5.618932
AAAACACGAACAAAATTCACTATAACAAAACACGACTCAAGACCAAAGCAGTGAGGCTATTTTAGATGGAGAGTCCGAGCAAGAAAGAAGTTCAACAAGTGAGGGTAACAATGGTAGGCTCCAACCCCACCACCGGAAAACATCTTTCCACATCCGGGAGACCCTCAGACACGTAATAAAACGATGATCGATGGTCTCGATATAATTTCCACAAATTAACTTGTTAAAAATAATATATAGCACTATTGTGTGAAAATGATAAGCAAGAAACAAATAATAGTTTCATTAAAAACATGCAAGTAAGTTTGGAATTTCACAAAAGAGAGTTTGGGAATCCTCCAAAATTAACTGAACCTCATGCCAAAAGGAGAACCTCAAGGTATACTAGAAGAAAGAAAAGTAAAGGCCGACATCTAGAATGTTAGGTCTTTAGG
>1775_TGCAGTATAGAAGAATCTCTGAAGGCAAAACCCTGGTTCGAAAAC_NODE_2_length_299_cov_5.006689
GTTACGTCAGACATAAGTAATTTGAATGGCCCGTTTATCACAAGTGTCATCCGTGTGAAGCCACTCATACTTTGTGTTTATTCGTAATCTTCCTTTTTCTCTTCGCCACATGTACCACCTTATCCTTATCACTAGTTGTCGTGGCCTTAGTGTCATTTCCAGTGTAATTTTTATGAGGGTGGTCCAATCAACCCCCTTTCTTGTCTCAATTGCTCAGTATTCAAGGTTAACTTTCCTGATTGAGATAAAGTATGTATCACTATCACCTGCACTCCAATTTCCCAAAGGGCTCCTCTTTGACCTTCGACTACTTGGGATACC
>1776_TGCAGAGCTTTACAAATGTGCCATTGCTACTTCAATGGCGAAAGC_NODE_1_length_396_cov_9.777778
ATCGATGTTCATTACTTTTGAAAACAGTCTCATATCTTCTTCTTCAAGACTAACCATGGCTTCAATTCCATCTCCATCTGGTGTATCGAACAGGATGAATGTATTCCTCACAAACACATCTGCCATGGTGACCCACTGCGGACGTCCGCATCCAAAATCTATCTGGTAAAAGGGTTGCTTACATAAGCTACTGCATCTGTAAACATCAAGATCGTCGAACAGCTTCTTTACACTGCTTGTAAACTCTTTAACATCCATCAGCCAGTTACTCAGATCAAGATTATCCCCACCACGGCACAGTTCTTTGATCCCTTTTTTCAACTCCATCACCAGATTGCTCACACCACTTGTTTGACTTCGATCGTTTGATGCTGTGAAGTACCAGCTGAAGTTTCCGGCGGAATTTTCCGGCAATGGT
>1788_TGCAGCAGTCTTCTGGTAAAGAGTTTCCTCGAAAAGAATAACTCC_NODE_1_length_336_cov_6.375000
ATGATACTGTATTGTTTTGTGTAATTTTTTTTGAACTGTGCTCTTGGCTGATATACATCAAAAGATCTGCTGATATCCCAGCCTTAATGATTTTGTACATCTCAAACTTGAAATTTTACCTAATTTTTTAATCGTTAATCATTTTGATAGCAACAACTAAGATTTGTTGATGATATTTTAATACATCCTTTTCTTTCCATTAGTTGTTGTAAGAAAATGTAATAAATCCTTTTCTTTCTATCAGATGAGCTTATTGCCAACGCTGCTTATATTGGTACCCCTGGCAAGGGTATTCTCGCTGCTGATGAGTCAACCGGCACAATTGGGAAACGTCTATCCAGCATCAATGTTGAGAATG
>1793_TGCAGGAAAATTCCATGGAGTTGGAGGGGTGCTTCACGACAATAT_NODE_1_length_224_cov_5.236607
AGTTGTACTTACGCACAATTTATTTGTAATGTTGAATTTTAAGTAATGTGCATCAATAAACAATACTTCATGCATAAAAAATGGTTTTTAAAATTTTTTGTCGAATACTTTATAATATAGTATAGATAATTAAAACAAATTATTAATAACATAATATATTAACTAATACAAATCAAATAATATAATATATTAATTAATAAACCTTCAATCTAATTACTATACTATAATCACATGGTAACA
>1796_TGCAGTACCAATGAATAAGTTCTCTAATGCACATACCTTGTCCAT_NODE_1_length_360_cov_8.388889
TGAGTAGAGCAGCTTCTATTGATCCCATGTTATGCAGAACGGAAATGTGTGGATTCTAGTAAGGAGAACCTGAGACCAGGATCTCCTATATTTTAAGTGTAATGTTGTGTTCACTGATTGAAGCTTCATCTGCTGGTACATGCAGGAATCGGTTTGTGAAATGAAAAGGTCCATCGAGTCCAGAGATAGAAAGATTACCATGCTTTCTGAGAAGATAAATGCTGACATACTATCATTTGACACAATACAAAAGGAGGCATCCTTTGTCAAGCAAGTAGTGGATAATGCACAAAGTGTGGTCAATGAGAAAGAGGAAGTAGGCATGTCTTCCCTGAATAATTTTGTATTTCAACTGTATGGTCAATTGCTCATATGACCAATG
>1798_TGCAGATTTCGTTCATGTGTATAACACCAACTTAAACTACGAGAA_NODE_2_length_274_cov_8.861314
ACTGACATTAACAAGTAACAACCCATATGACGTTAACAAGTTGTCATGACAACATACTTAACAAACCTTTTCTCCATATTTACTATACATTTTCTTTCTCGTCACTGGGGAATAATGTTTTAGATACTACTACTTCCATGGTCTCCAATCCACAACAAAACAAAAACAAACAACTCCGACCGACTTATTTCAGGGTGACTATTAGGGACTAGACTACACATACGAATCAAGATACCCATACCTATGTCGTTTGTTGAACTGTAGCAAGCTCGCAAAAGTCCGATCCCATACTCCAA
>1799_TGCAGACCACAAGAGCTTGTCACAAGAGCATTAGCAAGAAGCATA_NODE_1_length_249_cov_5.461847
TTTGTACTAAGCTTCTTCATCAGTTTCGCATTAAAACATGGGAGTATTTATTGAATCTAAGAATATAGCCCACTAATTAATGGCAACAAATCTTATTACCATCACTGAAGTGCCTCCAGCATGCTATGCGCTTTTCTTGTGCAAATAAGTACAAATTGAATTTATGGTATATGGAATTAGTGTGTGTCCAGCAAATGGAAGATTAGAAAATTGATGGAGATTACGATGGAAAGCAAGCGGTTGCACAGACTTTTCTTTATAGGGA
>1804_TGCAGGACCTGAAACAGTCCTAAAAGTTCTCGACTACCCTAATCC_NODE_1_length_204_cov_6.250000
TGGAAGGTATTGGTTCTGCTCTGTGTTCGCTTTTGTTGTAAAGCTGATATTTTTCAGCATAGCCATTATTTATTTTATGAAGATTGACACAAAAACTTTACTTATTTACTTGCGAATAGGATAGTGATGCATTTCCGTAACAGTTAACACTTCAAAATTACTCCATAAAATCATGTCGGTCTTTAAAAGATCGCCCTTTGGACTGCAAATTCAGAGCATG
>1807_TGCAGGTTAGTTTAATGAGATACCTTTCAAATGCCACCGATTTCA_NODE_1_length_454_cov_6.160793
TTGGGTGAGTTGAGAAGAAGATATGACACCTTAAAGTCACATGTACACATCTGCCATCAATTGACAGATTGCACATCTAACTTATAAAAATTGGTTCATGCCTCAAAACATCGTATTTTTGAGTGAGACTGGATTCAAATGAATCCTAACTCATAAAAGAAAGTTTTAGAAGAAGAATAATACATTAAGGACAAACAAGAAAAAAGATACTAGCATACAAATTAGAAGTTACCTACTGGTGGTTTCACAGTTTACACACCTATAGAGTTTTAGGTGCTTGGAGATCAAAACTCCATAATTTTATGTGATTCCACTTGCATGTAGGATACAACCCATAAAATTAACTCTCAAAAAGAATAATCATCCTTTTTCATTGAGTTATGAGAGAGATATGATCGATGGAACACACATATACAAATCTGTCAAAATCGGACAGATTGCATGTTCATCTTATTTTAAGTAAATGAAACCTCAAA
>1808_TGCAGTTTGTTTGTTCAACTCGTTCATCTTCTGGGCTGCTGCTTT_NODE_1_length_299_cov_7.535117
TTTAGGTTTTAATTTGACAGGGTAGTTCAAGAATTTAACTATCTTGTCTTGTCCCATCTCCCTGATTTTTGTTCCATCTACAGAATGCACTCGTATTTCTTTCCTATAGTCTCTCGCACCATTTGTGTAATGCAAAACGTCATTTCAATTTTCAACATGAACTGAGCAAACTATAGGCGTAGCTAGCGATAACCTAAGCATTAACTTGGGCTTTCTTCATTTTTATTCACAGATAATGGGGAACATAGAAAGCCAAATGCAAGCTTTTGAAGAATCGGCAGAATCAAGCAAGATGGAGATAGAGGAGAACCAAAAGAAGTT
>1810_TGCAGCAGCTAGGGGATGCCATATTGAGATACTAGACTTGTTACT_NODE_1_length_230_cov_7.256522
GTTCCATTCATGTCTACTCCACACTGCCATCAAATAGAGAAAATATATGCAAGTCATTCTTGGCATTTGACATTACAAATCAAGTTTCAGAATGTGCATACATCCACTTTTAATGCCAAAAGAGATTGGAATGGTGGTAGCAGGATATGTACCTTCAAAAGTGTTTCAACTACATCAACGAATCCTCTACGTGATGCGTTGACGAGGGCATGGACTGCAACATTAGGGCGAATGAGGTCGGATGCCATTAAA
>1813_TGCAGCTGTTACAAATTCTTCACCATGTATACCATTGCAGACCAA_NODE_1_length_287_cov_5.111498
TGTCAGCAGCACTGGGCGAGGTTGATAAGACCAGTCAGATGGATGCTTCTCTGCAAAACGATGCACCGGGTGTTAGTTCAGATGGAAAAATGGATCTACAATCTGTTGATATGGATCCTTGCTTGGATATAAGTACTAACAAATCTATTGAAAATAGTGTAGCTTCTGAAATAAAGGTTGACGTTGCTTCAGTTAGAGAAATATCAGAAGAACATGAGCTTGTTGCAAATGCTTGTGCTACATTCTCTTCTGAGACCGATGGCGTAAGACCTCAAATTGATACCCTTGACGAAGACGTGGAAACC
>1814_TGCAGGAATCACCAGAAGGCAAGAAGATGTTACTGGCACGTATGT_NODE_2_length_221_cov_6.800905
TGACCACAACCCATCAACCTCAAAATTGAAGTAGAAAGAAAGATGACCAATGTCCTTGGTAGAATGAATGTTACAGCAGTCAGAGGGTTCACCATCAAACAGAAAAGACAATACAAACTAAGAAAATGATCAATATGGAATGCTCAGCCACACAAAATGAACATCAAAAAAAGAATCAAAGATAAATCCATCTATAGCATATCTAATATTATTGAAGATAATTCCTAGTACAAGAAAGTATGA
>1815_TGCAGCGGGGATCGGGATGACAGAAAGGTGGAGGTTGGAGGTGAA_NODE_1_length_265_cov_6.045283
ATGAGACCTTCTAGTATTTTTTTTATATTTAGAGTCAAGCTCAAACCAATCAAAAACCAACTGGTTTATTCTTCATCTTATTTGATAGCTTAATCGTTAATAACAAATATTTTGCTATTCCTCTATAAAAGGGTCATAAATAAACGACTGAAACCATCCCAAAAACAATCAAAACCTAATTTCTGATCATCACTATGACTCTGAAAAAGCTTCACGTAGCCATAATCTCTAGCCCCGGCATCGGCCATTTATTCCCGGCACTGTTATTTGGCCACCGCCTTGT
>1817_TGCAGGTAAAACAACCGGACTAGAAACCTGCATAATCAAATTCCC_NODE_1_length_257_cov_7.023346
TGGGGCCCCATACCTGAAGAATTCAACACCTCATCGATGTTGCATGCTTCTGAAGATATGCTTAAGTCGGCGGGAATCCAGGAAGCACAGAACAAGACAAAGGCATCCGTCTTGGAAGACTTGGAGACAGAAGCTTTGATGCGTGAGTGGGGTCTAAATGAGAAGGTTTTTCAGCGGTCCCCATCCAATACCGCGGGTGGATTGGGCAGTCCAGTTGGCCTCTCTCCTGAAGAACCACTTGAGCTTCCACCACTTGGAGAAGGCCTAGGGCCATTTG
>1824_TGCAGAAAGCAGCACACACAAGGAGAAAGTGCTTAGCAGTAAAGA_NODE_1_length_273_cov_8.304029
ATTTTGTTGCAAATCAGCTTAAGTAGGCCTCCATACCTTTTCAACAAGGAAAACTATGTTAACAAAATTGGGTTGGGCTCAAATATATCTTAAATGTATTTCATGAGGGTTAATCATATAGATGATGGCATTCAGAAGATAATTTATATGAGATATTGGCATCAATATGTTGCTAGCTCTTTCCATCTATGAAACTGTGCTGTAAATACATACTACTCATGTCCAAGTAGCTAGAAATCTAACTAGAGAGGATTATGGCTTATGTGTGCAGTGTGCTGGTCAGTTTCAATGTTGA
>1826_TGCAGAAAGCGCATAGCACTATAAAGTTATAATTGAAGAAAATCT_NODE_1_length_336_cov_6.142857
CCACCAAAGCCTCATTTAGACGGTCAACGGAAAGACCATCTTTTTGACGTTGATCAAAGTAACGCATCGAATTTTGATGGAGGAGGAGTTGAAGAAAAATCTATAGTTGGTGGTGGAAGTAAAAATATCTTTAGAAAATCAAACAGCGCTTCTGATTTGAACAATCAAACTCAGATTGAAACCGCATATCCAGAAGTCAGCCGATCGATTATCACAGAGTTTTATAGTGCAAGTGTTGGCAAACGTGATGTACATAATACGAATGCTGGTTTTGATAAAGTATTACGCATTGAAGGATATGTTCCGAAGCTTAAGTGTCGGGTAACAGCATTCTCTTTCATGTTTGTTTCATTGTTAT
>1831_TGCAGATGGCAATTATATCCCGCATATACCCTTGCAAGGAATGTG_NODE_1_length_288_cov_9.277778
GTCAATTAAAAGGAATACCAATGCGTCTTTGATGCTTCCATATGATAAAAGCTACTCATAGTCTCCACACTTGAAATACAACTACCAATTCAATCTTGAGATTTAGTAAGAATAGCAGACGGTATACTAGTTCCAAAAACCTTGTGTGTCAGAGATGCAAGCCTGTTCATCTTTTTGTCAAACAACACTTCCAAGAGTAACTAATATGTTTACGTTTCACAGTTGGAAAATTGCAATAGAAATGTCACAGTAGACACTTCTGATACCGTTATGCATCTTGGAAGTTTAATAATGAAATAGTACAAGTTCA
>1832_TGCAGCTCATTTAGTCAATTTGTTAGTTTCTAAGCTTTCACAATA_NODE_1_length_334_cov_5.452096
TATCCATACTTATTTTTTTTTTACTATAATCCGGGTGATACAAATTGTGGATTTATGGTGCACAACTTTTACTTCTTTTGTGAGGCCTTAATTATGAGGAAGGACATCATCAATCATCTACAACGCATGCAAAGTATCCTAGTTCTTAGTGTAATTCTGAACATCAGATTTACTTGAGAGATAAAGAGGAGGGGGTGGGGGAGGGATAGGCTTGAGCCAAAATATATGAACCTATCAGCTTTTGAATACGATCACACATATGCATTCCATATGCTACTTTGCTATTTGGTATCCGCATTTTGGATGATTGAATCTTTCAAAGTGATAACCACTATTTAATTGCATGCTGTTA
>1833_TGCAGTGGCTCCAGAAGTTGTTTTAAAACAAGTTTTTAAGCTTGG_NODE_1_length_310_cov_6.109677
AACACAAGCCTCCCCTTGCTAGAGTATGATTATGTTACTTGTAATTGTATTCTACTTTATGCTTTAGTTTACATGTATTCAATTTTTGGTAATCTTATGTTGCCTTTTTTCAATGAACAACTAATATACCAAACTGAAATTGTCCAGGCAAAAGGGGTACCACTTCAAAACTATGATAGGGAGTGTGCATACTTTCAGGAGGTTGATGCCTTTGAATTGTTAGAGGAAAGTCCCTCACCCCAAAAGAAGACCTGGTTGATGGGCACCAAAAATGGTGTTGCTGCATCAGATATATCATCGGTGTTGAAGAAGTGGTTACTTACCCGAAAACT
>1843_TGCAGGACCAACATCATTTGCACCTGTCATTGAGCAGGCTATGAC_NODE_1_length_259_cov_10.525097
AAAAACCAGCCATCAATCTAAGACAAAAATCTATGGTGAAATCCTGTGAAGGTGGCTGTCCTATGCAAATAAAAATTAGAGTAGTTTGTAATTGCATCCATAATGATTCATCTTTTATGAAAATTATTATACACTATCATCAACTATGATTTACAGACGTGGCAGTGCATACCAGTCACACTCCATCACTATAGTTGCAAAATACTGCTCCTTAGTGTGACATCAACTGATCAACATCCAATCATGCACAGTTTAAAAGCCAAAGGGACTCAAATAATCAT
>1844_TGCAGTCCCAATCGTGTGTCCTCCTGGAGAACACAAAATTACACA_NODE_1_length_300_cov_5.323333
ATTTTTATAGGATATATGCGTGTGTTTAGTTTGCATAACTTAATGATTCCTAAAAAATATCTTATTATGATTATTAGAAATATTTAACTTCTTATAAAAACTATTATATTGCGTATAATAGTGGTCTTTAATCGTTTTGCCTAACATCTTGTAGACCGGTGGAACTGCTTGGCGTCTGCCAACAGGGCGTAGAGATGGATTGGTTTCACGAGCATCCGATACTGTAAATTTGCCTGCCTTTAATGACCCTATTAGTGTCCAAATCAGCAAGTTTGCTGATAAAAATCTGAACACCCAAGATCTTGTTGCTCTTGTTGG
>1845_TGCAGAGATTCATGGAGAAGAGGGGTCAATCTAGGAGAGGTGGTA_NODE_1_length_369_cov_7.021680
TAACAGGTCCAACAAAATAATTAAGTCAAGTTGATCACTTGAACATTTCAAATATGGAAAAACCCATAATTTTAACAATCTACTACTCCTCAAAGGTGAATAACTGACACCACTTGTAAGATATATTGAAATTTCGTAACAAAAAGATATGGTGAAAACTAAAAGAAAGAACTATTCAATTTTCAAAACAAAAATCAGACTTCGAATGAGTACGTTATCTTCCCATATTGGGATGGTAGAGAAAACCAGTGCATGGCAGCATGGAATAAGCAATAATTCTTTTTGCTTGATTAACCATCGAACACACAAGACTGGAACACTACTCAGCGAAGGAAGGACACTAACACCATAGGGACCACTTTTCATAAGCTGTGGATAATTCTACATCATA
>1847_TGCAGGCTTCTTCATAACACGAAGGCCATGGCTTGGTAAACTTTA_NODE_1_length_288_cov_5.958333
AGAAAAGTAACATATACTTTGTCCTAAATCATGTTTCCTCATTTCCATTTAAGGTTGTTCCATGATCACTCTGCACTTCCTCATCAAGATGGACAAAAACCAAGATTTATTTTTCAATTATATTATTTGTCAAAAGTTAATAGCAAGTCGTTTGTTCCATTGCGTTCCCTTTTCGCAGTTTGGTCTATCTTCCACTTTATGAGGTAGACAAAACTGCCACAAATATGGGAAATTGATTGATATTAAAGCCAAAACACCTAAATTTGAATGGAAGGCAAACAGTTTCTATGATAATAAAACAGAAAA
>1850_TGCAGCAATGGGCGCCTTTGTCCATAAAAAGGGCTGCATGGTTTT_NODE_1_length_387_cov_5.397933
ATTTGTCAATACTAGGCACCAATGCAGTATATGAGTGTAGTTCTGTGTTATAAACAGTTCAAAATATTTCTGTTTGCTTTTGATGTTGGCGCTCGATAACTTAAGCATTTTCTGTAGCATTAATCTGATTGACCATTTGTTGTAGGCTTTTTTTCTTCTTCTTCCAATTTGGGTCTCAAATGTCAATTGGCAACCAGTTTTCGAAGTCCCATTTTGAATCAGTGCGCCAGATTCCCTTTGTCCTATGTCTTTTTACCTCAGTTCTTGTGTGGCTATTATGTTGAGATCTCTTGTTTCAGCCTTTTTGACATTTTTCGGTGGTGAAATTTATTATATTTCAGGTACCGGGGACCATAGTTTTGAGCGAAGATTGCGTCTTGGTGGGCCACTTTTGAAGGAAAATATAG
>1852_TGCAGTGGATGCAGGTAATAACAGCAATTGAGAAGAGTTGGCAGC_NODE_1_length_214_cov_6.331776
TAGATGCACATCTAGCTATTGTACGAAGGGTGATCCTCATGCACCAAGATGCTTCACTTTGCAACCGTTACGGAAGGTATTCCATAGATTCAACCTCTCAGGAAGAAGATATCTTCATAACAAAATAGTTGTGTTTTAAAAACATAAATATCACTTCTAAATGCTCACTTTTAAATATCCTCGTGCGTTACATCCTACCGTCCCCAGATCCTACTCTGTGTGAGATTCACGG
>1855_TGCAGCTGCTGACAACAATCTCTACCATTGATGATCTCAACTACC_NODE_1_length_201_cov_6.039801
TACTTTTTACAGACTTGTGATCATTATGCTCAATTAGGTTTACCTTCAACAGTTCGTCACGACCACCACCTTGCAACACTTGAACTTTTAATTTTGTTCGTTCCTGCAGGAGTGGTTTCACAACCTGCATACATGGCATATATGTACCAAATCTTCATAATCTACTTAAAGATTCAAACCAAATTACTCGCTAGATGTCTACTGGTAACACATGAAG
>1857_TGCAGGAGCGAAGGTTTCTGTGTCTGCTGCTGCTGAGATGCCTGT_NODE_1_length_230_cov_5.439130
TGATATAATTTGGATGGGAGATGCAGCCTTCGCAGGAGATGATGCAGAAGATGACCATGAAGGCCCATTACCACGGTTGGACTGAGCAGATGTAGATTTTTGAGTGGGCATTGGTATTTGATGCTGCCCAGAAGACACCTTTTTCTCTTGTTCCTTAAGAATGTCCCTCAATGAGGTGTGTCTTGCCAACTTTCCAGGATCAGTGGACCAAGCCGGAGCAGGTGAAGGAGTCGCAGTCTCCCCTTT
>1859_TGCAGGCTGTTAGAACACCAATATATGTTATTCGATCAGGTTGAA_NODE_1_length_339_cov_5.961652
ATTTGAGTTCTGCCAGAGAACTCTTTGATAGGATGCCCAGAAAGAATGTAGTCTCATGGAATTCAATGATTGCTGGTTATGCACAGAATGGGCAATCGACAATGGCAATTGAGGCCTTCAAAGAGATGATCAGGTCCAAAGACATGAAACCAGATGAAGTTACTATGATCAGTGTGATATCTGCATGTGGCCATCTAGGGGTTTTGGAGTTAGGAAACTGGGCTTTAAACTTTGTAAATGAAAATCAAATCAGTTTGAGCATTTCAGGTTACAATTCAGTCATTTTTATGTACTCCAAGTGTGGAAGCATGAAAGACGCTAAAAGGGTTTTTGAGGAAATGGAGACAAGAGATGTTATT
>1860_TGCAGGGATCTTGAAGAGATCCCCCTTGAAATAGGCGAAATCACA_NODE_1_length_275_cov_7.930909
ATTTTAGTGTGTCAGTTACATGTATGTACTAAAAGTCACTGGTTTAGATGAAGATGAAACGGGGAGATGGTCTATGGAAAAAGAATTACCATTGTAAATGAGCAAAGGAACATTGTGAGCAATATATATTTTTTATTACGCACATAAAAGGATTAAAACATTAATGGGCCACTTGGGACTTGACAGGACCCAACTTCTTCCTATTCTGACTCTGAACTCTCATGCTTAGATAAATAAACGGATAACTCCATTCCATCAACAGTGATCTTCAACTCATAGTTTCCCACGTCCTGTTGT
>1866_TGCAGAAGGCACAAAACGAGATTGACAGAAATGTTGGCAAATATC_NODE_1_length_229_cov_8.637554
CCATACGAACCGCCAACCCTTCACCTGGACAACTCCTCCTTCCGGACCCGAACGGCAACAGTTTAAACCCATCTCGTGTGCCTTCTAGCCCTTCAAACCTCTCTGGATTGAACCTTTCTGGATCAGTCCACACCTTCGGGTCATGTTGGATGGCCCATTGATTGACAAGCAGCATGGTCCCACTTGGGATGTTGTAACCCCCGACAACACAATCCTCTGATGACTCGTGTGGAATAAGTATCGGGCCCGGG
>1869_TGCAGTGCAGATCGTATGGATTTCTCTCGGCTCACAGACGCAATG_NODE_1_length_209_cov_7.382775
AAAGGCACAAGAAAAATAGCCTGAACTTACAGATCATTTAGGTAAATGTGCCCTAGGAGATGAACAGCATACGGCCATTCTTCTTGAAATGCAACGCCCTGTGAAGCGAGCTACATAAAAAAGTAGACGAAAACAGTAAGATAGAACCTAAGCCGGCAGATATGAACTTAGGGTTTCAAATCTGACCAAACCACAATCATTCGAGAAGGAAATCACACGACGATCAA
>1870_TGCAGCCAGATGCCATATAACCTTTGAGAAACTTTCATGGTCATC_NODE_1_length_235_cov_6.736170
CCCTTGGGTTGTCAAAATTAACATGTATTTTGGGAAGCAAGAGTACATATTATTAGTTAAAAATTACTAGACTAGACATGAAAACTCCAAGTGAACCTTTTTTTCTGGAACAGAGGGGTAGCATTCTTTTTGATGGTTTAGAATAACTATATGCGCATATCTAAGAATTTGTTGTGTAAAGAAAAGAGCTACCATTTCCTTTTCTGTGTTGGTTTAAGAAAATTTCTATTTTGGATTTGTCCAGAAATTTTTG
>1871_TGCAGTTATGCACACAATCCAGCTTCATGTAGGGCTTCTAATTTT_NODE_1_length_224_cov_5.169643
GGTTATCTATAAATGCACTCAAAAGGGGTATTCTTTGATCATTGAACATCCTATGTCAATGATCATTCACGGAATCTCATATAAACCATGACTCACTTAGTGTGCATTTGCCTAGGCTTTTGCAATGACCGGTTGGAGACTTGGATATATTGCTGGTCCTAAGCACTTTGTTGCTGCGTGTGGAAAAATTCAAAGTCAGGTACATAATATCGTTGCACATCCTCTTATTCTGCGTTTG
>1874_TGCAGTTTCATTTCTGGTCTTCAGTAAAACTGCAATGAACTCCAC_NODE_1_length_215_cov_5.195349
TCTCTATGTATGATAATGAAAGTGACAAAAGAAATTGGTTTAAATTGGATGGTAAAAAACACTAGAAGCTGGAGATTGGTTGGAGGAAACGCGAAAGTATAATGGTCTAATAGGTTACCTCGTCACAAATATGATAAAGCTAAAACCACCTTTTTTCCAGGAATATATGTCTGTTGTTCTTTTAGTCTGCACTTGTAGTACCCTATGAATCATGTTTCACTTTTGTGTGAG
>1879_TGCAGCTGCTGCTTTAATGAAAGTGCGACACGTGCATGGTGTAAT_NODE_1_length_310_cov_10.625807
TTATGGGACCATGGACACCAAATCACCAAAAAAAGATGATTCCGTAAATTCAAAATCACATACCAGGGATTCGGAAAGTTCAGATCCAAGATACCCACCAGCCACACGAGGAGAAATAAAGCTATTAGTTTAGACCTTCCATCAATTAGTTTGTGTTACTCAATTGTAGTTTTACTTACTGTCTTATCTCATATTCTGTAGGCTTTATGGTTTGTCCTCCAAGTATTTTATCCTTCAATGTATTTAAAATCTTTCATCGATCTTGCACAGTTCTAGACAAAACATGGAGAATATATGCACTTATGTTCTTTTGTTCGATGCTGGTAAGTTTA
>1880_TGCAGATTGTTGGTATAGATATGATAAGGCCTTTAATCCATCTAT_NODE_1_length_346_cov_7.297688
CTGGGTTTTTCTCCAAACTGACATTGTCGAATTCATAAAGTCCTCCCCTATTCATTTCTTTTAGAAGAACCTTTGCTGTGCTCCTTCACAACAAAAGATTTTGGGTGAAATTCAAAATACACATTATTGTCTTTGGAAAATTGAGACACGGAAAGTAGGTGAGCAGAAATTTTTGGAACATGGCAAAGTCTTTTCAGATAGAATTTTCTTGAATCGTGAACAAAAGAGGTATTACCGATATTCTCAATATGGAGGTTGGTGCCATTACCCACGTGGCCACGCGGATCGAGTCTGGACCGTCATAGGCAGTACCCGCATTAAGATTATTGAAATCTGGGGTGAGATGATGTGTGGCCCCATTATCGGGA
>1883_TGCAGTTATAGGTGCTTTAGAAAGTCCATTATCTGTTAACAAGGA_NODE_1_length_215_cov_5.990698
GAGGGGATATGAATCGAATCAAATTGTGTAAAGCAAATAATGTTGGGATCAGGGGCAGTGGATCTTCAGATTCTATGAACTGATCAAAGCGGTCCTTTAGCAGCTGAACCAACTTCTGGAGGAGGCACTTGAAAACCCTTGCAATCTGCTTATTTGCATACCCAAAATCCCCAGGAAATTTTACATCATTGCTAAAGGAGGACATTTGGTTACAACATATTGCTAGTACTTCC
>1886_TGCAGATTCTAGCGAAGATGACACCAGTAAAAACAGAAAGAAACC_NODE_1_length_287_cov_5.919861
GTAAATCTTTTAACATTAAAGAACTAATCCAAGTTTCTTGAAAGATTTCTATCTACCACAAGAATGCTTCTTAGATATGCATTCTAATCTTGTTCATCAAGAACTGTTGATCATGGAAGCTTACCCCTTATCTGCCCTTTAACCTTCCTTGTGTGACCACCAGATACCTTCTAATTGCAAGAATAAGGACCCAGGTGGTCGCTGTAATCTTTTCTTTTATCATTAGAAGTAACGCCGAGCTTAATACCGTCTTCAGTATTTGAGCCTGCAATCCCTTGAAAAACCCCAATGCCCCTTCTCGTCTCCA
>1887_TGCAGGTGCGTAAACTTTGATTTTTTTGAGGCCAAATAGAATGCT_NODE_1_length_338_cov_5.431952
AGCCCCTAGTGCTTATTGAAACACTTATGGTTATTCAAATGGGGCTTTTCCAATAAGCTCAAAAAATAAGCTAGTTTATGGTTGCCAACATGGTCTTGCATGTGAGCCTGTTTGTTAGCAGCTTAAAGAGCTTAATGGGACTCGCAACTTATTCGATCAGCTATATGTGAATGTTTTGTAGTGACTTAATGATATAAAAAGTGGCTTATTAGTAAGCTTTAAGCGAAAAGAAGTTTTTTTTCCATAGCAGCCCCTCCCAACTAAAATAACACGCTCCTTCTATCTATGAAAAACCCTTCCAAACAAAAACCTTCACAATTTATACAGACAGATTAATTCACACAAACAACTTTATC
>1890_TGCAGCAGCCAGATCCATTGGATTTTCAGGTTGGTACGGATTGGT_NODE_1_length_301_cov_6.385382
AAAAATGATTAAAGGTCCAGATCCCTTCCCACTTTAAATCTCCTTCTCACACAATCTTTCAAAGTTAAACAAAAAACTAAATCAAACGAAACGAACCCAGTATAGAAAGTAAGGTCCTAGATAGAGACTTGACCAATTTAAATCTTAATGAGACCAGTACTCATTACATAATAATCAAGTAGCGACAAATAAAAGAATGATGAAATCCCAGATGATAATTAAAACACAAATATCTGGAGGAAATTAAGATTTTGTACCAGCAATGCAATTGAAACCAACATAAATGAAATCAGATCAGTTGACCACCACCATCATCATCATCA
>1892_TGCAGATACAATTACAAACACCAATGCAAGTCAAAATAAAATCGA_NODE_1_length_317_cov_7.034700
AAAATTTAGGAAAATAGTTTTACTTTTTTTTCCTTTCACGGAGTATGCAACAGTGGAATCTTCTGGAAAGAAAAACCCTACACACAATCTGCACCACCACGACTAGTATTTATACCCCACTCCTCACTTCTCATACTACTCACATATTTCTCTACATTTGGATTCGAAGTTGCAGAGATCTCTAGCCAATACCAACACTAGCCATGGCCATCAAAGTCTTCGGAGCCCCGGGTTCAACCGCAACCCTCCGAGTTCGTGCTTGCCTCGCTGAGAAGGACCTTGACTATGAGTTCATTCTCGTCGATTTGGCCACCAAAGAACACAAGAAGCCTGAATTCC
>1893_TGCAGCACGTCAGTAAGTAATGTTTAATCTATAACGGTTATAGGA_NODE_1_length_202_cov_6.876237
ATATATAATATGTATATGTATGTCTGTTTGTATGTATAGTATACTAATATGTATCCTGTCATGCTTAGTATATGAAGGATATATGCAGCTTTTTCTAAAATAAGTAAATTATGATTGTCTGTATTTCAGGAACATGTAAATCGTTAGACACTCATATTTTGCTTTTTGACATTGCACATGTGGTTCCGTAAAAATTGCACAAAAGTTACGAAACATAA
>1895_TGCAGATGGAAAGAAGTGGTTGGCAACTGATAGCAAAACCAATGT_NODE_1_length_291_cov_5.457045
TTTTTGTACTATAGTGTGAAGAACATACCAAACGTTACTCATAGTAGAAAAGAAGAAAGCAACCAAGATGCAAACAATGGGGATTCCATGTACATTCCATTTCGAAAATGGCAACAACCAATGTGAATCTCAGATCGGCCAATTTCCATTGGGTATGCCACTATAGGCACACATACGGCCACACATGTGATCATCTACAAGTTACTACTGAGGTGACGAGCACAACGGCAATGAAACTGTGTATAATATTTTCGATGAAGCCACCCTTGGCAAGGTAGATACATTCAACTAGATTATTAGGTCAATAAT
>1898_TGCAGGAGCAGCAGAAGGGGTTGACTCAGGAGCAGGTGCATCAGA_NODE_1_length_313_cov_6.035144
TTTTTTCCTTGCAGGGTAAGTTCTAGAATATGGTAGACTATTTTTGAAACTAGATTGTGAGGAGTGACTCCTGAGAGAGAAATGTTGGGCTCATTGCCAATATTGCCCCTCCCAGCACCACCCACCGATGGGGATCTGGGTCCTCTGCCTCCATCTCAAGTACAGAATGACCCCAAGGATGAGCATATGCAGGAGGCTGAGAATGATCAGAATAAGTCAAATTCCACCCCGGCTTCAATTGCCACACACACCAGAACAATTGGTATCATACACCCTCCCCCTGACATCAGGACGATAGTGGACAAAACTGCAAGTTTTGTGGCAAAGAATGGACC
>1901_TGCAGCCTGATTTGAGAACTTACACTGCGTTGATCGAGTGTTTTC_NODE_1_length_343_cov_5.816327
TAGCAGCAAAGAAAAAAGAAGTAAATGAAAGAATGAAAAAGAACTCGCAAACGCAAATAGTTTGTGTGCATGCATATGTGAAAAAGTGATTGTATTTAGATACATCACTGGGAAAGTATGAGGAATTGCACCTTGAATACCATGAAGCTTGAACCATGCATCTTGTGGAATTACAGGGGTGGTCTGCTCACAGTTGACACTTGAAAATTCATATACCAAGAGAAGCTAAACCCGTAATTGTTCCAAATGAAGGATATATTTCTATCTGCTTTTCTGTTTAAAATCCTTTGGACCAACAAGATCACCTTCACATTCATTCATCTCCTCCAAGAACTTTAGTGCTAATTCTGATTTACCTAGTCTCT
>1902_TGCAGCCCAACTCAAAAAGGACACGACGTCTTTTCCCATCTACAA_NODE_1_length_208_cov_10.514423
TAACTATAATTTGTTTGTTCTTGTTTGTACTTCAGTTTTACATCCAGTGATTCCACTTAATGAGCCAACATCTATTAACGTATTGCAGATCAGGGAAGGTCTTCACTATAATCCTTACTTTCCTGGGGGAGCTATTGCGATGCCTAAAATGCTTAATGACGGTGCTGTAGAATATGAAGATGGTACTCCAGCAACAGAGGCCCAGGTTGGTTTCTCCTCCTATCATGCTA
>1903_TGCAGTCCAAGCAACAATATCACGAGCTGGCATTCTATTGAATAC_NODE_1_length_320_cov_9.115625
CATCACAAGTCATTCAAGAAACGGCCAACTTGACATTGCTCGCAAGTTGTTTGATGAAATGCCCCAACGAACGGTTGTATCCTGGAACACAATGATATCTGCGTATTCCAAATGTGGAAGATTTGAGGAAGGTCTTAATGTACTTTCATCGATGCATTTTAACAATGTGAAGTTGAACGAGACAACTTTTTGTTCTGGGTTGAGTGCTACTGCCCGTTTACCTTCGTATTATGCAGGCAAACAGCTTCATGGTCTAGTCTTGAGGAGTGCTTTGGAGAGTTTTCAACTTGTAGGGAGTGCGTTGTTATATTTTTATGCAAACTGCTATGAAATCGAAGAAGC
>1904_TGCAGAAAAAGTTGCCACCAAAACAACTTCTCTCTTAGGTCTTTA_NODE_1_length_212_cov_5.334906
CTGCAATTAGACACCTGCTTCACGTGGGCAACCTATGAATTCCATGATTTTTAATTGGGTCTCAACCATGGATACGATAAGTTTGACAGCTGAATTCGATCTTACATGTTATTTCCAAAAAACATGGTCCAATTTGTCAAGAAATATTTTACTTGTAAAAGATCCAACTAGTTTTTGCTCTGTTGTGCCAACAGAATCTAATTTTTCTTTGTTGCTGTTCCTTACTCCTC
>1909_TGCAGCAGGCACAGAAGGTTAGGAAACCGTTACAGAAAGCGAAAG_NODE_1_length_335_cov_5.280597
TTTATGTTTATTTAAGTCCAAGTCTCGTACATATAATTATCATCTGTCCCGCTTTAACCAGTGCAGGTGCGCACCATGCGGCACTTCTAATATAACTCGTCTTAACCGGTAACCTCTTTAATAACCGGTCATTGAAAAAGAATCGCATCTAACAAAGACCTATCCGATTATAACCGGATCCAGGCCTTCATTCCCACCTCTAATAACGGAGGATTCATGCACTTCTTCCGGATTTTTTAAAGCAAGATAAGAACTTTCTGGAGAAAAACTTTAAATGTCAATAAATACTTTCAATCTTTAAACTAGTACAATAAGGGTCAGCTAATCATCAATCCCATTCTCATCTGCAAAATGA
>1918_TGCAGGTGAGAGGCAGCCACGGGTATCATTATGGGAAATTGAACC_NODE_1_length_267_cov_6.337079
CATACAGAGCTGTATAGCAAACTATACCTAGTTGACACCAGAAGCTTTAAGGAACACACACTACCATCCAGAAATGGAAAATAAAAAGAGAATACAAACAAGAGAATCATGGCAGTAATAATGTAATTCCAGAAACATTGTATAGAACAAAAAACATGGAGTTATCTTTGGGTATATTGGCTCTTTTCCAATATATAAGAACAATTTCTTCTAAAAAGGAAGTGCTCTAATTTTTAGGACCAGATATAGTATATCCAAGAATGATACCTTGAAAAGACGAAGCTC
>1920_TGCAGCTCTCGATCTACAGGGATTTGTTCAATCACCTCGTTAAAG_NODE_1_length_306_cov_5.212418
TGAGTTTCGTGGTGGACGTAGGTATAGAGACTTCGACTCCGGTGGTTTGCTTTGAAACCGTCAGTCCATGCTGTTTGTGGAGTTGTTTCTTGAATCTTCCTACGCTTATCGAAGCTGGTGAAGTACCCTTCAAAGGTAAACACTTGGAAAATTAAGTAATTAAATCCTTCCTAGAAAGAGTTTTTTGTAATTTTATGTTTTTTATTCTAAAATCAACGTGCCATTAGTTACATTCTAACAATGTGCCATTAGCAAACTTCATTTGTATAAAGGTGGACATGAAACATTTCCCTTTCTTTAAGCCAAATAACGTATGCCTCAA
>1923_TGCAGGAAAATTCAGTAATTTGAAGTTGCGGGCGGTGTATTAATC_NODE_1_length_331_cov_6.797583
TTCGTTGAAGGGTCAATATAACCGTTGGACCCATTACCATCCTTCACACACCCCTCAATATGCATGTATATACAGTCACGACCTAAGTTTCTTCTTTACCCTGTAGCCTATAACAGTGTTGCTCTTACCAGATTACCTGATATCAATATTGAAAATCCTTTTCATGCATCTCAATGCCATACACAAAATTAGTTAACATGAAAACCCTACACATGTAACTGATATTTAAATTAAGGGGCCCACTTCAGGGAACAAAATACACCGTCAATTAAACGATTCAGCCCTAAAATCCATCACATAAATGAAACACTATGCAAAGAACAATACAGAAGGTAAGAACTCACAATTTCAAC
>1928_TGCAGGTTTGCTGAGACCAAAAGGTACATGGATTTCACTAATCCA_NODE_1_length_265_cov_7.369812
CCAGTTACTACTTGCTAATAGCTGCAACATAATCCAAATATCAAGATAAAAAAGATTGCACCATTTTTTATCTCCTTCAGCTTCCACTCATCAGCATTTCTTATGTCCTTAGCAAGACCAAGAGGATTTAGCAAAGGCCCACCAGGATATCTGTTATATATCACTACCATATATAGAATCAATCTATAAAAAATGGCCATAACCTACATCTTTTATTGGTTATTATATGTATTAATAGAGAAATTGCACCAAAATGTTGAATCAAGATTGTCAATTAAGGTAACCAA
>1930_TGCAGACCGTTGATTATGGAAGTGAAAGTGAATACTCAAAGTGCA_NODE_1_length_310_cov_7.051613
TTTATTTATATATTTAGCTTATACTGAGTGATATGATCAACCCTTTTACCAAAATGAGTTTGGTGTGTGTTTCTGTTCACGTTGGTGTTCTTGATTGAAATGAAATAGTTTTGTGCACTGAATTCAGGATGATTATGTTGATCTCATGTCTTAATAGCACCGAGTTTCTGATCATAAATTCTCGTGGTTGGCAAATATTGACTGCCATATTAGTTGGTGACTTTGTTCTGAAGGATTTTTATAGACTTGTAGTACACTCACTAGTTGATTGATGATTTAATTCGGGCAAAAGCTCTAATTTTTGGAACTCTTGTTTATCCTGAAAAAGATCT
>1931_TGCAGCATGGATGTTCAACATAGTCACTTCTGTGGGGATCATCAT_NODE_1_length_412_cov_5.089806
TGGGATGGTTGAATGTAACCCAGCCACCTAAGAACAACAGTCATTAAGGTGGTAGTAACAAAATGCAATCCGGTTAATGTTGTCGCTGCATACAAACATAAAATTAGATAGAGTATACATATGTATATTCATGTATGTGTGAGTATGAAAAAAGCCAGTACAAATTAAACTCTGAGTTAGTTTTAAACCTAAGGCATTCAACATCAGCATTATTGAGATGCAATTACATAACCATCATTGTCCTTGTCAAGTCTGTATCCCATTGTAGCTTCTTAAAATTTCATTGCCTAGTATTCTTGCTACATCTTTTTCTTAAGGGCCCCAAATTTCTGTATCTGGCTTGGCTTTGACATTTATTAGTTATTATTACACTCAAAAGATAATTTTGGTAACTCCTCCCCCTTTTATTGTGGGAGTATAAAGGAATTTAAG
>1932_TGCAGCATGATACAGGTGGCTCTTGAGTTCCACAGTCTTCTTCAT_NODE_1_length_289_cov_5.228374
CCTGTGAGAACACCTTAGCAACAAGTCAGGCCTTATCCATAGGATGAAGCTTTACTATGAATTCCCACTTATGGCCTATAGTCTTCCTTCCAAGAGAACGAGATGTCAAGACCCGTGCATCATATTTCTGCTAGGTATCTTTTTCTTCCTGCATAGCATAGCCTTGAGGCCCTGTTGTTAACAATCCTAAGGATGAGATAGTTATCTATAGCAGTAGTGGAATTACATGAATTCGGGGAGAGAGTAATGTAAGCAAGATAATCCTGGATTGAATAGATACCCTTGTGCATTGCATAATGGGTATGTG
>1933_TGCAGTTTCTACCCTTGAAGTTTTAGTGACTGTATTTTCTTCTAG_NODE_1_length_280_cov_6.146429
TCTGGAGTTGTTTGCATACTGAGGACGCAAAATTAGAAGTTCGAGAATTTGACCAAGATACGGGTTTAAGAAACCACCAAGCTTATCGATGACTGCCTCTATTGTAACAAGAATAGACATGAAGAGAGGTTCTTCCGAATTTGATGAGATGCTCGAACTGATATCATCAGTGTCTTTGATTTCTGGCTTTTTACATGAAGAGACAGAATGACACCTTCGAAAGACATGGTCCATGATGCTGGGAAGCTCAGAGAGAGCTCTAGGACCAAGCACGTTAATCAGTGCACCAACAGTCCGGAA
>1936_TGCAGTCAGAAGTAGAAAAGGTGTTGTAGTTGGCTTAACTTGCCG_NODE_1_length_335_cov_7.161194
ATTTCATGGGATTACATAGGATTCTTTTGTAATAATATTTTAAAGATATGTTGAAAACATTTGTTTTGTAATAATCAATTAATAATATGTAATTTACCTAATTTCATTTTTTTATAAATTATCTATAAAAATTTCAATTCCGTTCCAAATCCTACAAACCAAACACACCAAAGATTCCAAATCCTTCCACGAAATCCAAATCTCTCGAAAACATTCCGTCAAGCTAAACGCCCCAAGTTATGGATGAAGTTTTTGCATTTACATATTAAATTAATTTTTGGTTAGCTCTTGAGAACTTCAAAGTTCCTCCCTATATGGTAACTGAAAAAACCTGAAATGCATGTTGTTGTGACTATT
>1938_TGCAGTTCTCTAAGTGCATGCACATACACTGCCTCTTTTCTATGA_NODE_1_length_243_cov_8.222222
TTTGGTCAGTGTTGGCTGAGTTGAAGAGTTGATATTGGAGAGGTTAAAGGAAATGATACAAGTGTTTAAAACAACTTCCACAGCGCAAAATAGGAGAGAGATGGTAAGTGGTCACACAGATAGGTACAAGTTCACTTGGAACATATGTACCAAGTGAGAGAGAAATCAGTCATCTAACAAGCCAATTGGATGAGGAAGTTCTGGCTTTTTCTAGAAGATGGATGATGAGAGGAGACAAAAAGAGAGATACATGTCCTCTAGGGTA
>1940_TGCAGCAAAAGAACTTCTAGACGTGGATGAAGTTGGATTCCGTGA_NODE_1_length_297_cov_6.700337
GAAATGTAACTTTGGACAACCTTAGCTTTTAGCACCGACAGAAACACATACAAATTACCTCCGTGGAGGTCAAGGGTTCAAGCCTCACCAAAAATGAAGAGAGTGTGTGAGTTTTGCCGTATATAAATATCATCATTCTTAAGAAAAACACATACAAGTTGGTTGAGTTCCGAACAGCCCCATCTCCGGCAGAAACAACCAGGCGCCCCATTGACGATAATTGCCTCAACACTTCAGTCTGTAAGTTGCTCAATCTGTTACCCAAGACTTCATGTATAGGGAACAAAAGGTAATGTATTTCCCTATAATGTGTCCAA
>1941_TGCAGGACATCAACAGCAGCCCTGATTTTGGAGGAATCAAGTGCC_NODE_1_length_266_cov_6.203008
TAAGGATTTCTAGAACTTTTTGTTATTCATGTCTCTTCTTCGTGATGTTCTTGCACCTTGACATGTATTTGTGTACATTCTTTAGGATCCACCTGAAGATGCCGTTGTGACAACTTGTGAACATGTTTTCTGCAATCAGTGCATCCTTGAACAACTTTCTAGTGATGATTGCCAGTGTCCATCCTCAAAATGCAAAACCCTCCTTGGTACATCCTCGGTATTTTCTCGATCGACGCTTAGACTTTTGACTGGTGACCAGCCTGGTCTGGGAAATACCCCTGATT
>1944_TGCAGAAATTCAAATTGTACTGAGAACCTAACACTTATACGAAAC_NODE_1_length_342_cov_5.830410
TTGTATATGTATGTTCCATCGATCATATCTCTCTCAAAACTCGATGAAAGAGGATGATTCTTCTTTTGAGAGTTAACTTTATGGATTGTATCCTACATTCAAGTGAAATCACATAAAATTATGGATTTTTGATCTCCAAACACCTAAAACTCTATAGGTGTGCAAACTGTGAAACCACCAGTAGGTAACTCTTACTTTAAATGCTAATATCTTTCTACTTACTTATTATAAATGTATGATTCTTATTCTAAAACGTTCTTTTATGAGTTAGGATTCATTTGAATCCAGTTTCACTCAAAAATATGATGTTTTGAGGCATGAACCAATTTATTTAAGTCAAGTGTGCAATCTGTTAACTAATG
>1945_TGCAGCTGGATAACCTGAATCATATCATCTAACCAATGGGTTGTC_NODE_1_length_301_cov_5.956810
CCCCCAGAGAGGTAGAATTTTTTTCTTTCTTTTGAAGTATATGATATTTATATACCTCAAAACTCACACACACTCCTCAACTTTGGTGAGTCTTGAATCTTTGATCTCCAAGAAGGTTGGGCTCTGCCAGTTACCTGGGTACCACTGGGCCAATGAGCCTTTATTGTCCCTATTTTCATAGAGGAACGATTGAACTCTAGTTTGTTTGATCCAGCTTTTCAACTGGGCATTGGAGCCAGCAGCCGATTCGATTCTTGATAACCTCTATGAGCTTGGCTACATGGATGCAGCCATCTGGGCCGCGCTAAACCCAGTCAAC
>1950_TGCAGAAACTATGACAGAAAGTCTCTATCCGAAAGTATTGCTCGC_NODE_1_length_206_cov_5.718447
TGAACAAATCTTGAATATCCTTGCTTGATCTAGAGATTATAATTGTTTGTAGCTTTATATCATCAGCATGACCAGATAACATTTCTTCCCATTCTAAAAAAAACTTATCTTCATTTGCCTTTGATTCCTCTTCGTCATCTAGAATATCATCTAGAATTAGAAGAATTTTCCTCCCCTTCAGTTTTTTCCTAATCTCATCGATCAAAAACTCTAAGTTCTCCT
>1952_TGCAGCCATTAAAGAGAAATACGAACAATTGCAGGCCGAGCTTAC_NODE_1_length_321_cov_6.124610
ATACTTTGAGGTCAAATGATCATAACTTTTAACTAATCTGTATATATGAAGTATTGATTTCAAAGAAAATTAAGACAAAACCGATCTTTTGGTCATTATGATTCAAATTTATGTTTAATGGAATGAATTTATGAGTGATTTTATAGGACATCAAATATGTCTACATGTCCTAATAAACTGTTTCATAGGACTTATCATATGATCAAATAATTGTGTGTCCTATTAAATGTGTTATAATAAGTTGATAAGACATTTTGGACGTAATAACAAATTTTTAGGACCCTTTTGAAATAAAGCGTCCTATTACTCATTTTATACGACATTATTTGAGAATATGTTTTAT
>1961_TGCAGGTGCAGCTATGAAGAATTCTGGAAATAATGTGGTTGTATC_NODE_1_length_315_cov_5.165080
TCACTGCCATGGAATCTATCTGCTGATCTATTAGCCTGTGGGTTCCTCGGCATCCTTCTGGAGTGCTGAGGTTTATACTGGTTAGTTGATCTACCATGGGCTTCCTCACTAGGTAAAGAAGAGATATGCTCCAGATTAGATTGCATTGCATCCTTGCTATCAGTCACCAACACAATGCTCGGATCCAAATCAAATTGAGAAGATTCTGGCTTTCCGCTTTCAGTAGAAAGCTTTCCAAGATCACCTTCTCTTGATGCAGATGATGATGAGACAGTAGCAGGTAGAGAAGCATCATCAAGTTTATGCTTAGTCTTGCTACTCTTGTTATTTC
>1965_TGCAGCCAAAAAATCTCTTTTTTCTTCTCTCACAAGCTTTCTTAA_NODE_1_length_394_cov_5.258883
CTATATATGCAATAATAATTGACCCCAAATCAGAAACAAAGGATTTTTGCGTGTAAAGAATTATTGTGGTTGAAAGGATTTTTGCAGGAGCTTGACTTCAAACAACAACACTGCATGGTTCTTGTTGATAATCAAAGTGCAATTCATTTTGCTAAGAATTTTTTCCATAAAAGAACAAAATATATTTACGTCAAGAATCATTGGATTACATACGTTCTTGAAGTTGGGTTGCTTGAACTTGATAAAGTTCATACAGCTGATAATGGTTCCAATATGTTGACAAAAGCTTAGCAAGGGAAAAGCTGACAATATGTTGAGTGCTCGCCAGGATGGCAAACTCTTCTTCATAGTCAAAAAAGGGATAATTTATTTCTACCCATGAGAAAAACTACTTAGCCAAACATATTGGCCAAATA
>1967_TGCAGATTTGATTCATGGTAATTGGACTTCTGTTTATATGGATTC_NODE_1_length_227_cov_7.687225
TTTTTTTTGATTAACCTGGATATCAACCCGCTATGCGAGTCGACTAATCCCAGGTCGACCACCTGCTTTGCAGATAGCCCGGAGTCACCGCATTTGAACCTCCGTGGTCACAAGGGGATTTTTATTCCTACTTGGATTTGAACCTGGGGACCTCCTGGTACTTTTGACCTTTGGAGCCAAGCTCAAACCAATCATGTACCACCCTTGTGGTTAGAATCTACAAGTTACAATATGGGTCACTAAAACC
>1969_TGCAGCCATTTCTAGAAGGTATATTGATTGCTTGAAGGTTGATTG_NODE_1_length_243_cov_8.506173
TGTTTGTGATTAAAGAGGTCTATCTGTTTTCCAAATTATTTAAATATAGTATAATAAATAATAAAATGATTTTCTTAAGTAAATGGTACGTCTAAATAAAATAATTAAATAAGAAAAAAATGCTAGCCATACTTTCAAAATAATAAACTAAACTTTAACTGTGCCACCATCTTGACTTTCGAACACGTGAACTCCAATTACCATCTAGACATCCATGAGAACACACCAACTTGGACGAGTGTGTATCAGTGTATGGCCTATAAAA
>1973_TGCAGCTTCTTGGGCGAAGGATTGATCAAATTGTTATTGACCATG_NODE_1_length_327_cov_7.088685
AAGATGGAGTTTTGGTTTTCTATATTTGCTCCAACAGGTTCTCTATCTTGTTCTCTAAAATAGAGAACTCTAAAGAAAACTCCATATATAGAGGATTCTCTAAAACTCTCTATTGAGGAGAGAAATGTTATTTTGATATTCCCCACCAATGAGATTTATTTATTAGTTTTTTATATGAAGTTTTTTCAAATATATTGGAATGACAAGTTATACAATATTTTCATAATATAGTTAATGTTGAAATTCTCTAAGAAAGAGAATCTGTTGGAGTTGAATGCAATTCTTTTAGATAAAATTATAGAGAATCTGTTAGAGATGCTCTTAAGCTGCTAACAAACAGATGGTGTGA
>1978_TGCAGGGCCTCCCCACGAGTGAAAATAATTGCATGGTTTTGGTTT_NODE_1_length_223_cov_7.278027
ATCTCCTGAGACGCCAAAGGCCCTTTTGGTTTCTAATTAAATTTGTGATTGTCTCAGATATCCATCTTTACGTGTCGCTTATATAGACGAGATAGATGATGAAAAAGGCCAGAAGGTTTACTACTCTGTTTTGGTCAAGGGTGGGGATAAACTAGATGAGGTAGTACAATCATGATGCAGACAATTGCATAAACAATAATCTTTTGACGAAATAGGATTTCCACACTGGTGGTAGCTTAATAA
>1981_TGCAGATGTTTGCAGAGCTGCAAATGCTAACTCCTTTGGTGGCCA_NODE_1_length_306_cov_7.078432
ACGATACATAGAATGAGAGATGCTTTTCTGGCATTCCAAATGCTCTATCCATGTCACCTGAAAGAACACATTCGATATTTTCAGAAGGAACATTTGACATCAATTTCTCTCGGCTTTCTAAAAGGAATTTCCATCTAGTGGGAAAAAAGACATATGGAAACCCAAAGATAATTTTGTTAGTCACTAAAACAGAGTCAATATCACATCTGAAATCCTTGGCTAACATTACCTTACAGTGGCCGTTTGATTTGTCCTCCATGATGCAACCAGATGGACGTTTTCTACATCTAGCAAGGGACACATCAATATTTTTTTCGACATTGTCGAT
>1982_TGCAGCTGTAGCAGAACTTATTGACAATGCAGTGGATGAGGTAAC_NODE_1_length_309_cov_6.815534
CAAGTAAGCAGTGGGTTTAGCAAATCGAATCATATGGAAATACCATCATAAGAAAGTAATAAATAAGTCTACACTTAACCTCAAATGACACTCTAAAAATTGTAAAAAATGTAGAAGGAGCTCAATGGGCAAGGTAGTGAATGTTAACCTCAATTATAATATTTTCCAATGCGAACAATCTATGAGAAACAATCATTGTGGGGTGTAGTTGGAGAACAGATATGTTCAAGATACTCCTAATTCCACACAAGACAATAGGAATATTCCTTGTTGTAACTGATCTGTGTAAAAAGCACACAAGTCATTGCAAACATAAAAAAGTAGGCAAGCA
>1986_TGCAGTGGTGATTGGAACTGGTACCAATGCCTGCTATTTGGAGCG_NODE_1_length_371_cov_8.716981
TGGGGTTGAAGAGTATAGTTAAAAAACATACCTCAAGACGAACCGTGCCAACAGCTTGGAAGAAACTGGTCCAAAGACATCAGATTCTAATGACATCCTGAGGATTACTCTTCTTACAATGTCACCTAGATACATTCCTGATATCATTTTCTCAAAACCCTGTAGCAGAATCCCCGTATAAGTCACGGGTTTTATGGAGATATATTATCTGCTGAAAGTAAAGATTCAAATCACAAAAATCAACCTGATCATTGGGGTTCTGGCTCTCAGCATCCAAATCAATGTCATATGATGTTCTAGGCAAGTGTGAGGACCAAAAATTACCCCATTCCATGTTGATCACCTAATTGACATTAAGTTACATAAGTGAATTGAAGCATTTTCCTTCTCCGA
>1987_TGCAGCGCGATGCATCTCGATTCTAAAGCTGACAACCTGAACCCT_NODE_1_length_242_cov_6.409091
AATTAAACATCCACCAATATCTTTACTATATTATAAAGCAAATTGGTAAAAACTCAAACAATTTATTAAGTCAGGTACTGTTTATTAATACAAATATCTTAAAATTCAAGGTTACAAGTTACTATAGTATAGTCTACTGACGACTTCCTAAACCTCCATAAGATTTATTGATAGTCAACCAACTTATAAAAATGTTCAAATAGAAGATAAGCATTAAGTCCTATTAATACAATAGTCCATAAAACAGATAACCAGCCAAA
>1988_TGCAGAAGAAGTGAAAAGGCACTATGAAGTGCTTATCGAAGATCT_NODE_2_length_204_cov_6.254902
GTTGCCATGTCTTATCACCAACCAGTGCCACCCTACCTTTAACCATATATTTTCATTGCTAATTCTGTGGCTCATTCTACCTTAAGATATCCCAAACCTTGCATGTTTTTCATTACATTTGATTTGCAAATACATTTCTCACTTGTGTTTCAAAGGTGTGTAAAGCAATTCGAAACTATGGTCAGCTCTGACTGGACTGGTCCTACCTATCAAACCTCAAACTTAG
>1989_TGCAGTTGAAAATGGAAAGAAAGACCTGGATGAGGTTCTTCAGAA_NODE_1_length_287_cov_5.341464
CATGACGACCCCTGGCTTGTGCAAAGTGTACAAAAAGAAAAGGATAGAATTTGCTCAAAAAATTATTCCGAGAAAGAACATAAAAACTTAAAAGTAAGAAAGACAGTGCTAAAATGTGAAAATATGTTAGTAGTAAGCAACAAAACACAAATAAAGGCAAACAACAAACATAACAAACAAAATACCATCATATATGTAAACTGTAAATTCGTTTTACCTAACTATTTCATCCACAGATGCAACATTGCTCTTCTCTAAAGCAAGCAAAGATTCCTGAGCACTACTCCATTGTTGTGACCCCATTTTC
>1993_TGCAGAAATACATCTTGCCAATGCTAGGCAAGATAAGATTGAAGA_NODE_1_length_348_cov_7.465517
AAACATATTAGAAAATTACAAGCGTTTAGGGGAATAGATAAAAACACAAATCGGATGCATGTTTCTAAAGTTTCAAAATTACTAAACCTCGAAGACTGTGGCATATTAGATTCTGGAATTCTTTGTCCAAATATCATTGACCTCTCATTTTCCCAGTCAAATACAGGTTCATACGCAGGTAGTGGGGATTCACCATAGTGCTGCATAAGATTTAAAATTACCACAAAGTGTCATTTCAAATCCAGATGAGAGTGAAATACTAGAGGCATGATAAGTTCATACAGAATAAAACATTGCATTTGAACAGAAAAATATGCAAGCAAAGGCATTCTACATATGCATCAGTTGCAAAGTCATCCAGAATATACAT
>1995_TGCAGCCAAAACATGCCAGTCCTCTACTGATTCGAAAACCTTAAA_NODE_1_length_204_cov_7.049020
TACCCAGGTTTAGGATAACCAAGGGTAGATGCAGGATATACAACCTTAGTAAATCTACCAGGATTGCTTTTAGATGTGATGGGAAGAGGCGTCGACATGGCAACTGACATAGGAAATGGGCTACAAACAACAGGAGCAGTCACAGAATCTGTCTGGTTTGGAGCAAGCAACAAGATCTGGCTGTGATCCTCGGTACGAAATAGGTGAGGCAAATAACCAA
>2001_TGCAGAGATGTTAAATCTACGGTGGACACTTATATTTTGAAAATC_NODE_1_length_240_cov_9.616667
CCCATTCTTTTAGAAGCTTGTCCACGACATCACCCGCCGGAAGATTATTGAAATTCGTATCCGTTAGACACATTTGATAACACTTTCCGTTCTGCTTCAACGCCGACCACAACATTATTCCATTCACCCAAGGGTGCGAAAACCCTTCTCTTAACACGTCTTCCAAGTAACTTGCCTGTGTTTCTTGGTCCAATTGATTCGTGATATCGACCTCCGTAAGCCAAATCGGAATCTGTAAAGTTGCAAATTTGTCGAGAATGGC
>2004_TGCAGAAGAGAGATAAGTAATTAGGTAGAGTTGAGCCACATTGCC_NODE_1_length_254_cov_6.641732
TGTCCCATGCTTGTCCAACTTAGTTCCACATTTAGCCACACCAAACGTAGGACAAATGTGTTCTGTCCTGTCCTGTCTCACCCTGTCCAGCGTACCAAACGCACCCTTAATGACCCACCTGGTTTGATCATGGGTTATATCAGATCATCAATTGATCCGACCCAAATCTAATATTTATGGACCCAAATTTTTTGGGCTAATTTTTATCTCTTCCACAAACATTTTCACAAGTGGGGAGTCTTTAATGGAAACGACCGCTCTACACTTTCAGGTA
>2007_TGCAGCCTGAAAATGTGACAATCATTTTATGAATAACTCGAAAAA_NODE_1_length_286_cov_8.965035
TCCATCTCAACCTGTTACCCAATAGTAATAATTTTTTATATCATGATTTTGGTGCCAGCATTATTAACACTTGTCCTGTACCTCATGGCACTCAAAACAACTTTGTTTCATTACATTGGCCATTGGCCATTTACCCTTTAACAATTCCATAGCATGGTTATTGTTTGTGTAACAGTACCACACCTTGTTGTGATGCTCATTCCTTGGCCAAGACAAAAGTATCTGTAACTTGAATACTCAGGGTTGTCAACATCATTATAAAGCTTAGTTTCGTTAGGTGATTGTGCCGGAAATATGATAGCTAAGAG
>2008_TGCAGTTGACTGAATTATGATTTGTTAGAGCATTTCACCTTATTT_NODE_1_length_238_cov_6.789916
CGGCAATGAAAGAAAGACTCCAAAGGCAACGAGCATGCATGTATAGAGCAGGCTATGATTTTTTTGGGGTAGTTTTGTCTTATTCAAAAAAAATATCATTACCTGACTAATAATTTTTGTAATTATATTTGGTATATTAGTTATTTATGAAATCAAAGGGACAACCCAATCTATGTTAACCCGGTTTATAATTTTACCTGTTTTGACATGTTGCCCAACTCGCCCAACCCATCCATTTTGTCACCTATAGACTAGA
>2011_TGCAGATTTTAGTTTGTGTGGAGTGGACTAGAAAGACTAAATGTG_NODE_1_length_316_cov_6.012658
CTCTGTATATCTATCCCATGATGGATGTGGTTTTCATAGAAATTTTCAGTGTTCCTTGATAGAGAGGAAACGATGTAGGCGTATATGAAATGTATATGTATCCCGCTGATGGGAACAGTTCTTTCAATCAAAAATCCAACTTAACTGTCACAACTATATATATACGGTACCCTATATATATGTATGTGAACCATCTAATTGTTGACTCACAATTATCTTGTTCTCTATACAAAAATGATCCCTATCCTGCTTCCATCAATGGAACTTCAAACAAGTTTTAGACACTCAAGACACATAATTTGTGTCTACATTTCACTTCCTTTGTGAATTGAAGGC
>2012_TGCAGCCAGAAATTACCAGTGTCTTCAAGAGTTGCAGTTAAAGTG_NODE_1_length_379_cov_5.474934
TGAAGGTACCATAAAAACTCGTTGACCAAAGGGTAACATTCGACGATGGTTGCTGATGTGTAACTGTCATCAAAACATATATATGATGATGGTTCAAAGTCTCAAATTCAAATTCCAAAATTCTTCAATGATGATTACCCTCATCATCTTCACAATTCTATGTACAATCCTAATCATCAGTTGTTTTCCAGCCAACTGTGTTTCAACCATCAAAGTTGGGGACCAACTGAATGACACTTCTCAGCTTGTTTCCCCTAGGAAGATCTTCACGTTAGGCTTCTTCACCATTTCTGCCACAAACAACACTTATTTAGGAATTTGGTACACCGACGATGCTTACGACACGAAGGTATGGGTAGCCAACCCATCCATACCCATCATATCAAGGTCTGGCGTCCT
>2015_TGCAGCGAATCGTCTCCTCCACGGTAAATGTTATGGACACTTATG_NODE_1_length_240_cov_8.375000
CAATTCATAGGTTGGTTTGTTATTAAAAGTGATCGAGGGTCCAACAAATCCCTTCTTACAATTCTCACCTTTAACTCTTATTATCATACGATCCTTCATCTTTAGGTGTATATATATATATATATATGTATGTATATATAGCTTTTAGAATACATATCAAATATTATAGTTTTAATACAAGTATCCAGAACCTGATTAGACCATTATTTCCATTATCAGCCTGAGTAAGCAGCATCGATGCGGTCTCTCAGGTAGTCTCCAC
>2016_TGCAGCTTGTCATGACTGTGCGGAAACTTCTCTAGCTCATCGGTT_NODE_1_length_304_cov_9.697369
TGGCTCTGCATTTTTTCCAAATGTTTACCATGACAAATAAACGACAATACATGAAAGTAGCCATCAGTTTGTTATCAATTAATTTTCTGCTTTGCTCAAGATTCTAGTTGAACCTAATAACACTTGAGTTCAGAATCTAAATTTATGGGTACCAGCCCTGAAAGTGTAAAGGAACACCATTATCTAACTAGTAATCCGTTGAAGGCCGTAAGCAATGGTGTGGATGATTATAAAAAAGATATTTGTATAGCGTTTAGAATCCTATGGAGCTTGACATCCTATCCGCCTCCATGAAAATTATTAATCTCAGGGAGAACATACGCTTA
>2017_TGCAGCTTCAAAATTTCAAGTATTTTCTTTTGCCATTAGCACTTT_NODE_1_length_201_cov_6.985075
CAGACACACTTAATAGGAGACTTGTAATACTTACACCCTAAGTTTAATATTCTTTGAGAATGTGATCGATACATAAGTTTATTGTGCTACAAAATTATGTTTTAGGTACACATTAAGTTCAGGAATGGCAGTTGAATTGCTAAGAAGTTGCTACTACATATTAGTCAAGTATTACTTGGGATGAGCTCTGACATTGTATCGCATTTTATTTGTGTTTGT
>2023_TGCAGAAATGGAAACCGACCCAGATTGTTCTTTAGCATCTTCTGT_NODE_1_length_411_cov_5.761557
TTGTATACTAAGCTCTCCTCAACTGTCAACCAAAGGATGACTATAAAATTGCAAGTAAAGAATCATAGATATCAGCAAAATTGTAATCCAGTAGGCTAATTTAGTCTCAAATCAAATACCTGGTCTTAACAATTACGAAGAAGCAGCAAAAATGAGAGATGGTTTCAAAATTCAAATTAATCAGCTCTCCTCCGGCTCAACCTGACCATTCTCAACAGTAAATTTGGTTGTCTCTTTAAGTATGTCAGAAAGGAACCTTATTAAGGAGCAGAGCCCACCCAAGAAGTTGTGATCAATGACACCTCGACCTTCTGTAACATGTGCAAAATCTATAAGCTTGACTTCTGCATTTGAACTAGCACCTTTTAACGCCAAACCCTTTTCATACATGAAAAGAATTGAACAAGCATAGAAGTGGTAGATAGTTTGATCC
>2024_TGCAGATGTGAATCAGATTGAATGAAAAAAATAAGAAGAAGAAGA_NODE_1_length_240_cov_8.291667
CAATTGAAATTAGTAAGGGGTGCTACTGATGGCAGTATTTTATTGGAACAACTTTTGGATATAATAGGAAAGGAACTAGATCAAATTAGTACTTCTGCTACCAGTCTGCCGTGGTAAGTTCTGTTTCTATGTGCATCATTGTTATCATCACATTGTCGTCTTGACTGAACCTGTATTTACGGTCATGCAAATGCAATTTATCTAGGAACGATACAAACAGGGATGATAAGCGAGGTACCTTGACAAGCTCACAATCTAGTTT
>2025_TGCAGGGAAAGAAGGAAATTTGCGTGCACTGCTATCAACATTACA_NODE_1_length_214_cov_12.014019
GATATTAAGCTTTAGCTTAATATCAATTCTGTAGTGTTCTTGTGCAATAGCAGGATATTATGGTCATGACTTGCAAATTATAAATGTTTCCTTAAACTCATTACATCATATTGAAATTAAGATATAAATTGTATGTTTGCTGTTTAGGAGTCAGGTCATATTAACACCATTTTAACAGAAGTTAAACTTTGACTTATTAGTTAAGCCACAACTTTACCACTCCATATTTCAAACTT
>2027_TGCAGCAATCCAATAAAGAAGACAATAATTATGAATTCAGATTTA_NODE_1_length_350_cov_5.925714
TACTTTCTTTATGTTCAGGGGACCCTGAGAGCAGGGGGAATATGCCTTACAATTTTGGAAGGCTTGTTCATTTGGATCTCATGTTTAACCGGTTGATAAAAATGCAAAAAGAGAATTCAATCAAGACCATGCACCACCTAGAGTTATAATAAAAATCCCATACCCTACATATATTATCACCAGTGCATGTATTGGATTAAGAACAACATGAGAACATGACATGCTTTCTATCTAGACTTGGGTCCTAAAATCTGACTGGTTTTTTTTTGACGATATTAAGCCATGGTTCTCAGCTTTGATAAACATCTATTATGTACGTCAACTTGACAATCCATCTTCTCAAAGGACCATGGGTCACAACTATAGTCCACC
>2029_TGCAGGTAATAAAAGGCAGTCATAAGGTGAGATTATGTTTGCCAA_NODE_1_length_326_cov_5.641104
TGGAAATGAAGAGGAAATAGTTTAATAGGTTTATTAGGTGTATGATGCGTTGATAATTCTATTTAAACAATGTTTATTAATAAAAAAAAGGGGTATGATGATGAGTCTTCTCATTGAAGTTACATTTAAACTAGTCTTATTATTAATCTATTGATTTATTTATTCAACTTCTTTATAATTTTCTAGTCGTGTGCATGTGAAGGCCTTGTGGCTTTGTATTGGATCTGTTGCTGATATTTTAATGGAAATTCGGTCTGCTTCGATGGATTGAATATTTAATTTGCTCCGAGTTGTTATTGATCACCTCTAAGCCAGTCAAACCTGCTCGTTTCTCACGAAATTAAAT
>2031_TGCAGAGGAAGTTCCTCCGGAGCTCCCTGAGCCAGCTCTCGGAAT_NODE_1_length_339_cov_7.805310
CTCAATGAATAAGGGAGAAACAAACAAAAAAGAATATATATGAGCTTTATGTCAATTGTTAATTCACAAAAGAAAAAGGAATGCTGTCAAGTTCCTAATCTCCAAAGGTTTTAGGAAGTCAGATTGATTTTTGGTTTTTAACCAACAAAACTAAAATCGTCACATTGAAGCATGAAGCTGGAAAGTAAACATATTTAGACCAAGTAGATCAAAAATGTTAGAATGAACAAATGCAAACAATTATATAAAACTCGAAAGCCAGCAAAGCACAAAATGCATCAAACAAATCACCATCTTACATCAAGGGTGACCATCAAATGAATGTACCTCTCATTACGATTTAGCCGTGCTCCAAGATAGA
>2032_TGCAGACGTTTGGTAACGTTGGACCTTTCTGTAAACAATCTTACT_NODE_1_length_353_cov_6.235127
TCCACATAGCCTATTGTTCCCATCAATTGAGATCGCACTTGCATTCTTGAAAATACCTCCCATTGGTACCTCCCCATCAAGATTGTTAAATGATAAATTCAACAAAGATAAAGTTAGTTGCTCAAAGGGTCTTGGGATCCGTCCGGAGATATTGTTGCTAGAAAGATCAAGGATCCTGATACCTTTTAAATTACTCATCCTGAGAGGTATTGGACCCTCAAAGGAATTTGCTTTCATATCTAGGTATTCAAGGCTTTTGCAGCTTCCAATGGCATCTGGGATTTCTCCTACCAAATCATTCTCTGATAGATCGAGGGTCTTCAAGTTTATGAGGTTTCTTACCTCTTGGGGAATTAGTCCAGTTAAATGGTTTTG
>2034_TGCAGCCTCAAATCATTGAACTTTTACATGGGTAAGTACCAAATA_NODE_1_length_376_cov_9.305851
AAACCGATTTGTCCGGCAACTTATCCATAAAATTAAACCAATCTTGGCAAATCATGAGCAATGGGGGACCGTTCATTGTCTGAAAAGGTTGAGAAGTATTCCTACTTTTTGAATATAATTCAACTTCAGGGACTATGAACTTTGATAACCAACTGTAAAGAGCTCCGACGTATTGTTTTTGTGCTGTGAGATACTCTCGAAAACATGTCCGCCAGTTCTGAAGCTCAGTCTGGAGCTGCAATGTAGCGAGACGATGAGTGTTGTTTGAGAATTTCCCATATGTTGGACAGGTAAACAGTTTGACCTCAAACATGATCTTGTTTTGAATTTCATGTGATTCCAACATAACCTTCCACATGGTCATCATGCTGCACAAGATACATATACATATATTACTT
>2038_TGCAGAGAGGACTCTGTTTAAAGGACCTCCCCTTTGACATTTTCA_NODE_1_length_294_cov_7.639456
TATTTCTGAAGTGTGTGCTTCATTTCTTCTGTAACACAGTTTTCTAGATCTGCTACTGTATCTTTTGTTTCTTCTGTAACACAATTTTGTACTTACATAGCATTGTGCAAGTGCTGTGGCACTGCCAGTATGTACCACTTGCCTTTGAGCAATTAGAATGCAACTCTCTACTCCATCTTCACTTTTCAGTGAAGGATGAGAAGGTTTGAAACCCTTATCTGATTTAGTTGGATCCTGTGCTAGGTTTCCAACGTTCTCTTTCTTTGGGGATTGTCAAGGTTTGTTGGCTTTTTTGTATACGAAAATGGTAGCCACC
>2040_TGCAGAACAGCTATCCAATATCAAATGGACAAGAACAAAAGTAAA_NODE_1_length_345_cov_8.031884
AAGCTATCTGTTAAGTTTACAATCTCCATGTTCAATTGCATTACCTTACTGGGGACAGATAATCAGTGTTATTTTGTCCATACTCAAATGAGGAATAAGTTTATCCTTCAATCGTGTGCGTATAAAGATTATGCATCATTCTGGTAAGTTGATATTTCTAGTTCAGTAGTTCTTGATAAGGAAGTACAAAGAAATTGATAAAATCCAAGATTACATTGAATTTTTTCCTTGTATCTGGTAATGGTCACAGTAGTTTACCATCTGCCGACCACCTCCTACTGGGTAAGAGGTGCTTACCCGGAAAGGAGGGATGCTGTTTACCAACACTATGACCCACAAATATGTTGAACAAGATGCTAACGCAGTA
>2041_TGCAGTTCTTGTAGCAGATGACATTGATGAAGCACTGATAACCAT_NODE_1_length_292_cov_7.284246
AGTACCTTCCATGATTTATGCATTGCGATTTGCACTGTTTACTAATCGTGAATGTCTGAGGACAATACCAGGTTATGTAATGAGGGGTGAATAGAGTATAGCCACCCTTTTCAAGAATTTGTGCTGCACCCTTGAAATTCTTCACAAAGTCCATTAACATATCACATTTAACTCCACACTCATCGTTGCTGTTTGTCCATAGCTCATATTCAACGCGGTCATCAGGATGTGGAACAGATTCTCTCCAATCAAGGTTTACATTTACCATGTCCCCGCTACTGATTGCTTTCTTCAACGTTTCACCGAAACTCCTG
>2045_TGCAGCATTTTCTGTAACTCTGTAACATCTTCATATACATGGCTC_NODE_1_length_365_cov_8.065753
TGCCTTAATGTAAATCGGTATGGGTTCTTTCTGCTTCTGCAAAGAAACAATGGGAATACATTACATGGTTTGAAGAGAGGAGAAGATCAAGTAAATACATTACATCTTGATCGATGTCTCTTCCATGATTTCTTTATTTAGTCAATGTGCTTCTAAAAGAACCCAAAAAATTGAACTTACTCAAGTGCTGGAAAGAAACTCTTACTGGTGAATGGTGATCTTTTCTATGTTGTCAATGTCTTCATTTGACACCTTGATCCAGAGCCCTGTTCCTGATCTCATCACACTATTTATTGTCTCTTCTCGTGATTTCTGAAGTAGTCTGGTTACCCTTTCTATGAACGGAATCATTTTTATCATTCTTTCATCTTCCCTCTCTCTCTCTCT
>2047_TGCAGTTGGGGGTGGTGAGGAAACTCTTCTTGGTGGTGCAATCAA_NODE_1_length_374_cov_7.080214
AAACCAGTGAATATAATTAACCAAACTATTTCTTTTCTTTTTCAAAGCACATAGAATCATATACAAAGACCAAAAAAAGGTCATCTACGAAAATGAAATTCTTATATATCTCATAATTAAACAATTTAAAACAACTTTGACAAATAAAATTGTGAATCAATGCACGATGGACCATAATTAAGCTAAAATTGCACCTGTTTAGGTGCCGAATCTTCAAAAACATGATCCAAGAACAATGAATGTGAAGGACAAATTCATCTTTTTGTACCGCATGATTTCAAACCGGTACTTAATTTTTGTAACTGTTCTTTTTTAAAACTATTATACAATTGAAACCGTACAATTCCTGCACAAGTATGCTAACAATTAAGATGGATACCAAGAATTCAAGTGATA
>2051_TGCAGCAAGTTGAAGATGATGGACATGTACAATTCAACTTTAAGA_NODE_1_length_284_cov_5.806338
TTAACTTATAGCATATCATTTAAGGTTAACAAATGAGAACATAAACTACAAGATAATGTTGGTCATAGCCAAAGTGATATATTAGTAATATTTACAAAAAGATGGATTCAATTATGCATAGGCAGAAGGATACATATAGATACAAAATTATAATAAAAAATCAGCCTAGTGTTTTGAGTTCGAATATGAAGAGAAACTTGAAGAATAGGATTGGGCATATTGCTTCATCACTGTTCATACATATTATGAGGTAGATAGAGTGCATGGACACATGGTGCATCTTTGGGCCTGGACAAAATAAT
>2052_TGCAGTGAGAATCTTTCAACAATTATCATTGGTCATGAACCTGCT_NODE_1_length_229_cov_6.825327
GACTGCAAGAATACTTGAAGGTAATACATATGAAAGCAGGCTTATCAAAACTTATTTCAATCCACACTAATATAGAATAACACATATATGTTCCTCATTGACCATATGTAATGAATAGACAGCACTTTGAAAAGTGCTAGCATTTAAGTTCGAAAAATAAGTGTAAAATGTATAGTGTGTGTGTATCAACATAAGTTTGTGGATGAGCCCCTGTGTGTTTTCATGTTCCTGGGTCTGAGGTTTTTTT
>2053_TGCAGCAAAATGGGAGAGCTGAAACTGGCTCGTAAAGGGAGATCC_NODE_1_length_344_cov_8.456395
TTTGATGCCTATTTCACATGGTTTGAATTCTGCATAATTTCGTTTAGGATTTACGTTTCTGTTTTATAATCAATTGTCGTCAACAATGATATCTTGTTTAGGTATAGTTTGGAATTTCAAATTTGTGGTGTGTTTGTTTTAATTAACTTTTAATCGATTTCTGGTGAAAATTAACCTAATTTTGGAAATTTTAGGGCATCGACGATTCGAGTATTTGTTTGCATTCTGAAAGTTTGTGTTTTGGCCTGTAATTTAGGTTTTTCATATGCAAATTGAGCCAGCATTGTAAGGATTAGGGTTACAGTTTTTATGAAGTGATGTCTGTGAACAACAGTAATCTCCAAAAGAACTCTGGTGTATCTTCCC
>2056_TGCAGGTATTGGTGGTTTATTCCCGTCTTTACTTGATATGCACGT_NODE_1_length_221_cov_7.380091
TCCAAAGGATATAGAACTATTATATGGTGCAATTACAAAATATATATCAACATACTATCATCGCGATGATGCCAACCATAAGCAAGAACTAATAGTCTAATTTCAACGTACGACTGATTTACAAGATCATAACAAGGACCATAAAAATCCCAAACATTAAAAGGAACGTCTTCAAAAGGTTATTCTCTTGATTCCCTCGCCTCGAATGAAAAATCTCATGAACATGATGTCCCCCATGAAA
>2057_TGCAGCACCATAAGCAACTGCTTCATCAGGGTTCACACCCTTGTT_NODE_1_length_296_cov_6.760135
TGCAGGTGAGGACTTCGACCAACGGATAATGGAATACTTCATCAAACTGATCAAGAAGAAGCATAACAAAGACATAAGCAAGGACAACAGAGCTATCGGGAAGTTGCGAAGGGAAGCCGAGCGAGCAAAGAGAGCGTTGAGCAGCCAACACCAAATCCGTGTTGAGATCGAATCGCTTTTTGACGGCACGGATTTCTCCGAGCCATTGACCCGAGCTCGATTCGAGGAGTTGAACAATGACTTGTTCAAAAAGACAATGGGACCAGTGAAAAAGGCCATGGAAGATGCTGGATTGGAGAAGAAACAGATTGATGAGAT
>2058_TGCAGAAGTAAGTCTGGACCTTCACAAATCGGGCTTTGACAGGGA_NODE_1_length_266_cov_6.214286
ACATCTTTCTCTCCCCTCTCGGTTTACCAAATTATAACTTGTAATTTGTAAATGACACTTTTTTGTGCACATATGTCTGCAACTGCTCTAAAAGTGGCCCATTTGATCATCAACCCCAATACAATTGTTATCTTGTCCTACCTGGACATTCGACAAATTGAGCCCAACTGATATTTGAGAACTAGTAAATGCAATTTTTTATGGTTATTGACAAGTTTCTTCTGTGAAATCATTCTAAATTTGTTTAGGATACTACCTACTCTAATGCCCCTTAATAAGCCTTGTC
>2063_TGCAGCGAAGAAAAGGAAACCAAAGACCAATGTTATACGGCAGAA_NODE_1_length_348_cov_7.304598
TACTTTGGTAAGTGTTAATTTCAGTTCTCACCACCACCGTCAGTAAGCCAGGACCCCTTTTAAACCCAAAGATTTTGCATTTAGCTATTAGAGATGAAGGGAGATATTTTTCTGTCACAAAGTGAAAAGATTCTTATACTACTGGATACTGTCGCATCTCACACATGTTTTGGTGCTTCTTGGCCCTCCAAAACAACCTTTTATATTTTTGCTTCTGTTTCTTATATTTTGCTTATAGTATCTGTTTAAGTGGACCCAGAAGCACATGAACATGTATGCCCAAAATGAAAGGGATGTTTAATATGAGATAGACTACAGAATTCAAATTAGCTGCACATCATATACTCATGTTGGTGCTGGGTCATGTGGG
>2065_TGCAGGCCGAGAAGGAAGAACACATATATCTTGGACCTCACGGAG_NODE_1_length_286_cov_5.129371
TGATGGGTCGGTATACATATCATGTAATTTGTGACCGCAAGTTAAACTGTATCTCGAATCCCCTTGATGGAGGGTAGTATAAAAAACCGTCTTTCGGGAAACTTTGATCTAATAACTCATTCAAAAACGCTCACAACATTTACCTACCATGAAGGGTATCATCGCCTTTCAAATTGAGCCTCGTGACAATGTGGGTCTAACCAATCTCTAGCAGAACTCCGGGATGCGTTAACCGACATCTTGCCGCCACCCACAAGATCTCGTAAATTTTCCAGCTTGTTTTCTCGCCCAGATCCACTAAT
>2066_TGCAGATATTATTAATTATAAATAGTTCCTACATTCCAAGATAAG_NODE_2_length_201_cov_7.154229
AATGTGGGTGTCCCCTTCTTTTATGGTTGACGCCCATATTCTTGTTTCACCCATAGAACTAGGACTTCTTGAATTGTTGGGAACCAATGGCTCTTCATGATGATCTTTCCTCTTATCTGCATGATATCTTTAACAGTGGAAAGTCCCAAAAATAACAGGTCCTTTAGTAATGAGTGAATGCAAGCTGGTCTTCTTGTTATTTGGCTTTTTTTATAGGCTTAGT
>2067_TGCAGATAAAGAAAGAAGATCCGCCATGCAAAATCAAGTTGGGAA_NODE_1_length_319_cov_5.166144
TCCTAGTCCCCCAGTTCTAGACATTTGCCATGAGTTATCCCAGGTGCCAGACCTCAAGCTAGCATCGAGTTCACCCTCTCTCTGGAGAGTAGGCCCCACCATTCGAGGGCCTATGGAGTCTTTCCACATCCCTGGAATCGGAGAGTTCATTTGCATCATAGTCGAATGAGATTGGGATCTACCCGGCATCGAAACTGATGGGATGACTTCAGTAGATGATCCTCGAGAGATCCTTCGTGCTTTGTTGTAGACTGTGAACGCAATCTCTTTAAGGATGACCGGCTCATTAAGAGATGGACTTGTCACCCGAAATATAGCATCAACTGTCACAACTTGT
>2070_TGCAGGAAATTTAAAAGGTGATGAAGTAATCATGGAATCTTGTGG_NODE_1_length_292_cov_5.852740
TCTTTCCAGATTTCATGAGCCAGTTGAAATTTCTTCAAACCTTTGGGATCATTAAGCCAATATTCATCATCTTCACCAATAACCTCAACCTCGTTCATGAGCTCATTCTCGTATCTTGAAAACATATCTGCAATTTGTGCAGACAGATCGATTTCAGATGAAGAAGCCTGGGGATGATTGTACCTCTTGATCCACTTGTTGTAGAAGTGATTCATACATGTTGTACCATGGTGTGGATCCCTCATTGTGGTTTTGCTATATTCGACCATTATTTTCATAAGCTCTGTCTCCTCATCATCATCCTCATTGC
>2072_TGCAGCTGCCTTCTGTTGAGCAGAATGCTTAAATTTATCAGAAGT_NODE_1_length_260_cov_6.642308
GGTTCTGAATTTATGGATCTTGGATTTTGTCCGATTGTGATATTAGAATTTAGATGCATTAGGTATTGACATGGTGTCAAATACAGCCATGTTGGTAATCCTGCACTTTTCTATTTATCTACTGCTACTTGCAGAGCAAGGTGGTTCCTTACTTATAAGCATCAATTTTGGGGAGTTGAAGTTCCATACCGACATAAGTTTCTTTTGTTTTAATTTCATGTAGGTCCTTCCACAACCTCGGGTAAATACAGGATTTCCGAAATCAAGTGCTATATGACAA
>2074_TGCAGCTTGAGGGGCATAACCAATATCTCTTATAGGATAATTAGT_NODE_1_length_273_cov_5.652015
TCAATATCATGTGGGATGCTCACAAACAAAAGTAATAAGAATTAATCCAGCTCAAATGGACAACCATCAACTTTATCATATTTCTTCCAGCAACAATGACTGTTGTTCATAAGTTGAAAATACTTCAGCTAAAAAGTGTGGTTAACATGCATGAATTTATGTTGCCCACTGTTATTTAACATCCTTTCGAGTTTCTTTATTATAAAGTTCAAAGAATTTTATTGATTGATTAACCTAAATGTGTTGACTAAGATACACATTACAGATGGACTAGCAATCTTACCATATTTAGT
>2075_TGCAGTACAAGTCCTTGATTGTAAATTCCAGGAGAATGGGTGTTA_NODE_2_length_231_cov_7.476191
TTCTTTGAACACAAATTTTTTGTAGTCATCCTTTTCAATATTACAACAGGTTCTATATGCTTTCATATAAAGTATAAACAGGTTTCTATATATTTTGAGTCTGGAATAATCGTAGGATTGTGGAACCATCTATGGCTGATGCCTTTATGATTTTGATCAAATTCCATTTTGTCTTGTTGTAGCATGTTTTTATTCTTTATTATTCACGTACACTCACTGATAAGTTGCATTATATTCAGGCCCAGTTATTCCA
>2076_TGCAGATTTGCGCTGTTTAATTCATTCTTGAACATAACAGTTAGT_NODE_1_length_296_cov_5.827703
TTGTCTTCATATTTACCTACTTTAGCTAAATGGCTTATCATGTACCCTATATAGAGGAATTTTTTTCCCGATTACTAATGGATACATCTTTTCTAGTATTCATGGTATCAGAGCCTAACAGGTACTCATACAACTCATAATAACAGCAACGTTTTTTTTCTGCTGTTACAAAGCCTACATAAGAAAACTACCATCCTCCGCCTCCAATCAATAAAATTTCTTTGAAGATTTTTTCATCCGAAGTTTTCTAATATCATGTATACTCCTCATGTTAACATCACCAAAATAAGTTTGCTCAAAATCTTCTCAAGCGT
>2082_TGCAGTCCACAGTCCAACACCATAGAATAGAATTAAAATCATTTG_NODE_1_length_301_cov_7.335548
TGAGGACTCACCAAAGACAACCTACACAGGATCTGAACTTTTGACAATTGGGTTTGCCATCTTTCTTTTCTTCTGTGAGTGTATGTGAACATGTTATGATTTCCTTGATCAATTCCAGTTCCCATGAGTCTATATTTATTTTATTATAACATGCACCACAGCTTGTACGATGTCACAGCTATAATTGACATATGAATTACATTGTCTATTGGACGTTTGCTAATTCAGGGATCATTTTATTTTGCAGCAATCAAGGAACTTTGCCTCTGCTCCTGCACCAAAGGAGCCAAAGATTAAGGTAATATATTGAAGGTTCAGCAAAG
>2085_TGCAGATCATGCAAAGAACACTGAATGAGGACATAAGACTTCAGA_NODE_1_length_381_cov_5.740158
TTATTATTATTATTATATTTATTTCTTGACATGGCATTTCTTTTTCTTTACTTATCTTAATGTTAGCTACTTCTCATCTAGTATGAAGTGGCTGACTTCTTGCAAAGGCACAGGGTTATCATCTATTAATATCCTAGTCCTTTCTACATTTAAACTGTTGACAGAGCACGTAATATCAATATATGTTGTAAAGGAAGAGGATCTTAATTTCTAAGAAAACCATCTCCCATTGGCTATGCTATAGAAAAATTGATGTAAAACGGTAACGCATTTGACTTTTGACGCATATAGCAAGCAGATCACACCATGTGAGCTGGAAATAATCTTTTTGATTTCAAATTTAGGTAAGTACCTCTATATGAAGATAATATCTTCTGATGGTTACAACTTGTTTTGAAGCT
>2086_TGCAGTTGAAGAATGCTTCACCAAGAATGACTTAGTCTTTGCTAA_NODE_1_length_209_cov_5.813397
AACCGTTTCCCTTCTTCATCCACATCTGCAATATCGCCACTGAAATACCTCTTCCCAGAGATCATCCTCATCATCACATTCAACGTCAGCTCATAGAAAACCGACTTCATATTCACCGGGGAAGAACTTGTCAACAACAGGTTATGAATCATGACCCCACCTTCCTCCTCTCGTATTGCATGGAGCTCGTTGAGGTGATGAAGAGATAAGAGTTCAGTAGAGGCG
>2087_TGCAGGATGTATTGATCGAAGATCGACATATATGTTTTTCTGAAG_NODE_1_length_286_cov_5.045455
ATTTCGCCAGCACGATAACATAAACCATCGGAACTCGGAAGCTACAGCCTAAAACAAAAGCTTGCATAAATTTGAGTATATATATACACACACATACGCGCAGTGAGTCGATCAAAAGACGATATACACAAACCAAACCAAATCAGATTTCGCAGCGTAAAATTGAAAAATTAAACACAATCAAAAGAAATCCATACCGTTCTTGGCGAGCTCTGATAGGATGTTAATAGAGCGTTTAGCTAGGGCACGATCTGCTTCAACCGATGAGTAAGTTAGCTCAAGGACTTCAACCTGAGCACGAATT
>2088_TGCAGATGCTTTACTTATCCACTGTACTTCATATGTTTCCATTCC_NODE_1_length_280_cov_8.589286
AAGCCTGATAATGTTTTAGGGGAAAATGGAAATTTTGCTTCACTGAAAGCTGCTTTTGAAGCTTTGTCCGGGAAAAGAACTTTGGACTCTAAGTCGGATAGCTCTCAGGATAATCCTACTACTCCAGGTGATTCAAAACAACCAGATTCTAATTCTGTAGCGAGGCAGGAGGCAAATGATGTGTCTCCTGGTGCATTGTGTGTTCTACCCCTCTATGCCATGCTTCCTGCATCTGCACAACTTCGTGTGTTTGAGGAGATTAAGGAAGGAGAACGTTTAATAGTCGTTGCCACTAATGTTGC
>2090_TGCAGTTCCTAACAAATGACCATGTGCAATTCAAGTTCTGTTGCT_NODE_1_length_343_cov_5.198251
GAAAAGGCTAAAGTTGCCATGCCCATTCTCAGTTTGTCAATGAATAACCAGGGAAAAGGCTAAAGTTGCCATCCCTACGAACACTATCTTGAATGTATCTCATAATTTCATCCAAAATCACAGCAAAGAGGAATAGGCTTAGTGCCAACCCCTGAAGCAAACCTATTTCTACTGGAAAACACTTTCTCTCTCCCACAGGGGTCTGACACAAGACATCCTCCTACCATACGTATCCTGAATTTCCCTAACACACATCCATGGAACCCCTCTAACCCCCAAGCTCCTCCAAATCCTACAACGTGGTACACTATCATAGGCCTCATCTAGATATGTGAACTCCATGTGTAGATATCTACTATGTTC
>2091_TGCAGTATGCCTTGTAAGTGCTATCGCAGTCTCAGCTACGATAAA_NODE_1_length_225_cov_6.137778
TGAAAACAAGGGGCTTTCAGTTCGTTCAATCACCCCTACAATATACATGAATCCAAGATATTGAACAGAAAAATGCAATTTTGTCCCACTCAGTCTTGCCGTGTACCAGTCTAATGTCATGCATAACGTTTTATTTTGTCATGTCCTGTCCTGCATACCAATCGCACCCTAAAGACACTAACATAATGATGTAGCACAATGCAACTTTTATATCCTAGAAGACAACCCAACAAAATAGCTTCT
>2093_TGCAGCAGAAGACTGTCCAAACACTTGATTTAGAAACACGACGAA_NODE_1_length_301_cov_6.215947
CTTAACATTTTTACGGAAGAGTAGTTGTAGTTAACACAAATTGCAGAGGATGTTATACCATCACATGATTTAGGAACATTTCCTTTATTATATGTTTTTTGTGTCATCCATGATCTTGGCACCTTGGGTCCCATAAAAACAAAAAATATGCTCTCATTCCTGTCATATCACTTTGTTAACAGGTTAGTGGATATAATTTCCAAGCTGAATCTGCAAAAAGCGGCAGTAATGAGACATATGTCCTCTGTGTTTCAACCCATCTTGGAGAAAGGAATAGTGGATCACTCTATCTTACACACGGCACTTGTTGAGTACTTTACTAT
>2094_TGCAGCAAGAGATTTGATGCTGTTAATAACCAAGGAAATAGTGAG_NODE_2_length_204_cov_9.014706
TTGGCTGTGGTTTTTCAATTGCTTTGTTTCCTAGCATCTTTCTCTGTATCATATTGTTGCCCGTAAAAGCTGTACATACTATCTGAATAAAACGTCAATGATCATCAGACTTGCTATCGTTTACAAAAATTCCAATAACATGTATGGGTTTCTTAAGCATATAGTCTGGGAGGACCGGTTAAGGTTTCACTTGCATGACTTAATGTGAAGGATTTGGTAATGTGGT
>2095_TGCAGATCCAAAACCGCCATGTCTGCTGAGAACTTACGATCACCA_NODE_1_length_268_cov_9.432836
TCTATTCTTCAATAATAAGCATATATTTATATTCAGATGCTATCACATTTATAACACATCTACTCTATTAACTTCTTCCATATATCAAAAACCTCAAGCCACAAATTATCATCATACCAACACTAATACACCGGACCCATTACAACTCTTTCTATCATTCTTTTTCCCTTTAAAAGAAAAAGCCTAAAACCATCTAGAATGCAAGTTTTTTTTCTCTCCTATTCATAAACTTCATCCCTCAATTAGAACAAAAAGCTAAAAAACGCGATGGGAACCGAAGACGACTTGAA
>2097_TGCAGAACCACCCGAAGTTGTCAAAGCTCGCAATGATAATTCTCA_NODE_1_length_342_cov_8.406433
TATCAAGTACTTCATTCTACTATACCTGCGATCATCTCTTCTGCCATTTTCTCGTTGTGTAACAACAATAGCCTTCACTGCATACAAAATATCCTCTTTAGGGACGTAACCCAAGGGCTCTGCCAGGCGGGGAAAAGTGGTTTCCATCCTATGTGTTCTTCCCATGCCACCACCAACCTGAAAAGAAATTAATATATGAGCAGTGTTCCTACATATATCCAAATCAGAACAAACAATAAACGAGTATATTTAATTTAATAGGTGGCATACATATATATTGAAACCCTGAGGTACTCCATTATCATCAGAAACAACCACAACACCAATGTCATTTGTCAAAAGATCAACTGAGTTATCCGTAGGC
>2098_TGCAGCCTCCCTAGCTGTCAAGCGGGCGTAAACTTGAATCCCGCT_NODE_2_length_268_cov_5.246269
TGCATCTCATGAAATCATTAAAGAAATTCCTTCTGCCTATTTTTGTTCTATTAATTGGATGCCCTTTGACATTCAAAATTTAATTCAATTCAATTCAGATAAAATATAAATTCTTAGCATGTTACGTATATGCCACATCAAACAAGATATGACTTTTGAATTGGATGTTAAATCTGATATAGTTCTTTAGTCCAGATGGTGATCAATCTGGTATATATGTCTTTTTTTAACTTTCAGGATCAAATTGTTACGTGAAGCAGGTCTAAATCCCGGAGACACATGAA
>2102_TGCAGGCGGTCCAAATACACCGGCATATATATTGTTCTCGATGGC_NODE_1_length_280_cov_5.007143
CATGTGGTAAAAATGAATTATCAAGAGCAGTGCATGCTATGGCATTTAGAAGAACCTGGAAACATAGATTTTGAAGCACCTGTTGTTCACCGTTTTGTTTAAACCATTGCCGCCACCTGTTTGTTCATTGTGGTTTAAACGTTACCAATTTGTCCAAATCTGTGGTGCCTAAATCAGTCCGAAAACCAATTTACGTTTGTTCTGTAATCAAAACTCATGTGGACCCCAATATCTACCTTCAACGATCTGCAACTTCTTATTTGCGTGATGGAGGGTAAACACAAAGGGTATGTATG
>2103_TGCAGAAAATGGTAAACTATCATAACTCCGTCTTAAAGATTAATA_NODE_1_length_276_cov_5.224638
TTCAGATATGATTTTACAAATGTTCTATTTATTTTTCTTTGTTTTTCCTACGCACGATGTTTCATGATATATCTGGATTTTGGTTGTGCTACAGTTTGCATGATGAATACGTAACTCATCATTGTTCTGGTTCCAGATTTATGTTCCAACAAATCCCCGTGGTGCGGAGCCATTACCTCCAGGAATTGTAGTCCCAGAAACAGACTTATATTTGCGCAGATTATGGGGCGATCCTAGTGAGGTATGGAATTGATATGTTTACACACGAACAATACTTTTCTTTGGTTATTTA
>2104_TGCAGCCACATGGCCAAGCAAATTAAAACCTTAATAAACAAATTC_NODE_1_length_240_cov_5.695833
TAACAATAAGTATATTTATGAAGTTGTTGGTTGGTTTTTTGTGTTCTTATCCCAGATGTGTTAGAGAAGATCAATCGGCTGTAACCCTCAATTTATATTACCTTAGCAATGGGAGTGCAAGGGTTGGATTTCGGTTAGTAATGATTCTGGTCTTGTAAAAGTCCTTGGTTACTTTAAATAATCACAGCTGACTATTTTTAGTATGACATTTGTAGGATACGAGGGAGGGAGAATTTGTTACCTATAGGACTTGTTTTG
>2106_TGCAGAAATCAGGTTTAGATGGTGGTAACAATAACATGATGGAAA_NODE_1_length_435_cov_5.273563
GAGTTAAAATGGAAATGGGTTGAATCCTTCATGTCGAAGAGATTTGCATGTCAACAGAAGAATGAATTTCATCGCACTCTTCGTAAATTTGCCATTCTTCGAGGGCTTTGCCACAAGGTATAACACGAGAGATAATTTTCTTATCCTCTGAGTAGTTTTTCTTCTTTGAATATTAACTTTGCTCACCAGGTTGGGCTTGAGCTTGTTCCTAGAGACTACGATATGGATTCAGCATACCCTTTCAAGAAGGCAGATATTATAAGCATGGTTCCTGTATATAAGGTGAATACATGATTCATTTATGTCAATCTGTACACAAGGCAGACCAAGAACTTACGGTAGATTTGACATTTGAACATTTACATTTCACTCAGCATGTTGCATGCTCCTCTGCTGATGGACGTACACTTCTGGAGTCATCCAAAACATCGTTGGATAAAGGCAAGCTTGAAGATGC
>2107_TGCAGAGCTTGCTTATCCTTTAGTAGATCTATGCCCTCATCTTTC_NODE_1_length_273_cov_6.622711
TAATAATATTTTTTATTTCTAAATGCAGTGCATATAAATCAGCTTACTATCTCTAGAGCTTTGTGCTACATAATATTTTTACGACTATCTCAATGTGTGGTTTAGTAGTCGGTTGTTATTAAACTTGCTTTCTGATGTTTGTTTCCCATTTTGTCTATTGTAGTTCTCGAGGTTGGTGATGGAGTATTTGAGGTGCTTTCTACTTCCGGAGATACGCATTTGGGTGGTGATGATTTTGATAAGGTTAGTGTTGTTCAAGAGCAAATATCGTTGGTCCATTTACTACCTATTATTG
>2108_TGCAGAAAACAAATCATGCAAACAAATGTTGACATCAACCATCTT_NODE_1_length_379_cov_7.263852
TTTCGGATGGTGGAGAGGATGGAGTTTCTGATACTTGGTGCTCTACAATGGCGAATGCGCTCGATTACTCCTTTTGCTTTCATCAGATTCTTCGTTTCTTTCTTCAAGCTCAAAGCGACATCCCTCCATTCCGATGACGCTGATCATCATCATCATCAAGTTCTTAAAGATAGAGCCACAGAAATCATCTACAAAGCTCAGATTGGTATACAAATTCAATGAATCTTTATCGTAACCCATTTCGAGACTATCTTGGATTAATCGATGTTCTTGAAATGTGTTTGCATAAATGCAGAATCAAAGCTGTTAGAGTTCAAGCCATCAATTGTTGCAGCTTCTGCTCTCCTATGTGCTTCTCATGAACTCTACCCATTACAATTCCCATTCTTTAAGAACTCAAT
>2109_TGCAGGTTGGTGCTTAGTCTTGATCTATACTGCTTGGATTGGTGG_NODE_1_length_360_cov_5.569445
TAAACTATTTGACAATTACTAGACCTTTCTGGATAGTGTGCAGAGCTAGTTTATGTTTGGTCCTCCCATAGGTAACTCACTTTGTCTTTTGAGGTAACTCAAGGTTACACCAAGCTTACAGATACCCTATTCAGATTCGGGTAAGGGTCACTATCCAATACGCGCATTCACTTAAGGAAACGGCATGATACTTGGTTTCTCTTATGTAGATTGGGTTGGCTCTCCTATCCCAAAAACATCAACTTTTGGGTACTGCGCATTCATCAAAGGTAGTCTAATTTCTTAAAGTAAGAGACCGGTAAATAGAAATGAAGTAGAAGAACTCAGATTCCAAACGAACGGGCTAGGTCGTCTTCAACTATTCATATAGCCAATAATTGAA
>2111_TGCAGCTGCTTCAACCATTCTAGGTAACCATCAAATCATCAAGTC_NODE_1_length_321_cov_6.052959
ATCTGTTCTCCGAACGGTCTCTCTCCTCTCTCTTTCTCTCTCTATGTACATATCTCGAGATAGACTATCTATATTTTTTGCATCTGCTTGATTTTCTTGTTGATATGTAGGCTTTATTAGTATTTAGTGGGGTTTATTCACGAATTATAGCTGCCGAGTTATGAATTTATAGTTATTTTTCAATTTTAAAATTCATATGGTTTTAAGTTTTTCGAGGATGAGTTCTGACTTGATTAGCCTCTATGACTATTGTAATAATTTTTTAGGTTTACAATGAATTTGATCATTTTTGGTTCTGAAGAGTATTAGGTATGACCAATCACACTTGTTTATGGAAGGAAGA
>2113_TGCAGGTACAGATTCCAACATTCTTTAACAATACATGTTGGATCA_NODE_1_length_317_cov_7.570978
ATACATTTAGAAGTTTCTCTACCAAATTTTGAACCAAAGTGCACCATGCAATCTGGTGAATTTTATTCTCTTCATTGGCCTTCTGTTTTAAAGTTTCTCCAGTAGTTCTCTCCTAGTATTCTATAGACATAGTCTGCATTCTTTAAGACCAGTTTGACTGTAAGATGTCATTGTGGTTGGATTTAGGGATTTAATTGACAATAGTTTCACCTCCTAGTTTCAAAAGATTATGTGAAGATATGGTTATTTAGCATTTTACCATGTCCAATTATATCTTTAGTATATCTACTTATGATTAGTTTACCCGTGCTGCAATCCTGTTATCTTTTTGCACCGTCA
>2120_TGCAGATTTCAACCGCAGCCATGGCGATGCAAGCTGGAATGGGGT_NODE_1_length_306_cov_5.656863
AACTCGTTTCCAAACATAAAATTCTATAATTAACTAAAATTGGAGTATTTAACCTCAGCTGTACATCGATTCTTACAAAAATTGTTCAAATCTACGTCATTAAAGGTGCTTCAATGTTTACGGAGAATCATAACAGTATAATTTTACCTGAAGTTCGCCCAGTACATCAGAAAGTTTACCATTTTTCAGCATCAACGTACCAGTGTACCCTACAAACACAAGACGCCCATATTTACATCAATTCAATCCCTCTCCTCTCGTAAACGCAGACATATTAGGGATTGAAATCTAAAAGATCTGATAAATACGGATCAAGTATATATACA
>2122_TGCAGGATTTCTTAATCCAACTTGCACCTTTTCTTGTAAAACTAT_NODE_1_length_268_cov_6.641791
TGCGGGGGGGCAAGGTTCTCTTCCTGTAAGTTAAATAAAATTTCTACTTATTAATTAAAATATCTTCTTCTCTATTTAAAAGATATTGAATATCGTCTTCTAGACCCACTTATTATAAAAGTTCAATAAAAGTAACTCCCCAAATTCTGGTATGCAAATGACATTAATAAAAGTTTAGAGGCAAACTGCATTGGATGAAAATTTGGAAGTTGGGGGATTGATTGGTATGAACTCAAACGCAAGAAAATGAATTTCAGGTCATTCCAAAGCATGGAAGGAGCGCTTATG
>2124_TGCAGTCCTCGTGACGCAGGGACTACTTCATTTAGAACAAACTTG_NODE_1_length_371_cov_7.221024
AAAGTAAGTTTTGTTCTGGTGTAGATAAGACAAAAAATAAAACCAAGCAATTACAATAGAAAAGGATAATATAACTAAGGGCACTTTTTCTTATCTAGCATACACTAGAAAACAAAGAAAGAGCCTATATTGCAACCAAAAAATCCCCATGCTGCTATTGACCTCTATATGTTATTAAAAACATGCAGTATATAGCACTATCAATCTACACTGTCCTACAAGGGCATTATTAATTCTGTGTGTTCATGAGGGAAAGAAGAAGCGAAGCAATGTATGTCTAGCATACAATGTAACATACCTTATCATCTTATCACCTAAAATAAAAACAGCGTTCCCCACAATTCCCAGAAAAGGGTTGTTGAAAAGATAAAATTTAGATCCGTTTCAAAAGGA
>2125_TGCAGTACCATCTTGTGAAACCGGAAAGCCGGTGGAGCCTGTGGC_NODE_1_length_252_cov_8.059524
TTTAAAAACCCCTTTTTAGAAACCCCTTTTCTTCAATTAACATTTCATATCAATAATATTATATGATTTTTGTTCTAATTATACTCTTTAATTTTTAAGACAATTGTTTTATATTTATTGTAGTTCCAAGATTTATTCCAAACGCTTAATTTTACAATCCCAAAGAAGTTCCAAACTTGCATAAACAACCACCACACCAACTGACGTAATAAGACAACCTTTCGATCCAAACCCTTAATTAAAGATCAACCAACAACAGGTTCCACCGGCTTCT
>2126_TGCAGCCCAAGTTAATTTTGAGCTATGAAGAGAAGCTGAAACCTA_NODE_1_length_249_cov_5.534137
TCTCTCTCAATTGATTGAAATCTGCATTGTTTTATATATTTATGATATAATTATTTAGGAAAAAAGAGGTGTTTCCAGGGAGTTCGTCGTGGATTGAAGCTAAAATTAGAGGTTAATCGGTCCCTGAAACGCAAGGATTGAGATGAATAAGCGAAACGAGGTAAGAATTTAGATCAATGTTGGTTAATTTACTGATTATTTCCTGCGGTTTTTGGATTTTTCTATTGTTGAACATTAGTATACATACTTACATGATGCAAATTGCAA
>2128_TGCAGTTTCCAGTCCCACTGGTCTCCTAAGAAAATACTTTTGCAG_NODE_1_length_349_cov_5.255014
AAAGATAGTTAAGTTGGTGGTACAGGACATCAAGTATATATAAAATGCTATCTAAAAGTGATTCTTACGTTCAAGAACCACTTGTTCAAGTGTGTGTGTGTGTGTGTACTAATGCTATAGAGAAGCCCAAAAAAATCTGCAATGGGTAAACAGATCACAGTAAGAGGTTCTTACAACCACAGGACTACAGGAAATTTAGGACAGTTTGACACATAAACTGAAGAGGCATTGACAGAGATATTTAAGATATAAAAGAACCTGTTTGAAGGTGACAAGAAAGATAAAATTTACTTTTATATTATCCATCTAAAGAAGTCTGTATAAAAGTGTATAATATACAACGGGTAGTACCTCGGAGTGAAGTTTC
>2131_TGCAGTGGGTTCAATGTGACAAGTGTGAAGCCTGGCAACATCAAA_NODE_1_length_367_cov_5.108992
CATTACATGTGTCAAATATTTAGTGATCATGTATTAGAAGGATTTCAAGCTAGTTGCAACATCTTACATTTCATCATAAGGTTGCTATCTTCATATACTATAAAAGAGAAACACAGTTGGCCATATAATCTAATATGCAAGATTTTCAACGATATAATCAATGATCCAGCAAGCAAAAGGCGTTGTGATCATATTTATATACAAGTCATCCAGATCAAATCAAACAGCAGAAGCATCATAATATCACCTCATTATAACTTTTTCCATGGAACCTTGCCCTCTCTAGTCTCTCCTGCTTCAATTTTGCAAACAACCTGTTCTCTATGTGATCGCTGAGTATCGTACGAGGTAAATCTTTTGCTCCAAGTACAGCACTCTGTGGTAGGG
>2132_TGCAGAAATGTTGATGGAAGATATATTTAGTTGTTGAATATATCT_NODE_1_length_313_cov_5.268371
CCGGTGCTGGAAGATTCATGCACTCCCAAGGAAATAATGACGTGCATTCATGTGGGTCTCTTGTGTGTTCAAGAACATGCCGCAGACAGACCAACCATGTCGGATGTTATTTCAATGCTCACGAATGAAAATATGAATCTACCAGATCCAAAGCAACCGGCTTTCTTCATTGAGAGGCATGCGGAAGAAGCAGAGGCAGAGGTGGAGGCAGGGGCACCAAGAGATGATAGTTTGGGAAATGGATCCATAAATGGGCAATCTATTTCGATTGTCTTGGCGAGATAGAAGGCAGCAATAGAACATTTGTAATATCGTTACTTAATTTGTCACTGT
>2135_TGCAGGTAACATTCATAAGCAAAAATTAAGAGATTTAATCAATAA_NODE_1_length_255_cov_5.207843
TTGAATCGGTTTTTATGTACCTTAAATGTTTGATTACCATTGATAGGTTTTCTATAATTTGTAGTAATTCTTTTAAATGCAATTGGCACTCGTGTTTTGAAAAGTTTCTTAACGATTATGTGACAATTAACTTGATAGTTGACTTGGGTTGTTTAGGGTGTAACCGGCTGTCTGCACAATGTGGTAATGACCATTGAGTTCGACCGCAATCCATTTGATAAAGGGTATGTCTCACTGCATAAAAGTATCAGTATTCTCACTCATGTTCATT
>2139_TGCAGTCAAAAGGATTCTAAGGCCTCATCAAATTCAAGACCATCA_NODE_1_length_215_cov_6.106977
AACGGTGAGTGAGACTTACAGAAAAAATGGAGCTTAGATTCCAAGTAATCTTCCTGAGCATCAGCCTTTTCATCTGATATTGATATAGCCTTTTGGATTTCCTTCAACACAATTAGTGGAATCTGGTTCTCTAACATGATCAAATCTTTTGCTTCTATTCCAAACTGATGATCCGAATAAGCACGCAGGTGATCAAGCAAGAAGAGACCATCAATAGCAAATAACCATGCC
>2140_TGCAGAAGTCACTGTCACAATACACTTCTTAGTGAGATATCTTTC_NODE_1_length_275_cov_6.127273
TGAAAATGCAATTGTGGAGTCGTCTAACTTTAATCTTTTTGATATAAAGATAACATGTTTTTGTTTCTGTTTTCTTCAGGAAACAGAATAGACCTTCCCAGGACGAAGTTAAACGCAGATGAGCAAATGTGCTGGTATCACTTCCTAGCTGAGAAATATCTATATGCATATAAATACCTGCAAAATAACATCGAGTCATATTTTAATTTGCATTATACTGCTTTTTGCAAAAAAAATTAATAATCTGGAAATGCTAGATGTTGAATACGACCTTTAGCCAATATCTTCTTTGGTG
>2141_TGCAGAAGTGTTTTTCAGATTCCTTTCAGTGGTGCAACCAATAAT_NODE_1_length_218_cov_7.307340
AGTTTTGAAAAAAATGTTTGTTGTAAGTAAAGTTGTTGTGATGATCTACCTAAATGTTATATATGTAGTCACAACCTATCAAGACTGAAGGTCTATTAAGCACAAAATAATGTTTTTCCCTATGTACTTGAAAATCATGCAGTGTATGGATGGAAATTTACTCAATGCTAAGAAAAAGTTAGTAAAAAGTAACTTGTGGAACCAAAAGAAGCTTCCTCTCACTTTTCTGGTGTATGGATG
>2142_TGCAGTATATTAACTGTAACCAAACCTTACGTAGAAGAGAAATCT_NODE_1_length_247_cov_5.004048
TAGACTAGTTGACTTAGTCTAACACAGGATGACAATGCCAAAACAATGGTGAACTAAATAATGGTTCATAGAGGATACCATCTACCAACAGGCTATGCCTTGAATATTCCCCTGTGCGATTCTCAAAAGGATCTAGGTGTGAATCTCAGAGTTTCTAGTTATGTTTCGGTCTTTTCTCCAAATACTTGCTCTAAACTTGTCTTTATCTTCAATTTGTCCTGTTGAGCAGGCATCATGGTCCAAGTTGGTTGAACGTTAACTTGACAA
>2143_TGCAGAAAAGTAGTGCGGAGAACTAGTCAAATCGTATCAATTGGT_NODE_2_length_284_cov_5.102113
CGTCTGGCTCTGAACCATTTAAATGGGCATCTCCAGTCGTCTGCCCTTGATTGCGAAGAACGGTCCTGACTCCCCAATCTTATCACCGTTCCCAAACCGTCAATCTACACCTCTGGTCCTGCGTTTCTTTCCCCATTATGACGTCGTTGATCCTCTCCTTCAACCCCGTCATTACCTCCTGCTGCCGATCTCCTCGTCGATTTTTCCTGTAATTGCAAGAAGGCATCCAATCTTTGCATAATTGTTTCCATCTTCTTTCTAGAGATACGATCTTCCCATTGAAATCGACCAAATTTCCTTCA
>2144_TGCAGAGAGCTCTGGGAACAAAGGTTGTAGTCTAACCAATCTGAA_NODE_2_length_252_cov_5.694445
TTTGCTTGATTTGCTTCTTTTACTGCTTTTGTTTTTTGATTTGCTTCTGTATAGTACTGCTCTCCATTGATTTATTGCTCATGCCGTTCTTTCTCCTTTCTGTTATTATACTGTCTTCTGATTAATCCCGGAGATATCCCTAGTGCGAGTCATAATAGTATATTAACAAATGGTTCCAATTTGATGCAATCCATTCTATTTAGTGTACAGTTTTTCTCCCCATGCTTTGATGAGTGGATCTTTGTTGCTACTCGAGCAAGTACAACATTT
>2145_TGCAGAATATGTTATAGTTTAAACTAGCATGTTTAAACATACTGC_NODE_1_length_235_cov_11.795745
GAAAATCCTATTCAAGGGGGTATGTTAAGGATTTAAGGCAAGTTGAAAGTCATAAATATTGCAGGCAGTTCACCACTAGCCTTGCCTCAAACAAGAAAGACAAAGATGCTTGGCTTTGGTTATTATAGATCTTAATATTCTGAAGCAGGCAAACGTCAGCATGTAATGGATGTAAGCAATTGAGGTGCTTAATTCAAGAAGCAACACAGGCATAAATAGATTTCAACCACAGTCATATACACGTATACAGGCCTGCC
>2147_TGCAGTAGTCTAATGCTTGTGCCAAATACAGAGCCACACGTAAAC_NODE_1_length_238_cov_10.054622
GGTCTTAACCAGAGACCGTATATATAATTCGTTTAGTTCGATATTGTGCATATGAATCCAGAAAATATGAAGTGAAATAATTGTGTTATTTTGTGTCACTAGGATGAAGCAAAAGCAGTTGGACAACTTAGGAGCCAAAGATTAGCCAATTTGTTGGGATGTTGCTGTGAAGGAAATGAGAGATTGCTAGTGGCAGAGTTCATGCCTCATGATACTTTATCCAAACATCTATTTCATTGTGAGTAAATTTGTCAATTATA
>2149_TGCAGGTGAAGCCTTAGGACTAGTTCTCTTCGTTCTGAAAGTTTC_NODE_1_length_273_cov_6.117216
AGAACCTTCAGGAGAGACCTGGCCTCTAGAAAGTCAGAGAATCGATTGTAAGCCATCTGTAGAGAGTGTAATCTTTTGATTTCTCTATCAGTATGATGAATATGCATCAGATAATCATTACTGCAACGAATCTTGACACGTTAAATGGCATTGCTCCAATCATCCTCTTGGTTCCCACCACCATCTTAACCGCCCTTCGCTCAGGTAGAATGCTACATTATCTTCATCCACAAGGCCTTCTAGTGAGGAGACGTCTTATTTACAACACTTCCTTTTTGATAAGTTATCGAACCGA
>2150_TGCAGATGAAGCGGTTTAAGGTTGCAACACAATGTTTTATTGGAG_NODE_1_length_258_cov_5.073643
CTAGAGATGAGTCAAGCAATGAAGGGTCTCAACCCCTGAGACAAGAATAAAGTGCTTGGAAAAGTGAGACACTTACCATGGAAACAAGATACGAAGTGTTAAAAAGAAAAATGGGTTTTCACATATAACATGTCCTATACTAATCTAAGGGAGACTTAATTACACTTGTCAAAAATTTCCAAATTATGATAATGTACTCAATTCCTTTACATCGTAATTCGCATAGTTCAGTTTTGTTCATTATTTAATTGTAGGGTATATATTTAGGCCTTTG
>2154_TGCAGAGCAATAAATGAGAATGTATTATGAAAGGTGGATATTAAA_NODE_1_length_220_cov_5.181818
TAGATGTTATAGCACATACATCCATACATGCATGCAATACATACATACATACAAGGACAATGACGCAAAAAGTGAGGAATTTGACATGATCATCTGATCACGGATACGCATGCTGAAAGAATTAGTGTGACGGTAATAGAGGCTTTAGAGAATATGTTAATATACCAAGGATCTAGATTGACTTTCAGTTTTGCCTACTTATATAGATGGTTGTCAACAAATAAATGCAGACGATT
>2155_TGCAGCAAGATCATGCTTCCCACAATCCACATATATACTGCCTAG_NODE_1_length_233_cov_5.824034
TACAAAGCATGAAAGGCTTGTCTATGAAGGGTGGATCTTATACGACACAGGTTATCGTGAAGAAGCTCTCTCAAAAGCCAAAGAGTCGATTTCCATCCAGAGATCATTTGAAGCCTATTTTCTAAAAGCATACACACTGGCAGATGCATCTCTGGATTCCGATTCTTCTTTTGTTATACAACTTCTTAACGATGCTCTTAAATGCCCTTCAGATGGCCTTCGGAAAGGACAAGTAAGTGACATAAAGACGT
>2159_TGCAGAGGTGTATATACTTAAATAAAAGGCACTTTTCCTGCCAGT_NODE_1_length_216_cov_6.393518
TTGCACGTGGTTCTAATGCTTAAAAGTCAATATATCCTCTTTTCTTTGAAGCATTTCAAGATTTGCATCTCGAACATCATTTCTGCTTCTTTTAATGCATGTTTTCAATCTTATCATGATACGTCTCATCAGGAACACAAGTCTCTTATAATGGACTTAAATATGCGGGTTTAGACCAGTATTTTGTACTGCAAATAGTCTGTTCTTTTGTAAATTCTACTTTCGACGTTCATGCT
>2160_TGCAGAAGCCTGCTGTTGCATTTGTTAGTTTATCCTCACCTCCAG_NODE_1_length_295_cov_7.555932
TATTTTGTTTTGATATTTGACAGTGTAAATCACTGTGATTGCGAAGTACAGTTCATTCAAGTGATACCTTTTCACACAGGCTGCTTAAACAAGGTCTAGCAAGAAAAGCTGTTGCTTTTCAATCCATATGAGGATTTTAGCGACAAATTGTTCCACGACAACGCAGCAGCAGAGATTCTGGTCTCGTAGTTGGTGCTTGGTGGCATCACAAGTTAGCATAACCCAAATCCAAAGAAATCTTTAAAGATAACAGTAGAGTATAAGGATTCTGTGATATTGAAGCTTTCTTGAAGCTGTTGGTGTGGAGATTGCAGGTA
>2161_TGCAGATTATTGAATCAATAAGAACCAAAATCAACAGACAAAAGA_NODE_1_length_327_cov_5.370030
TTGTAGGACATCCTGCTGAGGATGGTATAGGGATACCAATGTATGGGCCATTGCAGATCGGAAAGGCTGAACCTGTTAATCTGCAATTTGGCAACTTCGGAATCAGTGCTTGGCAAACTGACCTTGGTTGCACTAGCCGTGCTAGTAGCGTTGACGAGTCAAAAGGCGAGCTTACCGACAATGGTAGCAGATATCATTCATCATGCTGTAGCTCACCGAAGGTCTCTGATGGACCTGCTAAAGAGGTACATTTTATTTCATCAAAAGTAAACCAAAACCTTTCTCGTTTCTAGTGTGTTTTCTGACTAGTGTACAACTTTCAGTTGAAGGAGGAGCAGTCGGTTT
>2163_TGCAGAAAATGAACCTTAAAGTTTATAGCCACAAGTTAGAGCTTT_NODE_1_length_348_cov_6.301724
TTTGAGCTCGAGTGGGAAGACTACACGATAAGATAGCTTCTTATACCGTCCAAGCTGCTCAATGTACTTGAACCTTTTTAGATGGATGACTAAAATTTGAGGTGGCTTCTTAATCTTCATTCTTTTTTGGGCTTCCTGCAAGCTTCATTAGTACAACATAGATTAATTCACTTCATGCCCAACATTCTTAAAACTCCAATCATTCATCAATTCTTAAAGTGCATATTGCATGAAAATTCGTATTTTGTCTAACGCACTTTCAAAAACTTCATGTGACATCTCATACATTTAGAGATCTGGTTTACATCTGAAAGTGCAAAGTCCTTTGGCATATGATTCTTATTTTGTGTAACGTACTTTGGTCTAAATG
>2165_TGCAGGGCTGATTGTGATCGCTATGCAAATACTTGAAAAAGCATT_NODE_1_length_347_cov_6.939481
CCTTCAAGCATGTAATGCATCCCTTGCTATCAAGGGAAAAAGGCTACCGCACAAGGGCTGATAAAAAGCCAGCAACTTGTTAGGATAGCTTTTGCCTTGCCCCTTCCTTCTTATAAGGAAGATAGATTTGCAACTGTATCCAGACAGCAACAGTACCTTTTTCCAATACCAAGCCTCTATTTTTCGTCGAGAAACAAAATTCTTCTAAACAATTGTTTCCTTTGTGGGTGTATGGATGCAGTGTAAGTATAGCCAACCATGGCAGTCAACAAGACCAGGGTGTGATGCCCAATCACAATCCAAATGAAAAGGATGAAAACCTAGACTGCACTTTTTTCCTTGTCTGATATTACAGATTTGCAGACCCCA
>2166_TGCAGCTCTGTTTCATTCTTGGAAGGTAGGATTGATTCCCTCGGT_NODE_1_length_253_cov_7.019763
ACCACAGCCTACCAATATGACCGTTTTACCACCACACTACCCAGGGTATAGCAATACCCACCCCCAAATTCTAACCTTCTCATTAAGGTGGGAAGAAATAGAAAATTTATTCCAACTCTTTACATCAAAGACGAGTTGTGGTTGTGGTAGCACTGTCCAATGGTACCAATTGATGTAATGATTCTTCATCATGCATAGACACAAAATAACGGAAAGGAGCCTTCGAGTTCCACCATTGCTTCCTTAATCACAAGCTTAAACTTGCCATATGTC
>2170_TGCAGCTGCTGCATGTAAAACCTCCTTGAGATATGTGGTTGCTTT_NODE_1_length_277_cov_5.379061
GCTCCGCTAATTGCGCTACCGCAATTTGACCACCGATATTTTGTAAAGGCCCACTATCCGAGATATCGCCGCAATTAACAGCATAGAACCTAGATATGTCCATCCTTTGCCTCCTAAACCTAATACCTGAGTCAGTAACAATAAGAAAGACTGCATCTATGAACAAATATAGCTAGGCAATCAACTGCTGTTTTTCCAGCAGATTCATTCTCTGATACAGCTGTATATACACACATATACAAATATAAAAGAGGTGCATGCTTTTACAAAATCAAGAGCATGTGACGGAACATTAAG
>2174_TGCAGAATGTCCTAAATCTATTAAGAATGCCTTTATGTAATGAAA_NODE_1_length_385_cov_6.802598
TAAGGCCTTCTAGGTCAATAATAGAGGTTTTTGGCTTTCTTTCATTCTGCTATATGGATTAACCATGTTGGTTAATTTATTTCTATATTAAGTTTTTTGTTTTCTGCACATTGAATCCTGATCGACCAAATTGGACACATTTCAATGTTATTCACAAGCTGTCCTTTTATCCTCGTCAAACGGTTGTCTTAGTTACTATTTGAAATTTATTCAACTTAGCAACTTTTTTTCTTTCTTTCAGTTTAACTAGTATGCTGTTGTTGCACTGAATACTGCCTTGTTCCTCCGCATAGCCGTTGTTTTGTTGCTTCCTTGTTTGCATTGTGAAGTGATTATCTATGAATAGCTATTTCTCTACTTTCTGTCGAGATTTATATTTTAAGAAGTACTTTTTGTGCATACAGCTC
>2179_TGCAGTTAAAATTCAACCACTACTACAACACTTACAATGATAACA_NODE_2_length_200_cov_5.245000
GAGATTTTTGAAGCAAACAATTTGAGCAGTCATGTTTCAACAAAAAAACACACTCCCACATCCTGCATTGCCTATCCCTTTTTGAAATATGATCATGCCGGAATCCTAAAGACTTGAACTATCCATATGTAAGTCAAAAATTCTATATAGAGGCCCCACTATTCTATAGTAACAAATAAAAAATATTGCCCTAATTTCATGCCATTTTTTATGGAA
>2180_TGCAGGGCAGACAGCACTCCAGCAGGTATCAGTATATTGTATAAG_NODE_1_length_306_cov_6.738562
GTTGGGTCAGTGACTAATGAACACATATTGCCAGCTATTTGTGCAGCCTTCTTTTTAGTTTCAGCACCCCTCTCTCTCAATCCACGATGGACAATGGGTACCAAAAGGGCAAGTGAAGGAGCATCAATGGAATTTATAAAAGTTGTCTGCAAAACATCGATAAGCCCCCAACATAATTAAGAAAAGCTACCAAGTCATTTATAACAATAAAAGCAACATGTCGTACCTGAAGAAGAATATCAAGGGAATATTTTGTATGGTCATTGGGGTCTGTGAGACCCAGCAAAAGAGTTGGAACAAGGGAAGCGATTTCAGGATTCTTTATC
>2182_TGCAGATGATAAGGCAACCACCTTTTGCTATCCTCAGTGCTTCCT_NODE_1_length_206_cov_5.315534
CAATTTAGATAATGCTTCTCCTGCTTCAACTTCTATGGAGTTTGGACTAAAACCATCTAAAGAATGCATCGAAGAAAATATTGATCCCAGAATTTATCGAAGTTTAGTTGGGAGCTTAATGTACTTAACTGCATCTAGGCCCGATATCACCTTCCCAGTTAGTCTAGTTAGTCACTATATGGAGTCTCCGAAGAAAAGTCACTGGGAAGCAGGGAAGCATAT
>2195_TGCAGAAACTGAAGGATAGCGATGCCCCAACACAACTTCTGGAGA_NODE_1_length_292_cov_5.366438
TTTCAATCATTTTAGTAATATAAGGCTGGAAGATGCCCTTAAAAATAGTAGAAATGATCATTTGAAGGATTTTACTTCTACAATTCCTGTTACGTCTCAAGTTCCTGTTACCAAGTCTTCTCCTGAGAGATCTCTTGGTACTTCATTTGCTAACAGCTCAAGTCAAACCGATCTACTAGCTAATGGCCCAACTTACCGAGGTAATATGTTTTAGTTAAAAAGGAAATAATTTTTTTTATATTTACGAGTTTCTTTTTGCATTGGAACTAATGCTCTGAAACATTGCAATTGATATATTATAGGAACCTTT
>2197_TGCAGGAGATGTATGCTCAAATTGGGTTTCAATTTCGTGAAGAAC_NODE_1_length_410_cov_5.824390
CAAGTCAGAAAAATAAAGTTTAGCACCGACAGCAAGGGCACACTTGTGATTTAATAATCTAATCCCAATAGACAAATCAAGGACATGGCACCTCACAGTCCACACTCCACAGATGTACATTGATTTATAAACACATACCCCATGGCATAAATGTCACCCTTTTTAATAGAAAAGGGTGCAGCATAACTTAGTAACGTAATCAAAAGAAGTGGTAAATGACTAAGATATAGCAATGCGGTATCCCTCTATCCAAAAGTGTGCTACTTTTATCCAACCATATTTTTTGATCCCATTTCTTTGAATTAGACACATAAGTGGCTTGTCGTAGATGTAGGTGTTCATATTTTTGAAACCAAAAGATAAAACACTAACGACAGTAGAATATGCCTAGCTATAGTGTCTCCCTTTGGTAAGGGAACACATGGAAGAAGT
>2199_TGCAGTGTCCTCTCCATTCTCTTTGTTACCATCATTGTTGTCATC_NODE_1_length_262_cov_6.076336
ATTCTTCATGAGCTTTTGAGCTTAACAGTGGAGAAGGTGGTTGAGGTTGAACGCTTAGCACACTTCAGGAGAGATTTCGGAATCCCAGTTAATCTTCGTGAGCTCATTCTGAAGCATCCTGGAATCTTCTACATATCTACACGAGGTAGTACCCAAATGCTTTTCCTTAGAGAAGCATACCGTAAAGATTGTCTTGTTTCCCCAAATCCTGTGTATGTTGTTCGAAGAAAAATGTTGGACCTTATCTTGCTGGGATGCCGGAGTACTAGAGAACTGGACA
>2201_TGCAGGCTTCTTTGATGGAAAACTCTTCCTATCTCGAAAGTAAAA_NODE_1_length_235_cov_9.212766
TGTGGTGACTGCATACCATCCTTTTTCATGGTTTTATTATATTTAAGATCTGTATATAAAACAATGCAGGATGGAGATTTGAAGTACACTCTTTATGGTGTTTTGGTTCATGCTGGTTGGAGTACACATTCTGGTCACTATTACTGCTTTGTTCGGACGTCTAGTGGCATGTGGTACTCACTTGATGACAATCGGGTAGGAGGCAGACTTGATTTGTTAATTATAGAAAGGATAAAACTGTCATTTTATTTTGTTAG
>2204_TGCAGTGACTTCCTCTCTCATCCTCAGAGCTGCTGCTATTGATGA_NODE_1_length_377_cov_7.326260
AACCTCCGAACCCTTGTGAATCCTGACGTTCAACAGCTTGCCACTCTTTTAGCTTCGTCATCGTCAAATCAAGGAAACCAACAGTTATACTTTAATAACCCCATAACCGGTGTGATCCAAAACCCTAATCAACAAATTCGAAATTGCGCTTCCACGCCTTCAAGTCTTCCAAGCACTCCACTTTCGAATAATTCAAACCTCATGGGTGCAAAAGATGGGCAATACTTAACCGAACTCTTGGAAAACATGAATTACCAAAGTAGCCAAGAAAATTTGATACCTTCATGCTTAACTGATAATTCTGTAGCACTCCCAAGTTATAGTCCCCAATTTATGACACAAGCATCAGAAAGCTTGAGTTTCCAGCCATCAAATATTGGAAACAAAATCCCCACAAGC
>2207_TGCAGCCATCAAGGCGTTGGGTTCATTCAGAAGCAATGCTACAAA_NODE_1_length_235_cov_6.029787
AATTTAGTATCACATGCGTATCATATGTGATAGAATAATAGTATCCCATGTCATTATCTATAGTAAAAGAGTGTTTTTACGCTCTTGTAAAATGAATGTATTCTCGTTTGAACCATTCCCATACTAAAAAATATTCACATGAATGAAACAACCGAAATAGAGAAACAACACCACCAATCGATTTTCACTAATCAAAATCCAATAATAAATACACAACCAAATCTAAAAATATTTAAAACACAATCTCAATTCA
>2208_TGCAGCGGTTTTCCTTTCTTGAGCAGATTTTATATCTGGGGTTTG_NODE_1_length_292_cov_5.660959
TCAAAGTAAATATGAAGAGAAAAACACAAAAACACAATGAACACATTCATCATAAATAGGAAAATGAGATGGGCACTTAAACTTGCATCTCAAACCGAATTCCCAAATTGATTAATCTCCAATCCTCAGAAACCAAAGCGACCATTGGTTCACTTTAAAGCAACTATGAAGAGAAAACAGGAAAAAGAAACCAATAACTGTTCATACACAATACGAAAAATGAGAGGAATTATGTAGTAAATCTGAAACCTAGTTCTCAAATCAATTAATCTTCAAGTCCCACAAACCATAGAGAATCAACACTGTGATGCT
>2210_TGCAGCATGAAAGCTAGAAGTCCGCATGCACAATGCAAATAGCGA_NODE_1_length_414_cov_5.954106
TCTTTTGCATTTTGACTTGTGTTTTCCCGTTTATGCCCCTCGACTCCTATAATTCTCTTTTTGGCCAGATAATTCAACTTGTTCCAAGTTTGCAACATGGCCAATTTTTCGCTTGGGTTGTTGTGGAAGGAATCATGCGGAAGATACCTATCAATGTTCCCAGAGTATTTTATCTTAATTCTAAAGCTCCCGTAACAGAAGAATTTCCTGGAAGACGCGTCAACAAGATTCTTCCTCATGGGCACCAATGCTATAACCTGATTGAGGTACATCTGTTGAAGTTAGATGTAGAAATGATTTTTCGCAGGATTGATTTACAAAGCTAAATGAAAGGTACACTTTACAGGTCATAATTGATGAAGATCAATTTAGGGCAGAAAGCAGGAAACTTGCTGCTCATCTTGCAGATCCTGAGGTGGAGGTCAGTTTATCCATC
>2212_TGCAGTCATGTTGGTGTGCTTCAGCCATAACCAAAGTTGCCCCTC_NODE_1_length_308_cov_5.142857
TTTGCAGGAAGAACTTAGCAGTCTTCAGCAGCAAGTACATGACGGTAGCATGAAAGAAAGAGCGATCAAATTGGAGTTGACGCTTTTGGAAGAGAAACTAAAAGTAATGACTGAATGCAATGAGACATTAAGGGAAAAACACGAAGGAAAAGAAAGACAATTGAACAGCTTATCTAAAGAGTGGGACTTTTTGACGAATGAGATTGAGGAGGCTCTTGCTATGGGCCAGGAGGCACTTGAGGATGCCTCAAATCATCTTGATGCTGTTACAGTGTATGAGCAATTACAGATGATCACTAGAAGCATCTTTGAAAAGGAGTCTCGAA
>2216_TGCAGCATGAGGAAGAACAAAAAATTTAGTTCCTATGCATGAAGT_NODE_1_length_264_cov_6.829545
CACCAAAGGTGAGGAGGGTGTGTGAGTTTGTTTGTTCTATTTGCCGTATATAAATATTATATACTTCAAAAAAAAAAAAAAGAATTTATCAACTTTAAGCCTTTAATCTCAATTTTATATGAAATCTGCACCTCACATTTGAGTATCGGTTTAAAGTCTAATCTCATAATTGTTTGTTCTCCAGGCGATTTGTCTAACTTTGATGTAGATTTCTTTGAAAAGTTCGACGTCGTGGTTATCATTTGCTGCTCGCTTGCAGCCAAAGTATTGCTCCCTTTCAATTTAG
>2217_TGCAGGTGTAGAGGTTTCTAGTTTTCATAGCAGTGAAGGGAATGG_NODE_1_length_228_cov_5.048245
TCAAATTTTAAACCATTATATAGGTTATAAAACCAGAGCAAGTACTTTATGTTAAGTTAAAAATACCTTCAGATATCGACCACCAATGTAGATAGGCGCCCTAGAACAAAGCAAAGTCATGCGACAAGGTTGACCAACCTAAGAGGGAAGAGAATAACACACAATAACGGTCAAATGGCCAAGGGTAGATAAAAGGAAGGGGTCTCAAATTCAACAATACAACTCGACCTAATGCTTCACGA
>2220_TGCAGATGTTTTCTTGACCTAAATCAGCAAGAACAGTTTCCTTCA_NODE_1_length_296_cov_5.712838
CTAGCAGACTCAAACCTTCGCCTGATTGTGCAAGTATACCACCTCGGAACCAATTGTGCTACACCCCTGGAGTGGCAAATAAATTTACATGCCAACACAATTCATGCCTTGCTCCTTATGATCAACTTACATTTGTCACCAACACCAACAAAATAGACCACAATAAAAAGATAAAAAAATCAAGAAGGGCTGCATTTAGATGGCCTTAACTTTAGTGTTGCCTGGATAACTTATACGAGCATGAGCATGAGCAAGAACTAGATATCGTTATTCAGATACACCCACGCTTCTATATACATCTGGGGGCAGATTAT
>2223_TGCAGGTTCAAGAAGTCTTTGATGAAGCTGGAATCTGGGGATTCT_NODE_1_length_364_cov_5.546703
GCTTCAAATAGCATTTCGATGAAGCTCCAAAGGTCTTTTTCCACTTTTTCCAATTATGCCTCTTATATTTTTCAAATTAATTTTTCAACATGTTCTTTTAGGTCATTTTACATTGCCATCTATCTAGCTTATCAGCTAGTTTACCAAACATGACTAGCTTATCGATTAACAGCTAGCCTATCAGCCAACAGCTAGCTTGCCAAACATAGCCATTAGATGATTATTTGAATAATCTACAGTAAGTTGATTAACAGGTACTTGCCTCTAAAGCAGTTACACCTTTGTTACTCTGGCTCGAAGCACGACGCTGCTTCAACTTCTTTAGTAGGGTCTCATACAGCATAAACTGTATGGAAGGATTGCTGACCTGGTAGAAACAAATAG
>2224_TGCAGCTTCGGTATAACCTTGCCCTGATGAATCATGATGCTATTG_NODE_1_length_271_cov_6.937269
TATTACCATCGCTATCCCCACCACCTCCATTTGCAATTACTGTCTCCACCATCTTCTCTCCGTTGTAGCAAAGCTCATACCTACGTCTACGGCTTTCCAAGTAGACAACTTCTCCCTTTTTCAATCTTGCAGACGTAAATTGAGGCTTCTTCAGACCTTTGTCCGCTATCGCACTTATGCTATACTTGATCCTTCAAACAACAAAACACCATCCATAAACAATCACCCTTAACAAGTTCAACACAAACTAAAACTAAACATACATACCAAGGTTCATTGCAAAGGTTGTAT
>2225_TGCAGATCCGTGGGAGCATGTTTTGGGGATGGGGTTAGGAGTGGT_NODE_1_length_274_cov_8.284672
TCTTTTAGAAGCTTAAAGTGATTTATTTTTGTTAAATTCCCCTCATGAACCGAAACTTAGAGTTAGATTCAGCATAGTCAATACTTAATAGTGAAGAACTGTGTAAAGGTAGGTGGTCATGGATTTCTTGGCACATGTGAAAAGGATGACGACCAACATCCTTTCAAGCTCGAATGCAGAACCGAAACAAGTAAAATTAAAAATTCACAGATATCTTATGGTTACACATAGAGATGGAAATCAGATAGACGATTTAGGGTTAGGGTTAATACCGAAATAGCGGCGCTCATTAGCGG
>2232_TGCAGCAAGTGAATGGACCACTGATATTTCTTAAATGGACACGTG_NODE_1_length_262_cov_5.541985
TTTGTCAAATCTAAAACAAACTAGGATGGAGTGAGAAAGATCGAACAACAACTAATCAAATCTTCTCCCCTATCTCGGCCACCATTCGTCTACGTCAACTCGTCATGATTCATCGTCCTTACAAGCAACGAAAAGTTTCATCTACAACCTATAACGACTATATATCGTCTTTATAAATCCGTTCTTAGGATAAACATACTTTTAGTGACGACAAAAATCGTTGCTACAACCCTAGTTTTTTTTTCGCATCCGACCAACCAAAGACTTGTAATAGTCGA
>2238_TGCAGAGGTGATTACATCAGCAGAGTTTCATCCTACTCACTGTAA_NODE_1_length_327_cov_5.611621
TGGGCATCATAACACGTTTTTTAAAACACTTGAAACAAAGTATCCCATTAAGGTTTTTTTAGATGTGTGTATGCACACATTTTTAAATAATGTCATAAAACGACTAATAAACGGTTTATTTCTGAATTATCCTAAAAAACTTGTTAGACGCCCAGAAGTGTCCCATCAACTTATTGTAAAAAATTTACATATGACGCACGATTATTTGCTCCTATAAATGGTCTATTATGGCATTAGACATATTCAACGTCCTATAAAGCCGATTTTCTTGTAGTGTCCCAAAAGCCGATTGTAAACAAGAAACCAAAATCATATGGAGGAAAAGCGGAAAAGCCACCAAAATACTT
>2241_TGCAGTTGTTATGGGGAAAGGAGTAGGTATCTTCCAAGAACGTAT_NODE_1_length_311_cov_5.231511
TCAAGTTGAAATGGCCAGAAGGCATTCTTCAAATCTCTCAAGATCTACACACAAAGTTAAACATTATATATTCCTATTCTCAAGTGCGGCATGTAAGGACAAAGCCATGGCCCATGGCCCAATCCCAACTTTTTGTTGACCCAAAATTTGCAAAAGATAGGTAAAAGATAGTACAAAGAAACAAACAAAAGTGCTCCACATTGGAGATAAACCCTGAAGTTTCTCAAAAGCACTGTTTGAGTTTTGGAAAAGTCTTGTCAATTAGAGTGCTCCATTGCATCACAAGAGGTCAATTGACCTTCAGCCACGCACCATCTGCTACTAAGT
>2242_TGCAGGTGATCTTCTAAATTGAAGCAAAAGGTTTTGAAAAAGGTT_NODE_1_length_377_cov_5.679045
GGCTTTGATATCTCGGGCAACCCTACCAGATATTGTCCATTTTGTCCACACCTGGACTTGCAGTTCTAAATGGCGTATGAACCAACCCCTTATAAGGCAACCTAAGTTCCCCTCCCCAACCGATGTGGGATCTTACACAGAATTTTGGACATACTGTAGAATGTAAACAAAAAGACCATACTCGACACTTCAGTTTTCCAAATCAACACCCATTTCACATTCATAAACATCTAGGTTTCCCATTAAAGTATGTATAAATTGCATAACTATCAAGTAATAAAGCATACCCATCAATCAAAAACCCTTACTAGCAATCAAGAAACAGCAAATGGAAGTGCAGAAGTACCTTATTAGGGATTCAAAGTCCAAACCCAGATTTCATCCTCCAATCAAACAGAC
>2244_TGCAGTTTTTTTTTTCCACAGAATTTCACAGTTTGGGCAGCTGGC_NODE_1_length_390_cov_5.456410
CAGAATTTTTTGTGCGAGGTGAACTTGAACTTGTGAGAACACGTGAACAGTTTGGCCAAACTCGTAAAGGAGATGATACACAGTCTATCACAAGGTCAGTTTCCGACAAAATTTCCAAGTCCACACAGCTTCTTCTAACAAACCAAACTTGTCAGCACAAAATAACAAAGAAAAAGGTCAAACGAAAGGGATCCTATTGAGGATGATAACACGGTGGTCCTCCAACAAACTCAAAATCGAACAACACAACAGGGAAGCGATCAAACAATTTACACAATCAGTAAAAGCATTTATCTGGTTTCCTTTATCTGGTTTCCCTTCCTACTTGTACACATAAACTCAGAATCATAAATCTTTATCTGCATCTTTATCATCATCTTCTGCTGAGTTAATTGATGCAGCAGGTACAA
>2245_TGCAGGGCAAGATTCAATCCACCATTTTCTTCCTGATCAAAATAC_NODE_1_length_329_cov_6.528875
CATTCTATTGTTCATAAGGAATCTTAGCATTTCTTTACAGGTTGAGAAGCAATGTGCTCATTTCTATTCTGTTACAATAACAGAGAAGGAAGCACAGGCTGGATTAGTTTGCCGAGTGCAATCCGCAGACAAGAGCAAGTTCAAGGTTTGTAACTGGTCTTTTCCTTGACAGACTTGAATGGAGTTCCAGTGACCTTTATATATGTATGTACTATTCCATGTTAACAAAAGTTGCCTAGGTCATTTGCCATTCCCAATATGGTCATTAACGATTGATATTTAGTTAATTTTTTGCCAGATAGGCTTTATTGTATTATTCCAGATGGGTTGTATCTTACTCGTTGCACCATA
>2246_TGCAGATTCCTTCACCCAACAAAGAAATAGGTGGTGAAGTCAAAA_NODE_2_length_228_cov_6.622807
CTGCCAATAGTGTTGGGGTGATATATTCGCCTCGTTTAAGTGCGACATCGTCCTTGAAAATGTCAAACCCTTTACTGAACATGGCAGTGGAGAGATGATCAACAAAGTTCATGCGGACATCTTCTCCTCTGAAACTCAAAAAAACATCATACTTCCACGCCAGCTGCATACTAGATGATGATGATGATGATTCCGATGCCATTTTATCCGTGTATGTGTACCCGACTCAGGGTTCCTTTTGTATAG
>2249_TGCAGATTTTTGAAGGGGCTAGTCGTGTCAATGTCAGCCATGTGA_NODE_1_length_308_cov_5.737013
CATTTTTGCATTTTTATGATTGCTCATGAAATCACATAAAAAGTCAGGAATTAACGTTACTTCCTCCATCTATAAACCAATAGTAGATTTCACTTTGACTTTTGACCATTAAATGATTTCATGTTACTTCACAATCTATATGGAGCCTTTGTTGTAGAGAAAAAGTTGATGGTCAATACACTATAAAAGAATAAAAATATATGAAAAGAATTATGGTTATAGAATGGAAGTAATATTTTTCTGGAGAAGGAGATGTACAAGTAAACTAACCTTTATGTAGTATTTAAATGTTCCGCTGGCAGCGTGGAGAATTCTTTCAGTGTCATCAAG
>2250_TGCAGTTGAAGTGATATATGAACCATTTTATCAGACTCAATATCG_NODE_1_length_233_cov_9.733906
ATAACACCATGTTCGGCTCGGAAAAGTATATGCTCAAATGGCTTGGGACAACTCGACTAGACTCAAAAAATTAATCGAGTTTTCTAACGAGCCAAGTCGAACATAGATGTTATAAAGCTCAACTCGTTAAGTTACGCAATTTTATTTCATGTTCGAGATCTACTCAAACTCGAGAATTATTAAGCTCGAACTTGAGATAAACGAGTTCGAGCTCGACTCATTTACACCCATATAGTTGACAAACCTAACGAAACT
>2252_TGCAGCAATATATGTGTATCATGTGTTGGTGAGTTCTTAATCATG_NODE_2_length_264_cov_6.825758
CTTATACCTAAACTAAGTACCCAAACAGAATGAGAGCCCTTGTCCTTCATTGGAAGTTGAGAAACACGGTAGCTGAAAGTTATTGGTTCCAGATAAATTTCATTTCTAACGATGAACCAGTGACTGAAAGTTGACCAACGTTACCCTATTTGTGGAGATCAGAATTCAGTGAGTAATGTACTTCGAAATGGAAAGACAAATAAAATCAGACACAACGAAATAATTTTCTTGGAGCTGCTGAATTAAGACTGACAACTCAATTCACAAACGTCAGAATGCCCTATGT
>2253_TGCAGGGTAGGAAAAAAGCACACAGGTTTTAAAGTAAACCAAATC_NODE_1_length_245_cov_5.261224
ACATGTGTGGCTTATTTGTTGTAAACTAGTATTAACTTTTCTTCTTGTAATAGCAGTAGTTAATATTGTGCTTTATGTTTCCTGGTTTGTTTAACCTATTTCCCTCACATTCAGCTCCGCTGCATGTTCTGTTATTGTACCGTTGCTTGTTTGCACACACACTCATATGCAGCTTGCTTGCTCGCTTGTTTCTCTTATTTTTTGTTTTGTAAGCTTTGGGTCTTGATGGAAACCGCCTCTCTACCCCTTGGGATAGAGCTA
>2254_TGCAGGTATTCATAAATCTCAATCTGACAACAAACTTCCTTTTAA_NODE_1_length_261_cov_6.524904
TTTCAAGTCCAAAGGAGTCATTCAAACACACTTTTTCGAACCTAACATGCTCATAAGTTCATTAACCATTAAATAAAAATATAAAAATTTATCGACCTCAAGCCAATAAACGAGTTAATCGTCGCGAGTTCAAGCCCATAAACAAGCATCGATCTCGAGCTCGATAATTCAAAAATATTCTAGCTCGAGCTCGAGCCCTACTTTGAAAAAGTTATTCGAGCTCGAGCTTTAGTATTATTTACTCAAGCCGAGCTTGAAGAACCTCCTACTCGACTGGACTC
>2260_TGCAGGATGCTATCAATTCAGCATCATCTGTGACTCAAACCTTGA_NODE_1_length_276_cov_6.840580
GACAAAGCATACCTGAGAGCATAACCAGGACACAATCCAAACATCACTTCTTTGCAGAGCAGCAGTGAAAGCCTCCTCGTATTTGTGCTCATATACCAACCTAGATAACTCTTTTGTAGGATCCAAGGGTGCCTCAATCTATTGCAGAAATTAGTATAGATACTTAAGGAATTAAGGATATCATTGTTAGTTATTGCAATCATTGCAGAAAACATAACAAAGAGCTATAGTGCTATACTAACCTTCTCATGGAAACTGCCTATAGGTCCATTACTTATTTGGGTCATCAATGGATTCC
>2263_TGCAGGACACATTTTCTGTAAGGTTAGATGATATATCTTGACTTG_NODE_1_length_344_cov_5.497093
TATATATATATAAGTTTATAGAACAAGAACATAACTCCAAGAAATATCTAAAACATCTTACTTTCGAATTGTTGAAAGATCCTTTCATGGTCATTTCTCTTCTATATTTTTTTCAAGAATTTGTACGGATAAGAAAACATTGTTTGACCATATCAACTCCATTTTCTACCGCAGATGATATACAAAAGTGGTGGATATGGTGTTATTGGTTTTCACCTATGATGTACGGACAGAATGGTATGGCTGTCAATGAATTCCTTGGAAAGAGTTGGAATAAAGTAAGCATCATTAAAGCTAACACAATGTTTATGAAACATAGAAAGTAGTGATGACTGATGAGATACATCATCTAAAATCACTGGCC
>2267_TGCAGTATCACTTGCATCGTTTCCCTGAGTCCGTCCAGTGCTAAC_NODE_1_length_238_cov_7.575630
GGATACATTTCGAATCCTCCTATTGCATCCCTTTTTGGTCAAAATGTCGATTTCCAACCCTCGAAGATTTGCCCGAGAAATTTCATTATCTTTGATCGAACTGATAACCATAGTCAGATTATGTACCACCCAGCTGTGGCTCAGGGTTTTGGTTACCCGGGTCTGAATCATATCAAAGATAGGATGGGTGTGCGAAATGACATGAATGACCCTAGAGAAATTGAGTCTGTTATGAAAGAAGATTCAGCGGATATTGATTT
>2270_TGCAGCAACGTGATAATCGAACTTGTGCTGATTGTGGTGCACCTG_NODE_1_length_243_cov_5.144033
ATTTAGGGTTTAGATGATTCTCGATGATAATTTATTAGAGAGGGTTAAAATGGTAATTTATTATCATTCAGAGAACAGTTACCAAACAACATTATTTCATTCAGCACTTAACCATTCTGACCCTCTCAACCATTCTGACCTCTTAACTATTCTGCACTAAATCATTCAGCAACTGCCAAACAACCCCTGAGTAGGTATAGATGAGAGAGCGTTATGTAACTTTTAGTGCATTAAATAGACTGCCATGTATGCTATTCGT
>2279_TGCAGGGATAGTGACGTTATTATTCTTAGATGTGCTATCCTGGCT_NODE_1_length_331_cov_9.226586
GGTTGAGGCAGGCTGATTTGTGTACCAAGAATGAGCTCAAAACATCTTTAGCGTTATATAACACCATTAGAATGATTTCTGATGAAAGCACTACATTGTAATCCTTTTGTCTTATAAGCATGTTTTATGTTCCTATCAGACGCCCTAGCTAGAGTTAGGCTAGTTTGTCTAAAACCAACAAGGTCAAATGATTTATCACAAGAACATGCAATGTGACCAAAGGGTCTTTTGATCCAGCAGTATCCGGGTTAAAGGTAAGATCCCAACCTCCATGAAGGTCAAGGGTTCAAACCTCATATACTCGCAGTATATTATATACACTTCAAACAAAAGAACATGCAATTTGTCTTGTA
>2281_TGCAGCCATTCTTTATGCTTGAAGTGCTACCGGGATTGGTAAGCT_NODE_1_length_249_cov_5.204819
AAAAAAAAATGCAAATTTGTAAAAATTATGTACACCTGACCTGTCCTTAACTACTAGTCTTATTTCAGATGGGAATCAGAGAGAAAACCTGGGATCACAAGAGGCAGCTTCTCTATGTACATGAACAACCTCTTCTTGTTTTCTTTCGAGATCACGCTTAGATCGACGATTTCACCGGCTTCGACGCAGATCCATAAATCACTTACATTCACTTCTGTCAGGCTATCCCGACAGAAAGGGCATGATCGCGATCGCCCATGCCTAG
>2282_TGCAGTTGGTGGCTTGTTTTCTAAGGAGGTATAATCTAATATTGA_NODE_1_length_272_cov_5.566176
AGAACACTAACCAAGATCCACATCTTCAAATGGGCTTCCACTTGCAAAAATCATGTGTTTGCCCACAATAGAGAATGCTTCTTCAGGGGTGCATTCAGCTGCCATGGAACAAAACAAGAAACATTAAGACCATATATGTAAAGGTCAAAACGGTGAAAGGGTAGCAACTATACCATTGGTTGTGGGGTTTGACATTGCAAGTATTGCTGGTCTGGTCGAAGTTGAACCTCTAAACGCTTCTAATACCTACGCATAAGAGAAGAAATTTAATTCAGCACCAAGCATAAG
>2283_TGCAGTGGAAAAACAAGGGATCAGTGTATTCCGCTTTGATTTTTC_NODE_1_length_227_cov_6.061674
TAATAAAAATATAGAAACTATTGAAAGATAATATTTTGAGGACAGTAAAGTGAAAGTATAAAGAGCATAAAATACAATAAATAAAATTTAAAGAATGAATAAAATGTAAAGAAGAAGACCTATTTGATGTTTTAGAAGAAAATTAGGTTTTATTTTGAGGTTATATTGGTAAAACATAAGGCTGTTCCACCTTGTTCCATGAGATGAGGGTGGAACACGCGTGTTCCACATAAAAGTTCTGCCAAACAT
>2284_TGCAGCAGCAGCTTTGTCTTTGGAGCTAATTTTTCTGCATTTGAA_NODE_1_length_271_cov_6.896679
AAGAAGAAAAAGAACCCAAAATCAACAGTGTAATAATACATTAAGCATACATTACCCAAAAATCCAACATCTCGTGTAAAATCACATACGCATCCAATAAATCTAAACAATTGTCATATATCACGATAGAAACAAGTTACTAAAACAATAAATGCAATCAGCTTGGATGAGCAACAGGATCTCAATTACGTAAAGCGTGTATATCCACACACACATAAATCGGTTACTGGTACACGCTAATAAAGCGCTCGTGGATTTCAAGTCTCATAAGATGCGTAACTACGACAGTAT
>2288_TGCAGTATGTGTGCTCAAGTGCAATTGACTAGATATTTAAAAAAT_NODE_1_length_217_cov_5.806452
TCTAGTCCCTTCTGTGCTTAAATTTTGAATCAAGCTGTATTTCCAGTTGCATGAAATCTGACATTGCTGATCCCATGCAATGCAAGCATTATTTTTTTCTGTCATTTGCACTTGCAAAAGTAACCTCCCATATATCATTAGGTTCTTACTGTCTCTGTACTTGCAATTATTATCCCACTGGAGTATATAGTGACGGAGATAATGAGATATTGAAGTGATTTATTGCCTACTCTTA
>2290_TGCAGTACTCTCGACAGTGAATAGGAACTCCAATGGGCCACCATA_NODE_1_length_274_cov_10.058394
AAGTAGCTAACATTTGCCAAATCGAACCTGCTCAAGGTTTGTTAGTTTTTTGGCGACTGACTATGCTTCCATACTCTACCCTTTTTCCAACTAAAGGCAGTAAGTAACTCATGAAGCAGTCTTATAAAAATAGCCTGTATCACTGTATGAAAAGGTGGTTACATCGTTCCTTTGCCTGCTAACATGTAAATTACAACGCATAGGGTTTAGGTGGTTCAAATCTTGTGTCCCTCCTCTCAGCGTATATGATCTGAGACGATTATATCTGCCATTAACTTGAACCTGCCTCCCTCTCC
>2291_TGCAGGTTCGGAGCATTGATGTCAAGATTGTAGACATGTGTGCAT_NODE_1_length_323_cov_8.823529
CTTGACGAGGAATTCGCCAAAAAGATTGTAAAATATGGAGCTTTCGGTCTTAATGGGTTCATAAGGATCGTAAACCAAGTTTTGATCCTTCACCCTCGCCCTATATTGAAATTAACTCTCTATATACCAAATATGTTTCTTGATAGCTTCCAAGAAGTGGATCAATGGATGTTATTCCTATCAAGAAACGGTGTCAGGGAACTCGTCCTGATTAATGCGAATTGGCTTTATCTACTTCCATCTCATGTGTTTTCTTGCTCGGAATTGAGAAACTTGAAACTCGCGAACTGTATCTTCAAGTCGCCACTCGGGTTTGTAGGATTTCCATATCTTGAAGATGTTTTT
>2292_TGCAGAAGATAGTACCTAGAGATAGAATGTTGAAATTCAAATTCA_NODE_1_length_345_cov_6.078261
AGATACTGATTATGTTGATAAACATAAAGCTGTTCTAACAAGCTCCAAGAACCCCATTGTTGCTGCTGATGTACTCAAGACATTATTTTTCATACTTGTTTGGTACACATTCAGTACATTCTTGACATTGTAAGTCATCTTTTTATCATTTGACTATAAAATTTAGTTAGGGATGATGCCATCTTGAATTGCAATCTTAGAATGTGTTTCTTAATGATTTTTAGGTATAATAAGACTTTACTGGGAGATGATATGGGAAGATTCCCAGCTCCTTTGTTAATGAACACAATTCATTTTGCAATGCAAGCTGTTTTTTCGAAGGCCATCACTTGCTTTTGGTCCCAAAGATTCAAACCAACTGTAACTA
>2294_TGCAGCTGCTGAAGAATGTGGCGAGCAACACCACCACTGCTCTTG_NODE_2_length_211_cov_9.033175
TTTTTTTTGCTATTTGTGACAGATGGAGCTTCCACATTGGACTGATATTGTCAAGACTGGTACTTTCAAGGAGCTTGCACCATATGATCCTGATTGGTACTACATCAGAGCTGGTAAGTGTGTTTTATATTTCTTAACTTGCATGCTTGCTGATGTAGAATTAATTTTCTCACAGCTGATCGTTTATTTAAAAATGTGTTGAAATGTTAGCATCCATGGCAAGGAAGATTTAT
>2295_TGCAGCCATGTACGTAGGTTATTTCTTGATTGAACCACGTTAATC_NODE_1_length_307_cov_5.377850
AAAGAGTTGTAGGTAATTTCGAATCAAGTCAGGTTTTGATATTCAGTAACTGATATGATAACAATATGTTTTCTTGGATAGAGGAGATTTGAGAGTAGCACACTTGATAGTGCAGTCTTTATTGTGTCAGATGCCTTCACAATATGAAATTAGTGATTGCAAACACCAAAACATATGCATGCTTGTATTGGTATATGTTTGGAAATCTTTTCATTGAATTATATAATTCTCTACTTTAAAGTTGTGGAAAGTTTATTTGATGATGCTTTTCATATACATCATTGAAGCATTATTTGCTTTGGTTTCCATCCATCTTGGTGGCATG
>2298_TGCAGATTTTGGCAGTACTTTTTCAGGAGTGCTTACTGATGAGAA_NODE_1_length_325_cov_6.880000
CTTGTGCTAATAGATTCTCAGCTTTAGATCCCGCCAAACAACCTTTGACACATAACACTTGACGTCTAACCGGATCTTTTTTCACAAGAGCTTGGATCCAATGGTCGCTGAGCCCAAAACTTCTGGCCTTCGATAGCAAAGTAGGATAAAGCTCAACCTCTAAGATTCTAACAAGAGGCATTGGTCTCTTGATGCCATTTATGAGAAGTGACGGTCCTTTTGCACCTGATAAAATCTTTTTAAGTATTAAGCTTATCGTATATATAGGGATACCCCTAACAAATTGATGATCTTCGGATGTATTACACCCGTATTTCAGCTGCAAACCAAAATCTATGATCAGTTCC
>2303_TGCAGAGCCCATGACACATAGGAAGAAAAATAAAAGAACAAGAAC_NODE_2_length_209_cov_6.172249
ACGTTGAGATACAACAAACTTCGCTATGTCACTGGATATTATGTATCCTGGTCCGTTTGCGTAAGGTGGATATACCGATTCTGGCCACTCCTGCAAAATTAACAAGTAAAAACCCACCTTCAGATTGTGCAAAACTGCAAATTTAAACCTTGATCTGTGTACCAATTCGCAATTCAAAACTTGATGTTTTTGCAAACAAACCATGAAGAAATGGAAAAGAAAAAACG
>2308_TGCAGTTGCAGTTACTATTGGTCCTGGGCTAAGCCTATGTCTACG_NODE_1_length_312_cov_5.474359
AGAGAGTAGTGTAGTGGTATTAAAGAATTGTAATATACATGGAGAGTACCACCTCTCGAATGTTGTAGGAAATAATAAACATCCAGTATGTTCTTGATATTTTCACCTTGTTGAGAAAGATCTCATAAGCTCCCTCCATGGAGATGTGTAGCATATGGTACACTTTTGAAAGAGAGGTTTGATTATCTAATGTTCGGCTGTAAGAGTTTAAAGAGAGAACCTCAACACTTCTCACTGTGTAAATATAGAAATGGTTGTGGTTAGAAATTATAATAATTAGGCTAATCAGTGAGAACTACAGATTATCTAACAATTACACTATTGCAATAT
>2315_TGCAGCGGTTGCCAAGACTGCCCACAAGGAGGGAAGTACACTCAA_NODE_1_length_231_cov_6.069264
TGTACAAAGTTTGTTGTTGCAAACAAATGATCATCCTTCCTAAGATGCAAACAGTTTTAGATAAAAGAATGTCAAATATGATGGCTCATTTGCCTTCACATTTCTTCTTGCAAAGTAATATATGTTCTCTTTCCCCATTTTCCGAGGAACGAAGGTTGGTTTGCAACGAAAATCCAAATAAGATGGTTCAAGAGAGCAACTGTAGTGAGCTTAATATTAACTTTTTGTGGTTGTCATAAATTTACCCATGT
>2317_TGCAGCTTGAAACAAAAAATAGGAAACAGATGTGCATCGTTTCCA_NODE_1_length_384_cov_6.242188
ATGCATAACAACTTCTGTAAATATTGTTTGGCGTCAAATTTAGAGTCTATGCCGATTTCTTCAGCGATTTTCTTAATTTCGTAGAAATGCTCGTTTCTGTTTATTGATTAGGATATGGAAAGGATGTTACGATCGCTAGGTGACAGTTCCTTATCGAAGATCTTGTTTATTTGAATAACTTCTCTCTGAATTGGGATCGTATAATAGGGCAACATTAATGATCTGTTTATATGATTTGTTTCTGTAACTAGACCAAAAGAGATGGAGTATAGTATCTTATATTGTTGTGTTTATTGGATTTTGAAATTGTGCACATTTAGTCCTAATCGTAACTCCAATTATAGTGGTTTGTTCATGAATTATGTGTCTTTCAAATCTTTTGACATTACGGTTTAAAGTAAATGTA
>2318_TGCAGATGTTATTCAACATTTGGCAAGTGCACTTCTTGTGCGGAT_NODE_1_length_222_cov_7.468469
GAAACAGTAATTGTACAGAACAATTGAACAATATTACATTTTCTTTAGAAGTCCATCACATCTCTTCAGTTATATGGCAAAACATAGAGTTTATAGCAGAGTTAAAATCCAGCCTTACCATGCTGCCAAATCTATCCTGAGCTATCTTACTGACATGACCCTTCATTCCTTTTATAATTTTCTTTCTCTCCTGCAAAGAAATAACACAATTTAACAACAAATTTGACTTATCAAATTTTTTGAC
>2324_TGCAGACACTTGCAAGTTTTTTAGTCAACATCAGGATACCAATAG_NODE_1_length_227_cov_6.735683
ACAACGGACATAGTTGGCATGCATATCTAAATACAAATCGGAAACGAGGAAATGAACAATTGACGAGCTGCTCGTCTATGTCACAGAAGCAACGCTCAAAATCATGTCATTTGGACTTTACTGGGTAAAATTAACCATATATTAAGGTAAATGTAGAAGACAGTCATACAATGAATCATGTAATACCCTACATCTTGGATCATGCATCAAGATTTCATTGAGAAGTTTGGAGTTCACACACAGTA
>2325_TGCAGTCATATGCAACACTAGTAGTCCCAAATGTCTCAAAAGCTC_NODE_1_length_330_cov_5.960606
AGAGTACTCAGGTTCTACTAACCGTTGCCACAAAAATCTTTGTTTAAGTCATCTTGCTTTAAATTTCAGCCATGGGACTAAGAGTGTCTCTTGAGGCTCTTACTTATTCTGAATGGGAGGAACTCATGTAAGAGGAAACATCTACCTTGAAGAAGGAAGAGACCTGAGAATTGTTGACCTTGTACACAAAGATGTCGTGTCTTGCAAGGGTTTACATAGTTGAGCGGCTTTCTTGCAGGTTTGAAGACCCGATTAGTCACCAAGGAATACTCTCATATATATGGTGAAGATTATGTTATGACCTTGGCAAACATACACCACTTGTAGTGTGAGGTAGACATCAAGAATGT
>2328_TGCAGCACAATGACTGCTTTATAACGTGAGAGAGGGCAGTTAATG_NODE_1_length_262_cov_6.229008
GTTAAAGGAAGGTTCATATGTGAATCCATTGAAAAAATAAGAAAAAAATCTATTTGAAGATGCATTAGTGAACGTACATTACAATCTTACAGATTATTCATATGGGTTCACATATGCATCTTCAAATTGATGTTTTTAAAGATTCACTTATGAACCTTCCCTTCTTACCTTCTCAAGATATTTTGCCTTCTTATTTGAACCTCCCCTAGAGGATGAGCTCTGTGTGCATGAGTTAAAATCATGAGATATGGCACCAGTAGCTTTGAAAGATTAGTTTCTT
>2329_TGCAGTTTCAAGATCTGGATTCAAATCTGCTACAGGCCATGGATT_NODE_1_length_360_cov_6.388889
TGTGTCATCATCTTCTTCGCCTGCTCACTTAAGTGGGTTCCTTAAGCTAAGGGACAAGAATGGGGTGCCGTATTTTGAGTTCTCAGTAAAGAATCCACATGATGTTTGGGTGGCAAAGACATGGAAGACGGGGGACGGTTTCAGTTGGGTATATACGTTTCACATGGCTCAAAATAGAAGAAAGAGCAATGCTAGTGGCCGAGGATCTAAAGATCATAGAAGTAAAGAATTCTTGATGATGGCCCAGATGCAAGTTTCTTGTTATTTATGTACGGAATTGATACACGCAGGAGCTTTCGACAACTCCATGTTCACAGAGTTTGTGTTATATGATCTTGTACGTCCACGGCAATCTGTTGCACAAATGCCCGAGGGTTTGAAT
>2331_TGCAGTTATCTACAAAAGAATCCAAGCAGCAAAAGATCACCATCA_NODE_1_length_342_cov_7.663743
TATCCTTACTTCTATGTTACTTTTATGGACCACCAAATCGATGCCCTAATTTTTTTTGATTAACCTGGATATCCAACCCGCTATGCGAACCGACTAATCCCAGGGTGACCACATGCTTTGCAGATAGCCCGGAGTCACCACGTGCCCTAATTTCATTCATGGGCCAGCGATTATCCAACGGATTTTCCTGAAAAGAAAGCCCAAAAAAGTTGTTCTCACAGTGCTATTTCAATTACAAATCATGGTAAAATAGCAGCAGTTTGCACCACTAACAGCGGTACCGTAATTAGCTACCATGATAATGCAATCGTGTAGCGGTCAAGGACAGCTAGTCGCTATAGCACCGCTATTGATTGCCCATCAC
>2338_TGCAGCAATATAGAAACTTGAAGAAGGATGTCCGTGACATCATCT_NODE_1_length_348_cov_7.474138
AGAAACAGGAACAGAAACAACAACAGGTTCCCCTGCATCCTTCAAGGGAACAATCTTAATTGTTTTCTTTAGAAGTTCATCCTTAGACACTGCACATCTTGTAAGAACATCCACCGTATAGTTTGCATCTTCTGGGCTTTTATTTGTATCATCTGAATTACATATAGATACGTACACACACACATACATATATATGTCATTTGCTACTAGTGCAACGTAACAAATGTAAGAAAAAATCTCATAGATAATAAATATCCAACCTTCTGAAAGACCCTTCACCCTTTGAAAGTTGATTATAACACCCCATGTGACGTGATCCTCAATTGACAAAGCTAGGGTACTTTCGTCATTACTTGTGCAACGGACACAC
>2339_TGCAGCATGTGCTTCAGTTGCTCTATTTACCATGGTGGTGAAATT_NODE_1_length_314_cov_6.210191
AAATAGCATAGTGTACTAAGAAAACCTAAGGACTAAAATGGCAGCTTTTCAAGTGCTACAGCTTCCTGGCATTGATGTGTAGCAACTACAACGAAAAGGGTAGCAGTAGAGAGTAAGGCAGAAGGAATCGCTGTAGGTGAAACAATGGTAGATGAAACAAACACCAAAGAGAGTGAGAATGGAAGTGATATAAACGAGGTTGATGGAGGAATCGCAAGATGAGGCTGATGATGATGGCACCGATGGTGATACTATTCAGAACATGGGATGGGAACTATTACGTGATGTACCACCTGCTTACAACCTAGATTTGATAAAGGAATAATATGCGAAA
>2340_TGCAGTGGAGTATATGAGCAGAGTTCCTTATTCAAGTGCTGTGGG_NODE_1_length_274_cov_6.733577
ATGCTATCAAGTATCTATGATTGTACGAATATAGAAGTTATTTTTGGTCGCCGTTTTCTTGTTTTTATGATGATAATCTATTTCTTGATATTTGGGTCTGTGTTGGCTTTCCATTTCGTTCTGGCCACATTTCTTGGTGATCAAATCATTTGCTTATTAGTATCTGAGTCTGAATACCCAGCAACAAAACTGTCTCCTTTTCCTCCATAAATGAGACCCACATCAGCTGAACCCTTAAGATACCGAAAAATACGTTTCACAGCAGCCCAATGTTCCTTTCCTGGACAAGCCATA
>2341_TGCAGCCTCAGCCGTCTCATAAGTCCCCAACCAGACCCTCATTCT_NODE_1_length_203_cov_9.896552
GTGGGAGTGGTAGCAATACCTTAGATTCAATATTCACTCATTGCCCATCATCATCAGTTACCTCTAACTCCCCCCATCAACCTCTAGGCTCTTCAGTTTACCTGAAACAGAGAGATTTGCTCCAGAAATTCTCCGAGCAAAACATGGGAAAGATCGGGAAATTGAGTTCAACGATAACAATCCCGACTAGGTACTCTGGGTATTCGGATTACTATATGAATCCCT
>2342_TGCAGTAGGACCTTGTGCCACTTATGTTTTGACTACTAACACACT_NODE_1_length_242_cov_5.305785
AATGCAGCAAGTAGAAGGCATGAATGGCAAACTAGGGCACATGGATTGGCTAATTTACTTTTCAGATTATTCGTGTCTCCTGATTGTGCGTCCCTGTCAAAGGAAGCACAAAGAGATAATATTGAAAAAATCTCTGAAATGATGGTATTATCACCGCCTCCACTAACGACTGTGGTAACAGGTAAAGAGCTAGGGAGACCGCATAAAACACCAGTAACCAAGCTATTATGCAGGCAGCACCTTAAGATGATCTGAA
>2344_TGCAGAGACCTTCAGGTATGAAGCAGACAGCTGATATGATAGAAA_NODE_1_length_337_cov_5.296736
CAATTAGGCGAAAATAAACTGTTTTGACTAAATGTATCAAGTAATGTTGGAATGTACAACATGCTGCATTCTTCATTAGTAAAAATCTAGCATATAGATGTTCTTTTGAAATATTTGCATTAAAGAGAATATTTACTTAAGAAATAAATACAAATTTCTCGCACAACATAACAGTTCTCACATAGAAACCATTAATGCACGGAAGCTTGATTAAACTGGGGAACTTGGAACTAAACCAGATTTCTAAACATGCCTGCTAAACCTCTAGTGTCTATAACCATGATGTGTATATTAGATAAGTAGAAAAACCATATTTTCAACAATTAAGTACAATCATGAAGGAACTCAAATGTAA
>2349_TGCAGTTCAATCGATTGCCGATGGTGGGTTGCTAATGTGTACAGC_NODE_1_length_275_cov_12.043636
TGAGCTTGTACCACACATTTAAAGCAAGACTAGCACATATTAAGCGGTATTATAAAACAGAAAAGATCACAAAGAAAACAAATTGCAAGTTACAGAAGTACCTCAATGCATGCAAGGAGGATCCGCAAAGCCATTTCGTGACAGTATTTTCCTCTTAGTGGATAAGAACCATATCTAGTTCATGATATAGCAGAAGATAAGGAGATAGTCTCTTTCAAGAATCAAGTATGATCTACGGCAAATTACGTAAAGCCATAGTTTCTCAAAAAGCAAAGAAAATTTAGAATCTCACTTTGA
>2352_TGCAGCACTATTTCTTGGATTAAGCTTGACTCCTGTCTTGGCTGA_NODE_1_length_280_cov_8.357142
AAAGCAAGCAAAGAGTACAAGAACAAAACAAGTAAATATAAATCAGAGACCCACCAGGTTGTTGTATGCAGAGGCAACATGAGGATCCCTTTCCCCAAAACCCTCTTTAGCTTCTTGCAGTGCACCCACAAACAACCGCTCTGCATCCTCCAATTTGCCCTGAAAAGAAAAGCAAAAAGGCATGTAAAGAATACAACACAATGACCTACATATAAATTGCATATAAAAAATCTTGCCTGCAAAAATAAATCCCTTCCATTGTCAGTGAACACCCTCCACTTGGATGTATGTATGTTCGATAC
>2356_TGCAGATGAAGGGCACAACATGCCATGAGTTGATGGCCCCACGTA_NODE_1_length_367_cov_7.555858
ATCCTTGGTTGTAACTCTTCCTTTCTCCAAACCCGTGTACTTGTAGTTTCTCTAATTTTAAGTGTTAGTCTTGCCACTTTGAAATGCAATGATATTTACGAGGTGTGTATTCCACATGCACAGTGTCTGGCTCCCGAAAAGATGGATAAAAAACCATGTAAAATCATGTGGGATGTGCCATGGGAAGATCTCATGGCACTGGAGTTGGCAAAAGCTGGTAATCCAAGACCTTCTCATTTAATCCTTCATCTCAGAAACTTCAAAAGAGCAGAGAACTTTGTCCGGGTCATCAAGTGTAGTACTGAAGAAGAATCTGAGGGAAGAGATCCCCAAGCTGTTAGGATATGCTTGGTGGTGCGTAAGATGTGGAAAGCTTATCAGTCTAGCTT
>2358_TGCAGAAGAAGGTGGCATATTATCACCACCACCATCTCCCTAAAA_NODE_1_length_274_cov_7.211679
TTATTAAGATTTTGTTGTGCTTGAAATGCAGGTTACTTTGATTGAAAACGTATACTTTTGAATCCCATGATGCTTAATACCAAAACCCACAACGCTGATTCAAAAAACAACACGGGTGATACGAGAAACAACCATGCTGATTCGAAACACAATAATGCTGATTCAAAAATGAACATAGCTGATTCGAGAAACAACCATGCTGATTTGAAAAATAACCCTGATTCCAAAACCAATGCTGATGTTCCTTCTCATGTATGAATTGTCTTCATAATTAGCAGATATCTGTATATTTTTAT
>2359_TGCAGGGAATGAAACTCATTCTCATTTCCATTCCCTGAAACAAAC_NODE_1_length_397_cov_7.445844
CTTGCATCAAAACCATAAACAACACAGATCACCAGTTTTTTGTACCACAGCTTCGCAGCACAAAATCCAAGCATCAACAGTGCATGCTATCAGATAAATAACCTTCCTATTTAATCAAAGACAAGGTTAGAAATATGGAAGCAATGGAATGAGATCAGTCTCATTTGTATATAAGAGCATCACGTCCAGGACCAATGCCGATGTAATGGATTGGCACACCAACAAGTTCTTCTATTCTTTCCACATACTGACGTGCAGCCTTTGGTAGATCCGAGTAGTTTCTTATGTTAGAGATATCCGCCTGCCATCCTGGCAGAGTTTCGTATTCCACCTAAACACACACATGAAAAATCTTAGAATGAAACAAAAGGCATTCAAATCTCACACACATCTCAATTTTTTGGATTCAAGAATACTAG
>2362_TGCAGAATGCACAGGCTGCCAACAGTTCCCATAAATCTTGAGGCA_NODE_1_length_222_cov_6.130630
ATGGGTCATCTTCTTGACCCGGTTTTTGCCCCAAATAGGATCCAACTCCATAAACACATAAAAATCAAGCTTCAAACTTGTCACTCAAATCGACATCCCAATATAACCTTACAAGTTTAACCGTAGTTTTATAGTATATTTTATACTTATACTTGAACATAATGATGCAATTCGATGATATAATACATGGAGGAACCAGAATCATATCAACATTTCTGTTACAAGCTGAAAGATCCAAGG
>2364_TGCAGAGTTATTAGCTACTTACTAGTGAGGGTGGTTAGATCTTGT_NODE_1_length_318_cov_8.738994
CTATGGAGATAATACAAATAAAATTGACAAAAGAAGCTAGGTATGTGATTATTCTCCAACAACTTAGATTAGTTAAGAACATGTTTCCCGTTCAAAATCGATCCCTGCCAAAGACCAGAGTCCATACTCAGGCCGCTGAATCATTCCTACCAATCACAAATCAGCTATTAGCCTTTTAATCGCAAAGTCTATGTTACATTGGGGATAGATCTGAAATCAATTTGACATTGAAGTGGTATCCAAATGTCCATATGCTAGAAAGTCCTAGTTTACTTACTCCGTGGAACCCACAACCATGCCATGGAAGTGCTTATCATATAAGAACTGCACTCACTTGAAA
>2366_TGCAGCTCTTTGACCCCCTTTTAACCAATCTCAATTGCATTCATG_NODE_1_length_308_cov_7.107143
TATGATTTTTTTGTAGCGAATTAGTGATATAGAAAGTGACTTATTAAGTAAACCTCTAAGTAAGAGTCTTATGCAGAAAACCAAGTTTTTTCCAAACCAATCCTTTCAAATTATGAAACACGCTCCTTCAATTTCCTTCCTAACAAAAAGCTTATCAATCTATACAGACATATTAATCCACACAACCAAATTTACACATACATGACTTAATGGAAAACGAACCAAACGGCCCCTAAGCCACTACCAAACGACCCGTAAGCCACTTTCTGTATCATTAACCACTACCAAACAATCATGTATAGCTGACCGAATAAACTGTGAGTCTCAAAA
>2368_TGCAGGTTATCTTCCCAAGTTTTGGGGAGCGCTACTTGTCTTCCG_NODE_1_length_334_cov_8.272455
AGGCCTTGGTTTTTTTGGCATTCACTGTTTCGAATCTCCTCAAGGCCACCAAAGGTTATGCGACTATTAATTTCAAGGTCCAATGGGATCAGTCAAGATGCATACAAGACATAAGATGCCCCGTACACCCATGGTTATCCACAAAAACAAAAAGAAATAAACTTTCAACTCAATGTCAGGATACTCTTCCATAACTATGAGCATGATAAATCAATAATTCTAGTCCCAATGTACATAAACAAGTTCAAAAAAAAAATCACTCGCTGATGCTTAAGAAATCAAAGATGTTGCAACACAACGGCACCAAAAACAGAGCAAGGCGTCTATCCAAAGAAACATATCAACTATCCCTCTTC
>2375_TGCAGACACAAGGTAGCCTCTAGAGTGTTTCGTATGCAGGTTATA_NODE_1_length_262_cov_8.007633
CTTCTGTTCTTTGGCTGGAATTTGGAGAAATTTATGTTAAATTATAGGGGAGTTCAATTTCTCAAACTCTGTTTGCTAGGTAAACTGGAACTTTTGTTTTCCACCAGATCCCTGGTAAAAAATGCTTATTTGTATAGAACTACTTATATTTAAGTTGAAGATGGTATACTGAAATCAGTTGATCCATCAAAAGCATTTAGGTATTTGCTGTTGTTTCAGGAAATTTATGATCTTAACATCATGGTGTTTTACTAATCTTGTTTTTGCTGTTGTTTCAGGAAA
>2377_TGCAGAGATAATTGGCAGAGGTATTAGTCTTGGAGCCTTTAATGT_NODE_1_length_311_cov_6.652733
CCATGTCCTGTAACTGGGTAAGAACTAGTTTTATTTTCCATGGAGCATTTAGTGGTTCTAGGATAAATCTGTCATACCCTAGTGATGATGTGAATCCTATCAATCATTGAACATGACTTGCTCGAGCATCCCTATACCGGTAGAGATTTCTTTCTTAAAGATATTCAGGTATCGGCAATGCTTTCTGCACATGAAGTCATGAGAACAATAATTTATCAGTGTGCATGTCACCTCTTTATTCATTGCCTACTCATAAATCAATATGAAGTAACAACAAAAAGTGATGAAGCTAAACCAATAGTGAAGTGGTCAAGATGGCTGTTGTTGTCCTTC
>2378_TGCAGTTTAAGAACCCTCCGTCCTCCCACCGCTTCTATGTCCACC_NODE_1_length_390_cov_7.343590
TTCTCCTTATTTATTAGTCAAATCAGCTCTAGTATTGAATGCTTTAAGACCTGTAATCTGAAAGTGGTGTTACCCATCGGTGATAAGGGGAGAAATGGGTCTTGATTTGAGATGTGATTGTACTTTATGCGTTAAGGGTTATACGATTGTGGGTTTGACCAGGTTCAACGGACTCGTGTTTCTGGAGAAGATGAAAGGGAAAACAGTGATGTTCGTGGGGGACTCGCTTGGGAGGAACCAATGGGAGTCGTTGATTTGTCTGACGTGGTCATCGGTGCCACGTGTCGCCACTCAGATGATCAGAGGATATCCGCTCTCTACATTTAAGTTTTTGGTAAGTAATCTCAACCGTTAGATCTTTCAATAATTGATTCAATTGTGGGTCCCATGCCACCAGTAAACGCGTTGGTGT
>2379_TGCAGTTGTCTGGTTTTGAACCCAGACTGAGTAGAAGAGGGGGCG_NODE_1_length_358_cov_6.575419
CATATCAAACCTCCGAATTTCCAACTCCCTAATCGACAATGAGCAAATTGACCCATCATCACATAAGTTCATTTGGGTGGCACAAACTTTGCACATGCGATCAATGTTTGTGTGTGTGTGTGTGTGCATTTTTAGAGAAGATTACCTTGGGAATAATCTAACCTCCACCAGCACTCTTTCTTCGCAACATTCCATGAGTCACAAGCAGAGCTTCTTAATCCTCTGTCAAAAGTTGTATTTCCAAAATTTCTGGCATAATTTACCCACACCCATAATTTACGTCAGGTATTGTAACAACAGATTTGAATGGAAGTTCCACTCTTTCTTTCACAAGGCATCGAGTTTCACCATTTTCAACAACCAAAACCTTGCCAGGTGGA
>2382_TGCAGCATGTGAACAGTGTACCGAAAAGCATGATGGTGTATGGTT_NODE_1_length_236_cov_6.724576
ATGAAATCCTTTAAACCAAATATGGGATTGGATTGGAATGGAATCCTTCAAACCAAACGGGACCTTAGAGTAGTAGACTTTGGCTCTGATACCTTGTAAGAATATGTAGAACCCCATTGATTAGATTACTCTCCAAAAGAGCCCTTGAGAGAAGAGAGGTTCCAACATATCTACAGGAGAAATGATCCAGGTCTAACCGATGTGGGACCCTAACAGACATCTAAAACCTAGAAGGCGACTTGTGAAAAATCAAGTTGA
>2387_TGCAGGGGTACAACTAGGAGAAGCAGAGTAGTGTATCAGTTACTT_NODE_1_length_272_cov_5.687500
TTTGTGCTTCTCTTAACTGGTCTTGTTCTTATTAGTGCTCAAGGGAATTCTCACAGGGTGTTTACCCTATGTACACGAAGAAGTTCTTTTAAAGTGTTCTTGTCAATGTTCTCCGGTTGTGGAACTGAATATAATAGTTAATCCATCACATGTGTGGTAAATTGTAGCATCCTTGGAAGTTCAAAGGATGTATATATAATAGAATAAAAGTTTGAGCCTGTTATATGTATTTTCTAAAACTTCGAAGGGTAAATCTAATGGTTACAGATAGTTTCTGACTTTCGAGAGGACA
>2390_TGCAGAAAGTGGCACGACCGTGAGAGATCCTAATGGAGTGCACCA_NODE_1_length_321_cov_9.903427
CGACCGACTTCTGTTGTTTCCGTTTTTAGAATCAATGATGGGGTTCACGAAATCGAGAGAAGAATAACGACCCAAAAAAGACGGAAGCAAGAAGATGATCATGTCGTTATGGAATCTTGTAGATCTGTTGAAGTTATACGGGATTCAAGAAAACCATCATCGGAGCCGGATTTACTCGAAAAAGTGTTCAGGACACTCGATGATGCTATAATCAAGTTTCTTGATCCTCCTCTTGATATATCGGTTGACCCGAGCTATGTCTTAGGTGATAATTTCGCACCGGTTGATGAGTTGGGTCCAACCGAGTGCGAGGTGGTGCATGGCTCCATCCCTCCATGCCTCG
>2392_TGCAGCCAAAAGCTCTTCATGTCCATCACCAGAAGCAACTAAGAG_NODE_1_length_230_cov_6.326087
TGGAACTGCAAAACAACTTAGAACTGCCAGACTTGGTTTCGACAAGTCTGAAAGGTTGTATATCCTCAATTTTCGAGATAAAAGATAAATTCTTTTTAGTAGCCGTTTCCTATATGTTGCTTATTTCTTTGTTATTGAAATTCGTATGGCATGGAATTTCCACAGCAAATCAGGCCGCCCTCCCACTAGGAAGCTATCTGACCGCAAAGCTTATACACGTCAAAAGCATACTGCAATCAATGCAGCAG
>2394_TGCAGTTGCTTATACTGCCATTAGCTGATTGAAAGTGTTTTTCCT_NODE_1_length_377_cov_5.954907
TCAACTCTCAATCCCCAACTGCCACCGTCCAGGTTTCTCTAAAACCCTAGTCAATTCATGTATCGATTTCATTTTCTTACTCATCAGTCGGAACTTTGAGTAATTACTTCTTTTTGATTTGTGCTTTTGTAGGTCTTGAATGTTAATCGGTTCCAGAAGAAATCAAACGGAGATGATGAGGTAATTAATATTCGTCTGCGTTTTTCCCGTCGAAATAGTTTGACTTGGAATAGTGAAGCGATCCGTTGGATTTTAGGGTTATTATACACCATTTTAAGGGAGGTATTGTCGATCTTGATCTGTTGACATTTTGACGACCTTTTGTTCTCGAAAGCTATGATCTTGGATACTGAGGTTTTTTGGAAGATGGAGGGTCTTTGGTGCCGCTCTTGTGAATTA
>2402_TGCAGAGTAGAAAGGCCCAATTAAAAATAATAATATACATTTGGC_NODE_2_length_281_cov_5.551601
TTAACTCATAAGCCATTGATAAACATATTCAAATACAAGATGGATGTTGATTTTACAAATACAATAAAATACTTCATAAAACTAATAACCAACAAAGATTATATCACTATCTCAAAAGCACATAAATCCATAAAAGACTTATTGCATGGATACGTTCTACCTTCCATAAAAGTAGGTTCGGCCCAGCACGAGACCGGAATAAGAATCGAGATCTATAGAACCGGTTAAGGACTGACAATCCAAAACCGGTTACGATAAAGATCAAACCTATGTATAACTGGTTTTGATATCGTAAGTGACC
>2403_TGCAGCAGAATGAACAGAGTACAATCCACAGGGGATGACATTATT_NODE_3_length_201_cov_6.064677
TTGCTATGACAATGTTACGTTATACATAACACCAAAGAAAAGATAATTCTTGATAAACTTTACTTGCTAAGGCCTGATTTTCAATATGTACAACAGCAAAGACAGGAAAGATGAGATCAATGCAAGAAAATTACTGTTGAGTCAGCCAGGTCAATTGCATGAAGCCTGTATGGTGGACGACAAAGGGAATCAAGGAATTCATTAAGTTCTCAACAGCATCCAT
>2405_TGCAGTGCTGCCTCACTGCAATGGGTGGGATAGGCCCAGATGAGA_NODE_2_length_256_cov_6.941406
TCTTACAGTCTTACATATGCACGCCCACAAATTGCTATTATGAATTAACCAATATACAAATATATTTATTTGAACTCACATGAGATTAAAAAGTTAAAAGGATCAGCTTACAGACATATATGTGAAGTTGTATTTGTATGCTAGTGTCAAGAGAAAGATGACCACCATGGATGACCTTCTATCATATTCCATCTATTGTTCCAGATTTGGAAGGTCAAATGCATTTTTATTTACGTGTAAGGTAGTACAAAGTGCCATACCTGGTCGGCTCTCCCTTT
>2407_TGCAGTACATAAAGAATTTATTCTTCAAACAATAAAGACAATAAA_NODE_1_length_236_cov_5.283898
AAGGAAATATGAGTGGCAAAAATGACAAAGAAAAATGCGTGAATGTTCAGGTTGTTGTGCGATGCAGGTGTGTACTTTTTTTTCTCTTCAAGATGCGTAAAATTAAATTTTGGATGCTAATCCATGAAAATGGTACTATTATTGTTTTGTTTCTAAACTTGTAGACCAATGAATGCTGATGAGGAAAAATTGCACACACCAATGGTTATTACATGTTCAGAAAACAAGAGGGAAGTATGTGCAATTCAGAAT
>2408_TGCAGAGAAGTTTCAGTTTGATTACGATTCAAATTCTAGGGTTGT_NODE_2_length_366_cov_5.765028
CTTCGATCATAAATCTCTGCTTCACACAAGCTCCAATAACATTCGTATAAGTTCCCTCGGAAGGAACCCATCCTCTTTCCTTCATCTCATTCAACAATGCACGAGCAGAAATGGCGTCGGGTTTCTTACAAACAGCATAAATAGCAGTACTATAAGTTATTGCATCAAGCTCTACCCCATTCACCTTTGCATCACAAAAGTACTGTGCAGCCTCTTCAAATTTACCTTCTTTTACACACCCACGAATCATAACTCGAATCATTGCACAATCATACGGAATTCCCATTCTTACTATATCGTTGAACATAACTCGAGCTTCTGTAATCATGTTATTCCTAACCAATGCATTTAAAAGAACATGAACAAATGGAACACAAGGAACAATGTT
>2412_TGCAGATGTAAGGCTTTCCTGGTTAAAAGAGCAAGAGCAAGTATT_NODE_2_length_249_cov_8.590362
ATCTTTGGGGATGACTGTAAAAGAAGTTTCATTACTTGTATCATGGAGGCACTTGATAGCACTTTCATCCATTCCTGAGCTCCATCTTCTTAGTACAGCAGTGTTTTATGCAGTCAAATTCATAAATTGTTTTGTCATACTATTTGTGAAAGTATCAGGTCCAGATTTAATCTTTGTCTGCTGGTTGAATTTGTTCTTGAGATTGTGCTGTCACCGTTCTTCACACCAGAAACTACAGAACCATCAGATGATCGTGGCGATGTCTTTGCTT
>2415_TGCAGTATGCATGGATGGAACGTTACCTGGGTATCATTTGCACCG_NODE_1_length_346_cov_8.381503
CACTTTATATATCATAAAGCCACTGTCAAAAAGTTAAATATAGCTGACCGAATATGTTGTGAATCATATTAAGCTCATTAAGCTACTAACAAACAGGCGCTTAGTCATTGCATAGTGAATTACTAGGGTGCATCGATGGGTAAAACAAGCCCCGTCTATCCCATCCCACTAGCAAGTAGGGTCTGGAGAGGATAAGAGGTAAGCAGACCTAATCTCCACCTCAACCTCAAATAGTAGGGTGGAAAGGGAGAAAAACAGGTAAGCTAAGACTGATGAATAGTAGAACTAGAAGTCTCCCTCAGTCAGAAAGAAACAGAAGATATGGACAGATATGTAAGTAGGCTAAAATCAAGATTTTTTGAACATAT
>2416_TGCAGCCGCGATCATGAGGACCATTGTGGAAATCGTTCAGGTCTC_NODE_1_length_304_cov_5.236842
ACTTATGTTTTTCTACAAAAATCATTTTCAACTTATTATAAGTTAGAATGAAACTTTTTCAAAATGAAACTTTTTCAAAAACTTCTTATTACCAGTTTGGCACCGGTATAAACTGTTTATCCAAATACTGAAAAGTGCTTGTTACCGGTTCCGCACCGAAATAGGTCAATAAGTTATTTTTATAAGCAATCCCAAACACCCATCTTCATCTAATCTTGTTCCCCATGGTTTAAAACAATATGCTCCTGAAAGAACTTAGAAATACACTAGAGGGTTAGATTCTTAAATTCAGTTTTTGAGAACGTCAATCAGCTAAATAGCT
>2417_TGCAGATATGAGGATACTTACTTGGTTATGGGGAGAAGACGAATC_NODE_1_length_314_cov_8.996816
TATATATATGTCTGTGTGTGTGTGTATGCATACCTTAATAGGGACAAAATGTCAAGTCTCCATCGTTTAGAGCTTTTTCTTATATCTTCTTCTGCTACCTATACTACCAACTATGTATGTAATCCATAAATTATGCATCAATCCATGTTCTTGATCATATAATGGTACTGTATATGAATGTTGAAATCAACCATGTTCTCTTTTAAACAATCACACTCAGAATGATCACAACGGGTATAGTTCTTGATCATTTTCTGAAATCCGTAATCGTGATTTGGGTTCAGGTGAGTGTACCATGCAGCAGCTTGTTCGATACTGTGACGGTGAGATGTGAAA
>2419_TGCAGATTTTATGTTTATATCACATTTAACACATCTAAGTAGCAA_NODE_1_length_301_cov_7.561462
CATCTTATAGCAAAAAAGAAAGGGCTTTAGAACATTGTTAATGATGCAGATCAATTAATTTCATCAAAAACGCATGATTTTGAATGCTATTCACACTTCCTAAACTTTTTAGATCCTAGCTTGATATAAAACGCTGATAATTTTCACATAAAAATATATATCTAATTGATCGGGAGAATCATCAGCTATCTAACGGTACATACTAGCCACAATCTAGAAGCATCTCCAGAATATTGTACTTGGACTATTCATTTAACTTGATCATCGTTTCATCCAGAGCTATTGCTTACATGCAATTTTAACCTGCCTTGAAAGGAGAAGCA
>2420_TGCAGCAAAGATGTTGAAGTGTTCACCGCCTATAGGATCATACAT_NODE_1_length_301_cov_7.970099
CCCTGTTTTTCTTTATACATTTATTTCACTCGTTCCTAAAAGCATATAAAATCGATATTTTATCACCTACAGGTTCCATGGCATGTTCCGTGTGGAGGGCTCTGCTACGGAGATGGAAATTTGGTTTTCATTGCTAATGATTGGCATACTGCACTGTTGCCGGTTTACCTTAAAGCATATTATCATGAACATGGATTTATGCGATATGCAAGATCCGTCCTTGTGATTCATAACATCGCTCATCAGGTTGGTTTTGCATACATTCATGATTTTTATATCAACCATATATCGGGTTCCTTATTCAATTATATATCGATTTCAGG
>2424_TGCAGCTGCTTCAAAAACTATGCACAAAAGATATGGTACATTATT_NODE_1_length_309_cov_6.550162
AAAAGAATCATGACCTGTCTCTAATTGTGAGTCATATGGTAACCTGAATCAACTTGAAACAAGTCTGTATTTCTTTCTCGATGTGATAGTTACATCAATAATTGTAATAATACCATGATAAGAGGGTATTTACATTTAATAACATTTGGGAAACAGTGGCACTACTGTAAGCATGCATATAAGCATAAGATATAATGTTCTAAAATACAGCACAACAGGCAAAATGTCCTCCCAAATTGGGAAACTTCATACATACAATATATAGAATGTGAATATAGCCATATACCTGAGAAATGCTTGTTTGCTGATCTTCACTAGTAGCTGATGAAAC
>2425_TGCAGCTCATGCAGCTGCAACCAGTAGCTGCTTCACGATATTCTA_NODE_1_length_330_cov_7.278788
CGAGTAGGATCTAAATCACCAATGCCAGTAATTGTGCCCATGTATCTGGATTATGGGAATGTTCCCAGGTCAAATAACAAAGCATTAAACGCAAGTGGCACACCGACTGACGCTAATGACATTCAATGTCATATCATGTCTCCTCAGATAAAGTTTATGTATGTTGCTGTGTCAAATGACTAAGCAAATGTTCATATGCGAATAAGAATCAGCTACGATACCTGCGTACGCTTGATTCTTCAGTTTCAAAAAGCATACGGAAACGCATCCCAACTGAAACACGGGTGTGATACACAGCTTTGACATATTTTGAAAGGGGTATGACAAACTCGGATGGGCTCGCCCTGAATGC
>2428_TGCAGCATCCCCACCTCCTCCGGCAGGCAACCGGCGAGAAGATTG_NODE_1_length_328_cov_5.341464
TGTTAACCGACCTTGGCATCCTCCATATTCATTCTAACAGGTTCTATGGAATCTTTCCCAAGAGCTTCTCAAATCTTATGCTCTTGTTTGAACTTGATGCCAGTGATAACCGTTTCGTTGGTCCCTTTCCTAGTGTTATCTTGGGGATCCCTTCTTTGAAGTTTCTTGATATTAGATATAATGAATTTGAAGGCGCATTGCCTCCTGAACTCTTTGATAAAGAACTTGATGCCATTGTTGTAAACAACAATCGCTTCCATTCCCGTCTTCCAGAAAACATGGGGAATTCGCCTGCTTCCATGCTCGTTTTATCTAATAACAAGTTTAGTGGGTGCATACCCAAAAGCT
>2432_TGCAGGTTAGTATCTTGTTTGATCTTGTTCGTAACGGTCTAGCGT_NODE_1_length_284_cov_6.584507
TGCAAATCTTTAAGCTTATCTAGTATTTCTTGGAACGTTGGTCGGGATTGCGGTTCACTGAGTACCAAAAGAGAAAATTCGTTAGTTTATCAAGCAATTGTTCGCATGTCCACCGAAACTAGAAACCAAAGTTAAGCTCGTATCTCAAACTTCTAATACCAAGAGATAGACTCTAAGGGTGTGTTTGGTACGAGGGACAGGACATCACAAAAACTTGTTGTGACAAGTACAATTTGGACCGAGACAGTGCAGGACTTGAGTGGGACAAAAATGCTTCCGTGTGGTATTTTCCTGGGACACACAC
>2433_TGCAGAAAATGGATCTTTAAAAGATTTACCCCTTTGGTCCATCTC_NODE_1_length_321_cov_7.361371
GTCCTTAAAACTTCTGCGGTGGATGGGCACCATCACATCAATCAAACGAATCACATTTTCGTGCCGAAGATAGCGAAGAAGCTTAAGTTCACGCAAGGTCCTTAAGGCGTCAATACGGTTGTCAAAGGCGTTGTGTATCTTCTTTATTGCTACTTTCTCATTAGTTTCTCGGTTAACAGAGGAGCAAACGATGCCATAAGCACCTCGACCAATGGGCTTGATGGGAACATATTTTGTGTCGATTTCAAACAGTGCCTTCCACATTGAAAAGTAATGTTTCCCTTCTGATCTAATCCCATTTGGTGGTTCAACAGGAGTTGCCATTTTTCTACATATGGAGAGT
>2434_TGCAGGAACTTCAACTGGTGGCAGGGCTTCTTTCTTCCAGCCAAC_NODE_1_length_328_cov_5.875000
CTTCTTTTGGCTCCAGTAATACTCTTTGATAAAACAGTTTCTTATCAATGTATTTAGTTATTATTATCTGTGATAGGATAATTTCTTTTAGTTTTTTTTAATCTAAGGTAAGGTATTTAGTTTCTATATCTAGTTATTTAGGTAACACGTAGCTCAATTTGTTTTCATACCTTGCACCGACAGCACAAACTTTTAATAGATACCATGGCACATGTTTCTTCTTGCCCAGTATCCTAGCCAAAAATTCCTGGGTTCATTCCTGATAATTTCGATACTCTCTCTTAATATGCTTTGCAGATGGGAAGAAAAGCTTCAGACATCCCACTTGCCAGAGATGATATTTGGGGA
>2437_TGCAGCGACCACCAACTCAGTTCAGGGGATGACGTCCCTTTACTT_NODE_1_length_343_cov_6.618076
TCCTGACCAGCGCCACTACTGTTGGCCATTGTTGGTGTCTCATTGTGCCTTCAGAGATATTCAGCAAGTCACTCCAGAGCTAATTTGGTCATGCTAAACGATGATGAGACTCCTTGACCTCCGGTATGACCATGAGAACCTGTATCAACCATTGACCCTTTATGCCCCTCAACACCTTCAGCATCAGAATCCTGCACAGCTTCTGATGCTCCATTAAGTACTTTGTGATACATTCACAACACGTCTCGTAATTCTGGACAGCTGGCCTCCTTCTGAGTCCTCAATGAAGCTCCCTATAGACTCACTGCTCTTCCAGAGCTCATAACCCCTGTGTGGACCTCCTGTCCAATCACAACCTTAATACT
>2438_TGCAGCAGCCCTTTCTGCTCTTCCCCTTGCATCAATAGCTGCCCT_NODE_1_length_292_cov_5.945206
TGCCATGAAGGATGCTATGGACAGGGCTGAGGCAAAGTTTAAGCATGCAAAGGAAGTAAGAGAAAGAGAACATGCAAAGGCTTCTAGAAGTAAAGAATCTGTGAAACTACAGAAAGATGAAGTGTCCATGGAAGAAGAGTCGAAGCGGGAGAGGCAAGAACGGGAGCGCCAACAGAGAGAGAGGGAAGAGCAGGAGAGAGAGCAAAGTAGACTTGAAAAAGTGAGGAAGGATATTGAAAGGGAAAAAGCTAGACAAGCAGTAGAGAGGGCTACTAGGGAAGCTCGTGAAAGAGCAGGAGCTGAGGCACGCGA
>2440_TGCAGCATGAAGAAGATCATACATTCATTTCTATTTTGATTCAGA_NODE_1_length_263_cov_6.969582
AGAGAAAGCCAGCAACTTTATGAGAGGAGGAAAGATAATAATTCAATACCTTGCCAAAAGGTGCCACCATCTGCTGAAGAGCTGAAATTCTATCTCCTAATTTCTCCTTTCTAATCTGATTCAAAAAGCACACCCACCCACCCATGAACGATACTAGAAATTTGATTACAGTAAAAAAGACATGATATTGGGATTGCTAGTTGAAGAAAGTCTGTGTAAGAATTACCTTCAATGGTGCGCAAGAAGGGCGCAATTCCAGCTTTGATTTCTTTGGTGGAGTGGC
>2443_TGCAGTTGTGTTTGGTGGAAGACTTCTGGAGGCTGGTGTTGTGGT_NODE_1_length_377_cov_5.427056
CGGCCTGCAACATAGGTCCAACCTTTGGATCGATCTTGCTTATGAATGTTAAATTACCGGACTTTATCAAGCTCATGATGCCCTCGGATGTGAGGTTGATAGTTGGCTGTAAGAAAGGACCGATCACGTAGCAAGGGTTGATTACCACCAAGTCCAAACCGTTATCTTTTGAGAATTTGGTCGCCACATCTTCAGCCAGGGTCTTCGAAAGAGAATACCATGACTGAAAAATATTAAGCCCTCGATTAGTTACAACATTTGTAGCTGAATGATAATAATCCCGAATCTTGCTGAATGATTCTTAGACTTGTAACTACAAGCAATAATGTAAACATAATCTGTTTACACAAATCTGTTTACCAACTCAAGACAATCGGAAAAATTAGACCTACAGATTAA
>2445_TGCAGCCGAGAATTCGTTCGATTCTTGTTGATTTACGTTCTTCGA_NODE_2_length_399_cov_5.260652
AGCCGGAGAGTTTTCAGGTTCACTGACCAGAAATTCCCAGCAGCCTCACAACACCTGCATTGACATTCCCAACATCGCAGTTCATGATTCCAGTGTTGTCTCGCATCAAGAATTCCTCTCGAGCATGGGCGAGCCATGGAGAGATGGTCGGAATCATGAAATGGTGTTAATGGATCAAATGTGTAGTCGGAATTTGCAAGGGCAAGGTCAGGGTAAGGGACTATCACTGAGTCTTGGTTCCCATCCCGGAATCCAGTTCCATTCCAGTGATTACCAGAATCCCAACCTGGGTTTCTCTTCGTTTCTAAGTCCTGATTCCATGGTCGAAAATAGCAGTAAGGATGTTTCTCCCTATGGAATCGGGAACGTTTCAAGGGCGATTTCTGATTCCAAGTACCTAAAAGCAGCACAACAACTGCTT
>2446_TGCAGTTGTTGGCTCATAACCGAAACGCATAAAAGGAACTCTAAT_NODE_1_length_350_cov_7.765714
TCAAGTGGGTTAAAATATGACACAAAATGACAGCCACAAAACAACAAAAGAAGAAATACATAAGAAAAAGGAGATATCCCGAATAGTGTCATAGCAGTCTCTATGCAAGGTTTTTTCTCTTCATAAAAAACCACAAGATTGACATACTTGGAATGTTACACCTCTATGGCTCTAAATGATATTAATCCTCTTGAATGATTTGCTCATATGGCTGTATTAAAGGTGTGTGTGTTTACAGTGGATTGACTCATCCAATCACCTTCCCCATATCTAACCAATAGATTTTGGCTATTGTATCTAACACGATTCTGGTACAGTTGGGTTGCTCAATTTTCAACATTTGTTGTTTAAATCATTGGATGAATAGGATCC
>2447_TGCAGCTGCTCCTTCCCTTGTCATTGTGCTGAACAAGTCTCCAAA_NODE_1_length_219_cov_5.502283
TGGGAGATGCATGTTTATCTTTCCAAGTGATATAGAACATCTATGACATTACAGAGCTTTTTTAGCTACAATTTTTATGCCTGGGTTAAGATGAAATTAGCAAAAATCCTGCTTACTGGACTTGTATATAAGAGTCAAGGAGATGAGTTTTCTTTCTTTGACTTAGCCACACCAGAAGACACTCTCTCTCACAAACAACTACCAACAACCCACCTGATGAAACGTCCACTTCCTA
>2451_TGCAGCCATGTTCAAGCTTTTAATGGATCCATGTACTCATGAATC_NODE_1_length_255_cov_5.250980
TGAGAACCATTTAAAAAGATGCATGCATGTAGAAATCTCACTGAATGAAAATGTGTGAAGTCATATAATAATGTTCTTGGAAGATCACTTACGAAGTATTATAAGCAAAGTGCACGACTACTTCTTTTTACTCAATTGATTGCTGGTGTCAAGTGGCACTTGGAGTCCCCCCAAACACTTCAATAGGAAATCTTGAACAAACATCCCAGTGAAGTGTTGGGAGGATCTCTGAGGGACACTTGGCCTTTTCCTTCATCTCGATCTGTTCATC
>2452_TGCAGTAAAAGGTAGTCTTTATAAGACCAATATCAAGTAGGCTCA_NODE_1_length_223_cov_5.865471
ATATTGTTTTTGTGGGTAAGGTTCAACTGACTAACACCTTTGTAATTGTTCATCTGGACAGTATGCACATGTGCATATAAGTAATTTGTAAGCAAGTTGTCTGGTATGCATACGTATATAAAAACCAAGAAACAACTTCAATTACTTGTATGCACATGTGCATACAGTCCACATGAATGGTTATTGGGGTGTAACTCAACTTTTCATTTTTTGGGGTTTTGCCCCTAAACCTCCCTCTTGT
>2453_TGCAGTTATGGCGGAAGATGAAGCTGTAAAATGTGATCGTTTATG_NODE_1_length_273_cov_10.684981
CCGATTTCTCACCGGAAGAAGATGTAGCCTACTGTCTAATGATGTTATCAAGAGATCGGTGGATCGAAGAACATCAAAAATCAGACGACGAATTCGATGATGAAGAGAAAGAAGATGAAAACGATTCCGATACCGATTCTGAATCGGAGAGAGAGATTCTGAACTTGAAACGAACTCCGGCGAGATCGAAATACAGATGCGATACATGTAACAAAGTTTTCCGATCATATCAAGCACTTGGTGGGCATAGAGCGAGTCACAAGAAAATCAAACTCAGTCACCATAACAGCAATCA
>2455_TGCAGGGATGTCATTTGCTGTTGATGCCCTTGGTGGTGGTGCTGG_NODE_2_length_208_cov_8.158654
TTCTTCCTCTGTTTACAAATTTAAACAGGGTACAACGACCAAAATTCTGCTCTTGCTGGCCGCATGCCTGTTAATTTTCCTGGACCTGAGCCACCAACTACTCCTGGACCATTTGCTGGATTGAATCGGAATGAAGGTACTATTCCTGGGATCGGAGTGGCAATGCCTTTGTCTCTAGATGCATCAACACAGGGAGAGCAAAAACCACCCATATCCTCGTCAATGCCA
>2456_TGCAGATAGTAAAACGAAAAGAGGAGGCAGCCGCTCGAGGTACTT_NODE_1_length_243_cov_6.971193
CATTTTCAAGCAAATGAAATCAAGAATGCCAGAAAAACCTAAAAGGAATTTGTTTTTTTCCTTTGTTTGGTCAAATTGTCACAAATGACACAAGATTCTTCCCTTTCTAATTTAGGAATTACTTAATATACATTGTTAGTTCACATTTCTTTTTACACAAAAATGACTCTTTAAGGACAACTATCAAGGTACTTATCAATGGACGCTTGTGACTGATCCAAGACTTGCTCGTGTGTAATACTTTTTACACCGACAGTTCAT
>2457_TGCAGCAACAATTTAATTATGCTTACCTACACACCATTAATACAT_NODE_1_length_323_cov_5.130031
AATATGGAGATCATCCCAAAAATGATTACCAAGTGAGAGCATCAATAGGAAATTTTTAAAAATAAATATTTAGAGAGCGAAATAATATTTTAATAGATGAATGAATATTGTAATGCTATAATCAATATTGGATTCTCCAAAATAGGAATCTGTTAGAGATGAATACAAGTTCTTTTTTTAAATAAATTTTGAAAAATCTGTTGAAAATGCTATTACAGTACAAACAACAAGTGTCTAAGATGACCAAGAACCCAATGTTCACGTCAATGGAAGACTTGAAGTCTCCACCTCCTGTTTGGGTACCCCACAACCCCACTCATCTGCAATCGTCAAAGATTATAAT
>2464_TGCAGGAAACAAAATCTATGTCACCCACTCCAAGAGCCTCCTTAA_NODE_1_length_218_cov_6.674312
TAGCTCGATCAAGTCTGTCGCTGGCAATATCAATGTAAAGAAACTCAATTTCTTCTCTATTTTAGTCACAATATTTGAATATCTTTGCTTTAATGGAGACCTTTTGTGACAACGCTATTCGACAAAAACATCTTATGCTAAAGCTATAAATATGCAAGAATCCATGAGTATGAGTACCTATATAACAATGAAGCATACTAACCAAATATGAATCACTTCTAATATGCAGCATTATG
>2467_TGCAGAAGCTATGGCTATGTGCAACAATATTCAAAAGGGTAAGAA_NODE_1_length_316_cov_8.196202
AAGAATCAACACTAACACCAATAATTCTTCCGGGCATCATCCTCTTGTACTCTTGGGATGTTGCAAGAAACGCTGCATGAGGACCTCCATACCCCATCGGAACTCCAAATCTTTGAGCCGAACCCACCACAATATCAACTCCAAATTCACCAGGAGGCTTCAAGACAGTCAAAGCCAACAAATCACTAGCCATCACAACCTTAACACCATTCGCATGTGCATTCTTAACAAATTCTCCATAATCCAACAATTCCCCTTCAGTCCCAGGATACTGGACCAATACCCCGCAAACATCACCAGATGAGTAATCGAAATCTTTCAGATCGGCTGTAACCACT
>2468_TGCAGCTGCTACAAAAGCTGAAAGTATGTGAATATAATTATGTAT_NODE_1_length_348_cov_5.060345
TTTGGATTATATTCATCAAAGATCAAGCTGGAAGTGCAATATTGTGTCAAACAGAGAAATAAAGCACCAGAACGTGGCATTAAATAAACAATTAGCGCATGCCAAACAGGCAACCCATCTTAAAAGATTAATACAAGTGGTAATACTGTCTTACAGCAAATCTAAGCAGGAGACATGATTTGCCAACTCCTGAGTCCCCAATCAGCAAAAGCTTGAACAAGTAATCACTGCAATGAACATGGCAAGGATTACAGTCAGAATAGAAATAGCATATGTTCTTGAACGAAATTGAATGGATTTCTAATAACTGTAGTGCTTCTTACAAAGCATATCAACATGATGGTGGATGTAATGGAAGAAGGGTTTTA
>2474_TGCAGATACAATGGTTTTTATCAAGGAGCACATAAGCCTTCTTCT_NODE_1_length_254_cov_5.645669
AACACAAGAGGCATAATTGTCTAAAGTGTCTTTAATTACCCAACAAACCTGATAAAATTGCAGGACAATGATTTTTTCTGATTACAAGCTTCAAACTGCATAGAACGAAAGAAACCCAATCTGATTTATAATTTATATTTGTTTTAATTAGACTAATTTACTTTACGCCAAAAGACTGTTATCCTCATCTCATCCCTCTCAATAAATTCTATAACTTCTAAGTAAACCTCAAATGTTGGATCAAAACTCATGTTGCATGGAGGAATTTGCTT
>2476_TGCAGATCCGATAGCAATAGTCATTCGTCGATTCCAATCAAGAAG_NODE_1_length_294_cov_13.159863
AACATAAGGGGTATAATTGTAAATAAGTGGAAAAACCCCCTAAAGCATATTGAAAAGTAGCGTTTCATTAAGATACCTTATGGCTAACCAAATGGGGCTTTTTCAATAAGCTCAAAAAACAAGATAGCTTATGGTTGCCAAGATTGATATACAATTGCCCATTGCTCACAAGGGACATATGTGCAGATTGCAGTGAAGAGATTGAAGGTTTGGAGCAATAAGGCGGAGATGGAATTTGCCGTTGAAGTTGAGATACTTGCACGGGTTAGACACAAGAATCTACTCAGTTTACGGGGATATTGTGCAGAAGGTCAAG
>2481_TGCAGTAAGCTCCCCACCACTTTATCTCTATTATATACTTTAAAT_NODE_1_length_359_cov_5.487465
CTTCCCATCAACTCATCGAGGATGAAAACAATCATCGAACTACATCACTGTTAACAAAGCACTTTCATTGATTCCTCTCTTAATTTACAGGTTAACCACTTCTACTACTGACGAACTATAAAATCTAGTACAGTACATCATGATGAATCGTTCAATCAATATCTCCAACCAAATTCCGAGTTTATCAGAACTAGAAGTTCCCAAAAGCATTAATTTTAACAAGTAGTAGTAACAACCAATTATTCCAGTTCAATGATGGCCTGCCAAGTGCACGAAAGAGTGAACAATGGAGGGTGCCCCAAGACACCAAGGCTCCTACGCTTTTTAAGGGTGGGTGAGGGAAATCTTCCCTTGAATTTTTGCAAAGACGCTGACGTGACC
>2484_TGCAGAAGCTGGTGCCTAATGCTAATAAGGTCAGAATTTGTGTTC_NODE_1_length_303_cov_5.201320
CTGCTGTTGTTGTTGTTGCTGCAATTGTATCATCATTTGTGGTGGTGAAATTGGCATGTTCTTCATCAATTGCACTTGTGCTTGTAGCTTCTTTAAGTAATCGATCACTTCATCCAACATCGAAGCTTTATCCGTCTATGAACACAGTTTCCAGATTTAGAAATGTTTCCCACTCGAGTGATTCAAACAATGAGGTATAGTTTGACTTTTTAAGTCAAAATGAATCATTTATAACTTTAAAACTGATAAAAGGATCTTGTTAAATTTTTAGAAAATTCTAGTAACCCATTTGATATTGTGATGTCTTTTATAGATGGAA
>2485_TGCAGAGAAGCAATCTTTAATTCATCATCCCTATCTGCTGTATAC_NODE_1_length_272_cov_6.838235
TGCATTGTACTATAATTGTCATCGAAGAGTTTTTCCAAAAATGTGAAAAGAGAACTTTGGACTTGAATTGTGGAAGAATTTTGAATTCACAAACCCAGTTCATCTCCACTTGAAAAGACGGGATATGCTAGAGATGGCTATTTTCTTACCTTTTGTTCAACTCGGGTTCCCATTCCCAGCATATGGAGATGATGATTTGGTATACAAGGCATGAATCTCTTGAAGGTCTAAGTCGGCATGATAGTCTCTCATCATGGCGTTCCGATGTCCGTGAGAGAAAAGCAGCGGCA
>2486_TGCAGAATCCAAGTCATGAGGAAAGAAAACCCTGCATAACAGCCA_NODE_1_length_264_cov_5.178030
GGATAGAAGGGATGTTTTGGGTACTTCTGTTAACAACAGCCATTCGAGTTGTGTATGTACACCGTTGAGGCTGCAACTCTTTGAACAGATCTTTAGCCTTTGTAAAATCGCTCACCTTGTAACAACCATTTACCTGTGTTGGGTGAACATTAGCTGGAATGACCATTTCGTTCTTCAGCTGCTTCGGGTTTTCCAAATTGCCAATAATGCATAATGGTATGGATATCAATGATAATATCCATACGGCTCAACTCAAATAAAAAGGAGCAAGCCTCTGTGA
>2487_TGCAGTTTCTAAGAAAAGAGCAGACGAGAATGTTAGAAATTCTGA_NODE_1_length_353_cov_8.314447
AACCAACTTTCAGACTTCTAATTTTGAAGAATCAAAATGGAAACAATTTTGTCTACGATCATATTTTTGAAACATGAACTGTGTAACAGGGTCCTTTGATCCCTTATATGGGAAGGCATGAAAGGTGGTTCCTCAAAATGAGGATTTGATATTTGGGTAACCGTGGCCATCCGGGCTAGCTTCACCTTGACTAATCTCCTGAAGATCACAACCAAGAGAATTCCCACGGGCCATGAATGCTTATATCACATTCTTTCTAGTTTTCAAGACATGATTTTTATACCATGGAACACGAGAAATAGTTTGATTTTGGTTTCTATTTTCCATATGGCAAGCCATTACTGTTTTTGTAGGCCATGTGTAGTTTCGACGTTT
>2490_TGCAGTTCAGCTTTTACTGATCCAGGTATGTATGGTTGTATGCTT_NODE_1_length_283_cov_6.031802
TAAGAACACTACTCTAAGGATTATTTTGATACGCGGAGGGCACTGTACATGACAGGACTGAACTGAAAGAATTGTAGAAGGTTTTAACTTGACATGAGTAGTTTATAATTTACCAATCTTGTCCCATCTCCCTGATTTTTGTTCCACCTATTTTGATGGGACCAAAAAAATGCATTTTTGTCAGTCTTGTCCAGTCCTGGTCTAATTACCGCACCAAACATGGGACAACAAGCTTTTGTTCTGTCCTGTCGAGTACTATCACGCATGCAAAATGCACGAGTTAAATAAAGATAAGGTTGCAGG
>2493_TGCAGCATCAGCAGGATCTAGAAATTGAACAAAGCCAAACCCTCG_NODE_3_length_201_cov_5.616915
TTGAAGAATTTCAAGTCATATTAATATTCACATTTGCAAGGTCAGCAGCCATGTGCTTGCTTTATCTGCTTATGATGACGACCTTTCAAATTACTGGAAGCTTATTGTTTGTATCATTTTACTGATCGGGGGCTGTTTGAAAAAGTCATGTAGAACCAAAAGGGTGGTGTGCACACACAACACTACTTGATTTATTGGTTCTGAATTCTGTCAAATGATAATC
>2496_TGCAGAGAGACCAGCAAGACCACAAGCCAAACCAGAGGAAAGATG_NODE_1_length_300_cov_5.880000
TGGTGTCGAATTATTACGTTTTGAGCAAATTCATTTTTTGAATTTTCGAATTGGATATGGAACCACAGATTGTAATTCTATAATTCGATTTATGGTAACTTCCTTTAATCGAATATTATTATGTTTGATTAGATACTTGAGAATTGAGGATAATAGAATTGTGGATCTGGAAAAATCGAATTTTAAGCTTTTGGCTGATTGATTTGTACAGGTATGGGAGCGGCATATGGAACAGCGAAGAGTGGTGTAGGTGTGGCGTCGATGGGTGTGATGAGACCTGAGCTGGTGATGAAGTCTATCGTTCCTGTGGTTATGGCTGG
>2499_TGCAGAAACTAACGGTGCTTATACCGCTCCCAGTGCTGCTGCAAT_NODE_1_length_345_cov_7.855072
ATATCCGGGTGCAGGGCAAGTCAGACCTGTTGCTGGATACCTGCTTTGTATCATTTAGTTACGTTACACAGGAATTTAGAATAATAGTAAATTAAGGCATAAGGATGAGTGCGCCCTGTTACTGAATCCATTTGAGAGCATAAAATGAGAGACATCATACGGTTATTTCACTAAGTTGGTAAAGGTGATCCCCAAACCTGTACTGAAGGCACATCCAATGTGCTGGGTTCTGGAACCCAATATGTTGGGGCAGAGGATGCCACCTGCTGGTTGGTTGGAGCAGAATACACGCTGGTAACAGCAGGAACGGGACAGCCCAGACTAGATTTGCTAGTAGCAGATGTGTTTTCCGTACCAGGAGCACAGC
>2500_TGCAGTACAGCCTGCTGTATGCATGAATTTGGGATCATCACATAC_NODE_1_length_319_cov_6.448276
TATCCAGATTGCCATTATTGACGGTTCTCAGTGCCAGTAAAGTACTGTATTCTTAAGCTTTCAATAAGAAGATGAAATTGTTGCCTAACCCTAGGATTTTTCTCCATCTAGATGGAACTTAGCACAACCAGAATCTCAAGTCCAATATTGCATAAAATGTTACCATTATCGTAACAGAAATGCTACTCAACACCCCATATTTTCCTATTAAATGACAACATAAAGGCATAAACATCACATGTAGTATACTAGTATCCTCGGCAGAAAGCAGTTCTACTCGCCAAAGGTAAGCTAATCAAGATACCAAATCGATCAGGAGAAGAAAATATTAAATAGTGTAA
>2501_TGCAGGGGTGGTAGTTTTGCCTGTGGCAAGGGGCCGTTTACCCGA_NODE_2_length_234_cov_5.769231
TTGATTCATATCAATTTGCTTGTAGAACATGTGCATGAATAGCGGAACAATCATTTATAGTTAATGCATGGCCTGCAAACCTGTAAAATAAGGAAACATATGGACTTTTCTTCCAACTCTTATAGTCTAGCAGCAGAATTACTTAGGGGCCGTTTACCAAATGCTTATCCAGGCTTACCAAGTCATATTACCTTATTGATGAACATGGCAAGGACCAAGAATCTTACACGGTAAGAGCGTAGCAAGAACCGTGAGT
>2502_TGCAGCAAGACCTTATGCCTTTATAAAATTCGGTAAATGCTATTT_NODE_1_length_325_cov_5.686154
ATAATACATTACAGAGCCAAGACCCTGTGCGATTGGGTCCTGTCCCAGGGCCCAAGACCTATGAATCACTGGGCCTCGGGCCTATGTGCACACCAAGGCATGACTCCCAAAACACTGCCCTAGTGCATACTTATTGGAAGCTATTAAAGATAACCTATGGTTGAGATCATAGAAGGGTAACTACTTCCTAGAGAGAGAACTTACGGTCCAACTTTTCACCAACACCAAGAACTTCCTGCACATTACGAGTCATTATTTGGTGTACTTCATAAAGTTCATCATTCAACTTGGCAATATTCCTTTGAGTCCTCGTGTCCTGGTACAATTTCTTAGTCCTTTGTATAA
>2503_TGCAGTGCCGCACATCAAGAAGATCAGCCAAGAGAGAGAGAAACA_NODE_1_length_441_cov_6.156463
GTCTTACTCTTACTGTTCTCTTGTTCCTTGTCATCGGGATACACAAATTGCTCCACTTCCTGTTAGTCAACATATGTTAATGCAAGTAGTTTTAGGCCAAACATATATTGATTTGCAGAAAAACACGTTCACCTTAAACCATTGGAACTCCCTTTGCATTTGTAAAGCTGCACCAGAAACCACATTGAGTTTCTGTATAGGTGCCACTTGTCCAACCAAGTGCAAAAGATTGTTTTCTTCTTTGTCGAGACATGTTCTAAGTGTATGATTGTTAACAACCTTTCCTTTTATAAAGTTGTACACCTTTTCAGAACGGTTCATTATTGCATGTTCAGAAAGGTTAAGCTCTTTGATACACGTCTTGATCCAAGTCGCTTGTGGAAAATATCGAATGATTACTTCTATTGCTTCACAAGTATCATTTCGTACTGCCAGATTAAATCCATCACAAAGATGTTCAAGA
>2504_TGCAGTTTGTTGGTTCAACCATCTCATGGGGCCTACTCACCATAT_NODE_1_length_213_cov_8.535212
[truncated: 7,163,307 more chars]
