# Supplementary material for: RAD tag sequencing as a source of SNP markers in Cynara cardunculus L
Source: BMC Genomics. 2012 Jan 3;13:3. doi: 10.1186/1471-2164-13-3 (PMC3269995; doi:10.1186/1471-2164-13-3)
Supplement: Additional file 2 — The data provided represent the list of the RAD contigs which were annotated with the Blast2Go pipeline. Contigs annotation. [file 1471-2164-13-3-S2.TXT]

Seq. Name	Seq. Description	Seq. Length	#Hits	min. eValue	mean Similarity	#GOs	GOs	Enzyme Codes	InterProScan
46122_TGCAGCCTCCCTCCCACACCCTCGTAAACTGGCAACAGCACCTGC_NODE_1_length_200_cov_5.190000	protein	214	20	3.33E-25	5,857638889	7	F:nucleic acid binding; P:auxin polar transport; F:auxin:hydrogen symporter activity; P:amino acid transport; C:integral to membrane; C:nucleus; F:zinc ion binding
46121_TGCAGTGGGCTTAATATAAATTCCTGCATTTCAAATTGGCTTTCC_NODE_1_length_272_cov_9.080882	dna methyltransferase	294	16	1.17E-09	5,190972222	5	P:DNA methylation; F:DNA binding; C:nucleus; F:methyltransferase activity; P:regulation of transcription, DNA-dependent	EC:2.1.1.0
46119_TGCAGGCAGATAGAGAAGGATACATTGCTATTATCATGCCCAAAC_NODE_1_length_379_cov_5.451187	u496k_arath ame: full=upf0496 protein at1g20180	399	8	3.41E-09	5,095833333	3	F:molecular_function; C:membrane; P:biological_process
46114_TGCAGCCCTCCCCACTTTCCCATCTTTACAATAAGCGTTCACAAT_NODE_1_length_241_cov_7.618257	pentatricopeptide repeat-containing	263	6	7.59E-17	5,011805556	1	F:binding
46110_TGCAGAATGCTTTGTTCTCACCACACTGGGCGGTAAACAATCACG_NODE_1_length_356_cov_8.623595	legumin-like protein	378	20	4.27E-20	5,211805556	3	C:protein body; P:protein oligomerization; F:nutrient reservoir activity
46085_TGCAGATGATTAGTTAACAAGTAAGCTACCGTTCTTTGAGGGTTG_NODE_1_length_248_cov_5.838710	protein	266	20	2.27E-21	5,430555556	4	F:transferase activity; P:regulation of cellular process; P:metabolic process; F:hydrolase activity
45997_TGCAGGTTGCCTCCAAGAAACTGACACTGAAAAAGGTCACAAACT_NODE_1_length_415_cov_5.081928	pyrophosphate-dependent phosphofructokinase beta subunit	437	20	5.91E-06	3,809027778	13	F:transferase activity; F:nucleotide binding; C:pyrophosphate-dependent phosphofructokinase complex, beta-subunit complex; C:pyrophosphate-dependent phosphofructokinase complex, alpha-subunit complex; F:ATP binding; F:kinase activity; C:6-phosphofructokinase complex; P:glycolysis; F:catalytic activity; P:regulation of transcription, DNA-dependent; F:diphosphate-fructose-6-phosphate 1-phosphotrans…
45986_TGCAGAAAACCCAAAAGCAGAATGCCACAACAGGTTTGCGTACGT_NODE_1_length_444_cov_5.297297	apoptosis inhibitory 5 family protein	466	8	6.44E-08	5,269444444	7	P:anti-apoptosis; F:unfolded protein binding; F:ATP binding; F:binding; P:protein folding; F:heat shock protein binding; C:cellular_component
45965_TGCAGGATCGGTTGACCATAAGTCCTGATGCTTATCCTAATTTGA_NODE_1_length_269_cov_6.821561	mitochondrial energy transfer protein	289	19	1.76E-13	5,409027778	7	P:protein folding; C:endomembrane system; C:mitochondrial inner membrane; F:transmembrane transporter activity; F:heat shock protein binding; P:mitochondrial transport; F:oxygen binding
45958_TGCAGGGTGGTCTCGTCATGGCTCAGCTTCCATCCGCCAACCAAG_NODE_1_length_210_cov_9.790476	calcium ion binding	232	9	5.44E-07	5,972222222	3	F:calcium ion binding; F:protein binding; P:protein modification process
45954_TGCAGATTCATGCTAAGTTTCTGCTTCTCATCATATGTCATCTCC_NODE_1_length_282_cov_7.489362	global transcription factor group	304	20	1.41E-23	4,631944444	7	F:ubiquinol-cytochrome-c reductase activity; P:DNA mediated transformation; C:mitochondrial respiratory chain complex III; F:DNA binding; F:receptor binding; P:aerobic respiration; P:signal transduction	EC:1.10.2.2
45937_TGCAGTGTACATCCATCAGAACAAGCCACTTTGCAGTGCTTAGGC_NODE_1_length_291_cov_9.951890	endonuclease exonuclease phosphatase family expressed	313	20	3.67E-27	5,270833333	1	F:ATP-dependent helicase activity
45914_TGCAGACTCCAGTCTGCCTGACCCCTAGTATAAATAACTTTCTTG_NODE_1_length_237_cov_6.274261	atpase e1-e2 type family protein haloacid dehalogenase-like hydrolase familiy protein	259	4	1.59E-06	5,138888889	12	P:cellular metal ion homeostasis; P:pollen germination; P:hydrotropism; F:coproporphyrinogen oxidase activity; F:molecular_function; C:cellular_component; P:porphyrin biosynthetic process; F:cation-transporting ATPase activity; P:pollen maturation; C:endoplasmic reticulum; F:oxygen-dependent protoporphyrinogen oxidase activity; C:plastid
45912_TGCAGGACAGAAAGTGACAGTCCAATGGAAAACGGATATGCACGG_NODE_2_length_342_cov_5.830410	copper amine	364	20	4.90E-28	6,6875	6	F:copper ion binding; F:nucleic acid binding; F:amine oxidase activity; C:intracellular; F:quinone binding; P:amine metabolic process	EC:1.4.3.4; EC:1.4.3.6
45894_TGCAGCTGTTTCAACTTCAAAGGTTACCTATGTAGACACGCGTTA_NODE_1_length_213_cov_6.582160	protein	229	18	4.30E-20	5,2125	4	P:protein folding; P:defense response; P:response to red or far red light; F:protein binding
45875_TGCAGGCACCGTTTTTAGAGAACCAATTCTTTGCAAAAACATCCC_NODE_1_length_304_cov_6.907895	nadp-dependent isocitrate dehydrogenase 1	326	20	1.13E-12	6,75	11	F:metal ion binding; F:3'-5'-exoribonuclease activity; F:amino acid transmembrane transporter activity; F:RNA binding; F:isocitrate dehydrogenase (NADP+) activity; P:transport; C:membrane; P:isocitrate metabolic process; C:mitochondrion; P:RNA processing; P:glyoxylate cycle	EC:1.1.1.42
45863_TGCAGCACATATAACTGAATCATGGTTTCTCTATCACAACCCAAG_NODE_1_length_292_cov_7.708904	gibberellin 20	314	20	5.13E-21	4,854166667	1	C:cellular_component
45843_TGCAGTTGATACATATGAGAAGCTTCTATCATCCATTCCAGAATT_NODE_1_length_427_cov_5.014051	protein	449	20	2.78E-11	6,506944444	7	P:protein complex assembly; F:protein binding; F:protein transporter activity; P:vesicle-mediated transport; P:intracellular protein transport; C:COPI vesicle coat; F:structural molecule activity
45774_TGCAGCAGCCAACTCCGAGAGATAACCGTTTGACCTACTCAGCCT_NODE_1_length_241_cov_10.717842	gcn5-related n-acetyltransferase family protein amino acid kinase family protein	263	20	1.13E-20	6,159722222	14	F:shikimate kinase activity; F:heat shock protein binding; P:arginine biosynthetic process; P:protein folding; P:embryonic development ending in seed dormancy; P:base-excision repair; F:ubiquitin-protein ligase activity; F:ATP binding; P:protein ubiquitination; C:ubiquitin ligase complex; F:unfolded protein binding; C:cytoplasm; F:acetyl-CoA:L-glutamate N-acetyltransferase activity; P:protein ami…	EC:2.7.1.71; EC:6.3.2.19; EC:2.3.1.1
45770_TGCAGTGATGGTTATCTTTGACTACATATAATCTCTTCATGTTCT_NODE_1_length_430_cov_7.413953	lmbr1 integral membrane	452	18	1.25E-17	5,976388889	4	C:integral to membrane; C:Golgi apparatus; P:transport; F:transporter activity
45746_TGCAGTCCCAATCCTACAGGCCCTAGAAGTTTGTGGCATCGAAAT_NODE_1_length_229_cov_9.742358	nucleic acid binding	251	7	6.08E-11	5,069444444	6	F:nucleic acid binding; F:molecular_function; P:protein import into peroxisome matrix; P:fatty acid beta-oxidation; P:biological_process; C:cellular_component
45725_TGCAGCACATCACGAGGGATCTGGAAAGCATTTCGATTCAAGAAT_NODE_2_length_209_cov_10.952153	eukaryotic translation initiation factor	231	13	8.11E-11	4,172222222	5	C:plastid; C:mitochondrion; F:molecular_function; P:biological_process; C:cellular_component
45720_TGCAGCATTTCTATGATCCAATGGCGATTATTGTCCTGGTCTTCC_NODE_1_length_367_cov_8.386921	myosin heavy chain pcr43	389	20	1.19E-14	5,96875	4	C:myosin complex; F:ATP binding; F:actin binding; F:motor activity
45716_TGCAGTAACATCTGGTGGGCACCGTGACATCGTATCCAGCCTCAT_NODE_1_length_346_cov_7.615607	protein	368	20	3.43E-33	4,913194444	2	F:ubiquitin-protein ligase activity; P:protein ubiquitination	EC:6.3.2.19
45698_TGCAGCGAACCAAATAAACACGAATGGGATAATTTCTAAATGGGA_NODE_1_length_238_cov_5.008403	division protein	254	14	2.16E-11	6,096527778	3	F:protein binding; P:chloroplast fission; C:chloroplast inner membrane
45687_TGCAGCACTAGGAGCGATGGGGTATTGTTATATGTGGTGGAAGGT_NODE_1_length_305_cov_6.462295	dna binding	325	18	2.19E-21	5,486111111	4	P:protein folding; F:DNA binding; C:membrane; P:regulation of transcription, DNA-dependent
45681_TGCAGAGCGATGGTCTTGCTGTCTTACATTGTTTTGTCAGACAAT_NODE_1_length_235_cov_6.634043	serine threonine-protein kinase	255	14	3.80E-16	5,81875	1	C:plastid
45668_TGCAGGGACCCCAGATGGATCAGAACAATGGGGTTATGTTGAAGT_NODE_1_length_228_cov_5.478070	retinoid-inducible serine	244	20	1.23E-11	5,597222222	11	C:microsome; F:serine-type carboxypeptidase activity; P:protein folding; P:signal peptide processing; F:heat shock protein binding; F:unfolded protein binding; C:integral to membrane; P:proteolysis; F:signal peptidase activity; C:plastid; C:signal peptidase complex	EC:3.4.16.0
45666_TGCAGGCATCAAAGAAAGCAAAAGCATCAGCACATGAGTTGAGAA_NODE_1_length_398_cov_5.175879	aberrant pollen transmission 1	420	18	2.89E-16	6,257638889	1	C:endomembrane system
45653_TGCAGGACCAGATATGAGATGACCATATTCCAAGTCCTCAAGTTT_NODE_1_length_221_cov_5.972851	at5g37830 k22f20_70	237	19	6.15E-19	5,032638889	3	F:kinase activity; P:protein amino acid phosphorylation; F:hydrolase activity
45645_TGCAGGTGGATGGATGGATGAAACTATATATGTTTGTTTGTTTGT_NODE_1_length_244_cov_8.647541	cation efflux protein zinc	266	20	9.88E-17	6,392361111	6	C:membrane; P:defense response; F:ATP binding; F:cation transmembrane transporter activity; P:cation transport; F:transmembrane receptor activity
45644_TGCAGACAAGAAGATAGACATGAATGGCTCTTCTCTTGATGTTGC_NODE_1_length_383_cov_7.958225	dc1 domain-containing protein	405	2	1.47E-04	3,611111111	1	C:cellular_component
45638_TGCAGTTGCTACATACGGAAAACTTGACATCATGTTCAATAATGC_NODE_1_length_287_cov_7.634146	short chain alcohol	309	20	6.05E-35	5,159722222	1	C:plastid
45637_TGCAGTTCAAGCTCTTCCATGGCCGCAGCACCAGCCCCACTAGCT_NODE_1_length_202_cov_8.301980	protein	224	20	2.08E-14	6,083333333	15	P:defense response; F:NAD or NADH binding; F:nucleoside-triphosphatase activity; F:RNA-directed RNA polymerase activity; P:aspartate family amino acid biosynthetic process; F:nucleic acid binding; C:mitochondrion; C:plastid; F:aspartate-semialdehyde dehydrogenase activity; F:aspartate kinase activity; F:ATP binding; P:posttranscriptional gene silencing; F:protein dimerization activity; F:transmem…	EC:3.6.1.15; EC:2.7.7.48; EC:1.2.1.11; EC:2.7.2.4
45618_TGCAGCAGAATATAGAAGTTTCGGTCATGCAAGTGACAGCTTCCG_NODE_1_length_404_cov_5.136138	protein	424	20	3.63E-19	4,642361111	6	P:transport; F:binding; C:intracellular membrane-bounded organelle; C:clathrin coat; C:endomembrane system; F:structural molecule activity
45610_TGCAGATTTAGCTGCCAGGTCTCAATCTTGCCACCAGGAGTTGCT_NODE_1_length_306_cov_7.000000	protein	328	20	4.55E-30	4,940972222	3	F:protein kinase activity; C:cell part; P:cellular process
45599_TGCAGCTAGGAGGGCATAAACAAGAAGAACCGCACTCGTGAACCA_NODE_1_length_362_cov_6.875690	set domain protein	384	20	1.45E-44	5,309027778	7	P:chromatin modification; F:DNA binding; P:regulation of gene expression, epigenetic; F:histone-lysine N-methyltransferase activity; C:nucleus; F:zinc ion binding; P:regulation of transcription, DNA-dependent	EC:2.1.1.43
45596_TGCAGTGTGGAACAGAGCAGGAGGCCTAAGAACAGTTTCTAAAGA_NODE_1_length_265_cov_5.958490	phosphoribosylaminoimidazole carboxylase	283	20	4.80E-27	6,451388889	7	P:embryonic development ending in seed dormancy; C:phosphoribosylaminoimidazole carboxylase complex; F:phosphoribosylaminoimidazole carboxylase activity; F:ATP binding; C:chloroplast; P:'de novo' IMP biosynthetic process; F:NAD+ ADP-ribosyltransferase activity	EC:4.1.1.21; EC:2.4.2.30
45575_TGCAGACCGAAAACTATTATTCCTCTGGCCGCTAATGATCTCGAG_NODE_1_length_265_cov_6.196227	s-locus lectin protein kinase family protein	287	20	1.49E-12	6,579861111	10	F:sugar binding; P:protein amino acid phosphorylation; C:endomembrane system; F:oxidoreductase activity; F:DNA binding; F:protein kinase activity; F:coenzyme binding; C:chloroplast; C:nucleus; P:regulation of transcription, DNA-dependent
45574_TGCAGGAAGGATAGGAGAGTATCCACCTGGATGGCAAGAAACCCA_NODE_1_length_368_cov_5.220109	protein	386	20	5.00E-29	5,715277778	7	C:endomembrane system; F:Rab GTPase activator activity; F:protein binding; F:calcium ion binding; C:chloroplast; F:zinc ion binding; P:regulation of Rab GTPase activity
45567_TGCAGAGAGATCTTTCTTTGCCAAATGCAACCTGGAGAAAAACAG_NODE_1_length_254_cov_7.322834	unnamed protein product [Vitis vinifera]	274	8	1.62E-11	5,443055556	1	C:mitochondrion
45558_TGCAGTTTCAGCTTTGAATATCTCAACGGGAGATCATGTCCTTGA_NODE_1_length_275_cov_7.189091	nol1 nop2 sun family protein	297	19	2.51E-12	6,001388889	1	C:cellular_component
45553_TGCAGAATATGTCAAACACAATCTTTTTAGTAATCTTATTAAGCA_NODE_1_length_334_cov_5.616766	protein phosphatase 2c	354	20	1.24E-35	6,666666667	11	P:drug transmembrane transport; C:protein serine/threonine phosphatase complex; F:drug transmembrane transporter activity; F:protein serine/threonine phosphatase activity; C:cytoplasmic membrane-bounded vesicle; P:protein amino acid dephosphorylation; F:magnesium ion binding; C:membrane; F:antiporter activity; C:mitochondrion; F:structural constituent of cell wall
45546_TGCAGCTTGAATCGCTTGCGATAGCTACCAAGAAGTATAATCAGG_NODE_1_length_312_cov_5.759615	2-oxoisovalerate dehydrogenase alpha mitochondrial expressed	330	20	2.25E-21	5,392361111	9	P:defense response; F:binding; F:hydrogen ion transporting ATP synthase activity, rotational mechanism; P:regulation of transcription, DNA-dependent; F:3-methyl-2-oxobutanoate dehydrogenase (2-methylpropanoyl-transferring) activity; F:biotin carboxylase activity; C:mitochondrial matrix; P:proton transport; C:membrane	EC:3.6.3.14; EC:1.2.4.4; EC:6.3.4.14
45544_TGCAGAAAACTGAAATGGCATCCCCAATTCAAATCCTGAAAACCT_NODE_1_length_244_cov_7.282787	rna polymerase iv subunit	266	6	1.93E-12	4,236111111	3	P:production of siRNA involved in RNA interference; P:methylation-dependent chromatin silencing; C:nucleus
45542_TGCAGCAGACCCAAATTAAGTATCGTAGACAAACTTACTTATGGA_NODE_1_length_305_cov_8.321312	cytochrome p450-like protein	327	20	2.42E-15	4,819444444	1	F:binding
45539_TGCAGTTTACAGCCAAATGAGCACCATGTTCGTCCTCCAAGGAAA_NODE_1_length_286_cov_7.559441	protein	308	20	2.46E-44	6,100694444	16	P:translation; C:ribosome; F:heat shock protein binding; C:mitochondrion; P:protein folding; P:response to cold; P:oligopeptide transport; F:structural constituent of ribosome; F:electron carrier activity; F:fructose 1,6-bisphosphate 1-phosphatase activity; F:transporter activity; F:unfolded protein binding; C:chloroplast outer membrane; P:fructose metabolic process; C:endoplasmic reticulum; F:GT…	EC:3.6.5.3; EC:3.1.3.11
45531_TGCAGATTACAGTTGTTGGAGTTCCAGTTAGCCGAAGATTGGGGA_NODE_1_length_445_cov_5.755056	armadillo beta-catenin repeat family protein	467	20	3.60E-51	5,159722222	1	F:heat shock protein binding
45526_TGCAGAGGTTTAAATTCTAAAATTCAGGAGCATGATCTTCTAAAT_NODE_1_length_282_cov_6.496454	receptor protein	302	20	1.42E-15	6,611111111	17	P:sodium ion transport; P:lipid metabolic process; F:heat shock protein binding; F:Ran GTPase binding; F:zinc ion binding; F:nucleic acid binding; F:protein serine/threonine kinase activity; F:sodium:hydrogen antiporter activity; P:protein folding; C:integral to membrane; P:transmembrane receptor protein tyrosine kinase signaling pathway; F:ATP binding; F:carboxylesterase activity; C:endomembrane…	EC:2.7.11.0; EC:3.1.1.0; EC:3.1.1.1
45522_TGCAGAACGTCCGCTGTGCAAACTAGCATTCCAAGGAATGTATTC_NODE_1_length_347_cov_8.853026	lectin-like protein	369	20	3.20E-23	4,243055556	1	F:transferase activity
45509_TGCAGCTCCCAAATCAATGATCTTGAATGTGCGAGACCCTGATTT_NODE_1_length_241_cov_9.327801	protein	263	20	9.26E-23	5,670138889	9	C:nucleolus; F:small protein activating enzyme activity; P:circadian rhythm; F:protein kinase activity; P:embryonic development ending in seed dormancy; P:regulation of photosynthesis, light reaction; C:chloroplast; P:cell division; P:embryonic pattern specification
45508_TGCAGGCGGATAGAGGGACGAGTTCACTGTTTTATGTTTACAATA_NODE_1_length_201_cov_5.024876	calcium-dependent protein kinase	217	20	1.83E-18	6,71875	4	P:protein amino acid phosphorylation; F:calcium ion binding; F:ATP binding; F:protein serine/threonine kinase activity	EC:2.7.11.0
45486_TGCAGTTTCTTGATGGAGTTTCATGTTGTATGTAATAAGACTAAT_NODE_1_length_273_cov_5.010989	catalytic hydrolase	289	14	1.88E-07	5,372222222	6	P:regulation of cell cycle; C:intracellular; F:N-acetyltransferase activity; F:protein serine/threonine phosphatase activity; P:metabolic process; F:cyclin-dependent protein kinase activity	EC:2.7.11.22
45484_TGCAGTTTCCGTTTCATGTCTAGTCACTGCCATTATTCGACTCTT_NODE_1_length_224_cov_9.348214	leucine-rich repeat family protein protein kinase family protein	246	20	1.90E-12	5,788194444	8	F:zinc ion binding; F:protein kinase activity; P:phosphate metabolic process; P:post-translational protein modification; F:ATP binding; F:protein serine/threonine phosphatase activity; F:protein binding; C:plasma membrane
45473_TGCAGAAAAAACGTCAGCAGCCCTTGGCAGAATCTTGATGTTGGA_NODE_1_length_405_cov_6.920988	propyzamide-htpersensitive 1	427	18	1.73E-29	4,471527778	4	F:phosphoprotein phosphatase activity; P:regulation of gene expression, epigenetic; P:regulation of stomatal movement; P:cortical microtubule organization	EC:3.1.3.16
45469_TGCAGCAAAGGGTTTCTTGAGGCCAAAAGAGAGGTATAATGGATC_NODE_1_length_296_cov_10.033784	at4g01950 t7b11_21	318	20	3.54E-14	4,583333333	1	C:plastid
45450_TGCAGAAATATTTACATTACACCACTGACCACAGAAACAATAGAT_NODE_1_length_266_cov_6.763158	protein	288	20	4.47E-17	6,336805556	9	P:protein amino acid phosphorylation; P:protein folding; F:DNA-directed RNA polymerase activity; F:DNA binding; P:meiosis; F:RNA binding; F:heat shock protein binding; F:ATP binding; F:protein serine/threonine kinase activity	EC:2.7.7.6; EC:2.7.11.0
45423_TGCAGCTCATACCTGAACTGGATGAGGTTTTCATTGCTCCTATCA_NODE_1_length_280_cov_8.732142	protein	302	19	1.12E-20	5,358333333	2	P:lateral root formation; C:nucleus
45420_TGCAGGCAACCCTGTTGGGATCTCATTGCATGCATAACGAATCAA_NODE_1_length_242_cov_6.669422	lob (lateral organ boundaries)	260	20	2.14E-19	6,791666667	1	C:plastid
45408_TGCAGGAGCATCAAACAAAGATCATGATGGCTGCATTGGTATCTT_NODE_1_length_402_cov_10.753732	at5g02940 f9g14_250	424	12	1.38E-18	5,063888889	1	C:membrane
45394_TGCAGCTTGGATATTTTCAGAATCTAACCATGTTAGATCTACGAA_NODE_1_length_388_cov_8.363402	verticillium wilt disease resistance protein	410	20	1.42E-34	5,190972222	10	P:protein amino acid phosphorylation; C:endomembrane system; F:ATPase activity; C:cytoplasmic membrane-bounded vesicle; F:protein binding; P:transport; F:ATP binding; F:zinc ion binding; F:protein serine/threonine kinase activity; P:transmembrane receptor protein tyrosine kinase signaling pathway	EC:2.7.11.0
45389_TGCAGGTTTGCGAACTAACGATTGTATTTGATCTTTTTCGTTCTT_NODE_1_length_340_cov_8.108824	chy zinc finger family expressed	362	14	3.70E-19	5,302777778	2	F:zinc ion binding; F:protein binding
45373_TGCAGTCTAAACATAGCTGCACTTTAATTCCTTGCAATTACTTTT_NODE_1_length_349_cov_8.065903	ubiquitin-conjugating enzyme e2	371	1	4.06E-10	6,041666667	3	P:regulation of protein metabolic process; F:small conjugating protein ligase activity; P:post-translational protein modification
45370_TGCAGAAGAAGGACATTTGTTCTTGACACAATATGCTGTTGTTCA_NODE_1_length_366_cov_8.773224	protein	388	20	1.45E-28	5,458333333	2	P:embryonic development ending in seed dormancy; C:chloroplast
45365_TGCAGTTAGGAGTGTAGCCAGAGACGATCGTGCAACCTCTCTTCA_NODE_2_length_385_cov_6.350649	thioredoxin family protein	407	9	1.57E-06	6,141666667	9	F:thiol-disulfide exchange intermediate activity; F:glutamate-ammonia ligase activity; P:nitrogen fixation; C:mitochondrion; F:zinc ion binding; C:cellular_component; C:intracellular; F:protein binding; P:cell redox homeostasis
45349_TGCAGGGTTGGGAGATGAAGTTTTTGTCGAAAATTATCAAGCTCC_NODE_1_length_245_cov_7.175510	multidrug resistance protein abc transporter family	265	20	3.27E-28	5,899305556	4	F:ATPase activity, coupled to transmembrane movement of substances; P:transport; F:ATP binding; C:ATP-binding cassette (ABC) transporter complex
45347_TGCAGATTGAAAGGGGAAAAATGGACAAAGGTGGCTTTTCATCTT_NODE_1_length_354_cov_6.607345	protein	376	20	3.29E-12	6,166666667	7	P:protein complex assembly; F:protein binding; F:protein transporter activity; P:vesicle-mediated transport; P:intracellular protein transport; C:clathrin adaptor complex; C:mitochondrion
45340_TGCAGGGTTCGTAAGAGCACACCCTGCTTCTTCGCACTTCTTTTT_NODE_1_length_264_cov_8.344697	predicted protein [Populus trichocarpa]	286	13	6.06E-14	4,984027778	4	P:production of siRNA involved in RNA interference; P:chromatin silencing; P:DNA methylation; C:nucleus
45332_TGCAGGAACTTTGTGTGATTCCCTCAACCCCTAACTTGATAAACC_NODE_1_length_433_cov_5.836028	abc transporter family protein	455	20	1.20E-14	6,305555556	4	F:ATPase activity; F:ATP binding; C:mitochondrion; C:plastid
45331_TGCAGCGTAAGCATCTCTCTCTTCAACGTTATAGCTTTCCAAAAA_NODE_1_length_278_cov_6.784173	Os01g0121300 [Oryza sativa (japonica cultivar-group)]	300	2	1.92E-04	5,486111111	2	C:cytoplasmic membrane-bounded vesicle; C:membrane
45324_TGCAGAATAACTATTGTATCAGATTCATGCCACAGTGGTGGACTA_NODE_1_length_215_cov_8.865116	latex-abundant protein	235	20	4.89E-16	4,767361111	4	F:caspase activity; P:cellular protein metabolic process; C:mitochondrion; P:seed development
45316_TGCAGGAAGACCCAAGATTAGCAAGACATCTCTTGAATCTGATGT_NODE_1_length_465_cov_7.313979	protein	487	20	7.72E-43	5,888888889	7	P:protein amino acid phosphorylation; F:ATP-dependent helicase activity; F:nucleic acid binding; F:trypsin activity; F:ATP binding; P:proteolysis; P:DNA recombination	EC:3.4.21.4
45314_TGCAGTTTGAAGATAGAATGAATAAAACACTACTTCCATGCACAC_NODE_1_length_321_cov_8.411215	dna topoisomerase iii beta	343	14	3.44E-09	6,170833333	16	P:defense response; F:RNA binding; P:ubiquitin-dependent protein catabolic process; P:transcription initiation; C:mitochondrion; P:regulation of transcription, DNA-dependent; F:DNA topoisomerase type I activity; C:transcription factor complex; P:DNA unwinding involved in replication; P:protein polymerization; P:microtubule-based movement; C:endomembrane system; C:chromosome; F:transmembrane recep…	EC:5.99.1.2
45266_TGCAGAAATTGACGGTGGTAATGGTGGCAGCAGCAGCAGCAGCAG_NODE_2_length_256_cov_7.367188	growth-regulating factor 1	278	13	2.41E-07	5,229861111	2	F:transcription activator activity; P:leaf development
45256_TGCAGATAAGTACATGGAGGATAACAGACAATGGAAGAAACATGT_NODE_1_length_410_cov_6.782927	atp binding	432	18	3.25E-12	4,579166667	1	C:Golgi apparatus
45251_TGCAGCCTCTACTCCGATCATTCTAACATCTTTGTCATCAACGAA_NODE_1_length_356_cov_7.738764	tryptophan synthase beta-subunit	378	20	1.37E-26	6,708333333	6	F:tryptophan synthase activity; F:pyridoxal phosphate binding; P:response to oxidative stress; P:indoleacetic acid biosynthetic process; C:chloroplast; P:tryptophan biosynthetic process	EC:4.2.1.20
45246_TGCAGTCTTCCTGACATAGTTGTGCCTCTTCTCCATTCGCAAACG_NODE_1_length_356_cov_10.404494	protein	378	20	2.76E-35	6,90625	1	F:translation release factor activity
45196_TGCAGTCTATTGCCAAACCTCAGGAAACAACAACGAATCCAGAAG_NODE_1_length_228_cov_12.245614	dna repair helicase	250	20	1.31E-13	6,201388889	10	P:embryo sac development; C:endomembrane system; F:helicase activity; F:lipid binding; F:DNA binding; F:protein binding; P:lipid transport; F:ATP binding; F:amidase activity; F:zinc ion binding	EC:3.5.1.4
45190_TGCAGATCTATGAACAGCATTCGTGAGCAAGATCTCATACCGCCG_NODE_1_length_216_cov_5.981482	leucine zipper-containing protein	232	20	3.87E-29	5,885416667	11	F:heat shock protein binding; P:protein folding; C:integral to membrane; C:exocyst; P:response to cold; F:transmembrane transporter activity; P:hyperosmotic salinity response; C:chloroplast inner membrane; P:vesicle docking during exocytosis; P:aging; C:endomembrane system
45175_TGCAGTTTCAAGATCCGGAGGCAAATCTGCTGCAAATCGAGGTTG_NODE_1_length_241_cov_8.336100	protein	263	16	4.16E-23	4,392361111	3	C:endomembrane system; C:chloroplast; P:biological_process
45153_TGCAGAGGATGCTGGAGAAGTGAGTAGCTTTTACTTGTGTTATTA_NODE_1_length_273_cov_7.340659	aspartate kinase-homoserine dehydrogenase	293	20	1.02E-21	6,1875	11	P:response to oxidative stress; P:methionine biosynthetic process; F:zinc ion binding; C:mitochondrion; F:homoserine dehydrogenase activity; F:aspartate kinase activity; F:ATP binding; F:aminoacyl-tRNA ligase activity; P:tRNA aminoacylation for protein translation; F:amino acid binding; C:chloroplast	EC:1.1.1.3; EC:2.7.2.4
45144_TGCAGTCTGGGCTCGTTGTTCACTTATTGTGTGCAGGTGGAAGCT_NODE_1_length_227_cov_8.541850	ribonucleoprotein like protein	247	20	1.45E-28	6,302083333	4	C:endomembrane system; F:copper ion binding; F:RNA binding; C:endoplasmic reticulum
45126_TGCAGCCAGCGTATTCGAGCCAGAAAGGTCCAAGGAGCGAATAGC_NODE_1_length_378_cov_6.214286	copalyldiphosphate synthase no1	400	3	1.38E-10	5,254861111	3	P:metabolic process; F:lyase activity; F:magnesium ion binding
45098_TGCAGGACAGATTAATGTACCCATCGTTTTCAGAGGACCAAATGG_NODE_1_length_221_cov_6.945701	at5g50850 k16e14_1	239	20	6.37E-16	6,576388889	10	F:pyruvate dehydrogenase (acetyl-transferring) activity; F:adenylate kinase activity; F:poly(U) RNA binding; F:hydrogen ion transporting ATP synthase activity, rotational mechanism; C:mitochondrion; P:protein folding; P:ATP synthesis coupled proton transport; F:peptidyl-prolyl cis-trans isomerase activity; F:FK506 binding; C:chloroplast thylakoid lumen	EC:1.2.4.1; EC:2.7.4.3; EC:3.6.3.14; EC:5.2.1.8
45094_TGCAGATCTTGAGTGGAAGGAGATTGTAGAACCTGTGATGAAATT_NODE_1_length_449_cov_7.501113	trehalose-6-phosphate synthase	471	20	3.16E-15	6,517361111	2	F:catalytic activity; P:trehalose biosynthetic process
45071_TGCAGCGATATGCCATATCAAGAACCTGTTGTTCAAATCCAATCT_NODE_1_length_308_cov_5.451299	octicosapeptide phox bem1p domain-containing protein	326	11	7.09E-07	3,598611111	1	C:chloroplast
45065_TGCAGCGAAACTTGTTTTACATCTTTTCCGGTTTTTATTCGGTGC_NODE_1_length_212_cov_6.188679	protein	228	20	4.44E-25	5,888888889	1	F:inositol or phosphatidylinositol kinase activity
45061_TGCAGTGTAATGAGAGAGGCACTATTCATTAACCTAAAAAAGGAA_NODE_1_length_324_cov_8.234568	utr6 (udp-galactose transporter 6) nucleotide-sugar transmembrane transporter sugar:hydrogen symporter	346	20	6.46E-08	6,180555556	2	C:plastid; C:membrane
45056_TGCAGATGATAGTGAGGGCTCCAATTTGGATCATGGTTCTCAGGA_NODE_1_length_350_cov_6.451428	transmembrane a coiled coil-4 of eukaryotic origin ( kd) -like protein	372	18	4.02E-26	5,532638889	1	C:cytoplasmic membrane-bounded vesicle
45011_TGCAGTTATATTTGAATGTGCTGGAACATTAGTGTCGTTGTCATC_NODE_1_length_274_cov_5.083941	protein	290	20	2.52E-36	6,569444444	11	C:COPI vesicle coat; F:nucleoside-triphosphatase activity; F:zinc ion binding; P:regulation of transcription; F:clathrin binding; F:DNA binding; P:protein targeting; F:nucleotide binding; F:coenzyme binding; C:chloroplast; C:nucleus	EC:3.6.1.15
45004_TGCAGCTCCGCTGGTTCCTATCATTCGGGACAACCTCAATCTCAC_NODE_2_length_226_cov_8.039823	high affinity nitrate transporter	246	20	1.07E-31	6,659722222	3	P:transport; C:integral to membrane; F:transporter activity
44956_TGCAGGGGATTAAACGGCAAGTTAGATCATGTTATTATAGTATAG_NODE_1_length_301_cov_7.770764	protein kinase chloroplast	323	20	2.00E-09	5,274305556	5	F:kinase activity; F:protein kinase activity; F:ATP binding; F:nucleotide binding; P:protein amino acid phosphorylation
44951_TGCAGCAATACTACTATCAGCATCCACTTTGGGATCATCTGTCAA_NODE_1_length_289_cov_7.640139	protein	311	20	7.94E-19	4,46875	7	P:plant-type cell wall biogenesis; C:Golgi apparatus; P:unidimensional cell growth; F:phosphatidylinositol-4,5-bisphosphate 5-phosphatase activity; C:mitochondrion; P:cytoskeleton organization; F:cytochrome-c oxidase activity	EC:3.1.3.36; EC:1.9.3.1
44941_TGCAGTGCAAGTTTCAGCAGCTTTGACATCCCTGCCTGAGAACCT_NODE_1_length_355_cov_6.535211	transcription factor	377	7	2.07E-06	5,952083333	10	P:megagametogenesis; F:transcription factor activity; F:DNA binding; C:nucleus; P:regulation of GTPase activity; P:photosynthesis, light harvesting; P:regulation of transcription, DNA-dependent; C:endomembrane system; P:biological_process; C:chloroplast
44937_TGCAGACCTATGAAACAAGAATAATCCTGCTCAAAAGGTATTGGC_NODE_1_length_392_cov_6.849490	rna recognition motif family expressed	414	20	4.80E-24	4,045138889	1	F:RNA binding
44929_TGCAGCTGCCGTCCTCCCACTATCGAACACAGCCTCGTTCTCTGT_NODE_1_length_215_cov_6.665116	protein	231	19	1.42E-23	5,405555556	9	P:protein amino acid phosphorylation; P:regulation of transcription; F:protein kinase activity; F:ATP binding; F:transcription factor activity; C:nucleus; C:plastid; P:response to light stimulus; C:mitochondrion
44928_TGCAGATTCAATGTTTTTCATGCACGAGGGACTACAACAAGCTCG_NODE_1_length_276_cov_6.253623	protein	294	19	4.72E-35	5,49375	2	P:positive regulation of cell proliferation; P:positive regulation of transcription
44901_TGCAGTCAACCGTGTGGTAATCTGATGTGGGTGCAGTAACCCTGG_NODE_1_length_431_cov_8.883990	protein	453	20	2.46E-52	5,159722222	3	P:isoprenoid biosynthetic process; C:mitochondrion; C:chloroplast
44849_TGCAGGGATTCAAAAGGGAGACAAGATTCACATCAAGATGCTCAG_NODE_1_length_284_cov_5.577465	cipk-like protein expressed	302	20	1.86E-07	3,885416667	1	F:transferase activity
44838_TGCAGAGCAGCTGGAATTCAAGTTATTGTCATAACAGGAGATAAC_NODE_1_length_303_cov_8.075908	endoplasmic reticulum	325	20	4.27E-28	6,149305556	7	F:calcium-transporting ATPase activity; P:cellular manganese ion homeostasis; C:integral to endoplasmic reticulum membrane; F:ATP binding; P:calcium ion transport; P:metabolic process; P:response to manganese ion	EC:3.6.3.8
44783_TGCAGGTAAAACATATGCAAACTTAAAATCCGATTTATCATTAAA_NODE_2_length_282_cov_5.982269	protein	304	20	5.35E-19	5,402777778	11	C:COPI vesicle coat; F:protein transporter activity; F:signal transducer activity; P:protein folding; C:small nucleolar ribonucleoprotein complex; C:heterotrimeric G-protein complex; F:protein binding; P:signal transduction; C:chloroplast outer membrane; C:endoplasmic reticulum; P:amino acid transport	EC:3.6.5.1
44772_TGCAGCAAACACCAAAAGTTCAAACCTTTAACATTCATATGTCAC_NODE_1_length_356_cov_5.994382	serine threonine-protein kinase	378	13	6.21E-25	6,672222222	22	P:negative regulation of DNA recombination; P:protein amino acid phosphorylation; P:response to wounding; F:triglyceride lipase activity; F:protein binding; P:response to salt stress; P:farnesyl diphosphate metabolic process; C:phragmoplast; P:embryonic development ending in seed dormancy; C:SCF ubiquitin ligase complex; P:ubiquitin-dependent protein catabolic process; P:sesquiterpenoid biosynthe…	EC:3.1.1.3; EC:2.7.11.0; EC:6.3.2.19; EC:6.3.1.2
44743_TGCAGCCATATTTTTTTGATCTCTTCACCTGGATTACATAGCAAC_NODE_1_length_230_cov_5.947826	adaptin n terminal	246	20	2.65E-14	6,378472222	11	C:COPI vesicle coat; F:nucleoside-triphosphatase activity; F:zinc ion binding; P:regulation of transcription; F:clathrin binding; F:DNA binding; P:protein targeting; F:nucleotide binding; F:coenzyme binding; C:chloroplast; C:nucleus	EC:3.6.1.15
44738_TGCAGACATTAGGGTTCTACGACTCAAGGAACATCGTCCTCGGCG_NODE_1_length_368_cov_7.782609	protein	390	20	3.33E-17	6,673611111	6	P:carbohydrate metabolic process; P:cellular cell wall organization; C:extracellular region; F:polygalacturonase activity; C:cell wall; P:ripening	EC:3.2.1.15
44723_TGCAGCAGTATACAGCTGCGTCTGGAGGGCAAAAGCTTCAAAACT_NODE_1_length_268_cov_7.358209	at3g19540 t31j18_4	290	20	4.47E-17	6,520833333	4	C:endomembrane system; F:binding; P:developmental process; C:chloroplast
44711_TGCAGGTAAGCCTTTTACCATCTCATTTTTGCACATATAGCTAAG_NODE_1_length_321_cov_5.376947	gag-pol identical	341	20	1.26E-16	4,496527778	1	F:binding
44703_TGCAGGGAAGAGCAAGGGAAGCTGGTGAGATAAACAAGAGCTTGC_NODE_1_length_245_cov_5.416327	protein	263	20	1.06E-10	6,729166667	14	F:microtubule motor activity; F:ribulose-bisphosphate carboxylase activity; C:microtubule associated complex; C:microtubule; C:chloroplast ribulose bisphosphate carboxylase complex; P:carbon fixation; P:regulation of transcription, DNA-dependent; P:biosynthetic process; F:serine-type peptidase activity; P:proteolysis; F:ATP binding; P:microtubule-based movement; F:transcription factor activity; C…	EC:4.1.1.39
44702_TGCAGCTGAGAATAAAAGCTTCAGATTGCAATACTTTAAGGTAGA_NODE_1_length_247_cov_6.072875	gtp-binding protein alpha	265	20	6.20E-11	5,25	18	P:response to fructose stimulus; C:nucleus; F:GTPase activity; P:photomorphogenesis; P:response to abscisic acid stimulus; F:transporter activity; C:integral to membrane; P:G-protein coupled receptor protein signaling pathway; C:membrane; P:response to cold; P:response to glucose stimulus; F:signal transducer activity; P:hyperosmotic salinity response; C:cytoplasm; P:response to sucrose stimulus;…
44698_TGCAGCCGTCTTCCAAGATTGCAAGTTGATCGTCAAGAAACCTAT_NODE_1_length_281_cov_7.622776	pectinesterase family protein	303	20	3.25E-20	5,125	6	C:COPI vesicle coat; F:binding; P:protein folding; F:pectinesterase activity; P:cell wall modification; C:plant-type cell wall	EC:3.1.1.11
44691_TGCAGCATTCTACAACATGGAAGTCAATCTAAATCCAACAAGTCA_NODE_1_length_325_cov_8.433846	endonuclease exonuclease phosphatase family protein	347	18	6.67E-13	5,640277778	1	F:hydrolase activity
44673_TGCAGACCATCTTTTAAAGGAAAGGATCCACATTATGGTAGGACA_NODE_1_length_256_cov_5.957031	shoc1 (shortage in chiasmata 1)	276	7	1.61E-19	4,761805556	1	C:membrane
44657_TGCAGACTAATCGATGAAAGACGTTTATGGAAGACTAGGATAATT_NODE_1_length_332_cov_6.159638	protein	352	20	1.24E-27	5,059027778	5	C:intracellular membrane-bounded organelle; C:cytoplasmic part; P:metabolic process; F:catalytic activity; C:macromolecular complex
44639_TGCAGACAACTTTGCAGGCGTGAGTATGGAAACCTTTGTTATGAT_NODE_1_length_397_cov_9.886650	actin interacting protein	419	20	1.07E-10	6,083333333	3	F:FAD binding; F:electron carrier activity; C:mitochondrion
44638_TGCAGGTTTGTCTACAAAGTCTGTTTTCAATTTATTTGATTAATC_NODE_1_length_249_cov_6.835341	cell growth-regulating nucleolar	269	8	8.36E-08	4,305555556	6	F:nucleic acid binding; F:heme binding; F:transition metal ion binding; F:zinc ion binding; C:nucleus; F:DNA binding
44634_TGCAGGTGATGACAAATTCACTGTCAAAGAATTTGTTTCACATGT_NODE_1_length_298_cov_7.466443	atp binding	320	11	5.11E-13	4,35	1	F:kinase activity
44604_TGCAGGTAACATATCGATCACCACTTGATTCGACTAGTTTGAGAT_NODE_1_length_338_cov_5.068048	t-complex protein 11	358	20	2.76E-11	5,329861111	1	P:biological_process
44559_TGCAGTAGCAGGCATCTGATGCATACATTGAGTAGATTGAATAAG_NODE_1_length_276_cov_7.300725	vacuolar atpase subunit h protein	298	20	1.09E-15	6,520833333	14	C:peripheral to membrane of membrane fraction; F:heat shock protein binding; F:hydrogen-exporting ATPase activity, phosphorylative mechanism; F:hydrogen ion transporting ATP synthase activity, rotational mechanism; C:vacuolar proton-transporting V-type ATPase, V1 domain; P:ATP synthesis coupled proton transport; F:ubiquitin-protein ligase activity; F:ATP binding; P:protein ubiquitination; F:ATPas…	EC:3.6.3.6; EC:3.6.3.14; EC:6.3.2.19
44549_TGCAGTACCAAGAAACTTAAAACATCAATTTCACCAAACTTAAAT_NODE_1_length_339_cov_6.769911	hd-zip transcription factor (athb-8)	361	20	2.17E-16	6,694444444	10	P:xylem development; P:regulation of transcription, DNA-dependent; P:meristem initiation; P:primary shoot apical meristem specification; P:positive regulation of cell differentiation; F:sequence-specific DNA binding; F:protein dimerization activity; F:transcription factor activity; P:positive regulation of cell proliferation; C:nucleus
44546_TGCAGGGTTCTCCGCAACTCCTTGTCCTCGATGCTGGTGGCATCC_NODE_1_length_248_cov_6.032258	protein	266	20	1.06E-18	6,798611111	15	P:defense response; P:ubiquitin-dependent protein catabolic process; P:negative regulation of photomorphogenesis; P:cell cycle; F:protein kinase activity; C:nuclear membrane; P:protein polyubiquitination; C:cullin-RING ubiquitin ligase complex; P:flower development; F:ubiquitin protein ligase binding; P:response to auxin stimulus; P:leaf development; P:mRNA export from nucleus; C:chloroplast; F:p…	EC:3.1.3.16
44544_TGCAGTGTTATAGATAAAGCATACTACTTTCGGTAAAAGATTTAA_NODE_1_length_241_cov_7.327801	protein	261	20	2.13E-27	6,375	4	C:endoplasmic reticulum; C:Golgi apparatus; F:protein binding; C:chloroplast
44528_TGCAGAATGATATTGCTATGTCTATCCAGCTACTTGATCAGAGAG_NODE_2_length_203_cov_9.201970	unnamed protein product [Vitis vinifera]	225	8	5.84E-17	5,017361111	3	F:molecular_function; P:biological_process; C:cellular_component
44520_TGCAGTATGACCGTTCAATTACTCCAACAAAGAATATTGGACTGC_NODE_1_length_247_cov_5.700405	dna replication licensing factor	263	6	9.18E-09	4,734027778	1	F:binding
44507_TGCAGTGTTATACGTACCCAACCACAGCCGTACACGTCGCATTGG_NODE_1_length_227_cov_6.145374	ap2 erf domain-containing transcription factor	245	12	1.16E-09	4,571527778	16	C:peroxisome; C:membrane; F:transcription factor activity; F:RNA-directed RNA polymerase activity; F:DNA binding; C:nucleus; P:posttranscriptional gene silencing; P:translational initiation; P:leaf development; P:transcription factor import into nucleus; F:RNA binding; F:molecular_function; P:peroxisome organization; P:regulation of transcription, DNA-dependent; F:protein binding; P:cotyledon dev…
44504_TGCAGTTATGGGTTCTACCCAATATCCTAGGATGTATGCAGAAAC_NODE_1_length_331_cov_7.335348	protein	353	20	1.63E-11	6,704861111	3	C:integral to plasma membrane; P:calcium ion transport; P:mechanosensory behavior
44502_TGCAGTAACACCATGATCGAGTTCAGTACCACACTCTCCTGTAAA_NODE_1_length_233_cov_11.532188	cysteine	255	20	8.45E-16	6,274305556	2	P:proteolysis; F:cysteine-type endopeptidase activity	EC:3.4.22.0
44501_TGCAGCTCTTAAAACTTGCACTGCATCTGGGGTTAACTCAGTTAT_NODE_1_length_243_cov_11.954733	unnamed protein product [Vitis vinifera]	265	20	1.74E-13	5,739583333	1	C:endomembrane system
44494_TGCAGAAAATTGTTTTGAGTTCAGTTTCACAACAGCAACAACAAA_NODE_1_length_387_cov_6.449613	bipolar kinesin krp-	409	5	6.35E-08	4,625	10	P:microtubule-based movement; C:membrane; C:microtubule associated complex; P:carbon fixation; F:microtubule motor activity; F:serine-type peptidase activity; P:proteolysis; C:chloroplast ribulose bisphosphate carboxylase complex; F:ribulose-bisphosphate carboxylase activity; C:chloroplast
44482_TGCAGTAATGCAGGCTCTAAAGAAAAATCTCCAACCACTGAGTTC_NODE_1_length_258_cov_5.248062	protein	274	20	9.78E-17	5,135416667	13	C:intracellular membrane-bounded organelle; F:metal ion binding; F:oxidoreductase activity; F:oxygen binding; F:ATP binding; C:plant-type cell wall; F:protein binding; C:cytoplasmic part; F:coenzyme binding; C:extracellular region; F:transmembrane receptor protein serine/threonine kinase activity; C:membrane; P:protein amino acid phosphorylation
44480_TGCAGGGTTACATCTAACTCAGCAAATTCATGCTCATGCAATGAA_NODE_1_length_222_cov_5.135135	pentatricopeptide repeat-containing	238	20	9.82E-17	4,680555556	2	C:cell part; F:binding
44425_TGCAGTACACTTGCATTAACTTGCATCGGTTGCCGTATAAAATAC_NODE_1_length_347_cov_5.034582	eukaryotic initiation factor 5c cg2922- isoform f	367	20	4.64E-22	6,472222222	6	C:endomembrane system; P:response to gibberellin stimulus; P:regulation of translational initiation; P:response to stress; F:translation initiation factor activity; C:mitochondrion
44423_TGCAGTTTTCTGATGGACAATCTGGCACACGGGAAAAGATTCGTT_NODE_1_length_293_cov_9.273038	60s ribosomal protein l7a	315	20	6.47E-16	6,913194444	15	P:protein amino acid dephosphorylation; P:translation; P:cytokinesis; P:positive regulation of gibberellic acid mediated signaling pathway; C:microtubule; P:response to cold; P:red or far-red light signaling pathway; F:structural constituent of ribosome; P:tubulin complex assembly; C:protein serine/threonine phosphatase complex; P:ribosome biogenesis; F:unfolded protein binding; F:disulfide oxido…	EC:3.6.5.3
44347_TGCAGGTCCCAAAAAAGTATCATCATCCATCCCGTTAAGCGCGAA_NODE_1_length_287_cov_5.909408	protein kinase	305	20	2.74E-27	5,979166667	4	P:protein amino acid phosphorylation; F:ATP binding; F:protein serine/threonine kinase activity; C:plastid	EC:2.7.11.0
44344_TGCAGGTATGTTCCTTCTTTCATACCCCCTCCCATGGCAACCAAG_NODE_1_length_365_cov_5.378082	rna binding	385	14	1.37E-10	5,490972222	4	F:RNA binding; P:metabolic process; F:catalytic activity; P:RNA processing
44318_TGCAGACAAGTCTTTACTGAAGAAACGGTACAAAAAGATGGCCGT_NODE_1_length_322_cov_8.136646	heat shock protein binding	344	20	7.12E-31	4,305555556	3	C:endomembrane system; F:nucleic acid binding; C:chloroplast
44315_TGCAGCAGCATGGCCTGCTCCAAACAACATCACGACCTTCTTTTC_NODE_1_length_254_cov_5.830709	villin 2	270	20	1.33E-13	5,784722222	2	F:actin binding; P:cytoskeleton organization
44303_TGCAGAGTCGACTTCTTCTGTGAACAAATAGCCAAAATCCCGTAA_NODE_1_length_340_cov_5.761765	protein	362	20	1.36E-10	3,774305556	3	F:molecular_function; C:integral to membrane; P:biological_process
44299_TGCAGGGCTGATGCACCTGAAGCTGTAGCTCAAGCCGCATGATCT_NODE_1_length_217_cov_7.299539	psi type iii chlorophyll a b-binding protein	235	20	2.68E-14	6,871527778	8	P:photosynthesis, light harvesting; C:photosystem II; F:magnesium ion binding; P:protein-chromophore linkage; F:chlorophyll binding; C:integral to membrane; C:chloroplast; C:photosystem I
44265_TGCAGCCACAGGATCGACCGGCTTTCCGGTTTCACAAGGTGGTGC_NODE_1_length_268_cov_6.037313	copper chaperone	288	20	6.04E-14	6,329861111	29	C:plastid outer membrane; C:magnesium chelatase complex; F:nucleoside-triphosphatase activity; P:metal ion transport; F:histone-lysine N-methyltransferase activity; P:specification of floral organ identity; P:regulation of transcription, DNA-dependent; P:aging; F:magnesium chelatase activity; P:protein transport; P:cellular copper ion homeostasis; C:chloroplast inner membrane; P:chlorophyll biosy…	EC:3.6.1.15; EC:2.1.1.43; EC:6.6.1.1; EC:6.3.1.2
44229_TGCAGCTTTAGCCGCTGCCGTCCCTCCAGGTCGGAGTTCTCCAAG_NODE_1_length_221_cov_6.298643	protein kinase	241	20	1.01E-21	6,291666667	13	F:lyase activity; C:mitochondrion; P:regulation of transcription; P:proteolysis; F:subtilase activity; F:ATP binding; F:transcription factor activity; F:magnesium ion binding; F:protein tyrosine kinase activity; C:endomembrane system; C:chloroplast; C:nucleus; P:protein amino acid phosphorylation	EC:2.7.10.0
44219_TGCAGAGAATTCCATAAGAACGGTGATCATTAGGAGAGACGGAGA_NODE_1_length_260_cov_9.157692	homeobox leucine-zipper protein	282	20	2.73E-22	6,572916667	5	F:sequence-specific DNA binding; F:transcription factor activity; C:nucleus; C:mitochondrion; P:regulation of transcription, DNA-dependent
44165_TGCAGCAGAGGAACGTGCTGTTGTTAGAAAGGAGTGTGCTTCTAT_NODE_1_length_235_cov_8.565957	protein	257	20	6.70E-13	5,208333333	2	F:protein binding; P:vesicle-mediated transport
44161_TGCAGTAGGAAAAGGTCCAATAATTGACACCGCATATACTTCCCT_NODE_1_length_270_cov_5.440741	leucine-rich repeat resistance protein	288	15	1.87E-23	6,375	12	P:fatty acid biosynthetic process; P:ubiquitin-dependent protein catabolic process; F:zinc ion binding; C:exocyst; P:vesicle docking during exocytosis; F:protein binding; C:proteasome regulatory particle, lid subcomplex; P:signal transduction; C:endomembrane system; C:chloroplast; F:catalytic activity; C:Golgi apparatus
44157_TGCAGCTAATTAATGTATGTTGGATAGATTCATTTCTACATCTTG_NODE_1_length_402_cov_5.611940	sterol delta-7 reductase	424	20	7.31E-14	6,28125	2	C:membrane; F:sterol delta7 reductase activity
44145_TGCAGCAGCATGACAAATAATCATACAGCTTAAAAGAACCGGTGG_NODE_1_length_247_cov_6.708502	protein	265	19	1.48E-12	4,108333333	10	P:maintenance of protein location in nucleus; P:auxin metabolic process; P:auxin polar transport; C:nuclear speck; P:response to blue light; P:root morphogenesis; F:protein binding; P:response to far red light; P:cytokinin metabolic process; C:plasma membrane
44135_TGCAGGAGCCCCAAACACCTGCTAGGAATTTGGTGGCTGAATCTG_NODE_1_length_243_cov_6.654321	myosin subfamily xi heavy chain	261	20	2.20E-24	6,482638889	5	F:actin binding; C:myosin complex; F:ATP binding; F:motor activity; P:actin filament-based movement
44118_TGCAGTGTTGGTGTCTAAACTTCAAAGGCCGTGTTACAGTGGCAT_NODE_1_length_358_cov_9.351955	f-box family protein	380	20	3.28E-12	6,923611111	9	P:lipid metabolic process; C:endomembrane system; F:phosphoric diester hydrolase activity; F:ATPase activity; F:carboxylesterase activity; F:lipase activity; P:regulation of transcription; F:transcription factor activity; P:response to light stimulus	EC:3.1.4.0; EC:3.1.1.0; EC:3.1.1.1
44114_TGCAGGATTCCATTAGAGGGCATGTTATATATTGATGTAGGATCC_NODE_1_length_200_cov_5.260000	retrotransposon ty1-copia subclass	216	20	1.19E-09	6,013888889	3	F:RNA-directed DNA polymerase activity; F:DNA binding; P:DNA recombination	EC:2.7.7.49
44077_TGCAGCCAAGTTGTCTGATGAGGTATACCTAGAACTATCTGGTTT_NODE_1_length_368_cov_7.831522	protein	390	20	7.68E-14	6,246527778	8	P:vesicle-mediated transport; C:integral to membrane; P:production of siRNA involved in RNA interference; P:chromatin silencing; C:endomembrane system; C:chloroplast; P:DNA methylation; C:nucleus
44070_TGCAGACTCTAATACATCGTTTTCCCTCAAGAACTTTGGTAAAGA_NODE_1_length_335_cov_7.146269	carbohydrate binding	357	10	1.56E-14	3,958333333	7	C:endomembrane system; F:binding; F:carbohydrate binding; C:chloroplast; P:biological_process; F:zinc ion binding; F:protein binding
44045_TGCAGAACAGGATGCGTATCGAAGGGATCTGACCATTAACAGCTT_NODE_1_length_233_cov_5.446352	trna- trna	249	14	3.81E-13	5,327083333	9	F:peptidase activity; F:tRNA adenylyltransferase activity; P:response to gibberellin stimulus; F:RNA binding; F:protein binding; P:response to red or far red light; F:zinc ion binding; P:tRNA processing; C:mitochondrion	EC:2.7.7.25
44034_TGCAGACCTTAATGTGTTCATCGATTGATCCCAAAGTCCCGGACT_NODE_1_length_325_cov_5.553846	sll2 protein	345	20	2.62E-17	4,399305556	11	C:intracellular membrane-bounded organelle; F:zinc ion binding; P:response to water deprivation; P:positive regulation of abscisic acid mediated signaling pathway; P:response to salt stress; P:response to light stimulus; P:regulation of transcription; F:ubiquitin-protein ligase activity; C:microsome; F:protein binding; F:transcription factor activity	EC:6.3.2.19
43972_TGCAGCACACCAGACAATTAGTCACAGGATATGTCGAGAATCTCC_NODE_1_length_388_cov_6.350515	transcriptional corepressor	410	17	2.57E-17	4,125694444	2	F:transcription regulator activity; C:plasma membrane
43962_TGCAGGACAGAGTGTGACGGTCTGCATCAACTTGCTATTCACGTT_NODE_1_length_280_cov_8.300000	hexose transporter	302	20	3.04E-26	5,694444444	3	C:integral to membrane; F:sugar:hydrogen symporter activity; P:carbohydrate transport
43944_TGCAGACTTCTGGACGAATAAACTGTCGCCCTTCATGATTTTCTT_NODE_1_length_385_cov_7.129870	n-acetylglucosaminyltransferase i	407	19	4.27E-12	5,763888889	5	C:Golgi membrane; F:alpha-1,3-mannosylglycoprotein 2-beta-N-acetylglucosaminyltransferase activity; C:cytoplasmic membrane-bounded vesicle; P:protein amino acid N-linked glycosylation; F:transaminase activity	EC:2.4.1.101; EC:2.6.1.0
43926_TGCAGAAACTTATTATTTATCCTAACTAAAATTAGAAAGCAGATG_NODE_1_length_272_cov_7.091912	sppa (signal peptide peptidase) protease iv serine-type endopeptidase	294	14	1.81E-10	5,416666667	2	P:proteolysis; C:chloroplast thylakoid membrane
43924_TGCAGAAACACTGGTAAAATAAAGGCTAAAAATTATGGGTTCTTA_NODE_1_length_256_cov_5.835938	at5g11490-like protein	276	16	1.32E-13	5,968055556	1	F:protein binding
43916_TGCAGGGAGAAAACAAAGGGTTTCTTGTTTGCAAAAAGAAGATGG_NODE_1_length_224_cov_5.678571	protein kinase family protein	240	20	2.75E-06	5,225694444	9	F:protein serine/threonine kinase activity; C:mitochondrion; P:protein amino acid phosphorylation; P:mRNA metabolic process; F:ATP binding; F:kinase activity; F:lyase activity; P:metabolic process; F:magnesium ion binding
43905_TGCAGGACAAGAGGTACAAGAATCGAGAACTACAAACCATGCGCA_NODE_1_length_232_cov_6.206897	protein kinase	250	20	2.09E-11	6,725694444	4	P:meristem structural organization; P:protein amino acid phosphorylation; F:ATP binding; F:protein serine/threonine kinase activity	EC:2.7.11.0
43897_TGCAGGATGTTTGGCGGAAATGAAAGGTGGACCGAAGGTTTCTAA_NODE_1_length_299_cov_5.421405	30s ribosomal protein s11	317	12	2.08E-14	5,729166667	13	C:chromatin; P:chromatin assembly or disassembly; F:DNA binding; P:response to water; F:structural constituent of ribosome; F:chromatin binding; F:structural constituent of chromatin; F:protein binding; P:response to stress; C:cytosolic small ribosomal subunit; C:cytosolic large ribosomal subunit; P:translation; C:mitochondrion	EC:3.6.5.3
43894_TGCAGCACTAACGATGGGTTACGGGTTTGATATGATGATAAACAA_NODE_1_length_340_cov_8.076470	pentatricopeptide repeat-containing	362	20	1.19E-30	4,409722222	2	C:mitochondrion; F:binding
43854_TGCAGCCATGGCGGCACAAATGGTTTGGACACCGATTGATGTTGT_NODE_1_length_341_cov_9.278592	mitochondrial carrier protein	363	20	4.21E-28	5,052083333	5	F:binding; C:mitochondrial inner membrane; P:mitochondrial transport; P:amino acid transport; F:amine transmembrane transporter activity
43853_TGCAGATGTAGAACTCCTGTTGAGTACATGACATGCCCACTTTGC_NODE_1_length_371_cov_6.487871	copia-type polyprotein	393	20	1.09E-27	4,902777778	2	F:hydrolase activity; F:binding
43850_TGCAGAACAAAAAGAAGATGGAAAGTGACGCAGCTCACCGTTTGG_NODE_1_length_261_cov_8.310345	PHCLF3 [Petunia x hybrida]	283	3	1.50E-04	4,722222222	1	C:nucleus
43849_TGCAGATCTTTAACTTAAGATCCACCTGCAAAATCCCATAAAAGT_NODE_1_length_281_cov_6.103203	protein kinase family protein	301	8	1.28E-08	6,015972222	12	C:membrane; P:response to stress; F:DNA binding; P:trichome morphogenesis; P:leaf development; P:protein amino acid phosphorylation; P:regulation of cell cycle; F:kinase activity; F:cyclin-dependent protein kinase activity; C:cellular_component; P:regulation of transcription, DNA-dependent; P:response to virus
43845_TGCAGAAAAAAATTACAAGAGATGTTAAGAAAGGGCTTGGAGTAA_NODE_1_length_227_cov_7.942731	r2r3-myb transcription	247	20	4.57E-07	5,229166667	33	P:response to salicylic acid stimulus; F:RNA binding; F:oxygen binding; P:protein amino acid phosphorylation; F:DNA binding; C:nucleus; F:molecular_function; P:regulation of transcription, DNA-dependent; P:flower development; F:kinase activity; P:lipid transport; C:integral to membrane; P:chloroplast organization; F:gibberellin 3-beta-dioxygenase activity; P:gibberellin biosynthetic process; F:gi…
43843_TGCAGATTAATAGAATGCTTATGTACAATCAACAAATGGGTAATC_NODE_1_length_392_cov_5.964286	protein	414	20	1.42E-27	5,368055556	16	P:response to ozone; P:ubiquitin-dependent protein catabolic process; F:hydrolase activity, acting on ester bonds; F:zinc ion binding; P:protein folding; C:integral to membrane; C:small nucleolar ribonucleoprotein complex; P:response to salicylic acid stimulus; P:response to microbial phytotoxin; F:peptide-N4-(N-acetyl-beta-glucosaminyl)asparagine amidase activity; F:protein binding; P:carbohydra…	EC:3.5.1.52
43837_TGCAGTTTAACGCCTTCGTTTGATTTGTGGCATTTACGTTGGTAT_NODE_1_length_332_cov_6.545181	protein binding zinc ion binding	354	16	2.35E-10	5,516666667	7	P:embryonic development; P:response to cold; F:protein binding; C:nucleus; F:zinc ion binding; C:endoplasmic reticulum; P:cell division
43835_TGCAGTTTTCCATATGAATGGCTGAAGTTGAAGAACACATCATAA_NODE_1_length_283_cov_6.681979	protein	301	20	2.42E-15	5,513888889	1	C:chloroplast
43819_TGCAGAATGGCAACTCTATTAGATCCAAGCTTTCTTAGGGTCTGC_NODE_1_length_282_cov_6.960993	dnaj heat shock n-terminal domain-containing protein	304	17	1.42E-07	5,314583333	5	F:binding; F:single-stranded DNA binding; P:protein folding; F:zinc ion binding; F:heat shock protein binding
43818_TGCAGCCACAACCCCACCTTCACTAGCAGCGGATTGGGTTTCTTT_NODE_1_length_353_cov_5.473088	ring zinc finger protein	373	20	2.88E-32	4,489583333	2	F:zinc ion binding; F:protein binding
43815_TGCAGCATACCATGTAGACTTCGACACCATGGCAGGTGCAGACAA_NODE_1_length_384_cov_7.226562	protein	406	20	3.14E-39	6,565972222	7	F:nucleic acid binding; F:protein binding; P:vesicle docking during exocytosis; C:exocyst; C:membrane; C:nucleus; F:zinc ion binding
43791_TGCAGAGAGGCTTCCATCTGGAACTCATTGTGCTGATCCTGCCTT_NODE_1_length_316_cov_5.139241	nadh dehydrogenase subunit i	338	20	2.65E-06	5,041666667	16	F:iron ion binding; C:membrane; F:oxidoreductase activity, acting on NADH or NADPH, quinone or similar compound as acceptor; F:electron carrier activity; F:NADH dehydrogenase (ubiquinone) activity; F:oxidoreductase activity, acting on NADH or NADPH; C:photosystem II; C:thylakoid; P:photosynthesis, light reaction; P:electron transport; F:4 iron, 4 sulfur cluster binding; F:oxidoreductase activity;…
43786_TGCAGGCTGCCAGTCTCCCTCTTGCAATTGAGACCGCATATGAAG_NODE_1_length_352_cov_7.318182	quinone oxidoreductase	374	20	4.76E-19	6,3125	9	P:pollen development; P:response to cold; F:oxidoreductase activity; P:jasmonic acid mediated signaling pathway; F:protein binding; P:flower development; P:metabolic process; C:nucleus; F:zinc ion binding
43782_TGCAGATCCGATACGCTACCGGAGCCGCCGACGATGACTATCTCC_NODE_1_length_271_cov_6.125461	atp binding	291	20	4.92E-16	5,263888889	1	C:Golgi apparatus
43764_TGCAGCACATATATGCTACTATTTTTCATTGTAGTATAATTTGTT_NODE_1_length_290_cov_5.927586	protein	308	20	8.79E-26	6,079861111	2	C:mitochondrion; F:ATP-dependent helicase activity
43749_TGCAGTCTCGATCAAACACAGAACACTACTCCCACCATTACCCTT_NODE_1_length_287_cov_11.533101	bio1 (biotin auxotroph 1) adenosylmethionine-8-amino-7-oxononanoate transaminase	309	7	3.95E-10	3,502083333	1	F:adenosylmethionine-8-amino-7-oxononanoate transaminase activity
43727_TGCAGAATTTTTAAATGCAATATCATACTCGGTCACAGAACTGGC_NODE_1_length_281_cov_9.241993	protein	303	20	4.40E-09	4,336805556	1	F:molecular_function
43725_TGCAGATTCCGTAGCTACCACACCTGTTATACTCTTGGCATTGAG_NODE_1_length_339_cov_9.979351	protein	361	20	6.53E-21	4,302083333	5	F:protein kinase activity; P:regulation of transcription, DNA-dependent; F:DNA binding; F:sugar binding; C:nucleus
43718_TGCAGGTACGATGATCCAAAGATTGATATTTATTTGTTTAGCAAG_NODE_1_length_344_cov_8.023255	multidrug resistance protein abc transporter family	366	20	4.19E-31	5,079861111	9	P:drug transmembrane transport; P:response to water deprivation; F:ATPase activity; P:stomatal movement; C:plasma membrane; F:folic acid transporter activity; C:plastid; C:mitochondrion; F:nucleotide binding
43710_TGCAGCTGGCGGTAATGTAGTGACCTCAAGGCCTGACAAAACTAT_NODE_1_length_238_cov_5.617647	protein	258	13	3.09E-18	5,555555556	1	C:endomembrane system
43667_TGCAGTTGGCTCTACTATAAGTACAGGACGTGAATCTAAGCTTAC_NODE_1_length_354_cov_8.579096	serine threonine protein	376	20	2.27E-29	5,847222222	7	P:protein amino acid phosphorylation; F:hydrolase activity, hydrolyzing O-glycosyl compounds; C:endomembrane system; F:protein binding; F:ATP binding; C:chloroplast; F:protein serine/threonine kinase activity	EC:3.2.1.0; EC:2.7.11.0
43651_TGCAGCAATGATGCATAATCTGAAAAGCATCATGCGGTTAGAATG_NODE_1_length_272_cov_5.610294	protein	288	20	3.07E-42	5,628472222	6	P:protein folding; C:mitochondrial inner membrane; F:transmembrane transporter activity; F:heat shock protein binding; P:mitochondrial transport; F:unfolded protein binding
43621_TGCAGCAATGCAATAACCCAAACCAACTCCCATTGTTCCCCATGT_NODE_1_length_383_cov_7.736292	oxalyl- decarboxylase	405	20	1.23E-51	5,625	4	C:endomembrane system; P:metabolic process; F:UTP:glucose-1-phosphate uridylyltransferase activity; F:pyruvate decarboxylase activity	EC:2.7.7.9; EC:4.1.1.1
43614_TGCAGCTTCATGCCAGGAAACTTTCTGCTATGAAAGAGCAGAGCT_NODE_1_length_306_cov_8.330066	at1g01040-like protein	328	20	1.08E-31	5,59375	11	F:ribonuclease III activity; P:cytokinesis; C:nuclear dicing body; P:embryonic pattern specification; P:vegetative to reproductive phase transition of meristem; P:primary microRNA processing; P:production of ta-siRNAs involved in RNA interference; F:double-stranded RNA binding; F:protein binding; P:suspensor development; P:mRNA cleavage involved in gene silencing by miRNA	EC:3.1.26.3
43597_TGCAGCATCTGGCAGGCAGCCACAGTTCAGCATGTCCTCATAGCA_NODE_1_length_305_cov_9.826229	pentatricopeptide repeat-containing protein	327	18	2.49E-28	5,451388889	2	C:mitochondrion; F:binding
43592_TGCAGACGCCAAGATAGGCTGGTTAGCATAAAGACAACTCAGTGA_NODE_1_length_324_cov_7.126543	ocs element-binding	346	20	5.61E-36	6,239583333	5	F:sequence-specific DNA binding; F:protein dimerization activity; F:transcription factor activity; C:nucleus; P:regulation of transcription, DNA-dependent
43588_TGCAGATTGCATTGCTCACTCAGGGGAAAACAAAACACAAGGTAT_NODE_1_length_411_cov_5.598540	glycerophosphoryl diester	433	20	1.11E-28	5,149305556	1	C:cytoplasmic membrane-bounded vesicle
43579_TGCAGTGGAAAAGAGCTACGAGTTACCAGATGGGCAGGTGATCAC_NODE_1_length_366_cov_8.428962	actin	388	20	1.73E-35	6,805555556	13	F:abscisic acid glucosyltransferase activity; C:cytosol; P:phosphatidylglycerol biosynthetic process; P:root hair elongation; C:cytoskeleton; F:phosphoglycerate kinase activity; P:actin cytoskeleton organization; F:ATP binding; F:protein binding; C:chloroplast stroma; F:glycerol-3-phosphate O-acyltransferase activity; C:endomembrane system; F:structural constituent of cytoskeleton	EC:2.7.2.3; EC:2.3.1.15
43571_TGCAGGGAAAACTTATCGAATTCGTGTGATCAATGTTGGAGTCTC_NODE_1_length_300_cov_6.883333	pollen-specific protein	320	20	2.61E-33	6,194444444	4	F:copper ion binding; C:cytoplasmic membrane-bounded vesicle; C:plant-type cell wall; P:cell tip growth
43569_TGCAGCCCTTTGATGAGAACAAGTTCAACTTTACCAAAGTTGGAC_NODE_1_length_278_cov_5.287770	vtc2-like protein	294	20	1.53E-17	6,451388889	18	F:GDP-galactose:mannose-1-phosphate guanyltransferase activity; F:glucose-1-phosphate guanylyltransferase (GDP) activity; P:response to jasmonic acid stimulus; P:response to ozone; F:GDP-galactose:myoinositol-1-phosphate guanyltransferase activity; F:H3 histone acetyltransferase activity; F:galactose-1-phosphate guanylyltransferase (GDP) activity; P:iron-sulfur cluster assembly; P:defense respons…	EC:1.3.1.42; EC:2.7.7.22
43548_TGCAGCTAGAAAACGGGGTTATATTCATAACCTTCCTTTAGAAAA_NODE_1_length_210_cov_8.742857	domains rearranged methyltransferase	230	20	2.44E-15	5,451388889	4	P:DNA methylation; P:histone H3-K9 methylation; F:DNA binding; F:N-methyltransferase activity
43541_TGCAGACATGAGTTTCCATGGCAGGACCCATGGCTTTTGCGATGT_NODE_1_length_347_cov_7.902017	tor (target of rapamycin) 1-phosphatidylinositol-3-kinase protein binding	369	11	1.22E-06	6,357638889	5	F:binding; F:phosphotransferase activity, alcohol group as acceptor; F:transferase activity, transferring phosphorus-containing groups; F:protein binding; F:1-phosphatidylinositol-3-kinase activity
43538_TGCAGCTTTTTCCCCTAATTCTGTATTGCCATAAATTCTGCTGGC_NODE_1_length_260_cov_8.688461	pentatricopeptide repeat-containing	282	20	1.18E-17	5,864583333	3	C:mitochondrion; F:zinc ion binding; F:protein binding
43530_TGCAGCACATCTGAAACCATTTGTAGGGAAACAAATAGCAAATAC_NODE_1_length_400_cov_6.920000	brg-1 associated	422	20	4.32E-12	5,885416667	10	C:endomembrane system; P:developmental process; F:copper ion binding; F:electron carrier activity; F:iron ion binding; P:glycoprotein catabolic process; F:asparaginase activity; C:chloroplast; C:nucleus; F:isopenicillin-N synthase activity	EC:3.5.1.1; EC:1.21.3.1
43527_TGCAGTTTATGTTTTGGTGAGCAAAATCTGTATACACCCTTCTTA_NODE_1_length_293_cov_7.293515	o-acetyltransferase family protein	315	20	1.54E-09	5,885416667	5	C:endomembrane system; C:integral to membrane; F:antiporter activity; P:drug transmembrane transport; F:O-acetyltransferase activity
43519_TGCAGTTGTCGATAACGTAGATATTTATGCTGCAAATGCTTTTGT_NODE_1_length_339_cov_5.876106	protein	359	20	1.37E-10	6,538194444	5	C:endomembrane system; C:mitochondrion; F:carboxylesterase activity; F:lipid binding; P:lipid metabolic process	EC:3.1.1.0; EC:3.1.1.1
43510_TGCAGCTCGTGCACGTCTGAGATCACGGTGGCTGGCGTCAAGCAG_NODE_1_length_245_cov_10.273469	at3g26650 mlj15_5	267	20	3.50E-14	6,934027778	13	F:glyceraldehyde-3-phosphate dehydrogenase (phosphorylating) activity; F:NAD or NADH binding; P:reductive pentose-phosphate cycle; P:response to sucrose stimulus; F:glyceraldehyde-3-phosphate dehydrogenase (NADP+) (phosphorylating) activity; C:mitochondrion; P:response to light stimulus; P:DNA replication; F:DNA binding; F:protein binding; P:glycolysis; C:chloroplast stroma; C:nucleus	EC:1.2.1.12; EC:1.2.1.13
43500_TGCAGGAGTCATAGAAGCATAAGCAAATAAAGGATCCCAACATCT_NODE_1_length_292_cov_5.037671	mitochondrial carrier	310	20	3.13E-07	3,986111111	3	P:transport; P:cellular process; C:membrane
43485_TGCAGACTTGACAAACTACTAAAACCTTGGGGAACATCACCGAAA_NODE_1_length_207_cov_8.652174	leucine-rich repeat receptor-like protein kinase	229	20	1.03E-05	4,538194444	34	C:chloroplast; P:ubiquitin-dependent protein catabolic process; F:phytol kinase activity; P:protein amino acid phosphorylation; F:hydrolase activity, hydrolyzing O-glycosyl compounds; P:carbohydrate metabolic process; F:molecular_function; F:beta-amylase activity; F:ATP binding; P:phospholipid biosynthetic process; F:kinase activity; C:membrane; F:protein serine/threonine kinase activity; F:ubiqu…
43461_TGCAGCCTCAACGGAACTAAAAGTCACAAATCCAAAACCTCGAGA_NODE_1_length_251_cov_5.143426	rna-binding protein cp33	267	18	4.14E-15	5,602083333	5	F:RNA binding; C:ribonucleoprotein complex; P:mRNA processing; F:nucleotide binding; C:chloroplast
43450_TGCAGAAGTCAAAGCATAAAGTTCAAAAATTGGGGAAGGGAGAAA_NODE_1_length_321_cov_6.470405	protein kinase chloroplast	341	20	1.39E-31	5,944444444	9	P:protein amino acid phosphorylation; C:endomembrane system; F:protein binding; F:protein-S-isoprenylcysteine O-methyltransferase activity; F:ATP binding; C:integral to membrane; C:chloroplast; P:C-terminal protein amino acid methylation; F:protein serine/threonine kinase activity	EC:2.1.1.100; EC:2.7.11.0
43425_TGCAGCTACCATCAAGATGATCAAGGTGGTATCTCGGCAAGCATC_NODE_1_length_288_cov_6.451389	autoinhibited calcium atpase	308	20	1.46E-12	5,847222222	4	P:pollen development; P:single fertilization; F:calcium-transporting ATPase activity; F:calmodulin binding	EC:3.6.3.8
43423_TGCAGTTCGGGAAGGCTGACCAGAAAGGATTGGTTGCAAAGCTGG_NODE_1_length_349_cov_12.942694	protein	371	20	1.10E-39	5,833333333	7	F:DNA-directed RNA polymerase activity; C:endomembrane system; F:phosphoprotein phosphatase activity; F:DNA binding; P:transcription; C:chloroplast; C:nucleus	EC:2.7.7.6; EC:3.1.3.16
43415_TGCAGGTTGGCAAATCTGAGGCTGGGAATCAACATGCCAGCACGA_NODE_1_length_335_cov_8.274627	phosphatidylinositol-4-phosphate 5-	357	20	5.02E-21	6,305555556	14	P:stomatal movement; P:red, far-red light phototransduction; P:root hair elongation; C:glycerol-3-phosphate dehydrogenase complex; F:cysteine-type peptidase activity; F:H3 histone acetyltransferase activity; P:glycerol-3-phosphate metabolic process; P:circadian rhythm; P:proteolysis; F:1-phosphatidylinositol-4-phosphate 5-kinase activity; F:transcription factor activity; F:glycerol-3-phosphate de…	EC:2.7.1.68; EC:1.1.1.8
43414_TGCAGTTTTAATGGATGGACATATGTTATCAGGGGAGATGGGTAA_NODE_1_length_342_cov_5.380117	lipopolysaccharide-modifying protein	362	13	1.46E-04	5,555555556	8	C:endomembrane system; P:lipid metabolic process; C:mitochondrion; F:molecular_function; C:clathrin vesicle coat; P:biological_process; P:intracellular protein transport; F:carboxylesterase activity
43399_TGCAGCTCTTAAAACTTGCACTGCATCTGGCGTTAACTCAGTTAT_NODE_1_length_235_cov_10.514894	unknown protein [Arabidopsis thaliana]	257	6	3.01E-05	6,458333333	1	P:biological_process
43387_TGCAGAAGCAGTTATGGTCCTCCTACTAACCGTTCCCGGACTTGG_NODE_2_length_221_cov_10.235294	erwinia induced protein 2	243	20	6.72E-34	6,097222222	2	C:endomembrane system; C:chloroplast
43384_TGCAGCTACAAGCATCATCTCTTCATTCCATAACGCGTTTCCGCT_NODE_1_length_329_cov_5.854104	protein	349	20	2.68E-38	5,663194444	6	F:sirohydrochlorin ferrochelatase activity; P:siroheme biosynthetic process; F:thioredoxin-disulfide reductase activity; C:chloroplast; C:cytosol; C:mitochondrion	EC:4.99.1.4; EC:1.8.1.9
43348_TGCAGGTTTAGCAACTGAAGGCCTGAAACCATTTTGTGCTATTTA_NODE_1_length_410_cov_6.131707	1-deoxy-d-xylulose 5-phosphate synthase	432	20	2.11E-49	6,555555556	2	F:1-deoxy-D-xylulose-5-phosphate synthase activity; P:terpenoid biosynthetic process	EC:2.2.1.7
43341_TGCAGTGATTAATAAAATACATCAGGTAACAACTATTTCATTCTT_NODE_1_length_274_cov_6.105839	phosphoribosylaminoimidazolecarboxamide formyltransferase	292	11	1.76E-05	6,672916667	15	F:transferase activity; P:IMP biosynthetic process; F:phosphoribosylaminoimidazolecarboxamide formyltransferase activity; F:hydrolase activity; C:nucleus; P:pollen development; F:IMP cyclohydrolase activity; P:response to auxin stimulus; P:jasmonic acid mediated signaling pathway; F:catalytic activity; P:response to cold; F:protein binding; P:flower development; P:response to jasmonic acid stimul…
43282_TGCAGACAATAAGAACCTCTCAGGCTCAAACGCAAAAGGGTTGTC_NODE_1_length_384_cov_9.643229	cytochrome p450	406	20	3.15E-23	5,413194444	2	F:metal ion binding; F:oxidoreductase activity
43270_TGCAGACGCCGAGTCGAACACTCGTGGGCTCGGTGCGAAATGCCG_NODE_1_length_269_cov_7.215613	protein	291	20	1.75E-21	5,392361111	4	F:pectinesterase activity; P:cellular cell wall organization; C:membrane; C:plant-type cell wall	EC:3.1.1.11
43267_TGCAGAGCATACTTGTACAATTATTCATTTTTTTAATTTGAAAAA_NODE_1_length_218_cov_5.577981	lysine ketoglutarate reductase trans-splicing related 1	234	17	7.83E-06	5,800694444	10	C:cytoplasmic membrane-bounded vesicle; C:mitochondrion; F:DNA binding; F:molecular_function; C:cellular_component; P:regulation of transcription, DNA-dependent; P:developmental process; C:endomembrane system; P:biological_process; C:chloroplast
43266_TGCAGGGCGTGTTCGGAATATTTACTTCCCATTTGACATTGAATC_NODE_1_length_266_cov_8.462406	with no lysine kinase	288	20	3.31E-20	3,756944444	3	F:ATP binding; P:protein amino acid phosphorylation; F:protein serine/threonine kinase activity
43250_TGCAGAACAACAGTCTCAAATTTTGGTTTCTTGGACAACGGTTCT_NODE_1_length_418_cov_14.882775	dna binding	440	20	3.07E-58	4,965277778	4	F:zinc ion binding; C:intracellular; F:protein dimerization activity; F:DNA binding
43248_TGCAGTGCATCATATGGTACACTCTGCTGCTATTCTTGTTCGAGT_NODE_1_length_354_cov_7.550848	auxin efflux carrier component	376	20	1.52E-41	6,152777778	11	C:lateral plasma membrane; P:root hair elongation; P:longitudinal axis specification; C:integral to membrane; P:auxin polar transport; C:cell surface; F:auxin efflux transmembrane transporter activity; C:vesicle membrane; P:root hair initiation; P:gravitropism; P:regulation of root meristem growth
43243_TGCAGTAGAGGCGACCTTCATGTGCAATGTAGTTTGATGGGCTGA_NODE_1_length_343_cov_6.976676	transcription factor lim	365	20	9.41E-12	3,90625	3	F:metal ion binding; F:zinc ion binding; C:intracellular
43232_TGCAGAAAGTCTACTGATACCACCAAGTGATGCACAGATATGTGT_NODE_1_length_329_cov_7.437690	heat shock protein 70 -interacting	351	20	1.43E-15	5,652777778	3	F:zinc ion binding; P:stem cell division; F:heat shock protein binding
43226_TGCAGGTTCCACGATCCAAGTTCAAAATGTGGATGATTTCACTTG_NODE_1_length_312_cov_8.256411	family gt8	334	20	1.95E-49	6,621527778	2	C:cytoplasmic membrane-bounded vesicle; C:mitochondrion
43216_TGCAGGAGCAACACTTGTATCTCCAACCAAAGATACAAGGAAGAG_NODE_1_length_367_cov_6.108992	protein	389	20	6.28E-32	5,545138889	6	F:transcription coactivator activity; C:intracellular; P:transport; P:proteolysis; C:membrane; F:cysteine-type peptidase activity
43196_TGCAGTTTATATGAAACACATCAAGTATATAAGATGTCTGGGTCT_NODE_1_length_402_cov_6.432836	at3g12300 f28j15_117	424	20	6.60E-29	6,607638889	3	C:endomembrane system; C:nucleus; C:chloroplast
43194_TGCAGCAACTCTTTGACACACCTCATTGACCATCTCACTTGAAGC_NODE_1_length_338_cov_5.650887	protein	358	20	7.47E-33	5,329861111	1	F:Ran GTPase binding
43162_TGCAGTTCTTGCTGCAAAGTTACGAGGTGAAACGAGTCAAAAGGT_NODE_1_length_375_cov_8.874666	heat shock	397	20	2.62E-17	4,753472222	1	F:nucleotide binding
43144_TGCAGGTAGGTCCCGTGTTTTACTGTACAAGCATATGCTTACCCA_NODE_1_length_315_cov_6.488889	exportin1 protein	337	20	4.51E-22	6,559027778	3	F:receptor activity; C:nucleus; F:protein binding
43143_TGCAGTATCTTTTGTGCGTAGCTTGCTTGGCCATTAGAAATTCGA_NODE_2_length_209_cov_10.889952	retrotransposon unclassified	231	20	8.30E-11	5,270833333	6	F:RNA-directed DNA polymerase activity; F:DNA binding; P:phosphoenolpyruvate-dependent sugar phosphotransferase system; F:sugar:hydrogen symporter activity; C:plastid; P:DNA recombination	EC:2.7.7.49
43137_TGCAGATATGCAAAACTTACAATAGACCAGCAAGATAACCAAAGA_NODE_1_length_343_cov_7.498542	3-oxo-5-alpha-steroid 4-dehydrogenase family protein steroid 5-alpha-reductase family protein	365	18	2.39E-23	4,799305556	3	F:3-oxo-5-alpha-steroid 4-dehydrogenase activity; C:membrane; C:endoplasmic reticulum	EC:1.3.99.5
43107_TGCAGTTAAGGCTGCCATCTTTGAAAGTTTTGCAAGACAGAACGT_NODE_1_length_383_cov_7.595300	methionine s-methyltransferase	405	17	3.70E-48	5,588194444	4	F:pyridoxal phosphate binding; C:cytoplasm; P:metabolic process; F:methionine S-methyltransferase activity	EC:2.1.1.12
43104_TGCAGTCACGTAAATCATGAAGTATCCATCGGCAGCTTCAGATTT_NODE_1_length_303_cov_8.320132	pectinesterase family protein	325	20	8.34E-24	4,965277778	9	P:cellular process; C:intracellular organelle; C:macromolecular complex; P:response to cold; F:transmembrane transporter activity; F:pectinesterase activity; C:plant-type cell wall; C:cytoplasmic part; C:membrane	EC:3.1.1.11
43099_TGCAGCAATCATCGCCAATGCCAATGCAGCAGGTGGAGATGCAAA_NODE_1_length_355_cov_5.608451	nucleotide binding	377	16	6.00E-14	5,906944444	2	C:membrane; F:nucleotide binding
43062_TGCAGATGACAAGTAGTACTAAAAGTAATTTTGTACCGAATTTCT_NODE_1_length_387_cov_6.250646	retrotransposon ty3-gypsy subclass	409	20	3.15E-15	3,944444444	2	F:nucleic acid binding; P:DNA metabolic process
43061_TGCAGCTGCACCCAATTTACAGAGAAGATGAAGATCACGGCGTTG_NODE_1_length_325_cov_6.652308	vamp-like protein ykt62	347	20	3.66E-11	6,486111111	2	C:integral to membrane; P:vesicle-mediated transport
43060_TGCAGTCCCTGTGGCTTTAGCCTAGATCGGAGGTAGGCATTCTTG_NODE_1_length_264_cov_8.700758	map3ka atp binding kinase protein kinase protein serine threonine kinase	286	20	9.36E-15	6,548611111	3	P:protein amino acid phosphorylation; F:ATP binding; F:protein serine/threonine kinase activity	EC:2.7.11.0
43053_TGCAGTTCCTTATCGGTGTAACCAGCCTGAAGGTAACCACCATTG_NODE_1_length_477_cov_18.136269	polyphenol oxidase	499	20	2.81E-27	3,982638889	1	F:oxidoreductase activity
43043_TGCAGCATCATGTTTTATCAAAGAGCCCAATTCGACATTCTATTA_NODE_1_length_406_cov_5.145320	rna-binding protein	428	12	3.62E-12	5,086805556	1	F:RNA binding
43022_TGCAGATTCAAGGCAAGTGGTTTGGAGTTGACCCTGTTGTTTTCT_NODE_4_length_220_cov_11.231818	proliferating-cell nucleolar antigen-like protein	242	15	3.37E-09	5,402777778	1	C:cellular_component
43014_TGCAGAAGCGGCACTAGATTGCTGTCGTGGAATGCCGCCAGATGC_NODE_1_length_212_cov_8.495283	calmodulin-binding protein phosphatase	232	20	3.41E-09	4,569444444	1	F:protein serine/threonine phosphatase activity
43013_TGCAGATACGTCAATACCTTCGTTTATATGCTTGCTCTGGTGTTC_NODE_1_length_357_cov_8.145658	trna isopentenyltransferase	379	20	5.58E-20	5,697916667	7	F:tRNA isopentenyltransferase activity; F:ATP binding; F:adenylate dimethylallyltransferase activity; F:zinc ion binding; C:cytosol; P:cytokinin biosynthetic process; P:tRNA processing	EC:2.5.1.8; EC:2.5.1.27
43006_TGCAGACTTGCCAATCTGCCATGATGGAAGTAATCACAGAACCAT_NODE_1_length_349_cov_6.441261	prolyl carboxypeptidase like protein	371	20	1.94E-20	5,993055556	9	P:defense response; C:clathrin vesicle coat; F:serine-type peptidase activity; P:proteolysis; F:ATP binding; F:protein binding; P:intracellular protein transport; F:transmembrane receptor activity; C:chloroplast
42996_TGCAGCAATGTGTTTGAAGATCTTGCGAATTTGTTATCGAAAAGC_NODE_1_length_245_cov_6.787755	pattern formation	263	20	2.36E-26	5,385416667	16	P:cytokinesis by cell plate formation; P:regulation of vesicle targeting, to, from or within Golgi; P:embryonic development ending in seed dormancy; P:embryonic pattern specification; P:cellular cell wall organization; C:intracellular; F:ARF guanyl-nucleotide exchange factor activity; P:phloem or xylem histogenesis; P:mRNA metabolic process; P:regulation of ARF protein signal transduction; F:GTP:…	EC:2.5.1.43
42990_TGCAGTTCCCTGAAACAGACCATCGATCCGAGCCTCCACGTCTTC_NODE_1_length_232_cov_6.827586	protein binding	250	20	1.83E-15	4,753472222	12	P:defense response; P:regulation of cell cycle; C:integral to membrane; C:exocyst; P:DNA replication; F:transmembrane transporter activity; P:vesicle docking during exocytosis; F:protein binding; P:regulation of nitrogen utilization; F:calmodulin-dependent protein kinase activity; C:Golgi apparatus; P:protein amino acid phosphorylation	EC:2.7.11.17
42976_TGCAGCTAAAGTAGGGTAATGAATGGCCAAGGAAAATGCAGCAAT_NODE_1_length_266_cov_7.210526	60s acidic ribosomal protein p0	286	20	9.66E-20	6,736111111	12	P:defense response; P:response to cold; P:red or far-red light signaling pathway; F:structural constituent of ribosome; P:translational elongation; P:ribosome biogenesis; F:ATP binding; F:protein binding; F:transmembrane receptor activity; C:cytosolic ribosome; C:membrane; P:amino acid transport
42966_TGCAGCAATTTGTTTGAAACATGGTTGCCAACAGTATTACTCATC_NODE_1_length_329_cov_10.799392	protein	351	20	4.90E-16	4,263888889	8	F:kinase activity; F:protein kinase activity; F:ATP binding; F:receptor activity; P:protein amino acid phosphorylation; F:sugar binding; P:recognition of pollen; F:protein serine/threonine kinase activity
42946_TGCAGATCTAGCACTGTTTCGTCACCCTCGCCACTCAACTTGGCT_NODE_1_length_254_cov_9.082677	heat shock protein 70	276	20	2.65E-14	5,680555556	2	F:ATP binding; P:response to stress
42941_TGCAGTATCCCAGCGTCTGGGGGTCTACACGGCAGCTGATTACGC_NODE_1_length_333_cov_5.519519	stearoyl-acp desaturase	351	13	1.29E-08	6,036111111	3	P:fatty acid metabolic process; F:transition metal ion binding; F:acyl-[acyl-carrier-protein] desaturase activity	EC:1.14.19.2
42918_TGCAGGTAGAACTTTCTTGCCTAATTGTCTTGTGACTTCCATGCT_NODE_1_length_266_cov_9.056391	cid4 (ctc-interacting domain 4) protein binding	288	14	3.10E-10	4,325694444	1	F:protein binding
42872_TGCAGGGCAAAGATGCATAGCAAAGTGAGGCCATCAGAAAGACTC_NODE_1_length_277_cov_6.339350	erwinia induced protein 1	297	20	3.17E-15	4,006944444	3	P:cell wall macromolecule catabolic process; C:anchored to membrane; P:response to red or far red light
42837_TGCAGAAGCTTAGTTTATGCAATGTGCTTAATTTGAGAGGGAATT_NODE_1_length_325_cov_5.316923	protein	343	20	7.89E-22	4,347222222	5	P:protein amino acid phosphorylation; C:cytoplasmic membrane-bounded vesicle; F:ATP binding; F:protein tyrosine kinase activity; F:protein serine/threonine kinase activity	EC:2.7.10.0; EC:2.7.11.0
42831_TGCAGTCTATAAGATTGTAGAAATTCAGGTACGAAACATGTTCTA_NODE_1_length_313_cov_6.293930	sugar transporter family protein	333	13	1.90E-12	5,229861111	22	P:negative regulation of DNA recombination; P:mitochondrial genome maintenance; P:protein import into nucleus, docking; P:regulation of plant-type hypersensitive response; F:protein transporter activity; P:positive regulation of flower development; P:response to nematode; C:plant-type vacuole membrane; F:single-stranded DNA binding; C:nuclear pore; F:monooxygenase activity; P:glucose transport; P…	EC:3.1.1.0; EC:3.1.1.1
42830_TGCAGATCAGATGCTGATTTGCAATCTTTTGATGCTATGCTACAT_NODE_1_length_421_cov_7.121140	protein	443	20	2.20E-40	5,475694444	3	C:plastid; P:transport; C:plasma membrane
42760_TGCAGCTGTTGGTGGTGGATCACCACTGTGACAACTCTGTGTTTC_NODE_2_length_207_cov_5.101449	ring finger	227	13	2.30E-13	5,267361111	13	F:P-P-bond-hydrolysis-driven protein transmembrane transporter activity; P:tRNA processing; F:FAD binding; C:mitochondrial outer membrane; P:embryonic development ending in seed dormancy; F:zinc ion binding; F:molecular_function; F:oxidoreductase activity; P:intracellular protein transport; C:cellular_component; F:protein binding; P:biological_process; C:chloroplast
42752_TGCAGCATTCCAGGAAGCACTCCTGAGCTTTTCCAGTAGCTCTTC_NODE_1_length_304_cov_5.263158	oligopeptidase a	322	20	1.16E-33	6,479166667	15	P:defense response; F:protein transporter activity; F:nucleoside-triphosphatase activity; C:mitochondrion; C:nuclear pore; F:metalloendopeptidase activity; P:proteolysis; F:oxidoreductase activity; F:ATP binding; F:protein binding; P:regulation of nitrogen utilization; F:FAD binding; F:transmembrane receptor activity; C:chloroplast; P:protein import into nucleus, docking	EC:3.6.1.15; EC:3.4.24.0
42742_TGCAGCCTTGACAACCCACGTTTTGGCCTCTTTTCTTCATCATGC_NODE_2_length_207_cov_5.396135	oligopeptide transporter opt family	225	20	5.65E-12	5,961805556	2	C:membrane; F:oligopeptide transporter activity
42736_TGCAGGGATGTTATGCATGCACTTGAAGAATACGGTTGTTTCATA_NODE_1_length_427_cov_5.840749	2-oxoglutarate-dependent dioxygenase	449	20	1.35E-28	4,90625	1	C:cellular_component
42728_TGCAGCTAAGTTAAAAGTTAAAAGCCATGTCTCCTTCGATTTAGA_NODE_1_length_316_cov_5.702532	phosphatidylinositol 4-	336	8	3.29E-26	5,208333333	1	P:protein amino acid phosphorylation
42727_TGCAGCTGATGTTTTAGCTGGGATTTGTGGGTCTATGTCATCAGA_NODE_1_length_427_cov_8.168618	protein	449	14	1.57E-14	5,565277778	9	F:P-P-bond-hydrolysis-driven protein transmembrane transporter activity; C:mitochondrial inner membrane presequence translocase complex; P:chromatin assembly or disassembly; P:regulation of transcription; C:chromatin; F:transcription factor activity; P:intracellular protein transport; F:chromatin binding; C:nucleus
42701_TGCAGAACATTACAACACTATACTACATCATGTCCATAATAAAAA_NODE_1_length_339_cov_5.970501	protein	361	16	2.17E-16	5,343055556	3	C:endomembrane system; F:protein binding; F:oxygen binding
42686_TGCAGACTGCAAGAGAGAGATAGCTGAGGCCTCACAAAAATGGGG_NODE_2_length_235_cov_7.587234	gibberellin 20-	257	20	3.55E-14	5,295138889	3	F:gibberellin 2-beta-dioxygenase activity; P:activation of protein kinase C activity by G-protein coupled receptor protein signaling pathway; F:diacylglycerol kinase activity	EC:1.14.11.13; EC:2.7.1.107
42667_TGCAGCAATAATGTAGCAACAAACAATCTGTCCAAAATTTAAAAT_NODE_1_length_243_cov_7.748971	retrotransposon unclassified	263	20	2.44E-15	5,069444444	2	P:DNA recombination; F:DNA binding
42665_TGCAGTGGAAACAAATTGATGCCTTTTCACATCAGTCGATTTTAC_NODE_1_length_335_cov_7.173134	trafficking protein particle complex subunit 3	357	20	1.79E-10	5,934027778	2	P:ER to Golgi vesicle-mediated transport; P:regulation of transcription, DNA-dependent
42660_TGCAGCGGAAGGAACATTCAACAGAGATATGATGATCTTTATGTA_NODE_1_length_232_cov_11.340517	protein	254	20	3.00E-37	6,090277778	11	C:COPI vesicle coat; F:nucleoside-triphosphatase activity; F:zinc ion binding; P:regulation of transcription; F:clathrin binding; F:DNA binding; P:protein targeting; F:nucleotide binding; F:coenzyme binding; C:chloroplast; C:nucleus	EC:3.6.1.15
42645_TGCAGCTAAAGCTTTCCTCCATTTGTTCACTTTATCCATCTCTTC_NODE_1_length_450_cov_6.864444	tir-nbs-lrr-type disease resistance-like protein	472	20	5.72E-41	5,329861111	3	F:binding; P:defense response; P:cellular process
42638_TGCAGCTGGTGCTAAAGGTGCTTCAAAAAATCCAAGAGAGTTGAA_NODE_1_length_260_cov_5.692307	endonuclease exonuclease phosphatase family protein	282	14	1.04E-13	5,386805556	5	F:endonuclease activity; P:regulation of transcription; F:transcription factor activity; C:nucleus; P:DNA repair
42631_TGCAGGTGGATCGTGGTCCGTCCTCCTCCCAAGCATTGGCATCTC_NODE_1_length_313_cov_6.993610	galactose oxidase	335	20	3.45E-38	5,083333333	3	C:cytoplasmic part; C:intracellular membrane-bounded organelle; P:response to oxidative stress
42610_TGCAGCAAACATCACAGTTCAGCAAGAAGATGTGCGACTGTCAGG_NODE_1_length_324_cov_6.240741	gdp-mannose pyrophosphorylase	344	20	3.49E-22	6,881944444	9	F:3-chloroallyl aldehyde dehydrogenase activity; P:protein folding; F:peptidase activity; C:proteasome core complex; P:biosynthetic process; P:ubiquitin-dependent protein catabolic process; F:heat shock protein binding; F:nucleotidyltransferase activity; F:unfolded protein binding	EC:2.7.7.0
42597_TGCAGTCAGGATCATCTGATGGTAATGAAGAGAGTAGCACGACTA_NODE_1_length_323_cov_5.777090	protein	343	20	3.00E-21	5,777777778	2	F:zinc ion binding; F:protein binding
42589_TGCAGGAGATGGAAAAGAGCAACAGTGCAGCACTTCGTAACAACA_NODE_1_length_244_cov_12.180327	non-smc condensin ii subunit d3	266	13	2.88E-08	5,790277778	8	C:endomembrane system; F:nucleic acid binding; F:binding; F:nucleotide binding; P:biological_process; F:zinc ion binding; F:protein binding; C:cellular_component
42586_TGCAGTGTCCTATTTGATGGCGGCCAGTTAGAGAAAACCGTGAAG_NODE_1_length_416_cov_8.737981	nucleotide binding	438	20	1.58E-46	5,947916667	2	C:chloroplast; F:GTP binding
42568_TGCAGTAACAATCCTTCCAACCAGATCCTCTGCATTAGTAGAAGA_NODE_1_length_359_cov_6.754875	dsrna-specific nuclease dicer and related ribonuclease	381	15	1.50E-49	6,069444444	10	P:cytokinesis; C:nuclear dicing body; P:embryonic pattern specification; P:vegetative to reproductive phase transition of meristem; P:primary microRNA processing; P:production of ta-siRNAs involved in RNA interference; F:double-stranded RNA binding; F:protein binding; P:suspensor development; P:mRNA cleavage involved in gene silencing by miRNA
42521_TGCAGAAGATGGATTCAGCTTAAAGGGTTCTTCACCATCACAGAA_NODE_1_length_305_cov_5.655738	protein	323	13	2.27E-29	4,438888889	3	P:aging; C:membrane; P:cell surface receptor linked signaling pathway
42514_TGCAGAACCAAATTGCATAGTTGGAATTCTGCTGTTTTCAGCGTA_NODE_1_length_317_cov_7.318612	protein	339	19	2.64E-14	5,416666667	8	F:peptidase activity; F:tRNA adenylyltransferase activity; P:response to gibberellin stimulus; F:protein binding; P:response to red or far red light; F:zinc ion binding; P:tRNA processing; C:mitochondrion	EC:2.7.7.25
42509_TGCAGGTCGTTTTGGTTGGACATAGTGCCGGAGGATTGAGCGTGA_NODE_1_length_272_cov_5.367647	alpha-hydroxynitrile lyase	290	20	5.11E-13	5,520833333	3	C:endomembrane system; P:carbohydrate metabolic process; F:hydrolase activity, hydrolyzing O-glycosyl compounds	EC:3.2.1.0
42497_TGCAGATAGTAAAACATTCCCTAGACTGATAAAATGCATAATAGT_NODE_1_length_343_cov_5.632653	at3g13990 mdc16_11	363	20	3.21E-44	5,28125	4	C:nuclear pore; P:transport; F:pepsin A activity; P:proteolysis	EC:3.4.23.1
42493_TGCAGAAGAGGTGTATGGTGAAGAGGTGGAAACACTAGTAATGGA_NODE_1_length_209_cov_8.205742	protein	231	20	2.27E-21	6,048611111	6	F:translation elongation factor activity; F:GTP binding; F:RNA binding; P:embryonic development ending in seed dormancy; P:SRP-dependent cotranslational protein targeting to membrane; C:membrane
42474_TGCAGTGCTTATGATGGAGAAGTAAAAGCTTTGTCCTACGGCAAC_NODE_1_length_304_cov_9.993421	histone acetyltransferase	326	14	1.17E-17	4,538888889	9	F:transcription cofactor activity; F:H3 histone acetyltransferase activity; C:nuclear membrane; P:regulation of transcription, DNA-dependent; P:base-excision repair; P:flower development; P:response to auxin stimulus; P:protein amino acid acetylation; P:mRNA export from nucleus
42470_TGCAGCTCCTTTCCAGTGCACATTCATGTCGTTATCCGCCACTCT_NODE_1_length_376_cov_5.765957	autoinhibited calcium atpase	396	20	5.80E-33	5,878472222	24	C:chloroplast envelope; P:glutamine metabolic process; P:proton transport; F:structural molecule activity; C:mitochondrial matrix; P:calcium ion transport; P:regulation of transcription, DNA-dependent; F:ligase activity; F:calcium ion binding; C:integral to membrane; P:biosynthetic process; F:phosphatase activity; F:folic acid transporter activity; P:protein localization; P:signal transduction; F…	EC:3.1.3.0; EC:3.6.3.8; EC:4.1.3.27
42458_TGCAGTTGGTTTATTAGCAAATGTTCCGAAATCGGAAGTTATTCT_NODE_1_length_322_cov_5.894410	protein	344	19	1.49E-20	4,09375	1	F:binding
42454_TGCAGTAGTTGCAGATGGAACAAGTGAAGAAGATGAAGACATGCG_NODE_1_length_320_cov_5.721875	ubx domain-containing protein	340	19	4.70E-21	5,81875	11	P:translation; P:defense response; P:vernalization response; C:ribosome; P:regulation of transcription, DNA-dependent; F:structural constituent of ribosome; P:regulation of flower development; C:chloroplast; P:response to biotic stimulus; C:nucleus; P:histone methylation	EC:3.6.5.3
42451_TGCAGTATCAGCTTCAGTGTCTTCGGCTTTCTTAATCAATGAGGA_NODE_1_length_314_cov_10.691083	alpha-adr (alpha-adaptin) binding protein binding protein transporter	336	11	2.02E-07	6,193055556	25	F:protein transporter activity; P:intracellular protein transport; F:transferase activity, transferring hexosyl groups; P:protein amino acid phosphorylation; C:nucleus; P:vesicle-mediated transport; F:ATP binding; F:NAD+ ADP-ribosyltransferase activity; P:protein complex assembly; P:regulation of transcription, DNA-dependent; C:membrane; F:structural molecule activity; F:protein kinase activity; …
42447_TGCAGTGACCTACAGCTCCACCAGCGTTCTAGACCTAATCGCTTC_NODE_1_length_329_cov_10.404255	sulfate transporter	351	20	2.43E-15	5,048611111	3	C:membrane; P:transport; F:transporter activity
42434_TGCAGCTTGCTGTGAAGGACCTATAGTTCGATTATATCATTTTGA_NODE_1_length_218_cov_6.431193	chromatin remodeling complex subunit	234	15	4.90E-08	5,300694444	7	P:regulation of gene expression, epigenetic; P:ATP-dependent chromatin remodeling; F:ATPase activity; P:organ boundary specification between lateral organs and the meristem; C:chromatin remodeling complex; F:chromatin binding; C:nucleus
42426_TGCAGCTGCTGCTGCTAGATGTTCTTTCTCCTGATCTAATTGATT_NODE_1_length_238_cov_5.844538	protein	254	20	3.94E-13	5,149305556	1	P:pollen sperm cell differentiation
42404_TGCAGAGGTAGACCTTGGATGTAATATTTTTCATCTTCTATATTG_NODE_1_length_322_cov_5.493789	villin 2 protein	340	18	4.36E-09	3,692361111	2	F:actin binding; P:cytoskeleton organization
42372_TGCAGGTCAAATCATACTTGCTACGCCAATGGTCACGCATTTTAT_NODE_1_length_402_cov_6.835821	dna polymerase zeta catalytic	424	20	3.25E-52	4,864583333	3	P:response to UV-B; C:zeta DNA polymerase complex; P:DNA repair
42364_TGCAGCAAGCATCGACATGATTGAGGAAGTGATCCAAGAGTATGA_NODE_1_length_333_cov_5.675676	udp-glucose glycoprotein:	353	10	2.43E-15	6,020833333	11	F:UDP-glucose:glycoprotein glucosyltransferase activity; P:glycerol metabolic process; P:protein folding; F:heat shock protein binding; P:carbohydrate biosynthetic process; P:protein amino acid glycosylation; F:unfolded protein binding; C:membrane; F:glycerophosphodiester phosphodiesterase activity; C:endoplasmic reticulum; C:mitochondrion	EC:3.1.4.46
42363_TGCAGGTCAGGACAACAAACAAAAACAATTATACATTGTTATCAC_NODE_1_length_305_cov_6.193443	retinoblastoma-related protein	325	20	2.12E-19	5,927083333	3	P:embryo sac development; P:double fertilization forming a zygote and endosperm; F:transcription factor binding
42355_TGCAGGAAATTACAGTACTGAATATGAAGATCTATCCACCAGCTT_NODE_1_length_362_cov_6.784530	ocs element-binding	384	20	1.50E-25	5,954861111	5	F:sequence-specific DNA binding; F:protein dimerization activity; F:transcription factor activity; C:nucleus; P:regulation of transcription, DNA-dependent
42340_TGCAGTCTGAAACGGGCCCGGAGCGATGCCGAGCTTCATGTGTCG_NODE_1_length_256_cov_5.871094	nodule inception protein	274	20	2.57E-17	5,170138889	1	F:transcription factor activity
42310_TGCAGAGGACAGAAACAATGGCGTCCTACTCGGAAAGTACGAGCT_NODE_1_length_218_cov_6.252294	protein kinase	234	20	2.06E-14	6,611111111	5	P:protein amino acid phosphorylation; F:protein binding; F:ATP binding; P:signal transduction; F:protein serine/threonine kinase activity	EC:2.7.11.0
42295_TGCAGAAATTTTGCCAGCCTGCTGATGCTAAGCCATCTGGAGTTT_NODE_1_length_302_cov_6.390728	protein	322	18	1.53E-09	4,325	5	C:plastid; C:endomembrane system; C:mitochondrion; C:chloroplast; P:biological_process
42289_TGCAGTCATCATATGGATTCATTCACTACTTTGATCGGAGATCTG_NODE_1_length_313_cov_9.383387	nucleolysin tia-	335	20	3.14E-15	3,711805556	1	F:binding
42276_TGCAGCCAAAATCAGCTCAATTATAAAGCAAGAAAAACCAAAAGC_NODE_1_length_312_cov_5.980769	PREDICTED: hypothetical protein [Vitis vinifera]	334	13	9.78E-09	5,838888889	3	F:heat shock protein binding; C:chloroplast; F:FMN binding
42275_TGCAGTTTTATATAGTCATCTTCCATAATAAATTTTACGCGGATT_NODE_1_length_256_cov_5.074219	protein	272	20	5.93E-30	5,552083333	10	F:guanyl-nucleotide exchange factor activity; P:regulation of ARF protein signal transduction; P:biosynthetic process; F:NAD+ ADP-ribosyltransferase activity; P:proteolysis; F:pepsin A activity; P:megagametogenesis; P:mRNA metabolic process; P:protein amino acid ADP-ribosylation; C:nucleus	EC:2.4.2.30; EC:3.4.23.1
42259_TGCAGCCGAAACCATGGAGAATGTTGCAATGAAGAGGCCGACACC_NODE_1_length_366_cov_6.953552	proton-dependent oligopeptide transport family protein	388	20	1.35E-34	5,972222222	14	P:translation; P:methionine biosynthetic process; C:ribosome; F:heat shock protein binding; P:protein folding; C:integral to membrane; P:oligopeptide transport; F:structural constituent of ribosome; F:protein serine/threonine phosphatase activity; F:transporter activity; F:unfolded protein binding; F:cystathionine gamma-synthase activity; P:response to nematode; C:Golgi apparatus	EC:3.6.5.3; EC:2.5.1.48
42258_TGCAGGCCGTATCCACAAGGGAGTCTGTTCAACGTGGATGAAGGT_NODE_1_length_219_cov_9.360730	cytochrome p450 reductase	241	20	4.71E-11	6,565972222	5	C:endoplasmic reticulum membrane; F:NADPH-hemoprotein reductase activity; F:iron ion binding; F:FMN binding; P:electron transport	EC:1.6.2.4
42246_TGCAGTGGACTGAGTTATATCTTCTTCTTTCTTGGAAATCCATGA_NODE_1_length_248_cov_5.213710	retrotransposon unclassified	266	20	1.58E-06	4,815972222	3	P:DNA recombination; F:DNA binding; F:peroxidase activity
42243_TGCAGATAGCAAAATGTGGCAACAGTGAGACCTGGAGAATAACAA_NODE_1_length_290_cov_5.337931	lipid phosphate phosphatase 3	306	20	3.70E-16	6,753472222	2	F:phosphatidate phosphatase activity; C:membrane	EC:3.1.3.4
42215_TGCAGATGCACCGGAGGCGTCATAAGGTGCCGTGGAAATTGTTGA_NODE_1_length_243_cov_6.098765	nucleic acid binding	259	18	1.14E-04	6,909722222	19	F:growth factor activity; P:positive gravitropism; C:chloroplast; P:defense response to fungus, incompatible interaction; C:nucleus; F:nucleic acid binding; F:molecular_function; P:shoot development; F:transcription factor activity; P:response to fungus; F:nucleotide binding; P:regulation of transcription; F:zinc ion binding; C:intracellular; F:protein binding; C:plasma membrane; P:response to li…
42199_TGCAGGCACTCCTCCTTCCACCATATGGTTATCTGTGCTACTACC_NODE_1_length_419_cov_7.097852	pheres2	441	20	4.45E-33	4,875	1	F:protein binding
42194_TGCAGGGTGAACCAAGTTTCCATTTATTTGGTTTTATTATGTGTC_NODE_1_length_344_cov_5.915698	glucose-6-phosphate phosphate translocator chloroplast	364	20	1.83E-23	6,399305556	5	F:organic anion transmembrane transporter activity; C:endomembrane system; P:metabolic process; F:hydrolase activity; C:mitochondrion
42176_TGCAGAAAGCTAGTCAAAGGGTTAGATTAAAGGACTTGATGAAAA_NODE_1_length_257_cov_5.299611	predicted protein [Populus trichocarpa]	273	16	1.97E-09	5,125694444	1	F:molecular_function
42174_TGCAGAAGGATCACTCGGATTAAATTCAGGGTCAGTAGGAGCAGG_NODE_1_length_308_cov_7.048701	myb family transcription factor	330	20	5.39E-07	6,100694444	45	P:photosynthesis; P:response to salt stress; F:ubiquitin-protein ligase activity; F:copper ion binding; F:unfolded protein binding; F:transcription factor activity; P:regulation of transcription, DNA-dependent; F:acyltransferase activity; P:amino acid transport; C:membrane; F:ATP-dependent helicase activity; F:pectinesterase activity; P:protein ubiquitination; F:growth factor activity; F:RNA bind…
42167_TGCAGCATGTAGATTGCCTTCACTTTGTCCGAATCGAGACCCGTA_NODE_1_length_218_cov_5.605505	binding [Arabidopsis thaliana]	236	1	7.83E-06	4,652777778	6	C:endomembrane system; F:binding; C:chloroplast; P:biological_process; F:zinc ion binding; F:protein binding
42161_TGCAGTGTTTTTCATTGCCTGCCAACTCATTTGAATCAAGCATTT_NODE_1_length_248_cov_7.060484	tetratricopeptide repeat -containing protein	270	9	4.72E-11	5,285416667	5	F:binding; F:molecular_function; F:single-stranded DNA binding; P:biological_process; C:cellular_component
42160_TGCAGAGGACAGGAATAATTTAGAAAAGCTAACACTTGCTGTGCT_NODE_1_length_431_cov_6.064965	nucleolar gtp-binding	453	15	1.51E-17	5,060416667	1	F:GTP binding
42155_TGCAGTTTCTAAACCACAGGGATGAACATCGCAATTTTTAACAAA_NODE_1_length_318_cov_7.437107	peroxisome assembly	340	8	1.60E-11	6,111111111	5	P:protein import into peroxisome matrix; P:fatty acid beta-oxidation; P:photomorphogenesis; C:cytosol; C:endoplasmic reticulum
42141_TGCAGCACAATTACACCAATACCCTGAAGAGTGTAAACCACTGTC_NODE_1_length_340_cov_5.882353	glycerol-3-phosphate acyltransferase	360	20	4.69E-11	6,934027778	3	F:glycerol-3-phosphate O-acyltransferase activity; C:chloroplast; P:phospholipid biosynthetic process	EC:2.3.1.15
42083_TGCAGACTGCTGGGGAGATGTAATCCATAATGTCGATATGAATAT_NODE_1_length_347_cov_7.645533	adaptin n terminal	369	20	4.45E-41	6,597222222	11	C:COPI vesicle coat; F:nucleoside-triphosphatase activity; F:zinc ion binding; P:regulation of transcription; F:clathrin binding; F:DNA binding; P:protein targeting; F:nucleotide binding; F:coenzyme binding; C:chloroplast; C:nucleus	EC:3.6.1.15
42070_TGCAGTTTGTCATACTCGTCGAATGTTGGCCATCTTAGAGGCACT_NODE_1_length_406_cov_9.184729	gigantea	428	20	3.49E-30	4,670138889	10	P:regulation of circadian rhythm; P:positive regulation of long-day photoperiodism, flowering; P:response to cold; P:regulation of transcription; F:protein binding; P:response to blue light; P:temperature compensation of the circadian clock; P:response to hydrogen peroxide; P:flower development; C:nucleus
42030_TGCAGTTGGTGCTGAAGATGGTCTACCATTTGTACTGTCACGAAA_NODE_1_length_443_cov_7.602709	chromatin remodeling complex subunit	465	10	1.16E-41	4,715277778	2	F:nucleic acid binding; F:catalytic activity
41995_TGCAGATGATAAAAATAAATACAGCAATCCTTCCAAAAAAAATCA_NODE_1_length_293_cov_6.665529	hypothetical protein OsI_17534 [Oryza sativa Indica Group]	315	2	1.91E-09	5,694444444	1	C:plastid
41993_TGCAGTGTTCCAAGCAAGTTTTCAAGAGAAAGAAATGATAGATCC_NODE_1_length_219_cov_6.890411	retrotransposon unclassified	237	20	1.32E-21	4,958333333	4	F:hydrolase activity; F:peroxidase activity; F:DNA binding; P:DNA recombination	EC:1.11.1.7
41985_TGCAGATGATGATCCATTACCTGTAGTGGAGGCACTCCAAATTTC_NODE_1_length_389_cov_7.084833	predicted protein [Populus trichocarpa]	411	19	9.43E-12	4,247222222	1	C:cellular_component
41983_TGCAGATTGTAATGCATACATAATGGTTAAGGTTCCAAAAGAAAA_NODE_1_length_361_cov_8.360111	wee1 kinase	383	17	3.16E-15	5,784027778	14	F:1,4-beta-D-xylan synthase activity; P:cell cycle arrest; P:regulation of plant-type hypersensitive response; F:protein serine/threonine kinase activity; F:cellulose synthase activity; P:polysaccharide biosynthetic process; P:DNA replication checkpoint; F:ATP binding; F:carboxylesterase activity; P:plant-type cell wall biogenesis; P:shoot development; C:Golgi apparatus; P:defense response, incom…	EC:2.4.2.24; EC:2.7.11.0; EC:3.1.1.0; EC:3.1.1.1
41970_TGCAGAATGTGAAGCAGGCATTGGATTATTGGCCATCGAATCACC_NODE_1_length_266_cov_7.375940	microtubule organization protein	288	15	8.72E-13	6,611111111	6	C:phragmoplast; F:microtubule binding; C:preprophase band; C:cortical microtubule cytoskeleton; P:cell plate formation involved in plant-type cell wall biogenesis; C:spindle
41962_TGCAGGTTAACGAAGCTACCTCTGTACATTTTGCCATCACCTCCC_NODE_1_length_235_cov_5.451064	gras family transcription factor	251	20	3.67E-24	5,538194444	1	C:plastid
41960_TGCAGAGATTGATGAAGCACAAGCATGGTTGGGTGTTTAATGAAC_NODE_1_length_388_cov_8.533505	global transcription factor group	410	20	6.32E-24	4,836805556	8	P:DNA mediated transformation; P:aerobic respiration; C:mitochondrial respiratory chain complex III; F:ubiquinol-cytochrome-c reductase activity; F:DNA binding; P:signal transduction; F:receptor binding; C:nucleus	EC:1.10.2.2
41945_TGCAGATGGGCCATGCTTGGAGCTCTTGGGTGCGTCTTCCCTGAG_NODE_2_length_225_cov_30.120001	chlorophyll a b binding protein	247	20	1.07E-31	6,895833333	8	P:photosynthesis, light harvesting; C:photosystem II; F:magnesium ion binding; P:protein-chromophore linkage; F:chlorophyll binding; C:integral to membrane; C:chloroplast; C:photosystem I
41942_TGCAGAAGCCTATGGTATCTTCAGAAGCTCTGTTCAAAGTATACC_NODE_1_length_253_cov_6.656126	at1g69830 t17f3_14	273	20	1.32E-21	6,027777778	3	F:alpha-amylase activity; P:carbohydrate metabolic process; F:calcium ion binding	EC:3.2.1.1
41914_TGCAGGTGTACACCCGGTCAATGCACCTCACATACACACAACAAA_NODE_1_length_213_cov_6.375587	at1g45130 f27f5_20	233	20	3.53E-06	4,868055556	16	F:copper ion binding; F:cation binding; F:sequence-specific DNA binding; F:sugar binding; F:transcription factor activity; F:beta-galactosidase activity; F:hydrolase activity; C:nucleus; C:beta-galactosidase complex; P:carbohydrate metabolic process; F:oxidoreductase activity; F:catalytic activity; C:endomembrane system; P:metabolic process; F:hydrolase activity, acting on glycosyl bonds; P:regul…
41906_TGCAGAGAGGGTTGTTGCTTCGGTTTGAAGGGTCTGCACTTTCCT_NODE_1_length_292_cov_7.106164	protein	314	20	1.50E-12	5,298611111	1	F:DNA binding
41900_TGCAGACCACGACTTCAACATGCCTAAAACCCCCTCAAACGACAG_NODE_1_length_424_cov_7.985849	embryonic abundant	446	20	2.51E-28	5,163194444	1	C:chloroplast
41842_TGCAGCTTATTCAAGTCATTCCCGATAACTACTTGTGCCAACTCA_NODE_1_length_265_cov_9.143396	dna-damage inducible protein	287	12	1.22E-06	5,642361111	3	F:aspartic-type endopeptidase activity; P:metabolic process; P:ubiquitin cycle
41838_TGCAGTACCACCTGCCCATACGACTGTGACTACGCACAAATCTAC_NODE_1_length_367_cov_7.057221	ring finger	389	20	8.53E-13	6,493055556	2	F:zinc ion binding; F:protein binding
41830_TGCAGATACATGGGTGTTTTCCATGTGCATTCTTTGGTTGCTAAT_NODE_1_length_289_cov_9.401384	saur family protein	311	20	2.47E-12	6,190972222	3	P:response to auxin stimulus; C:intracellular; P:RNA processing
41809_TGCAGCCCTGTTGTATATCAGGCCATGATCATGGACTGGATGAGG_NODE_1_length_208_cov_7.663462	serine carboxypeptidase	228	20	3.65E-11	5,128472222	5	C:vacuole; F:carboxypeptidase C activity; C:cytoplasmic membrane-bounded vesicle; P:embryonic development ending in seed dormancy; P:proteolysis	EC:3.4.16.5
41796_TGCAGCCCCACTTGAATAGAAAATAACCATTCTGTAAACAAACAA_NODE_1_length_271_cov_7.645756	transcription regulator	293	20	3.18E-31	5,520833333	9	F:transcription regulator activity; F:binding; P:primary metabolic process; F:lyase activity; C:integral to membrane; F:protein serine/threonine phosphatase activity; C:endomembrane system; P:cellular metabolic process;
41780_TGCAGATTGATAAGGAGTATTAGAAACGATCAAGTCTTAATCACA_NODE_1_length_303_cov_5.996700	protein	323	20	4.76E-11	3,704861111	4	F:binding; P:cellular metabolic process; C:plastid; P:regulation of biological process
41767_TGCAGCGTAACCACTATCACTCCTTGTCGGCATTGGATAACACTT_NODE_1_length_326_cov_8.966258	protein	348	20	2.51E-28	4,701388889	6	P:regulation of cell division; P:embryonic development; P:nucleologenesis; C:nucleus; F:protein binding; C:chloroplast
41747_TGCAGTGGCATTTTCGTGACCCTGGATAGTCATAAAGGATAAAGC_NODE_1_length_350_cov_7.668571	oligopeptidase a	372	16	1.35E-05	6,120138889	20	F:protein transporter activity; C:chloroplast; C:nucleus; F:ATP binding; P:regulation of nitrogen utilization; C:membrane; F:metalloendopeptidase activity; C:nuclear pore; C:mitochondrion; F:FAD binding; F:nucleotide binding; P:proteolysis; C:cytoplasm; P:protein import into nucleus, docking; F:nucleoside-triphosphatase activity; P:defense response; F:transmembrane receptor activity; F:protein bi…
41737_TGCAGTATATGCAAAAATTGATATAAATGAAGACGATATGTAATT_NODE_1_length_411_cov_6.761557	protein kinase-like protein	433	20	1.66E-21	6,427083333	9	C:cytoplasm; C:nucleolus; P:protein amino acid phosphorylation; F:RNA binding; F:protein binding; P:phospholipid biosynthetic process; F:protein serine/threonine/tyrosine kinase activity; F:phosphatidyltransferase activity; C:membrane	EC:2.7.112.1
41729_TGCAGCTTGTGCAGTTTTCAGCTACAGACTATACAATTTCAGTGG_NODE_1_length_276_cov_12.739130	cationic peroxidase 2	298	20	2.59E-25	5,378472222	7	F:heme binding; C:extracellular region; P:hydrogen peroxide catabolic process; F:iron ion binding; F:peroxidase activity; F:calcium ion binding; P:electron transport	EC:1.11.1.7
41726_TGCAGGTTACATCTTCACCGCATTAATGGGTGCACAAAATCAGAT_NODE_1_length_361_cov_5.252078	ap2 erf domain-containing transcription factor	381	20	3.04E-26	4,798611111	13	F:RNA binding; F:signal sequence binding; P:regulation of transcription, DNA-dependent; P:chlorophyll biosynthetic process; P:protein import into chloroplast thylakoid membrane; P:branched chain family amino acid biosynthetic process; F:isopentenyl-diphosphate delta-isomerase activity; F:transcription activator activity; F:transcription factor activity; C:chloroplast stroma; P:isoprenoid biosynth…	EC:5.3.3.2
41711_TGCAGTAATAAACTTTGTTGGTTTACCAACTACAGCTGGTCCACA_NODE_1_length_263_cov_9.159696	protein cobra	285	20	5.11E-29	6,145833333	8	P:multidimensional cell growth; F:ubiquinol-cytochrome-c reductase activity; C:external side of plasma membrane; P:cellulose microfibril organization; C:mitochondrial respiratory chain complex III; P:aerobic respiration; C:plant-type cell wall; C:anchored to plasma membrane	EC:1.10.2.2
41697_TGCAGCCATGGCGGCTCAGTTGGTTTGGACCCCGATCGATGTGGT_NODE_1_length_283_cov_8.795053	mitochondrial carrier-like protein	305	20	2.40E-23	5,048611111	7	P:defense response; P:mitochondrial transport; F:amine transmembrane transporter activity; C:mitochondrial inner membrane; F:nucleotide binding; C:chloroplast outer membrane; P:amino acid transport
41694_TGCAGTTCCATGCTCTTCTAGAAACCTTTCAACATGGAACATATC_NODE_1_length_383_cov_6.378590	fyve finger-containing phosphoinositide	405	20	9.47E-28	6,559027778	12	P:protein amino acid dephosphorylation; F:zinc ion binding; C:mitochondrion; P:regulation of transcription; C:protein serine/threonine phosphatase complex; F:glycolate oxidase activity; F:1-phosphatidylinositol-4-phosphate 5-kinase activity; F:protein serine/threonine phosphatase activity; F:protein binding; F:transcription factor activity; C:endomembrane system; C:nucleus	EC:2.7.1.68
41692_TGCAGCTCAACTTTTACCTAGCAACTTGTTCAGAGCTCTTTGACC_NODE_1_length_400_cov_5.382500	bzip family transcription factor	422	20	6.41E-32	5,201388889	8	P:defense response; P:protein folding; P:regulation of transcription, DNA-dependent; F:lipid binding; P:lipid transport; F:protein binding; F:transcription factor activity; C:membrane
41689_TGCAGAGTTCCGATACTACATTTTTTCAAAGGAGTTGCCATTGGT_NODE_1_length_379_cov_6.609499	senescence-inducible chloroplast stay-green protein 1	401	20	1.17E-09	5,708333333	2	C:chloroplast; P:chlorophyll catabolic process
41686_TGCAGGTTTATCTTCATCAAGAAGTAGAAGAACACGATCCCTTCC_NODE_1_length_338_cov_5.976331	protein	358	20	1.01E-29	4,989583333	3	F:receptor activity; F:GTP binding; F:calmodulin binding
41676_TGCAGCAGGAATTGAAAAAGGAATTATTTTTTAATAATACCGGGT_NODE_1_length_276_cov_5.365942	rf2 protein	292	20	1.53E-09	5,986111111	4	F:nucleoside-triphosphatase activity; F:ATP binding; C:chromoplast; C:chloroplast	EC:3.6.1.15
41674_TGCAGAAACATGTACATATAATCATCCAAATCCTTCCGGTTGCAA_NODE_1_length_276_cov_6.735507	protein	296	20	2.88E-16	6,392361111	7	F:UDP-3-O-[3-hydroxymyristoyl] N-acetylglucosamine deacetylase activity; C:endomembrane system; C:nucleus; P:release of virus from host; P:lipid A biosynthetic process; P:response to heat; C:mitochondrion
41671_TGCAGCCCGTAACAGATCCCCAGCACAAAGATGCCGTTTTTTTCA_NODE_1_length_208_cov_6.120193	gmp synthetase	224	20	1.95E-12	5,666666667	25	C:vacuolar membrane; F:proton-transporting ATPase activity, rotational mechanism; P:protein amino acid phosphorylation; P:glutamine metabolic process; F:phospholipase C activity; F:protein binding; P:protein amino acid prenylation; F:hydrogen ion transporting ATP synthase activity, rotational mechanism; F:transferase activity, transferring hexosyl groups; P:cellular amino acid biosynthetic proces…	EC:3.6.3.14; EC:2.4.1.0; EC:2.7.10.0; EC:6.3.5.2; EC:1.4.3.5
41648_TGCAGTCTTGTAGGTTGGACCAACCTTGATGTACTTGGTACAATA_NODE_1_length_323_cov_7.739938	glutamate-gated kainate-type ion channel receptor subunit 5	345	20	1.64E-19	5,357638889	5	C:cytoplasmic membrane-bounded vesicle; F:extracellular-glutamate-gated ion channel activity; P:ion transport; F:ionotropic glutamate receptor activity; C:integral to membrane
41624_TGCAGAGACCAAAACTTTTCCAGGGTTTCAGATATATTCATTTAA_NODE_1_length_318_cov_5.496855	pdf1b (peptide deformylase 1b) iron ion binding peptide deformylase	336	10	2.17E-08	6,381944444	4	F:iron ion binding; F:peptide deformylase activity; C:chloroplast; P:translation	EC:3.5.1.88; EC:3.6.5.3
41621_TGCAGTTCAAAATATATATTAGAAAATTAGCCCAGCATACACATA_NODE_1_length_343_cov_5.781341	protein kinase	365	20	7.79E-17	6,527777778	9	P:response to sucrose stimulus; F:protein serine/threonine kinase activity; P:regulation of timing of transition from vegetative to reproductive phase; F:ATP binding; F:protein binding; F:protein tyrosine kinase activity; P:gibberellin biosynthetic process; C:endoplasmic reticulum membrane; P:protein amino acid phosphorylation	EC:2.7.11.0; EC:2.7.10.0
41605_TGCAGATGAGAGAGTCCCTCCAGTTGGCTACACGTGAAGCGTACA_NODE_1_length_273_cov_11.205129	desacetoxyvindoline 4-	295	20	3.18E-15	4,975694444	1	F:binding
41604_TGCAGGATAACTTCTCACCTTTGCATTTTTCTTTTTTGATAAATT_NODE_1_length_293_cov_5.767918	auxin response factor 7a	311	20	1.32E-11	6,597222222	8	P:regulation of transcription, DNA-dependent; P:response to hormone stimulus; P:transcription; P:auxin mediated signaling pathway; P:regulation of transcription; F:protein dimerization activity; F:DNA binding; C:nucleus
41599_TGCAGATGCAAGGTCCGTAATCAGACTATGATCCTGAAAATCGAA_NODE_2_length_280_cov_6.203571	esterase lipase thioesterase	298	20	7.56E-09	5,888888889	1	F:catalytic activity
41597_TGCAGTTGAACCAGAGACCAATTTTTGGAATTCAAGAGATGATTA_NODE_1_length_277_cov_6.050541	protein	297	20	3.50E-22	5,413194444	1	C:small nucleolar ribonucleoprotein complex
41583_TGCAGTACTTCGGGACCCTTCTGACGAAGGGAAAACTGAATGCAT_NODE_1_length_440_cov_6.318182	clathrin heavy	462	20	1.30E-16	4,298611111	6	P:cellular process; C:intracellular membrane-bounded organelle; C:cytoplasmic part; P:metabolic process; F:structural molecule activity; C:membrane
41556_TGCAGTTTTCTTGAATACCTTCTTGAGAGCCTTTATTTCAGCTAG_NODE_1_length_377_cov_7.633952	3-oxoacyl-synthase i	399	6	7.36E-04	4,652777778	1	C:plastid
41550_TGCAGGTACATGTCTCCTTGGCAGGGAATAAACACATTCGTGTTA_NODE_1_length_333_cov_5.378378	purple acid phosphatase-like protein	353	20	2.27E-29	5,697916667	2	C:cytoplasmic membrane-bounded vesicle; C:plastid
41536_TGCAGATGGAAGACGAGTGACCCAAGCTATGAGTGAGTATTCTCT_NODE_2_length_318_cov_6.522013	protein cobra	340	20	1.14E-25	6,506944444	1	C:cytoplasmic membrane-bounded vesicle
41514_TGCAGAAAATGGCAGAGGTTTGTCTAACATTACCTATTTGATTTT_NODE_1_length_388_cov_6.914948	oxysterol-binding protein	410	20	4.11E-15	6,253472222	9	F:oxysterol binding; P:hyperosmotic salinity response; C:endomembrane system; P:response to cold; F:copper ion binding; P:steroid metabolic process; P:amino acid transport; C:integral to membrane; P:double fertilization forming a zygote and endosperm
41507_TGCAGCTTCATCACCTGAAACATCATTACTAATCTTTGACTTTTT_NODE_1_length_232_cov_7.525862	heat shock protein 70 -interacting	254	20	5.86E-25	5,59375	1	F:binding
41485_TGCAGAAAGGCTTAACTATTAAGGGATCTATATTGACATCGATAC_NODE_1_length_244_cov_5.762295	protein	260	16	4.48E-09	5,872222222	11	F:translation initiation factor activity; P:translational initiation; C:eukaryotic translation initiation factor 2B complex; F:zinc ion binding; C:integral to membrane; P:response to cold; P:hyperosmotic salinity response; C:chloroplast inner membrane; F:protein binding; C:endomembrane system; F:GTP binding
41478_TGCAGAGATGGCTGCACCTTTTCTATATGTTCCTACTCTACCTCC_NODE_1_length_331_cov_5.465257	lupus la	353	20	5.73E-08	5,444444444	7	F:molecular_function; P:vesicle-mediated transport; C:integral to membrane; P:biological_process; C:cellular_component; C:plasma membrane; P:transport
41467_TGCAGATCAAAATGTGTAAAGATGTCATTCTTTCCTTCTGGCTTC_NODE_1_length_269_cov_5.468401	protein	287	20	2.63E-17	4,909722222	5	P:oligopeptide transport; F:hydrolase activity, acting on glycosyl bonds; P:protein targeting; C:membrane; F:transporter activity
41465_TGCAGCATCGTTGCTTAGGACCATCGTTCAAATCGTTCATACCTG_NODE_1_length_256_cov_7.203125	calcium-dependent protein kinase	276	20	1.36E-10	6,038194444	5	P:protein amino acid phosphorylation; F:calcium ion binding; F:ATP binding; F:protein serine/threonine kinase activity; C:plastid	EC:2.7.11.0
41460_TGCAGCCGGAAGGCTGGTTGCCAATGCATCGCTGTTTGGGTTTGC_NODE_1_length_211_cov_7.644550	protein	229	20	1.53E-17	5,256944444	6	F:ubiquitin-specific protease activity; F:subtilase activity; F:binding; P:defense response; P:proteolysis; C:membrane
41448_TGCAGCTGCCCTGTGCTCCACCGTAGCTGGCACGCCTGAGGTTAT_NODE_1_length_370_cov_5.308108	protein	390	9	1.72E-05	6,488888889	19	P:cell division; F:unfolded protein binding; C:chloroplast; C:protein complex; P:ubiquitin cycle; C:late endosome; C:nucleus; F:molecular_function; F:transporter activity; F:heat shock protein binding; C:early endosome; P:mRNA processing; F:ubiquitin binding; P:base-excision repair; P:protein folding; P:transport; P:trichome branching; C:ESCRT I complex; C:cellular_component
41438_TGCAGAGTTTGCTTGTAAGAGGCATAATTAATTATCCTAACAAAG_NODE_1_length_239_cov_6.154812	beta-amyrin synthase	255	20	6.68E-21	6,263888889	3	F:isomerase activity; F:lyase activity; P:metabolic process
41410_TGCAGCCGTACGATATTCTGTAATACAATTTAACAGATTTCTTGT_NODE_1_length_352_cov_7.102273	heat-shock protein 105	374	20	1.54E-09	5,614583333	4	P:protein folding; F:nucleic acid binding; F:ATP binding; P:lipid metabolic process
41392_TGCAGGTGAGCGTAGATGGTTTGCTTTGCTGTACGATTTCAAGTG_NODE_1_length_362_cov_8.651934	cyp	384	20	6.11E-27	4,177083333	13	P:sepal formation; P:leaf formation; F:histone binding; P:carpel development; P:leaf shaping; P:regulation of flower development; P:leaf vascular tissue pattern formation; P:stamen development; P:meristem structural organization; P:regulation of root meristem growth; P:regulation of histone methylation; F:chromatin binding; C:nucleus
41382_TGCAGACCATACAAAGATCCCACCGAGCTTCCCTTCACTTTTCAG_NODE_1_length_220_cov_7.513637	chitinase 1	238	20	5.56E-20	6,003472222	5	F:nutrient reservoir activity; F:chitinase activity; P:chitin catabolic process; F:cation binding; F:chitin binding	EC:3.2.1.14
41380_TGCAGCATGCTATGTGGGTTGTACTTGGGTTTTGCAAGATTGTAC_NODE_1_length_345_cov_6.452174	dna binding	367	20	2.46E-23	5,260416667	4	F:binding; P:embryonic development ending in seed dormancy; P:metabolic process; F:catalytic activity
41378_TGCAGGAGAGTCAGCCATTGTTGAAGGTGATAACATAAATGATGA_NODE_1_length_270_cov_6.448148	digalactosyldiacylglycerol synthase 1	288	20	4.32E-20	6,274305556	6	P:galactolipid biosynthetic process; P:nodulation; F:digalactosyldiacylglycerol synthase activity; P:photosystem I stabilization; C:chloroplast; C:membrane	EC:2.4.1.241
41365_TGCAGCTCTAGCAACAAAACCACCCATAGAGTGGCCAACCAATAT_NODE_1_length_225_cov_9.217778	gpi inositol-deacylase pgap1-like protein	247	4	2.56E-09	5,677083333	2	C:cytoplasmic membrane-bounded vesicle; C:membrane
41357_TGCAGATCGTTAGCTTACTCCACACAACTACACACAAGCACGATT_NODE_1_length_228_cov_5.942983	predicted protein [Populus trichocarpa]	244	5	8.28E-08	5,625	7	C:endomembrane system; F:binding; C:chloroplast; P:biological_process; F:zinc ion binding; P:aromatic amino acid family biosynthetic process; F:3-dehydroquinate synthase activity
41350_TGCAGAAGACCCTAGGGTTTACCGATACTGTTATGGAAGCTTCTA_NODE_1_length_231_cov_6.961039	beta-ketoacyl- synthase	251	20	7.94E-11	5,4375	1	F:acyltransferase activity
41348_TGCAGTTGGTGTCAACATGGGAATAGAACGTGTATTCAAAATAAC_NODE_1_length_279_cov_5.028674	protein transport protein	295	20	4.60E-06	5,444444444	12	F:heme binding; F:iron ion binding; F:electron carrier activity; F:protein kinase activity; P:protein amino acid phosphorylation; F:zinc ion binding; F:ATP binding; C:COPII vesicle coat; F:heat shock protein binding; P:ER to Golgi vesicle-mediated transport; P:intracellular protein transport; F:protein binding
41346_TGCAGCCTTGAGAGCCTTAACTGCCTTTGATCTGGAAACCCCGGC_NODE_1_length_242_cov_5.227273	nascent polypeptide associated complex alpha	260	19	1.64E-11	6,579166667	1	C:endomembrane system
41337_TGCAGTAACACCATGGTCGAGTTCGGTGCCACACTGTCCTGTAAA_NODE_1_length_240_cov_6.370833	protein	258	20	1.59E-22	6,045138889	2	P:proteolysis; F:cysteine-type endopeptidase activity	EC:3.4.22.0
41330_TGCAGAATCAACCTGTCTATATGCCTTGCAGAAAACCTAAAAGAC_NODE_1_length_355_cov_8.523944	protein	377	19	4.76E-11	6,538888889	6	P:dicarboxylic acid transport; F:sodium:dicarboxylate symporter activity; C:intracellular; F:RNA binding; C:membrane; F:zinc ion binding
41311_TGCAGCAAATATTGTTGCAATATACTTGCACTTGCTTTCTGAAAA_NODE_1_length_403_cov_6.186104	brassinosteroid insensitive 1-associated receptor kinase 1 expressed	425	20	2.36E-10	5,666666667	10	P:translation; C:ribosome; F:structural constituent of ribosome; P:anion transport; C:mitochondrial outer membrane; F:voltage-gated anion channel activity; F:kinase activity; C:endomembrane system; P:protein amino acid phosphorylation; F:5S rRNA binding	EC:3.6.5.3
41305_TGCAGTGCTCACAAGCAACAACACCATCAGGAAGATTGAACCAAA_NODE_1_length_354_cov_6.935028	predicted protein [Populus trichocarpa]	376	5	3.08E-10	4,236111111	4	C:endomembrane system; F:molecular_function; P:biological_process; C:cellular_component
41295_TGCAGACAGGAATCGAACACAGGCTGCAAGTCCAGCAAGAAGGTG_NODE_1_length_360_cov_8.263889	protein	382	16	9.41E-30	5,842361111	6	F:SNAP receptor activity; P:ubiquitin-dependent protein catabolic process; P:cellular membrane fusion; P:intracellular protein transport; F:ubiquitin-protein ligase activity; C:membrane	EC:6.3.2.19
41286_TGCAGGGTATTTCTTAAGGACAAATGCCTGAATATTTTAGCAAAC_NODE_1_length_381_cov_5.968504	auxin-induced protein	403	20	5.60E-12	4,590277778	1	C:membrane
41285_TGCAGTACTTGCTCCTTCACGTAAACAAAGAAGAATACCCTGGAA_NODE_1_length_255_cov_5.062745	complete clone: rafl24-09-	271	5	2.54E-14	5,694444444	2	C:cytoskeleton; P:phagocytosis
41280_TGCAGGATCTTCCCTACTTTTCCATGAAGTAATAACCTGCCCTCT_NODE_1_length_319_cov_7.874608	s-locus-specific glycoprotein s6	341	20	5.66E-25	5	2	C:membrane; F:protein kinase activity
41249_TGCAGATGCACTAGATGTGTACACAACTTTCTTTACCGTCTTTGA_NODE_1_length_351_cov_14.333333	nad-dependent epimerase dehydratase	373	20	3.91E-13	4,0625	5	P:carboxylic acid metabolic process; P:cellular biosynthetic process; P:primary metabolic process; F:coenzyme binding; F:catalytic activity
41247_TGCAGGATGGAATGCTAACCTGATACATAGATATATACTATCTAA_NODE_1_length_237_cov_5.012658	unconventional myosin	255	18	1.26E-11	6,011111111	5	F:actin binding; C:myosin complex; F:ATP binding; F:motor activity; P:actin filament-based movement
41204_TGCAGTTTGCTTATAGAATTTGAGTATAACTATGTTTTTTGGTTT_NODE_1_length_331_cov_8.181269	at3g01640 f4p13_18	353	20	5.61E-12	5,625	16	P:transport; F:poly(U) RNA binding; P:GPI anchor biosynthetic process; C:integral to membrane; P:telomere maintenance; P:regulation of transcription; F:DNA binding; F:ubiquitin-protein ligase activity; F:ATP binding; P:protein ubiquitination; P:phosphorylation; C:ubiquitin ligase complex; C:nuclear chromosome, telomeric region; F:galactokinase activity; C:chloroplast; C:endoplasmic reticulum memb…	EC:6.3.2.19; EC:2.7.1.6
41196_TGCAGCTACTTTCAGACAAGCAGTGGTCTGAATCAATTTAGATCA_NODE_1_length_333_cov_6.033033	protein	355	20	1.12E-28	6,3125	9	P:microtubule-based movement; C:microtubule associated complex; C:endomembrane system; C:Golgi apparatus; F:mannosyl-oligosaccharide 1,2-alpha-mannosidase activity; F:calcium ion binding; P:metabolic process; C:chloroplast; F:microtubule motor activity	EC:3.2.1.113
41192_TGCAGCTGCTGATTCTGAAGTAACGCTTTTGTTTTGCTTATTGCC_NODE_1_length_308_cov_7.409091	wd and tetratricopeptide repeat	330	10	2.86E-08	5,923611111	3	C:endomembrane system; F:oxygen binding; F:nucleotide binding
41171_TGCAGATGGACTTTTCCTTTCTGGGTTTGCAGTCTCTATCGACGA_NODE_1_length_271_cov_6.335793	plasma membrane-type calcium atpase	289	20	1.58E-30	6,09375	22	F:signal transducer activity; P:proton transport; F:calcium channel activity; P:calcium ion transport; P:regulation of transcription, DNA-dependent; F:isopenicillin-N synthase activity; F:calcium ion binding; C:integral to membrane; C:endoplasmic reticulum membrane; C:chloroplast inner membrane; F:folic acid transporter activity; ; F:iron ion binding; F:transcription factor activity; F:shikimate …	EC:1.21.3.1; EC:2.7.1.71; EC:3.6.3.8
41170_TGCAGAGCTCAAAGCAAGCTGCAAGTGAATTTCTGGGACAGGTAA_NODE_1_length_357_cov_5.725490	nucleic acid binding	379	9	2.05E-22	5,347222222	1	F:binding
41168_TGCAGATAAAGCAGAGTAAATCGAAAATATATCAAGCCTAACCAA_NODE_1_length_281_cov_6.501780	cytochrome p450	301	20	8.25E-40	6,461805556	20	P:coumarin biosynthetic process; P:red, far-red light phototransduction; P:flavonoid biosynthetic process; C:mitochondrion; C:integral to membrane; P:methylglyoxal catabolic process to D-lactate; P:mitochondrial genome maintenance; P:circadian rhythm; C:microsome; F:transcription factor activity; P:negative regulation of DNA recombination; F:heme binding; P:lignin biosynthetic process; F:single-s…	EC:3.1.2.6
41165_TGCAGCATCAATGGAAGATGTTTTGGCCAACTTGATCAGAGGCTT_NODE_1_length_234_cov_10.119658	protein	256	14	3.10E-26	5,6	2	F:binding; C:plastid
41160_TGCAGTATCACCAAAATCCAACTTGAGGCATCTCAAAAGAGTATG_NODE_1_length_351_cov_5.868946	protein coq10 a	371	20	4.96E-08	5,680555556	3	P:vesicle-mediated transport; C:mitochondrion; C:chloroplast
41156_TGCAGCTCCCACTTTACAGACAGATTTATACAGTCACTACTCACT_NODE_1_length_315_cov_5.244444	plant synaptotagmin	333	12	3.36E-09	3,454861111	3	C:endomembrane system; F:molecular_function; P:biological_process
41127_TGCAGGGGCGAGGGCGGAAGCAATAATACCACGAAGGCAACTATG_NODE_1_length_312_cov_5.480769	cytochrome p450	330	20	3.97E-26	4,819444444	1	F:binding
41112_TGCAGGTTGAGTATCCACAAAATGTTCATTTAATTCGTGGGAATC_NODE_1_length_352_cov_8.281250	kelch repeat-containing protein serine threonine phosphoesterase family protein	374	20	5.24E-34	6,833333333	4	F:hydrolase activity, hydrolyzing O-glycosyl compounds; C:endomembrane system; P:carbohydrate metabolic process; F:protein serine/threonine phosphatase activity	EC:3.2.1.0
41109_TGCAGCTTGCTGCTGAAATACGTGTGCCAGTGAGAAACACACACG_NODE_1_length_395_cov_5.362025	sorting and assembly machinery	415	20	2.02E-14	6,430555556	4	F:P-P-bond-hydrolysis-driven protein transmembrane transporter activity; C:chloroplast outer membrane; P:intracellular protein transport; C:integral to membrane
41098_TGCAGTACATGCATGGGCTTCGGGCAATGTTGAGAAGTCATTAGC_NODE_1_length_239_cov_5.669456	acyl- oxidase	255	14	1.31E-05	6,289583333	10	P:fatty acid beta-oxidation; C:peroxisome; P:fatty acid metabolic process; F:oxidoreductase activity, acting on the CH-CH group of donors; F:acyl-CoA oxidase activity; F:FAD binding; F:acyl-CoA dehydrogenase activity; P:electron transport; F:oxidoreductase activity; P:metabolic process
41072_TGCAGTCTCATTGTAGGTTCTCACTGGCATCCTACAACAATGCAA_NODE_1_length_256_cov_6.617188	multidrug pheromone mdr abc transporter family	276	20	1.04E-10	6,892361111	11	C:Golgi membrane; C:endoplasmic reticulum membrane; P:drug transmembrane transport; F:hydrolase activity, acting on carbon-nitrogen (but not peptide) bonds, in linear amides; F:ATPase activity, coupled to transmembrane movement of substances; F:drug transmembrane transporter activity; C:plasma membrane; C:integral to membrane; C:nucleus; P:ceramide metabolic process; F:antiporter activity	EC:3.5.1.0
41046_TGCAGAATAGCTAACATTCCCGGGATCTTCATGAAGCATGTTATA_NODE_2_length_325_cov_6.806154	26s proteasome aaa-atpase subunit rpt4a	347	20	9.00E-18	6,614583333	11	C:protein complex; F:growth factor activity; F:ATPase activity; F:DNA binding; P:protein catabolic process; F:ATP binding; F:magnesium ion binding; F:lyase activity; C:nucleus; C:cytosol; P:regulation of transcription, DNA-dependent
41021_TGCAGGAAAAATACGAGGCTCATCACAAATGTAGATACACTTTGG_NODE_1_length_263_cov_9.927756	protein	285	20	1.77E-05	6,3125	1	C:plastid
41010_TGCAGGCATTTGAGGAAAAGCCTTCAGGCAACTGTTGAATCGGTT_NODE_1_length_391_cov_5.005115	conserved hypothetical protein [Ricinus communis]	409	13	2.41E-07	5,614583333	6	C:endomembrane system; C:mitochondrion; F:molecular_function; C:chloroplast; P:cell adhesion; P:biological_process
40990_TGCAGATCACACAGTCGGTTTCACAGTCTGTACAGCCACTTATTT_NODE_1_length_402_cov_6.203980	aspartic proteinase asp1	424	20	7.09E-15	3,538194444	1	P:metabolic process
40968_TGCAGTCGACTTATAATCTCCCGTTATCACCAACACTTTTATTCC_NODE_1_length_305_cov_7.147541	calcium-transporting atpase endoplasmic reticulum-	327	20	2.51E-12	5,482638889	7	F:calcium-transporting ATPase activity; C:integral to endoplasmic reticulum membrane; F:calcium ion binding; F:ATP binding; P:calcium ion transport; F:magnesium ion binding; P:metabolic process	EC:3.6.3.8
40946_TGCAGGCAAGAACATTTTAAAATTTGCATCAAGAGTAAAATAAAA_NODE_1_length_232_cov_5.853448	phosphatidylinositol 4-	248	12	2.48E-12	5,798611111	1	P:protein amino acid phosphorylation
40935_TGCAGGATGTGATGCACTTGCATGTGCGGTATGTCTTCTTTGTTT_NODE_1_length_332_cov_8.572289	aminoalcoholphosphotransferase	354	19	8.91E-10	5,438888889	3	C:membrane; F:phosphotransferase activity, for other substituted phosphate groups; P:phospholipid biosynthetic process	EC:2.7.8.0
40920_TGCAGTGACAAACAAATCAAATTATGCAAGTTTTGAAACAATATC_NODE_1_length_410_cov_6.546341	protein	432	20	2.61E-33	6,416666667	10	P:leaf morphogenesis; F:phosphoinositide binding; F:protein binding; P:xylem and phloem pattern formation; P:regulation of GTPase activity; F:FMN binding; P:phloem or xylem histogenesis; F:ARF GTPase activator activity; C:trans-Golgi network transport vesicle; C:integral to membrane
40917_TGCAGGCACTAGTGAAGGTGGTGCTGCTGTTTTTAAGCTGGAATA_NODE_1_length_293_cov_6.952219	aspartate-trna ligase	315	20	6.70E-20	6,131944444	16	P:defense response; F:heat shock protein binding; F:calmodulin binding; F:adenyl-nucleotide exchange factor activity; P:cell death; P:protein folding; C:integral to membrane; F:chaperone binding; P:aspartyl-tRNA aminoacylation; F:ATP binding; F:aspartate-tRNA ligase activity; C:mitochondrial matrix; F:protein homodimerization activity; C:chloroplast outer membrane; P:protein transport; F:GTP bind…	EC:6.1.1.12
40911_TGCAGAACTTCATTCTGAGACTCCATTCCGGTCTCAGATTTTATT_NODE_1_length_339_cov_9.539823	histone acetyltransferase	361	16	2.24E-21	4,188194444	1	F:binding
40908_TGCAGCAGCTGAACCCTATGACTCTGTTTCTTGTGCTTTTGTATC_NODE_1_length_236_cov_6.521186	protein	252	17	1.14E-20	6,090972222	2	C:membrane; F:nucleotide binding
40893_TGCAGTTGTGATCCAAAGCACGTTACAGATGGAGTCTTTCGATAG_NODE_1_length_240_cov_11.904166	3 -n-debenzoyl-2 -deoxytaxol n-	262	20	1.10E-15	4,416666667	1	F:transferase activity
40892_TGCAGTGGAGATTCACGGGCTACTGAGGATGATTTACATAACTTA_NODE_1_length_283_cov_8.862191	nucleolar protein gar2-related	305	17	7.24E-20	4,640277778	8	C:endomembrane system; F:molecular_function; P:vesicle-mediated transport; C:chloroplast; C:integral to membrane; P:biological_process; C:cellular_component; P:transport
40878_TGCAGCTGATGGAAACAAGTTAGTTCACAAAGCAGATCTAAAATT_NODE_1_length_368_cov_6.605978	protein	390	20	1.07E-15	5,395833333	1	C:plastid
40857_TGCAGCCCATGAGCCCAAGCTCGGTCAAACAAGTGAGCGTGGTCT_NODE_1_length_301_cov_7.106312	udp-glucose 6- expressed	323	20	3.28E-28	6,565972222	8	P:protein amino acid phosphorylation; C:endomembrane system; F:NAD or NADH binding; F:protein kinase activity; F:UDP-glucose 6-dehydrogenase activity; P:electron transport; F:ATP binding; C:chloroplast	EC:1.1.1.22
40843_TGCAGCATCTGGAAGCTTATGGCAAGATGCTATATCAAGATCATG_NODE_2_length_260_cov_7.165385	protein	280	16	1.40E-23	5,495138889	6	F:SNAP receptor activity; P:ubiquitin-dependent protein catabolic process; P:cellular membrane fusion; P:intracellular protein transport; F:ubiquitin-protein ligase activity; C:membrane	EC:6.3.2.19
40802_TGCAGATGCTAACCGTATGCAATTGAATGCAGGTATCTTCATAAG_NODE_1_length_337_cov_9.130564	histidine kinase cytokinin receptor	359	11	5.14E-14	5,827083333	10	P:embryonic root morphogenesis; P:protein amino acid phosphorylation; P:response to water deprivation; F:phosphoprotein phosphatase activity; F:protein histidine kinase activity; F:protein binding; F:cytokinin receptor activity; P:regulation of seed germination; P:regulation of shoot development; F:osmosensor activity	EC:3.1.3.16; EC:2.7.13.3
40801_TGCAGAACTCTACACGGCATTGCTTGCTGCTTACTGCCGGAGTAA_NODE_1_length_340_cov_9.447059	pentatricopeptide repeat-containing	362	20	4.96E-45	5,649305556	9	F:ATPase activity, coupled to transmembrane movement of substances; C:endomembrane system; F:protein binding; P:embryonic development ending in seed dormancy; P:transport; F:ATP binding; C:integral to membrane; C:chloroplast; F:zinc ion binding
40795_TGCAGGAAAAGAATAAAACGAAATGCCATAAATATAATATGAACC_NODE_1_length_342_cov_5.818714	lysine ketoglutarate reductase trans-splicing related 1	362	15	4.85E-08	5,722222222	2	C:mitochondrion; C:cytoplasmic membrane-bounded vesicle
40772_TGCAGAGAACTCTTCGGTCGCTTTGAAAAGCCTTGCATATGAAAT_NODE_1_length_283_cov_9.166078	protein	305	20	2.75E-19	4,895833333	4	P:protein amino acid phosphorylation; F:ATP binding; F:protein serine/threonine kinase activity; C:mitochondrion	EC:2.7.11.0
40767_TGCAGTACTTCCTCCAGTAGGAGAAAAATAACCAAGAAGCACATT_NODE_1_length_344_cov_6.145349	histone acetyltransferase	364	20	3.42E-46	6,222222222	10	F:transcription cofactor activity; F:H3 histone acetyltransferase activity; C:nuclear membrane; P:regulation of transcription, DNA-dependent; P:base-excision repair; P:flower development; F:phosphatase activity; P:response to auxin stimulus; P:protein amino acid acetylation; P:mRNA export from nucleus	EC:3.1.3.0
40764_TGCAGCAAACTTCAACCACTGATGTAAATACTGTAAACGCAATCA_NODE_1_length_388_cov_5.938144	cation chloride cotransporter	410	20	9.13E-23	6,447916667	4	F:cation:chloride symporter activity; C:integral to membrane; P:sodium ion transport; P:chloride transport
40757_TGCAGCTAGCAAGTCCTTGACAGTGATTTGGCGGTGCAAAACACA_NODE_1_length_411_cov_6.532847	outward rectifying potassium channel	433	20	2.39E-39	5,1875	10	C:plant-type vacuole membrane; F:calcium ion binding; P:cellular macromolecule metabolic process; P:regulation of transcription, DNA-dependent; P:biosynthetic process; F:receptor binding; F:G-protein coupled photoreceptor activity; F:outward rectifier potassium channel activity; F:kinase activity; P:signal transduction
40736_TGCAGTCTCTTAAAAGTCTCTTGTTTCTTATCCTCCACAATATCA_NODE_1_length_215_cov_5.446512	vacuolar proton	229	20	2.44E-15	6,520833333	11	P:reductive pentose-phosphate cycle; C:plant-type vacuole membrane; F:zinc ion binding; C:mitochondrion; F:triose-phosphate isomerase activity; F:ATPase activity; F:protein binding; P:regulation of ethylene biosynthetic process; F:nicotianamine synthase activity; C:chloroplast; P:proton transport	EC:5.3.1.1; EC:2.5.1.43
40701_TGCAGCTAGGTATGGTGACTGATTATAATTTTGTTGTCTTTATTG_NODE_1_length_407_cov_6.358722	ap2 domain-containing transcription factor	429	20	6.76E-31	6,784722222	21	F:zinc ion transmembrane transporter activity; F:iron ion transmembrane transporter activity; P:zinc ion transport; P:manganese ion transport; P:regulation of transcription, DNA-dependent; P:cadmium ion transport; F:manganese ion transmembrane transporter activity; P:organ morphogenesis; P:cellular iron ion homeostasis; P:plant-type cell wall modification during multidimensional cell growth; P:ir…
40697_TGCAGCTTGGTAATCCTCGAGTGCGAGATAAAACCACGCCCGTAG_NODE_1_length_421_cov_7.066508	protein	443	20	4.59E-38	5,135416667	6	F:protein binding, bridging; P:stem cell division; P:nucleus organization; P:regulation of ethylene biosynthetic process; P:SCF-dependent proteasomal ubiquitin-dependent protein catabolic process; C:nucleoplasm
40696_TGCAGTCCATGGAAATCTTTACGGAACTAGCATAGAAGCTGTTGA_NODE_1_length_351_cov_6.774929	guanylate kinase	373	20	4.61E-14	6,545138889	2	F:guanylate kinase activity; P:nucleotide metabolic process	EC:2.7.4.8
40695_TGCAGATTCAGTTGTATCGCACATGCCAAGGCTGCAATGCCTGAG_NODE_1_length_202_cov_6.549505	ein3-binding f-box protein 2	218	20	3.02E-21	5,211805556	4	F:protein binding; P:ubiquitin-dependent protein catabolic process; C:nucleus; C:SCF ubiquitin ligase complex
40659_TGCAGTTCTTATATGTTTCAGCCTAACACCAAGTTAGGGGGTTAC_NODE_2_length_262_cov_5.393130	protein	280	20	1.18E-22	6,055555556	10	P:leaf morphogenesis; F:phosphoinositide binding; F:protein binding; P:xylem and phloem pattern formation; P:regulation of GTPase activity; F:FMN binding; P:phloem or xylem histogenesis; F:ARF GTPase activator activity; C:trans-Golgi network transport vesicle; C:integral to membrane
40641_TGCAGGACTGGGTAGGGGAGAGGAAGACGGTAATTGGATCACAAC_NODE_1_length_405_cov_6.679012	alpha-glucosidase -like	427	14	1.12E-20	5,233333333	1	C:plastid
40623_TGCAGGTTTGTGACAGGCAATTTAGGGTCACAATCACAGTTGAGT_NODE_1_length_343_cov_5.116618	brca1-associated protein	365	15	3.54E-17	5,574305556	3	C:chloroplast; F:binding; F:catalytic activity
40615_TGCAGATAAAGCACTTACAACTGATACAACATTTACCTTTAGATG_NODE_1_length_236_cov_9.838983	pentatricopeptide repeat-containing	258	20	2.21E-24	4,4375	1	F:binding
40607_TGCAGTAGGTGTGCACCCATTCTTCACCATTTCTTCTAACAGCAT_NODE_1_length_356_cov_5.564607	pentatricopeptide repeat-containing	376	20	3.74E-32	4,371527778	1	F:binding
40594_TGCAGTTTTACCTGATATACATTAATAGTGAATTGAATATCGAAG_NODE_1_length_356_cov_8.441011	pectinesterase family expressed	378	11	1.68E-16	4,38125	4	C:plant-type cell wall; F:pectinesterase activity; C:integral to membrane; C:mitochondrion	EC:3.1.1.11
40587_TGCAGCAACAAAACTTGACTATTAACATATCCTACCATTCTTCTT_NODE_1_length_299_cov_5.204013	phosphoinositide-specific phospholipase c	315	20	7.59E-18	5,881944444	3	; P:lipid metabolic process; F:phosphoinositide phospholipase C activity	EC:3.1.4.11
40565_TGCAGCCATTGCACGAGATGCTGCACCAATGGAGCCATCATATCT_NODE_1_length_202_cov_7.242574	actin binding	224	11	3.44E-09	5,536805556	3	C:endomembrane system; P:defense response; C:chloroplast
40563_TGCAGTGTGACAATTGAATCCTTCCACCCCTCAAGGATGCATGAA_NODE_1_length_392_cov_6.206633	root phototropism	414	20	1.83E-27	4,965277778	5	C:endomembrane system; P:response to light stimulus; P:defense response; F:signal transducer activity; C:mitochondrion
40558_TGCAGAAACTCCTCTATGCTTCTGGTGCTCAATGGAGCAGCTCCA_NODE_1_length_224_cov_8.852678	acyl:coa ligase	246	20	5.69E-25	5,583333333	6	F:alanine-tRNA ligase activity; P:alanyl-tRNA aminoacylation; F:subtilase activity; F:ATP binding; P:proteolysis; F:4-coumarate-CoA ligase activity	EC:6.1.1.7; EC:6.2.1.12
40557_TGCAGCTTTGTGCCGAGTTAAAGGCTCTGCATCATGGCAAGACAG_NODE_1_length_259_cov_6.888031	pentatricopeptide repeat-containing	277	10	8.53E-13	4,173611111	6	F:binding; C:chloroplast; F:zinc ion binding; P:biological_process; F:protein binding; C:cellular_component
40555_TGCAGCATCTTTCGGTCCACGCCTTCCCTTGCAACACAATAGGTC_NODE_1_length_264_cov_8.920455	glucan endo- -beta-glucosidase	286	20	2.37E-34	6,513888889	9	P:carbohydrate metabolic process; P:polar nucleus fusion; C:plasma membrane; F:iron ion binding; F:protein binding; F:glucan endo-1,3-beta-D-glucosidase activity; C:anchored to membrane; C:nucleus; F:isopenicillin-N synthase activity	EC:3.2.1.39; EC:1.21.3.1
40543_TGCAGATTCACAACTGCTGGCTCTTCTTTCCTTTCCATCGTTGGT_NODE_1_length_353_cov_8.651558	polyphenol oxidase	375	20	1.99E-17	4,364583333	1	F:oxidoreductase activity
40537_TGCAGTTCTGCCTTCTTAGGATACAAAAGAACGAAATCATGAAAG_NODE_1_length_293_cov_6.627986	cbl-interacting protein kinase 23	315	20	8.17E-19	6,309027778	2	F:protein serine/threonine kinase activity; F:protein binding	EC:2.7.11.0
40529_TGCAGTAAGACAATCCTTTCTATCTGGAACTTGAACCATATATCC_NODE_1_length_349_cov_7.733524	oxysterol-binding protein	371	20	1.94E-20	6,121527778	10	F:oxysterol binding; P:hyperosmotic salinity response; C:endomembrane system; P:response to cold; F:copper ion binding; P:ubiquitin-dependent protein catabolic process; P:steroid metabolic process; P:amino acid transport; C:integral to membrane; P:double fertilization forming a zygote and endosperm
40516_TGCAGCAATGGACTTTGTGAGTGAGTTGGTAAGAAAACGTGGAAA_NODE_1_length_297_cov_5.606061	protein	315	20	1.82E-26	6,121527778	8	P:translation; F:protein transporter activity; C:ribosome; P:base-excision repair; F:structural constituent of ribosome; C:nuclear pore; P:multicellular organismal development; P:protein import into nucleus, docking	EC:3.6.5.3
40510_TGCAGATGTAACAGGTGCCGAAGAAGGGTTTAAAGGTAATTTAGT_NODE_1_length_422_cov_7.421801	protein	444	15	5.82E-09	5,147916667	15	P:defense response; F:RNA binding; F:protein serine/threonine kinase activity; C:mitochondrion; P:protein folding; C:plastid; F:glutathione transferase activity; P:transmembrane receptor protein tyrosine kinase signaling pathway; F:oxidoreductase activity; F:receptor binding; F:ATP binding; P:multicellular organismal development; F:transmembrane receptor activity; C:plasma membrane; P:protein ami…	EC:2.7.11.0; EC:2.5.1.18
40507_TGCAGATCTGTACGTCGATCATCGCATCGTGCCTTTCGATTGTGG_NODE_1_length_330_cov_5.763637	atpup11 purine transmembrane transporter	348	20	1.06E-18	5,03125	2	P:purine transport; C:membrane
40503_TGCAGTAGACTGCTCTAGGTTACATTCAATTCAAGTTCCAGAGTC_NODE_1_length_285_cov_9.224562	at3g03740	307	20	9.44E-12	5,496527778	7	P:chromosome segregation; F:protein binding; F:ATP binding; F:damaged DNA binding; P:response to gamma radiation; C:nucleus; P:DNA repair
40477_TGCAGAAAGGGAAAAAACCGATTAGATCATCAGAGGGTACCGGAG_NODE_2_length_236_cov_5.394068	phosphatidylinositol 3- and 4-kinase family protein ubiquitin family protein	252	5	3.95E-05	5,430555556	6	C:endomembrane system; F:unfolded protein binding; F:inositol or phosphatidylinositol kinase activity; P:protein folding; F:heat shock protein binding; P:ubiquitin cycle
40471_TGCAGATTCATCGTGCTAGGAGATTTTACGAAAATATAGTTCCAG_NODE_1_length_375_cov_10.704000	hp2 protein	397	20	2.87E-48	6,006944444	4	P:red, far-red light phototransduction; C:nucleus; C:mitochondrion; P:red or far-red light signaling pathway
40461_TGCAGTACATGCAGATCGTTACCTTCTTATCTTTGGCGGGGGCAC_NODE_1_length_273_cov_12.366301	acyl- binding family expressed	295	20	1.03E-05	6,138888889	12	C:nucleosome; P:lipid transport; C:nucleus; F:DNA binding; F:acyl-CoA binding; P:nucleosome assembly; F:molecular_function; F:RNA binding; P:chromosome organization; C:cellular_component; F:protein binding; P:biological_process
40459_TGCAGAGTATGTTTGTAGGAGGCATAATTATCCTAATAAAGGTGA_NODE_1_length_453_cov_5.291391	beta-amyrin synthase	475	20	2.91E-53	5,010416667	1	F:catalytic activity
40450_TGCAGATAAGCATATAAGAGAACAAAGAATATTCCTATCGACATG_NODE_1_length_334_cov_6.907186	protein	356	18	1.61E-43	5,582638889	1	C:cytoplasmic membrane-bounded vesicle
40441_TGCAGATCAGTGTTGTATAAGATATTGTCACACTATTCCAATTAT_NODE_1_length_376_cov_6.204787	protein	398	20	7.82E-38	5,600694444	3	F:alpha-glucosidase activity; C:mitochondrion; P:oligosaccharide metabolic process	EC:3.2.1.20
40416_TGCAGCACAGAAGGCGAAGGAAGCCAAGGACACAACAATGGAGAA_NODE_1_length_343_cov_5.574344	late embryogenesis abundant protein	363	20	5.14E-26	4,204861111	2	C:cytoplasm; P:embryonic development ending in seed dormancy
40413_TGCAGAACATAACAAAAGAAAATTTTGAAGAATTGTATATTTGGT_NODE_1_length_449_cov_6.280623	potassium efflux antiporter	471	20	4.13E-15	6,184027778	2	C:mitochondrion; C:membrane
40394_TGCAGGTTTGGTAGTTTGATGGCATGTGAAACTTTCCACGCAGAT_NODE_1_length_217_cov_7.552995	protein	237	18	9.51E-12	6,15	2	C:chloroplast thylakoid membrane; C:plastoglobule
40385_TGCAGTTGCAACGTTTAAAATACTTCAACAACCGATTTACAATCT_NODE_1_length_209_cov_12.334929	atmrp3 coupled to transmembrane movement of substances chlorophyll catabolite transporter glutathione s-conjugate-exporting atpase	231	20	1.42E-23	5,572916667	5	F:chlorophyll catabolite transmembrane transporter activity; P:transport; F:ATP binding; F:glutathione S-conjugate-exporting ATPase activity; C:integral to membrane
40384_TGCAGGTACTTATAGTTGGGTCTTTTACTTGTGATCCGTCAAATC_NODE_1_length_282_cov_5.049645	calmodulin-binding transcription activator	298	11	1.68E-16	4,469444444	3	C:chloroplast thylakoid lumen; F:protein binding; C:chloroplast stroma
40368_TGCAGCTTAACGACATGTTATTCTTACAGTTGATCATTGGCATCG_NODE_1_length_281_cov_6.982206	phsl_ipoba ame: full=alpha- glucan phosphorylase l chloroplastic amyloplastic ame: full=starch phosphorylase l flags: precursor	301	2	4.88E-08	4,652777778	1	F:transferase activity
40362_TGCAGAACAGGTCCAAACATTTACAAGATTATAGCATGATCCCTG_NODE_1_length_359_cov_6.189415	gag-pol identical	381	8	2.27E-05	3,134027778	9	F:DNA binding; F:nucleic acid binding; F:RNA-directed DNA polymerase activity; F:zinc ion binding; F:RNA binding; P:DNA integration; F:aspartic-type endopeptidase activity; P:RNA-dependent DNA replication; P:proteolysis
40356_TGCAGATACTTACTAACTACCTCAAAACAAACGAGGCCGGCCAGC_NODE_1_length_233_cov_8.021460	mitochondrial import inner membrane translocase subunit tim9	255	20	2.63E-17	6,46875	6	F:zinc ion binding; F:P-P-bond-hydrolysis-driven protein transmembrane transporter activity; C:mitochondrial inner membrane; P:protein import into mitochondrial inner membrane; C:mitochondrial intermembrane space protein transporter complex; P:intracellular protein transmembrane transport
40351_TGCAGTATGAGAGAGACAAGGTTGTCTCCCTTGAAAATCAAGTAA_NODE_1_length_316_cov_5.908228	zinc finger	336	11	2.17E-08	5,347222222	7	C:endomembrane system; F:ATP binding; F:molecular_function; F:oxygen binding; P:biological_process; C:cellular_component; C:nucleus
40337_TGCAGCAGAGACTTTGACGTTTCCGATAATCGCAGCCACAAGCTC_NODE_1_length_311_cov_5.122187	serologically defined colon cancer antigen 1	327	20	2.68E-14	5,9375	4	F:nucleic acid binding; F:zinc ion binding; F:protein binding; P:embryonic development ending in seed dormancy
40336_TGCAGATGCCGGATTTAATTGTTGACTATGACATGTCCAGAAGAT_NODE_1_length_210_cov_5.419048	protease 2	224	20	7.63E-25	5,597222222	1	C:mitochondrion
40322_TGCAGCTGACAAAGAGTTGACTGTGGATACTAGTTTGTCATCATG_NODE_1_length_229_cov_6.122271	dentin sialophosphoprotein precursor-like protein	247	18	3.13E-07	3,25625	7	C:endomembrane system; F:molecular_function; C:integral to membrane; P:regulation of transcription; P:biological_process; C:cellular_component; C:nucleus
40321_TGCAGCTGGATTCTGCCAAGCAGAGGTTACCTCAGGCTCACCATT_NODE_1_length_301_cov_6.528239	protein	323	20	3.40E-25	5,086805556	2	C:endomembrane system; F:oxygen binding
40314_TGCAGAGTTGGCACCAGAAAAGGCACAAATTGCAACGTACCTAGG_NODE_1_length_310_cov_6.409678	pectinesterase ppe8b	330	20	1.85E-07	4,111111111	1	F:hydrolase activity
40312_TGCAGTAGCTGCCACATACTCAGCTTCTGTAGACGACAAAGCTAC_NODE_1_length_218_cov_10.623854	retrotransposon expressed	240	20	9.44E-28	5,381944444	4	F:DNA binding; F:aspartic-type endopeptidase activity; F:zinc ion binding; P:DNA integration	EC:3.4.23.0
40299_TGCAGTGAAATCGACATTAGGATCAACAAAGCCGAGAAGGTGGTG_NODE_1_length_201_cov_9.283582	cytokinin biosynthetic isopentenyltransferase	223	15	5.87E-09	5,227083333	7	F:ATP binding; P:cytokinin biosynthetic process; F:tRNA isopentenyltransferase activity; P:tRNA processing; F:transferase activity; F:nucleotide binding; F:adenylate dimethylallyltransferase activity
40297_TGCAGACATTTCTAACAGTTCCATCATAGCAAATCACCACATCAC_NODE_1_length_264_cov_5.704545	rna polymerase iv subunit	282	17	4.06E-26	4,840972222	6	P:DNA methylation; C:nucleolus; P:posttranscriptional gene silencing by RNA; C:nuclear body; F:nucleotidyltransferase activity; C:DNA-directed RNA polymerase IV complex	EC:2.7.7.0
40291_TGCAGAATCCCCAAGAATCTTTCTCAATGTAGCTGCACCCTGTAT_NODE_1_length_259_cov_5.227799	guanylate kinase	275	12	5.55E-12	6,029861111	2	F:guanylate kinase activity; C:chloroplast	EC:2.7.4.8
40282_TGCAGGTGACGTCCACATTCCGTAGATGATATGGAAGACATCAGC_NODE_2_length_248_cov_10.774194	bzip transcription factor	270	20	1.09E-07	5,59375	5	F:sequence-specific DNA binding; F:protein dimerization activity; F:transcription factor activity; C:nucleus; P:regulation of transcription, DNA-dependent
40239_TGCAGGGAGTGAGTGCTGGTACCATTAAGACAAAGGCCAACGTCT_NODE_1_length_301_cov_7.867110	protein	323	20	9.91E-17	5,746527778	1	F:protein binding
40233_TGCAGCTCCGGCGACGGAGGCCATCGCTGCTCGGCCACCATAAGC_NODE_1_length_264_cov_5.265152	glucan endo- -beta-glucosidase	282	20	2.73E-14	5,572916667	4	P:carbohydrate metabolic process; C:cytoplasmic membrane-bounded vesicle; F:glucan endo-1,3-beta-D-glucosidase activity; F:cation binding	EC:3.2.1.39
40226_TGCAGCCTTGGACCTCTTGGCATGTGCAACCGGTCGACTCTGGAG_NODE_1_length_334_cov_6.937126	polyphenol oxidase	356	15	1.20E-22	4,467361111	8	F:metal ion binding; F:monophenol monooxygenase activity; F:catechol oxidase activity; F:oxidoreductase activity; C:chloroplast; C:thylakoid; F:copper ion binding; P:metabolic process
40207_TGCAGAGCTTACCTGTGATCGTGCCGCTCTTCTTGTTGTTCAAGA_NODE_1_length_227_cov_6.986784	peptidase ste24p	247	20	1.27E-16	6,475694444	10	P:protein folding; F:metalloendopeptidase activity; P:multicellular organismal development; F:heat shock protein binding; F:unfolded protein binding; C:integral to membrane; P:proteolysis; F:zinc ion binding; C:plastid; C:mitochondrion	EC:3.4.24.0
40199_TGCAGCACGTGCAAGGCACCATAACTCATATCTATAACCCTTTAT_NODE_1_length_278_cov_7.064748	protein	300	15	3.99E-10	5,463194444	3	F:purine nucleotide binding; F:calmodulin binding; P:leaf development
40184_TGCAGCTGGAATATTTGGAAGAAAGAAGAATTAAGGATCTGGTGA_NODE_1_length_282_cov_6.244681	heat shock protein 82	302	20	2.10E-35	6,930555556	6	P:protein folding; P:response to arsenic; C:cytoplasmic membrane-bounded vesicle; P:response to stress; F:ATP binding; F:unfolded protein binding
40135_TGCAGAATTGGTATCTGATTGAGGCCCAGTTCCAAGTCATTGACA_NODE_1_length_393_cov_8.849873	coupled to transmembrane movement of substances amino acid transmembrane transporter	415	8	9.39E-12	6,354166667	2	C:endomembrane system; F:ATPase activity, coupled to transmembrane movement of substances
40131_TGCAGTGACGGCTCCTCCAGGGGAATTGAGGTACATGTTGATGGG_NODE_2_length_280_cov_7.207143	atp-dependent clp protease proteolytic subunit	302	13	1.92E-12	5,924305556	9	C:plastoglobule; C:chloroplastic endopeptidase Clp complex; C:photosystem I reaction center; F:protein binding; P:regulation of timing of transition from vegetative to reproductive phase; P:chloroplast organization; P:photosynthesis; C:chloroplast thylakoid membrane; C:mitochondrion
40113_TGCAGGAATTGCAAGCGCAAAGAAAATCTCGACAACTCCAGGGGC_NODE_1_length_209_cov_5.043062	chromosome structural maintenance	231	20	2.20E-16	4,618055556	6	P:protein targeting to vacuole; P:response to toxin; F:D-aminoacyl-tRNA deacylase activity; P:ER to Golgi vesicle-mediated transport; C:cytosol; C:extrinsic to endoplasmic reticulum membrane
40093_TGCAGCCCAAGAAAGATTGGAGTTCTTGATGAGTGTTGGTGTGAA_NODE_1_length_262_cov_8.030535	protein	282	20	7.39E-36	5,177083333	3	P:root development; C:nucleus; C:plastid
40091_TGCAGCTCACGCCGCTGCTAATCGAAGCCCGTTTACAATATTCTA_NODE_1_length_211_cov_6.744076	transcription factor	227	20	1.10E-15	6,3125	10	P:longitudinal axis specification; P:root development; P:meristem development; P:regulation of transcription, DNA-dependent; P:flower development; P:leaf vascular tissue pattern formation; F:DNA binding; F:protein dimerization activity; P:auxin mediated signaling pathway; C:nucleus
40067_TGCAGTCTGAAGGGACTGGTTCCCCCACGCTCGAACAGACTGTCT_NODE_1_length_383_cov_10.007833	serine hydroxymethyltransferase	405	7	1.29E-08	3,590972222	9	F:protein homodimerization activity; F:adenyl-nucleotide exchange factor activity; P:glycine metabolic process; F:glycine hydroxymethyltransferase activity; F:protein binding; F:chaperone binding; P:protein folding; P:L-serine metabolic process; C:chloroplast
40064_TGCAGTTGCACAATCCTTAAAGTCTGCTGGAAGGAATTCTGCACT_NODE_1_length_409_cov_6.760391	atp binding	431	12	1.55E-38	4,930555556	2	C:endoplasmic reticulum; F:catalytic activity
40045_TGCAGGTTAAGCTAAATGGAGTTGCAACCATCATTGGAAAGATAG_NODE_1_length_413_cov_8.428572	plasma membrane-type calcium atpase	435	20	1.22E-51	5,951388889	21	F:folic acid transporter activity; F:calcium-transporting ATPase activity; F:shikimate kinase activity; F:calmodulin binding; F:calcium ion binding; F:signal transducer activity; C:mitochondrion; C:integral to membrane; P:regulation of transcription, DNA-dependent; F:glucose transmembrane transporter activity; C:chloroplast envelope; F:isopenicillin-N synthase activity; F:ATP binding; P:calcium i…	EC:3.6.3.8; EC:2.7.1.71; EC:1.21.3.1
40027_TGCAGCCGCTTCTTCGACACATTGCATTGCTAATTGTACAAACCT_NODE_1_length_217_cov_9.073732	receptor protein	239	20	2.05E-14	5,881944444	17	P:sodium ion transport; P:lipid metabolic process; F:heat shock protein binding; F:Ran GTPase binding; F:zinc ion binding; F:nucleic acid binding; F:protein serine/threonine kinase activity; F:sodium:hydrogen antiporter activity; P:protein folding; C:integral to membrane; P:transmembrane receptor protein tyrosine kinase signaling pathway; F:ATP binding; F:carboxylesterase activity; C:endomembrane…	EC:2.7.11.0; EC:3.1.1.0; EC:3.1.1.1
40022_TGCAGATTTTGGAGGCATAAAGGGCTTGCCTAACGTCATCAATCA_NODE_1_length_335_cov_7.394030	protein	357	20	4.36E-49	6,736111111	10	F:RNA binding; C:mitochondrion; C:integral to membrane; P:pentose-phosphate shunt; P:hemolysis by symbiont of host erythrocytes; P:protein-chromophore linkage; P:bioluminescence; C:endomembrane system; F:phosphogluconate dehydrogenase (decarboxylating) activity; F:NADP or NADPH binding	EC:1.1.1.44
40021_TGCAGGCATCAGTAAGCATGTTCATGCTAGCAAGTATTTGATCGC_NODE_1_length_336_cov_8.321428	mitochondrial substrate carrier family protein	358	20	1.56E-22	5,690972222	9	C:mitochondrial inner membrane; P:defense response; F:transmembrane transporter activity; P:embryonic development ending in seed dormancy; P:transport; F:calcium ion binding; P:regulation of nitrogen utilization; C:extracellular region; F:transmembrane receptor activity
40004_TGCAGGAATCACCTTAAAAAGAAACATAAATAATAACCAAATTAG_NODE_1_length_228_cov_5.640351	predicted protein [Populus trichocarpa]	246	8	1.96E-09	5,026388889	7	C:endomembrane system; P:meiotic chromosome segregation; F:molecular_function; C:chloroplast; C:chromosome, centromeric region; P:biological_process; C:nucleus
39984_TGCAGAATTCACATAATATAACAAAACTCTAGCAAAGACAGTGAA_NODE_1_length_246_cov_8.556911	receptor protein	268	20	5.06E-13	5,850694444	20	F:cysteine-type peptidase activity; F:zinc ion binding; F:lyase activity; F:protein serine/threonine kinase activity; P:small GTPase mediated signal transduction; C:intracellular; P:regulation of transcription, DNA-dependent; P:plant-type cell wall organization; F:structural constituent of cell wall; F:glutathione transferase activity; F:DNA binding; P:proteolysis; F:oxidoreductase activity; F:AT…	EC:2.7.11.0; EC:2.5.1.18; EC:2.7.10.0
39967_TGCAGATTTCGAGATCCATTGGTGATGTATACTTGAAAAAGGCGG_NODE_1_length_306_cov_7.343137	protein phosphatase	328	20	2.51E-12	6,725694444	2	F:protein serine/threonine phosphatase activity; C:plastid
39959_TGCAGGAACCAATCCTGCCTGGTTGTTTTCTTCGTGCCAGAGCAA_NODE_1_length_267_cov_6.176030	soluble inorganic pyrophosphatase	285	20	2.38E-18	6,597222222	29	P:very-long-chain fatty acid metabolic process; P:transport; P:ubiquitin-dependent protein catabolic process; P:cuticle development; P:response to sucrose stimulus; F:zinc ion binding; F:acyltransferase activity; C:mitochondrion; P:regulation of cell cycle; C:integral to membrane; P:response to cytokinin stimulus; F:cyclin-dependent protein kinase regulator activity; P:phosphate metabolic process…	EC:3.6.1.1; EC:1.1.99.14
39937_TGCAGGCATTGTCAAGAACGTTGACTGCCGACGATCTATTTTATC_NODE_1_length_504_cov_6.593254	cdpk-related protein kinase	526	20	8.77E-22	5,989583333	10	P:multidimensional cell growth; C:Arp2/3 protein complex; F:protein serine/threonine kinase activity; P:actin filament organization; F:calcium ion binding; P:trichome morphogenesis; P:actin filament polymerization; F:ATP binding; F:actin binding; P:protein amino acid phosphorylation	EC:2.7.11.0
39917_TGCAGAGAATCCAGCAAAAACAACCTGAAAGCCAAAGGCAGCTTA_NODE_1_length_392_cov_7.507653	acetyl- synthetase	414	20	2.80E-32	6,333333333	10	C:endomembrane system; F:AMP binding; F:oxidoreductase activity; F:protein binding; F:ribonuclease activity; F:acetate-CoA ligase activity; C:chloroplast; F:zinc ion binding; P:RNA processing; P:guanosine tetraphosphate metabolic process	EC:6.2.1.1
39909_TGCAGAATCAACCAAGCACATGTAATTCTTTTTGACCTGCATAAT_NODE_1_length_410_cov_7.875610	at1g65900 f12p19_7	432	15	1.28E-16	3,995138889	4	C:endomembrane system; C:mitochondrion; F:molecular_function; P:biological_process
39901_TGCAGAGGCCACTAGCAGGTCGTCATGCCCTCTTTGTAGAGGTGA_NODE_1_length_370_cov_6.721622	at4g31410 f8f16_230	392	20	2.71E-43	6,045138889	8	P:Golgi organization; P:production of siRNA involved in RNA interference; P:chromatin silencing; C:endomembrane system; P:DNA methylation; P:protein transport; C:endoplasmic reticulum; C:nucleus
39894_TGCAGAAGCAGCTCTAGTTTGCTGTCGTGGACTGCTACCAGATGC_NODE_1_length_245_cov_8.669388	protein	267	5	9.24E-07	5,152777778	3	P:biological_process; F:protein serine/threonine phosphatase activity; C:cellular_component
39891_TGCAGATAACATCTTAGAGAAACTTGTTATGGAGAATGCTGAAAA_NODE_1_length_224_cov_5.575893	atp-dependent helicase	240	19	2.34E-10	5,643055556	1	F:RNA helicase activity
39881_TGCAGCTGTGCACTCGTTCTTGGATGCACTTGTCAACCAATCAAG_NODE_1_length_394_cov_6.170051	protein	416	20	4.08E-27	4,572916667	6	F:molecular_function; F:G-protein coupled receptor activity; C:membrane; P:biological_process; C:cellular_component; P:transport
39862_TGCAGAGAATTGGTTTAAACAAGGGTTAGTAAAAAGATCCCTTAT_NODE_1_length_341_cov_6.539589	dreb2 transcription factor	363	2	9.41E-12	3,680555556	5	P:regulation of transcription, DNA-dependent; P:transcription; F:DNA binding; F:transcription factor activity; C:nucleus
39850_TGCAGGAAAAGGGCTAGTTCCCGAGCACCATCCTCACTTCATTGG_NODE_3_length_203_cov_8.088670	pyruvate decarboxylase	225	20	2.90E-16	6,302083333	6	C:endomembrane system; P:alkaloid biosynthetic process; F:thiamin pyrophosphate binding; F:magnesium ion binding; F:pyruvate decarboxylase activity; F:strictosidine synthase activity	EC:4.1.1.1; EC:4.3.3.2
39847_TGCAGTTCCACGAATCGATTGATATCGAAGTTATGTTTCTCCGCC_NODE_1_length_322_cov_5.698758	hypothetical protein SORBIDRAFT_08g002020 [Sorghum bicolor]	340	20	3.56E-11	6,055555556	2	C:mitochondrion; C:endoplasmic reticulum
39826_TGCAGGTTCACGACAAGGATGAATGGAAGTTTCTTCCCAGCTTCC_NODE_1_length_399_cov_5.175438	retrotransposon ty1-copia subclass	419	20	5.65E-20	5,354166667	4	F:electron carrier activity; F:DNA binding; C:plastid; P:DNA recombination
39804_TGCAGGTAACATATCGATCACCACTTGATTCAACTAGTTTGAGAT_NODE_1_length_340_cov_5.182353	t-complex protein 11	358	20	1.37E-10	5,347222222	1	P:biological_process
39791_TGCAGCCTGTTGAAAAGCAGCCAACTTAGCTTCTAAGGCGGCATC_NODE_1_length_379_cov_6.321900	myosin heavy expressed	401	14	1.17E-09	4,459027778	1	P:biological_process
39786_TGCAGATGGAAAGGAAGGAGTATGAGGTTGTGATAGAAGATGGGA_NODE_1_length_255_cov_5.156863	calmodulin-binding family protein	273	10	2.26E-11	6,361111111	7	C:nucleosome; C:endomembrane system; F:DNA binding; P:nucleosome assembly; C:chloroplast; C:nucleus; F:calmodulin binding
39784_TGCAGCATTATTTGGGACACCATTACATGTGACTTCATGGGAAGT_NODE_1_length_410_cov_7.243902	traf type zinc finger domain containing 1	432	20	4.38E-17	4,329861111	1	P:defense response to virus
39770_TGCAGACGTATCTTGGGGTGAAGGTTGAACTCGAAGATGGATTTT_NODE_1_length_336_cov_7.541667	dna binding	358	20	5.21E-10	6,097222222	8	F:hydrogen ion transporting ATP synthase activity, rotational mechanism; P:regulation of transcription, DNA-dependent; F:DNA binding; F:N-acetyltransferase activity; F:proton-transporting ATPase activity, rotational mechanism; P:proton transport; C:proton-transporting two-sector ATPase complex; C:nucleus	EC:3.6.3.14
39757_TGCAGCTACCTGATGAATCCTACCAGCTCCCTTTTTCCTAAGAAC_NODE_1_length_234_cov_6.649573	protein	254	20	2.39E-10	6,652777778	7	F:guanyl-nucleotide exchange factor activity; F:NAD+ ADP-ribosyltransferase activity; F:pepsin A activity; P:proteolysis; P:megagametogenesis; C:nucleus; P:protein amino acid ADP-ribosylation	EC:2.4.2.30; EC:3.4.23.1
39753_TGCAGAAACTTACGAGCAAGAAAGTACAGCTTATCCTCACGAATA_NODE_1_length_240_cov_6.983333	3-phosphoinositide-dependent protein kinase-	260	8	2.08E-06	3,568055556	13	F:protein serine/threonine kinase activity; F:protein kinase activity; C:nucleus; P:protein amino acid phosphorylation; F:zinc ion binding; F:molecular_function; F:ATP binding; F:histone-lysine N-methyltransferase activity; F:kinase activity; P:chromatin modification; P:signal transduction; C:cellular_component; P:biological_process
39743_TGCAGAACAGATGACACATGATTGCATTTTCAAAAAGCGAATGCT_NODE_2_length_262_cov_6.209924	armadillo beta-catenin repeat family protein kinesin motor family protein	282	20	7.69E-13	6,291666667	9	P:microtubule-based movement; C:microtubule associated complex; C:endomembrane system; C:Golgi apparatus; F:mannosyl-oligosaccharide 1,2-alpha-mannosidase activity; F:calcium ion binding; P:metabolic process; C:chloroplast; F:microtubule motor activity	EC:3.2.1.113
39742_TGCAGAACTCAAAATCAACATTTGAGAGGAGCAGATTCAATCTAG_NODE_1_length_343_cov_5.349854	protein	363	20	6.31E-08	3,684027778	7	C:cytoplasm; C:integral to membrane; P:regulation of GTPase activity; F:zinc ion binding; F:FMN binding; F:protein binding; C:intracellular
39734_TGCAGGGCTTGTTATAGGGTGACCCTGGTGCATCAGGACTCTTTA_NODE_1_length_233_cov_7.429184	rho gdp dissociation inhibitor 2	253	20	1.36E-05	5,149305556	1	C:plastid
39728_TGCAGCAGTTTTAGACAAGTATTACCATGGCTTCTGTAAGCAGCA_NODE_1_length_219_cov_9.525114	trehalose-6-phosphate synthase phosphatase	241	20	7.00E-23	6,677083333	3	F:catalytic activity; C:plastid; P:trehalose biosynthetic process
39714_TGCAGGAAACGGAGACACCTGCGGCCGCCGTGCAACGGTGGGCTT_NODE_1_length_274_cov_6.135036	protein	292	20	5.25E-26	5,996527778	2	C:membrane; P:retrograde vesicle-mediated transport, Golgi to ER
39690_TGCAGATGAATGTTGATGGCTAAAATACCAGAAAACCACTATGCA_NODE_1_length_287_cov_10.658537	serine-threonine protein plant-	309	11	5.90E-06	3,598611111	1	C:cytoplasmic membrane-bounded vesicle
39683_TGCAGCCAATGACTTGAAAAGTGAACATCGTTGGTTTCAAAACAC_NODE_1_length_304_cov_7.891448	glucose-6-phosphate dehydrogenase	326	20	1.43E-15	6,475694444	12	C:cytosol; F:heat shock protein binding; F:protein serine/threonine kinase activity; P:protein folding; P:response to wounding; P:transmembrane receptor protein tyrosine kinase signaling pathway; F:ATP binding; P:pentose-phosphate shunt, oxidative branch; F:peptide receptor activity; F:glucose-6-phosphate dehydrogenase activity; F:unfolded protein binding; P:protein amino acid phosphorylation	EC:2.7.11.0; EC:1.1.1.49
39677_TGCAGATTGAGAGAAACGATCTAATCAATTCATATTCCAATCTAC_NODE_1_length_293_cov_5.576792	glutamyl-trna reductase	315	20	5.10E-29	6,46875	6	F:shikimate 5-dehydrogenase activity; P:heme biosynthetic process; F:NADP or NADPH binding; P:chlorophyll biosynthetic process; C:chloroplast; F:glutamyl-tRNA reductase activity	EC:1.1.1.25; EC:1.2.1.70
39646_TGCAGTTTCCTTTACCATTAATGGGTTTAACAGACATGGGCAAGT_NODE_1_length_321_cov_9.261683	protein	343	20	9.99E-17	5,052083333	3	P:response to other organism; P:developmental process; C:plastid
39632_TGCAGATCTTCTCTTGATTTCATCTAGCTACGATGATGCAATCTG_NODE_1_length_297_cov_8.070707	aminophospholipid atpase	319	20	1.33E-37	5,947916667	36	P:cellular response to phosphate starvation; F:proton-transporting ATPase activity, rotational mechanism; P:protein amino acid phosphorylation; C:ribosome; F:GTPase binding; ; P:translation; F:hydrogen ion transporting ATP synthase activity, rotational mechanism; F:structural constituent of cell wall; P:regulation of transcription, DNA-dependent; F:heme binding; F:electron carrier activity; C:pro…	EC:3.6.3.14; EC:3.6.5.3; EC:2.7.10.0
39611_TGCAGATGGATTAGAGGAAATAAATTTCCTAAGAAGTAGTTTAAC_NODE_1_length_301_cov_7.750831	inositol hexaphosphate kinase	323	20	1.80E-34	5,309027778	7	P:myo-inositol hexakisphosphate biosynthetic process; P:regulation of transcription; F:inositol trisphosphate 3-kinase activity; P:pollen tube growth; F:inositol trisphosphate 6-kinase activity; C:nucleus; C:plasma membrane	EC:2.7.1.127
39607_TGCAGATGATATAAGTGATCCACAAGCCATTACTGCATGGAATTG_NODE_1_length_415_cov_7.739759	protein	437	12	3.82E-13	5,029166667	9	F:structural constituent of ribosome; P:translation; F:lyase activity; F:growth factor activity; C:ribosome; F:oxidoreductase activity; F:catalytic activity; C:intracellular; P:metabolic process
39600_TGCAGGCATGTGATAGCGAAGAGGACGGTTTATTTGGTTTTGACT_NODE_1_length_333_cov_7.111111	beta-ketoacyl-acp synthase iii	355	20	1.28E-16	5,357638889	4	P:fatty acid biosynthetic process; F:beta-ketoacyl-acyl-carrier-protein synthase III activity; F:3-oxoacyl-[acyl-carrier-protein] synthase activity; C:chloroplast	EC:2.3.1.180; EC:2.3.1.41
39549_TGCAGTATCGTGAACACCCATTGTTTCCTCAAGGCGTCTTTCATA_NODE_1_length_267_cov_6.973783	reverse transcriptase	287	3	8.48E-08	5,602083333	3	F:RNA binding; F:RNA-directed DNA polymerase activity; P:RNA-dependent DNA replication	EC:2.7.7.49
39548_TGCAGGTCGGCAAACGAGAAAGCTATCGAGAAGCTTCATCACCCG_NODE_1_length_295_cov_7.186440	clathrin assembly	317	20	1.26E-19	5,489583333	2	C:endomembrane system; F:oxygen binding
39531_TGCAGGAATTACATATTGCCAGTACAAGGATTCTGAGAGGGTTCT_NODE_1_length_267_cov_5.516854	killer toxin resistant protein	285	19	4.65E-06	6,392361111	5	F:ATP binding; F:molecular_function; P:ribosome biogenesis; C:nucleus; C:nucleolus
39518_TGCAGCTCATGGGTTACCGATGGTTGCCACAAAAAATGGAGGTCC_NODE_1_length_331_cov_8.716012	sucrose phosphate synthase	353	20	2.04E-38	6,333333333	4	F:sucrose-phosphate synthase activity; P:biosynthetic process; F:protein binding; P:sucrose metabolic process	EC:2.4.1.14
39499_TGCAGCTCGGAACTCCCGGTCATTTGGGAAACCTGGAAGAAGGAA_NODE_1_length_297_cov_5.067340	protein	315	20	2.46E-15	5,677083333	5	F:receptor activity; P:sphingolipid biosynthetic process; F:protein binding; F:serine C-palmitoyltransferase activity; C:integral to membrane	EC:2.3.1.50
39478_TGCAGGTTCACAAATATGGGTGCAGGTGGTCGGATGTCGGATGCA_NODE_1_length_404_cov_8.801980	delta-12 oleate desaturase	426	20	2.02E-70	5,954861111	6	F:delta12-fatty acid dehydrogenase activity; P:fatty acid biosynthetic process; F:oxidoreductase activity, acting on paired donors, with oxidation of a pair of donors resulting in the reduction of molecular oxygen to two molecules of water; F:iron ion binding; C:integral to membrane; F:phosphatidylcholine desaturase activity	EC:1.14.99.33; EC:1.14.19.0; EC:1.3.1.35
39477_TGCAGCTGCTTCATGAGCGGGCTTTACATAGGTATGGTAATCTCT_NODE_1_length_408_cov_6.583333	unnamed protein product [Vitis vinifera]	430	13	1.08E-15	5,7	1	F:binding
39462_TGCAGTTACAGCACTGATAGATTGACCATAAAGCTTCTCAGCCCA_NODE_1_length_370_cov_7.989189	sm sec1-family protein	392	20	2.45E-44	5,725694444	1	C:mitochondrion
39459_TGCAGGAGGAATGTCATTCTAAGCATTGACAATGACAAAACTAAT_NODE_1_length_326_cov_9.895705	gh3 family protein	348	20	1.20E-38	5,354166667	14	F:indole-3-acetic acid amido synthetase activity; C:cytoskeleton; P:phagocytosis; P:embryonic development ending in seed dormancy; P:response to light stimulus; P:base-excision repair; F:DNA binding; P:response to auxin stimulus; F:protein binding; P:auxin homeostasis; P:leaf development; P:cell proliferation; C:cytoplasm; C:nucleus
39448_TGCAGCTGACTCGCTTCGTCAAAAGACGAACCCGGAATGAATTCA_NODE_1_length_314_cov_6.608280	predicted protein [Populus trichocarpa]	336	12	7.65E-38	5,063888889	1	C:membrane
39437_TGCAGCCCTTCATTGGTTCGTGAGCCCTTATATTCACCGGCTCAG_NODE_1_length_244_cov_9.270492	protein	266	15	3.64E-11	6,458333333	1	C:mitochondrion
39436_TGCAGTAAATAGTTATATATGTTTAGATAAACGTACGTATAGTAA_NODE_1_length_319_cov_6.523511	pathogenesis-related protein 2	341	5	1.60E-11	5,222222222	2	P:response to biotic stimulus; P:defense response
39419_TGCAGCTTCGTTCCATAACCTTCAAGAGCTTCATTGCTTGCAGGT_NODE_1_length_245_cov_7.934694	flavonol synthase	267	20	1.98E-17	5,666666667	7	C:cytoplasm; F:naringenin 3-dioxygenase activity; P:flavonoid biosynthetic process; F:flavonol synthase activity; F:L-ascorbic acid binding; F:iron ion binding; F:oxidoreductase activity, acting on single donors with incorporation of molecular oxygen, incorporation of two atoms of oxygen	EC:1.14.11.9; EC:1.14.11.23; EC:1.13.11.0
39412_TGCAGTCAAGTCTTCACTTTGTTTTTCTACTGCCTCTGTATGTAG_NODE_1_length_305_cov_10.009836	myb-like dna-binding protein	327	3	1.52E-09	4,074305556	4	P:regulation of transcription; F:DNA binding; C:nucleus; P:protein modification process
39407_TGCAGCCTATCAAGTGCTCTTAACAATGCAATGGTTGAGTCATGG_NODE_1_length_275_cov_10.774546	unnamed protein product [Vitis vinifera]	297	10	8.93E-10	5,236111111	7	C:mitochondrion; F:molecular_function; F:binding; P:shade avoidance; P:developmental process; P:biological_process; C:nucleus
39402_TGCAGCAACTTTCACTGCTCTAACATCATATCCATTCAAACGATC_NODE_1_length_279_cov_7.086021	cytochrome p450	301	20	6.57E-21	5,145833333	4	F:heme binding; F:monooxygenase activity; F:iron ion binding; P:electron transport
39397_TGCAGTAGGAATAAAGGAGAAGATCGCCCAAAAGTGATATCGTAT_NODE_1_length_422_cov_5.568720	e3 ubiquitin protein ligase	444	20	8.07E-35	4,326388889	1	F:ubiquitin-protein ligase activity	EC:6.3.2.19
39392_TGCAGCGGTGTTGCAAGATTGTGACATCCAGGCTCGTCGTCCCAA_NODE_1_length_213_cov_8.845071	pectin methylesterase	235	20	1.37E-26	6,104166667	6	F:pectinesterase activity; P:cell wall modification; C:extracellular region; F:aspartyl esterase activity; C:cell wall; F:enzyme inhibitor activity	EC:3.1.1.11
39374_TGCAGCGAAATCCGATGCAAATGATGCAGGATTGTCTATGTATCC_NODE_1_length_295_cov_8.752542	lignin-forming anionic peroxidase	317	20	8.45E-16	5,354166667	6	F:heme binding; F:iron ion binding; F:peroxidase activity; F:calcium ion binding; P:response to oxidative stress; P:electron transport	EC:1.11.1.7
39370_TGCAGGATTCTATAACACAATCAACAGAGACGGGTATGAAGAAAT_NODE_1_length_299_cov_5.484950	at5g18670 t1a4_50	319	19	9.29E-23	4,536111111	2	P:carbohydrate metabolic process; F:hydrolase activity, acting on glycosyl bonds
39367_TGCAGGGGCAAAATCTTGAACGAGTTGAGACTTGCAGAGATGGCT_NODE_1_length_229_cov_7.764192	af509337_1 protein kinase	249	1	1.00E-05	6,25	1	C:membrane
39360_TGCAGGGCCAGCTGGACCCAATAACAACCAGCCAACTGTTAAAGC_NODE_1_length_286_cov_6.216783	rna binding protein	306	20	9.74E-17	5,420138889	2	F:nucleic acid binding; F:nucleotide binding
39337_TGCAGATTGAGAAGACTTGTTGTCCTTTCCAGCAGCGGTGTGACC_NODE_1_length_254_cov_5.074803	protein	270	14	4.27E-12	5,520833333	5	P:iron-sulfur cluster assembly; C:nucleus; F:protein binding; C:chloroplast; P:regulation of circadian rhythm
39334_TGCAGTTTTGAAATCTAATGACTGCGGGAATGGTGGTTTTGTGAT_NODE_1_length_208_cov_5.399038	kelch repeat-containing f-box family protein	224	7	5.50E-07	4,890972222	4	C:endomembrane system; F:molecular_function; C:chloroplast; P:biological_process
39327_TGCAGGAAGTTTCTTTATTGAGTCGTTTAAGCCATCCAAATATTG_NODE_1_length_294_cov_5.721088	atp binding	314	20	7.16E-23	6,555555556	1	C:mitochondrion
39324_TGCAGTATTTACCCACCCTGTATGATTACCAGAACCAAAGGGTGG_NODE_2_length_235_cov_5.327660	protein	251	17	3.57E-11	4,379166667	1	C:chloroplast
39323_TGCAGTCTTTGAGGCTGTCAGACCAAACTGCAACAACAGCATAGA_NODE_1_length_358_cov_7.441341	vacuolar protein sorting	380	20	1.99E-26	5,784722222	5	F:protein binding; P:vesicle-mediated transport; P:intracellular protein transport; F:zinc ion binding; C:mitochondrion
39317_TGCAGCCCTCACAGAGAGAATAGGCTCAAGGCTGAGAGAACCTAA_NODE_1_length_235_cov_7.680851	at1g04390	255	14	7.66E-09	4,23125	6	F:binding; F:molecular_function; P:biological_process; F:zinc ion binding; F:protein binding; C:cellular_component
39243_TGCAGGTATTCATGAGGTAAGCCTAGTATCTATTACAACTGACAA_NODE_1_length_288_cov_6.201389	protein arginine n-methyltransferase	308	20	1.56E-14	6,71875	6	F:identical protein binding; P:pollen development; P:jasmonic acid mediated signaling pathway; F:protein-arginine N-methyltransferase activity; P:flower development; C:nucleus
39192_TGCAGAGAGAAAACGAAGAGGTCAAAACGACAAGAGACGAACAAG_NODE_1_length_343_cov_5.113703	protein binding	363	20	1.66E-16	3,930555556	5	P:negative regulation of flower development; P:negative regulation of protein sumoylation; P:stamen development; C:nuclear envelope; P:poly(A)+ mRNA export from nucleus
39172_TGCAGAGGCATTGAAGTTGTTCAGAGAAATGCAGATATCCAGGGT_NODE_1_length_281_cov_7.455516	pentatricopeptide repeat-containing	303	20	3.14E-23	4,649305556	1	C:plastid
39153_TGCAGGGGGCACAATATGAATCCGTTGAACCAGTTCATGATATGA_NODE_1_length_339_cov_6.032448	unnamed protein product [Vitis vinifera]	361	8	1.66E-16	5,98125	3	F:RNA binding; P:reciprocal meiotic recombination; P:synapsis
39136_TGCAGGAGATACCGAGTTTGCTAAAGATGCTTCATTTGGATATAA_NODE_1_length_245_cov_7.759184	ketose-bisphosphate aldolase class-ii family protein	267	11	9.54E-12	5,871527778	7	C:endomembrane system; F:oxidoreductase activity; F:copper ion binding; P:aging; P:glycolysis; C:integral to membrane; F:fructose-bisphosphate aldolase activity	EC:4.1.2.13
39101_TGCAGCCATCCTTGGCGATGGGGGAATCGTCTCCGGGGATGTCTC_NODE_1_length_247_cov_6.291498	protein	265	20	2.69E-14	4,920138889	6	F:calmodulin-dependent protein kinase activity; P:protein amino acid phosphorylation; P:multicellular organismal development; F:ATP binding; C:membrane; F:oxygen binding	EC:2.7.11.17
39095_TGCAGGGGCTCCTTTATGCCAAGTCTCAGCTTAGAAAGCTTTCTG_NODE_1_length_206_cov_5.213592	zinc finger	220	9	8.22E-11	6,25	6	P:oxygen transport; F:heme binding; F:transcription factor activity; F:zinc ion binding; C:plastid; P:regulation of transcription, DNA-dependent
39094_TGCAGTCTACGTACTTGTACCCTCCCCAGACCCCAGCGCCAGGTG_NODE_1_length_218_cov_5.550459	poly -binding	238	7	4.42E-09	4,236111111	1	F:nucleic acid binding
39092_TGCAGGTAATAATGTTGTCTCTGGTTAATTATCTAGTATTCTTAT_NODE_1_length_395_cov_6.878481	minor histocompatibility antigen	417	17	4.64E-06	5,297916667	28	F:helicase activity; P:intracellular protein transport; F:electron carrier activity; C:chloroplast; P:protein amino acid phosphorylation; F:DNA binding; C:nucleus; F:nucleic acid binding; F:molecular_function; F:ATP binding; F:heme binding; C:cytoplasmic membrane-bounded vesicle; C:integral to membrane; C:membrane; F:aspartic-type endopeptidase activity; F:peptidase activity; F:protein kinase act…
39065_TGCAGGTTGCCCAACTTCCGCTTTCTATGCGATTGTTATAGCCGA_NODE_1_length_245_cov_7.546939	branched-chain amino acid aminotransferase	265	20	2.77E-35	5,642361111	2	F:lyase activity; P:metabolic process
39053_TGCAGACCACTATAACATTGTGATGTGCGATTTGTAGCCATAACT_NODE_2_length_243_cov_7.320988	12-oxophytodienoate reductase	265	20	2.36E-10	5,916666667	4	P:jasmonic acid biosynthetic process; C:peroxisome; F:12-oxophytodienoate reductase activity; F:FMN binding	EC:1.3.1.42
39040_TGCAGCCAACACAGCCCATTTCAGGTGAAGGCTTGTTGGCAGTGG_NODE_1_length_310_cov_7.658064	ax110p-like protein	332	20	2.11E-11	5,486111111	3	F:hydrolase activity; F:oxidoreductase activity; P:base-excision repair
39035_TGCAGGTGTACCGGAGAATGGTGATTTAGATTAATAGAATCTTAT_NODE_1_length_312_cov_5.759615	trehalose-6-phosphate synthase	330	17	3.49E-06	4,856944444	8	P:trehalose biosynthetic process; P:trehalose metabolic process; P:plant-type cell wall biogenesis; P:cell division; P:embryonic development ending in seed dormancy; P:sugar mediated signaling pathway; C:cellular_component; P:embryonic development
39033_TGCAGTCTCTTAGTCACGGACGATCAGGGCCACCAGTATTGGAGA_NODE_1_length_326_cov_8.794478	protein	348	20	4.30E-20	4,708333333	1	C:cell part
39027_TGCAGCCATTGTTATATATACCTATGAGTCATCATAAAACACAAG_NODE_1_length_208_cov_6.120193	hydrolyzing o-glycosyl	224	20	9.97E-25	6,090277778	6	C:endomembrane system; P:carbohydrate metabolic process; C:extracellular region; C:nucleus; F:mannan endo-1,4-beta-mannosidase activity; F:cation binding	EC:3.2.1.78
39023_TGCAGCTACATTGTGAATTGCTCCATTTTAGCTTCTACATTATTT_NODE_1_length_350_cov_6.122857	thioredoxin m	372	20	1.87E-15	6,170138889	5	P:cell redox homeostasis; F:electron carrier activity; F:protein disulfide oxidoreductase activity; P:glycerol ether metabolic process; C:chloroplast
39013_TGCAGATGCAGTATCTGTAATGGACCATTTGGGTTGGAAGAAAGC_NODE_1_length_352_cov_5.315341	alpha beta fold family protein	370	20	2.01E-09	6,15625	8	F:binding; P:protein ubiquitination; P:cellular aromatic compound metabolic process; F:hydrolase activity; F:ubiquitin-protein ligase activity; C:nucleus; F:structural molecule activity; C:ubiquitin ligase complex	EC:6.3.2.19
39006_TGCAGATTCGAGTTTTCCAATATGTAGCCTTCATGGAAGGTCGTA_NODE_1_length_453_cov_8.876380	protein	475	20	6.09E-35	3,954861111	2	F:nucleic acid binding; P:response to light stimulus
39005_TGCAGAGAATGCAAATACTGGAAGCACTGGAGGCCTTTAATGATA_NODE_1_length_321_cov_5.884735	zinc finger (c3hc4-type ring finger) family protein	341	9	9.09E-07	5,671527778	2	F:zinc ion binding; F:protein binding
38973_TGCAGGAAGGAGGCCGCCAGCAACACCACCATCGCCTCCAAGCCC_NODE_1_length_342_cov_6.073100	protein	362	16	4.22E-28	4,9	8	C:endomembrane system; F:protein binding; P:malate transport; F:anion channel activity; C:chloroplast; C:nucleus; F:zinc ion binding; C:plant-type vacuole membrane
38971_TGCAGGTTTCTGGCTGTCACCTGTGAGTAGTTTCACGAGCACCAT_NODE_1_length_342_cov_5.146199	cytochrome c-type biogenesis protein cycl	362	11	2.57E-17	5,852083333	13	P:cytochrome complex assembly; C:protein complex; F:zinc ion binding; C:peroxisome; C:mitochondrial inner membrane; F:citrate (Si)-synthase activity; P:tricarboxylic acid cycle; F:oxidoreductase activity; P:response to abscisic acid stimulus; P:embryonic development; P:fatty acid beta-oxidation; F:protein binding; P:aging	EC:2.3.3.1
38945_TGCAGAGTCGGACCGGGACAAGAACCGGATTATCTCTTCAAATAA_NODE_1_length_215_cov_5.213953	saur family protein	231	20	1.21E-22	5,909722222	11	P:protein folding; C:endomembrane system; P:defense response; P:response to gibberellin stimulus; F:ATP binding; P:auxin mediated signaling pathway; F:nucleoside-triphosphatase activity; C:endoplasmic reticulum; C:mitochondrion; F:calmodulin binding; F:transmembrane receptor activity	EC:3.6.1.15
38941_TGCAGTCATTGATGATTGCTGCAATTCCTAACATACTTGGGTGGC_NODE_1_length_428_cov_9.107476	solute carrier family facilitated glucose transporter member 8	450	20	4.09E-14	5,194444444	9	P:transport; C:ribosome; F:binding; F:cysteine-type peptidase activity; P:proteolysis; P:signal transduction; P:gene expression; F:sugar:hydrogen symporter activity; C:membrane
38908_TGCAGTAGCAGCAAGTTCACCTCTCAAGGCTCCAACAACAGCTTC_NODE_1_length_284_cov_8.503521	protein	306	20	1.46E-12	6,506944444	11	F:protein prenyltransferase activity; P:protein amino acid prenylation; F:GTP binding; F:NAD or NADH binding; F:phosphoglycerate dehydrogenase activity; F:protein binding; P:transport; F:amino acid binding; C:integral to membrane; P:megagametogenesis; C:mitochondrion	EC:1.1.1.95
38898_TGCAGTGTGCAACAAGGACTTGTTCATCCAGCATTTTCAATTTGT_NODE_2_length_277_cov_5.772563	auxin influx carrier protein	295	20	1.43E-07	4,815972222	1	C:membrane
38879_TGCAGTGTTTGCATCCATAGCATCCAAACGTTCATAGACACGTTC_NODE_1_length_222_cov_7.418919	abc transporter family protein	242	20	1.12E-12	6,663194444	4	F:ATPase activity; F:ATP binding; C:mitochondrion; C:plastid
38867_TGCAGCCATGCATTTCATATGAACTGTATCGATACATGGCTGCTA_NODE_1_length_306_cov_11.405229	ring finger	328	19	1.91E-20	4,060416667	5	F:molecular_function; P:biological_process; F:zinc ion binding; F:protein binding; C:cellular_component
38847_TGCAGGATGTTGCGACAGGAATGCCGTCAACCCCCTTTGATCACG_NODE_1_length_278_cov_6.244604	xylem serine proteinase 1	298	20	1.62E-19	4,652777778	1	F:serine-type endopeptidase activity	EC:3.4.21.0
38844_TGCAGGGATGTGTAATATGCTTACTTCTGGCTGCTGGATGGGCCG_NODE_1_length_222_cov_7.644144	ceramide glucosyltransferase	242	14	2.75E-19	5,560416667	4	C:endomembrane system; C:integral to membrane; F:ceramide glucosyltransferase activity; F:protein-arginine N-methyltransferase activity	EC:2.4.1.80
38822_TGCAGGTTGGTGCTGATTTTCAGGCACAACAGGTTCAGTTTGAGG_NODE_1_length_438_cov_5.041096	copia ltr rider	460	20	3.65E-48	5,260416667	2	P:DNA recombination; F:DNA binding
38816_TGCAGACCTGCATGTTACGTTGACGAACACTATTTCCCTACTATG_NODE_1_length_341_cov_6.510264	protein	363	20	9.41E-12	5,388888889	6	P:regulation of transcription, DNA-dependent; F:molecular_function; C:integral to membrane; P:biological_process; C:cellular_component; F:DNA binding
38807_TGCAGCTGCTGTTTGTGGCGTTCCTCTTCGGTCAAAGATGCAAAA_NODE_1_length_215_cov_9.376744	phosphoenolpyruvate carboxykinase	237	2	1.92E-04	5,416666667	7	F:phosphoenolpyruvate carboxykinase (ATP) activity; F:kinase activity; F:phosphoenolpyruvate carboxykinase activity; F:ATP binding; F:purine nucleotide binding; F:lyase activity; P:gluconeogenesis
38805_TGCAGGCCATGATAGTGAGACATGGGGTGTTGCCGCGGCTGAAGA_NODE_1_length_309_cov_8.530745	calmodulin-binding heat-shock protein	331	20	9.75E-33	5,934027778	15	P:defense response; P:lipid metabolic process; F:calmodulin binding; F:dTDP-4-dehydrorhamnose reductase activity; P:extracellular polysaccharide biosynthetic process; F:triglyceride lipase activity; F:acyltransferase activity; F:calcium ion binding; P:response to desiccation; P:UV protection; P:phenylpropanoid biosynthetic process; P:signal transduction; C:endomembrane system; F:coenzyme binding;…	EC:1.1.1.133; EC:3.1.1.3
38794_TGCAGTTACAGGGAATCAGTAAGCCAGGAGGTTATTTATTGTAAA_NODE_1_length_310_cov_6.177419	protein binding	330	20	6.15E-11	6,319444444	7	P:polar nucleus fusion; F:protein binding; F:ubiquitin-protein ligase activity; F:transcription factor activity; F:oxygen binding; F:zinc ion binding; P:regulation of transcription, DNA-dependent	EC:6.3.2.19
38784_TGCAGAAAATAATCGAGTCCTGTTACGTGAAGAGTATATGAGATG_NODE_1_length_456_cov_6.144737	o-linked n-acetylglucosamine	478	5	1.19E-14	5,111111111	3	F:binding; P:biological_process; C:cellular_component
38775_TGCAGCTACAAAAGGACACACTGCTGTTGTTATGGAGCTGCTGTC_NODE_1_length_347_cov_11.789625	ankyrin repeat-containing	369	20	2.08E-14	6,0625	10	C:endomembrane system; F:GTP binding; F:nucleic acid binding; F:protein binding; F:3'-5' exonuclease activity; P:vesicle docking during exocytosis; C:exocyst; C:integral to membrane; P:small GTPase mediated signal transduction; P:protein transport
38773_TGCAGGAGGATAGGTAAACAAAATTGCATTCTTTTCCTTGGTGTA_NODE_2_length_271_cov_6.081181	protein	293	20	7.36E-12	5,788194444	9	F:binding; F:RNA polymerase II transcription factor activity; P:signal peptide processing; F:transcription initiation factor activity; F:signal peptidase activity; P:transcription initiation; C:nucleus; P:regulation of transcription factor activity; C:endoplasmic reticulum
38751_TGCAGTCAGAACTGATGATGGCAACATCTTTGCTCGAGGAGCCCA_NODE_1_length_283_cov_10.106007	aminoacylase like protein	305	20	1.04E-34	5,65625	21	P:cellular amino acid metabolic process; P:protein amino acid dephosphorylation; F:copper ion binding; P:lipid metabolic process; F:cysteine-type peptidase activity; F:endonuclease activity; F:P-P-bond-hydrolysis-driven protein transmembrane transporter activity; C:mitochondrion; P:drug transmembrane transport; C:integral to membrane; C:plastid; C:protein serine/threonine phosphatase complex; P:m…	EC:3.5.1.14
38748_TGCAGGGAAAAAAGAACTATTTCTTACTTGTTTATTTGCAAAAGG_NODE_1_length_200_cov_10.610000	protein	222	20	3.01E-13	6,0625	7	C:COPI vesicle coat; F:protein transporter activity; F:zinc ion binding; P:polar nucleus fusion; F:ubiquitin-protein ligase activity; F:protein binding; P:intracellular protein transport	EC:6.3.2.19
38723_TGCAGCCGACAAAGGCACCTAGCAAAAAGTTGCAAGAACAATATA_NODE_1_length_348_cov_7.396552	PREDICTED: hypothetical protein isoform 2 [Vitis vinifera]	370	12	6.71E-05	6,695833333	3	F:GTP binding; F:GTPase activity; F:nucleotide binding
38712_TGCAGTTGGGGCACTTTTGGTCAGCTTCACAGTTTACATCATCCC_NODE_1_length_244_cov_5.913934	auxin influx carrier component	260	20	3.78E-16	6,670138889	15	P:positive gravitropism; F:auxin influx transmembrane transporter activity; C:integral to membrane; F:symporter activity; P:auxin polar transport; C:cell surface; C:endosome; P:lateral root formation; P:root hair cell differentiation; P:response to ethylene stimulus; P:establishment of planar polarity; P:auxin mediated signaling pathway; C:Golgi apparatus; C:plasma membrane; P:amino acid transport
38707_TGCAGAAGAAAAGGGTGTTCAAAAGATGAATCTTGGAATAAAGAA_NODE_1_length_358_cov_6.991620	protein kinase	380	20	4.87E-32	5,180555556	8	F:protein kinase activity; C:mitochondrion; C:plastid; F:ATP binding; F:ATPase activity; ; C:membrane; P:protein amino acid phosphorylation
38702_TGCAGACAAATGTGACAAATTACAGACACCAACTTCCATGGAATA_NODE_1_length_288_cov_8.024305	protein	310	12	8.80E-10	5,879861111	1	C:chloroplast
38653_TGCAGTGGTTAATGTAAGTAAACCCTTCATCCATTTTGGATTCCA_NODE_1_length_226_cov_8.495575	hect ubiquitin-protein ligase 3	248	20	2.17E-16	6,3125	2	F:ubiquitin-protein ligase activity; P:DNA endoreduplication	EC:6.3.2.19
38650_TGCAGTTCTCAACTCTGTAGCAAGACATATGTGCAGGGTTAAGTC_NODE_1_length_383_cov_5.010444	abc transporter family of the mitochondria family	405	8	3.45E-07	6,154861111	6	P:response to abiotic stimulus; P:response to cadmium ion; P:response to cold; ; P:response to lead ion; C:nucleus
38628_TGCAGGCACCGAGATATCGACAGTCGGTCTCAACTCTGCACACAC_NODE_1_length_211_cov_6.635071	ketol-acid reductoisomerase	229	20	5.79E-33	6,902777778	8	F:ketol-acid reductoisomerase activity; P:response to wounding; F:ATP-dependent helicase activity; F:magnesium ion binding; P:branched chain family amino acid biosynthetic process; F:coenzyme binding; C:chloroplast; C:mitochondrion	EC:1.1.1.86
38620_TGCAGTTTTGAAATCTAAAGGTTGCTGGAATGGTGGTTTGGTGAT_NODE_1_length_333_cov_5.642642	kelch repeat-containing f-box family protein	351	9	9.89E-09	4,891666667	4	C:endomembrane system; F:molecular_function; C:chloroplast; P:biological_process
38610_TGCAGTTTCGGGATATCCACCAATGACCCGACCCGTCTTTGCACA_NODE_1_length_244_cov_5.303279	senescence-associated protein	260	20	1.03E-29	5,701388889	12	P:meristem structural organization; P:lipid metabolic process; C:endomembrane system; P:radial pattern formation; F:iron ion binding; P:leaf vascular tissue pattern formation; P:aging; F:hydrolase activity; F:NAD+ ADP-ribosyltransferase activity; C:integral to membrane; C:endoplasmic reticulum; C:mitochondrion	EC:2.4.2.30
38609_TGCAGTTCTATTTTCTAGCAGATTAGCAGTGGAGTGTCCTATGTT_NODE_1_length_226_cov_11.641593	rid3 (root initiation defective 3) nucleotide binding	248	12	8.81E-10	5,213888889	8	C:heterotrimeric G-protein complex; F:binding; F:nucleotide binding; P:mitochondrial transport; C:membrane; P:biological_process; C:mitochondrial inner membrane; P:transport
38605_TGCAGCATAATTACCCTTTTGCCCCATCTTCTGGGTATAAACTCT_NODE_1_length_416_cov_5.598557	flavin-containing amine oxidase domain-containing	438	20	2.28E-53	5,291666667	4	P:histone deacetylation; F:amine oxidase activity; C:plastid; C:mitochondrion	EC:1.4.3.4; EC:1.4.3.6
38603_TGCAGCTTCACCGCCAGTTTGGGTTCCCTGAGCTTGGTGCCACCA_NODE_1_length_331_cov_5.543807	vacuolar protein sorting-associated protein	349	20	2.07E-14	5,364583333	7	C:cytoskeleton; C:endomembrane system; P:phagocytosis; P:defense response; F:protein binding; F:ATP binding; C:chloroplast
38590_TGCAGCTTGGAGAACTTTCTATGATGTCAACTTTGCCAATAGGCC_NODE_1_length_281_cov_6.839858	cytochrome p450	303	20	5.87E-13	4,71875	1	F:binding
38557_TGCAGTCCCAACCTCAATTGAACTGCTCCCAGGAACCTTTTGGAT_NODE_1_length_283_cov_6.759717	pentatricopeptide repeat-containing	305	20	5.92E-22	5,302083333	1	C:mitochondrion
38534_TGCAGATCTCACTAGAACACGCCCGTCTTGTCTTTGATATAATCG_NODE_1_length_255_cov_8.117647	tubulin-specific chaperone c-related	277	20	8.83E-10	6,496527778	3	C:endomembrane system; C:lysosome; P:sphingolipid metabolic process
38530_TGCAGAGTTCTTACAGGTATGTGCCACTTTGCTGTTCTTTTGATT_NODE_1_length_291_cov_6.810997	phosphoribosylformylglycinamidine synthase	313	20	1.00E-24	5,274305556	10	P:lipid metabolic process; C:mitochondrion; C:plastid; F:carboxylesterase activity; F:protein binding; C:endomembrane system; F:protein prenyltransferase activity; P:protein amino acid prenylation; P:'de novo' IMP biosynthetic process; F:phosphoribosylformylglycinamidine synthase activity	EC:3.1.1.0; EC:3.1.1.1; EC:6.3.5.3
38521_TGCAGGTTCGAGAAGTGGACGGCCACAAACTCGTTCAAATTCGAA_NODE_1_length_299_cov_6.591973	calpain-like protein	319	20	7.58E-33	5,517361111	4	P:cell fate specification; P:endosperm development; F:cysteine-type endopeptidase activity; C:membrane	EC:3.4.22.0
38520_TGCAGTTGAGAAAGGCCAAGCACCTTTTGAAATATGACGATACCA_NODE_1_length_245_cov_9.048980	cycloartenol synthase	267	20	3.07E-10	5,760416667	3	F:cycloartenol synthase activity; P:metabolic process; F:lyase activity	EC:5.4.99.8
38511_TGCAGCTTGCATCCCATTTCTTCAGTGAACTTCTAGACTCTGTAA_NODE_1_length_339_cov_6.442478	protein	359	18	2.58E-09	6,450694444	2	C:endomembrane system; P:cell adhesion
38505_TGCAGTCTCGATTGTAAACTCGGTGGAGAAGATGTTGGCAAGCTT_NODE_1_length_343_cov_7.827988	dna topoisomerase ii	365	20	1.07E-39	6,142361111	4	F:DNA topoisomerase (ATP-hydrolyzing) activity; F:ATP binding; C:chromosome; P:DNA topological change	EC:5.99.1.3
38492_TGCAGGTACAGATATTGAATTCATTAGCTCACTTAAAGGTCAATT_NODE_1_length_392_cov_9.066326	nadh dehydrogenase subunit 2	414	18	1.89E-12	4,938194444	4	P:mitochondrial electron transport, NADH to ubiquinone; C:mitochondrial inner membrane; F:NADH dehydrogenase (ubiquinone) activity; C:membrane part	EC:1.6.5.3
38489_TGCAGCTTCTCTTCTATCTCTCTCTCTTCCCAAACCAACCATACT_NODE_1_length_356_cov_6.654494	ndf2 (ndh-dependent cyclic electron flow 1) carbohydrate binding catalytic	378	18	6.17E-19	4,834027778	1	C:plastid
38486_TGCAGCAAGATCGCAATCTTTGCCAGCTACTGGAGCACCGCCATC_NODE_1_length_308_cov_6.788961	protein	328	20	3.62E-11	5,045138889	1	C:cell part
38453_TGCAGTTGCTACCAACACTACGAGCCATTGATGGCGAAACAAAGT_NODE_1_length_406_cov_9.541872	protein binding	428	16	3.46E-07	4,166666667	5	P:steroid metabolic process; F:oxysterol binding; F:zinc ion binding; F:protein binding; C:cellular_component
38425_TGCAGCGCTTGAAAATATAGATTTCTGGCGTCAGAGTAACCTTGA_NODE_2_length_279_cov_6.698925	PREDICTED: hypothetical protein [Vitis vinifera]	299	9	7.29E-20	4,429166667	1	C:chloroplast
38420_TGCAGTTGATCAAGTTCTAGCGCTGCATAAAGAACTTCGAGACTG_NODE_1_length_370_cov_7.543243	protein binding zinc ion binding	392	20	1.60E-11	4,291666667	1	F:binding
38401_TGCAGAAAATTAGAAATCCAAGATTAATTATTGCATTCTAACAGA_NODE_1_length_323_cov_7.352941	protein kinase	345	20	4.71E-29	6,236111111	14	P:transport; C:glycerol-3-phosphate dehydrogenase complex; F:protein serine/threonine kinase activity; F:protein serine/threonine/tyrosine kinase activity; P:base-excision repair; P:glycerol-3-phosphate metabolic process; F:ATP binding; F:protein binding; F:protein tyrosine kinase activity; F:transporter activity; F:glycerol-3-phosphate dehydrogenase (NAD+) activity; C:membrane; P:isoprenoid bios…	EC:2.7.11.0; EC:2.7.112.1; EC:2.7.10.0; EC:1.1.1.8
38380_TGCAGAAATAAAGTAGATTTTAGGTAATTTGACGAGATTCAAAAC_NODE_1_length_292_cov_6.736301	nck-associated protein 1	312	18	1.27E-11	5,057638889	1	F:protein binding
38365_TGCAGGCCTCAAAGAATCCATCATTAGGAGGCAGACCTAAGTTAC_NODE_1_length_348_cov_6.919540	chitinase 1	370	20	5.61E-44	5,600694444	5	F:nutrient reservoir activity; F:chitinase activity; P:chitin catabolic process; F:cation binding; F:chitin binding	EC:3.2.1.14
38361_TGCAGTTTTCAGACTAAAATATGAATTGAAAAGTTCACAACGAGC_NODE_1_length_251_cov_5.123506	small glutamine-rich tetratricopeptide repeat-containing protein	269	20	4.89E-16	6,194444444	2	C:endomembrane system; F:nucleotide binding
38356_TGCAGCCATGGAAGGTTGAGCACCCGGAGACAGGACCGGGCTTAC_NODE_1_length_270_cov_5.488889	nucleic acid binding	286	20	3.09E-34	4,875	1	F:RNA binding
38351_TGCAGGTTACTATGTGACGTTGAACATAGGTTGGGTACATGTGGA_NODE_1_length_327_cov_8.724771	protein	349	20	2.70E-14	6,305555556	10	P:alkaloid biosynthetic process; P:regulation of GTPase activity; P:phenylalanyl-tRNA aminoacylation; F:strictosidine synthase activity; F:ATP binding; F:phenylalanine-tRNA ligase activity; F:magnesium ion binding; F:kinase activity; C:endomembrane system; P:protein amino acid phosphorylation	EC:4.3.3.2; EC:6.1.1.20
38343_TGCAGCTGTTTCCTGCTCATTACAAGACATAGCAAAATTATTTGA_NODE_1_length_289_cov_5.283737	protein	307	19	5.52E-20	5,120833333	2	F:transcription factor activity; C:nucleus
38326_TGCAGGTGTGAGCTCTGTCTGAAGATTTGGAAAGCGGAAAACAAC_NODE_1_length_271_cov_6.797048	phloem protein 2	291	20	3.89E-21	4,840277778	1	C:plastid
38298_TGCAGTTCAAATGCAAGAAAAGTCGGCATACCTCATGCTGATTGC_NODE_1_length_272_cov_9.919118	amino acid permease	294	17	2.07E-06	5,024305556	1	P:amino acid transport
38286_TGCAGACTTACACCCGAGTGTTTGCAAAGATTACCTGAGAAATAT_NODE_1_length_369_cov_5.433604	dna ligase-like	391	16	8.49E-13	5,772916667	2	C:endomembrane system; C:mitochondrion
38283_TGCAGCGACGGAGGCGATGTGTATGCTTATGGATTTATAGCGAAT_NODE_1_length_324_cov_5.876543	protein	342	20	2.22E-16	5,934027778	6	P:protein folding; C:endomembrane system; C:cytoplasmic membrane-bounded vesicle; F:ATP binding; C:integral to membrane; C:chloroplast
38279_TGCAGAGTCTCCTATATCATCTTACATGCGCTACCTTCAGAATTC_NODE_1_length_355_cov_6.363380	vq motif-containing protein	377	9	3.76E-16	4,429166667	4	F:molecular_function; P:biological_process; C:cellular_component; P:defense response to virus
38272_TGCAGCAGCAACTATCACCTGCACTTCCAACCATAACCTTGTTAC_NODE_1_length_312_cov_8.544871	protein	334	20	3.12E-27	5,993055556	5	P:production of siRNA involved in RNA interference; P:chromatin silencing; C:endomembrane system; P:DNA methylation; C:nucleus
38212_TGCAGACAATCTGAATGGCCATAATAAGCAGCATAGTGTAAACAT_NODE_1_length_424_cov_5.094340	af272860_1 receptor-like kinase xa21-binding protein 3	446	3	3.53E-07	4,583333333	8	F:kinase activity; F:receptor activity; P:protein autoubiquitination; F:zinc ion binding; F:protein binding; F:ubiquitin-protein ligase activity; P:protein ubiquitination; P:defense response to bacterium
38208_TGCAGCTTGCTCTTGCACCATAGGCTCGCCGAGATCAAGAACCAT_NODE_2_length_221_cov_11.054298	armadillo beta-catenin repeat family protein u-box domain-containing family protein	243	20	5.72E-17	4,736111111	7	P:primary metabolic process; C:mitochondrion; F:transferase activity; F:protein binding; P:cellular metabolic process; C:plasma membrane;
38203_TGCAGTTGTCAAGATTGTTAAATCTGTTACTGCTGTAAGTACTCT_NODE_1_length_349_cov_8.320917	betaine aldehyde dehydrogenase-like	371	12	2.54E-12	6,024305556	1	C:cytoplasmic membrane-bounded vesicle
38200_TGCAGTAACACATGTCTTAGATTACAGCAATTTCACACCACATAA_NODE_1_length_206_cov_6.184466	srf7 (strubbelig-receptor family 7) atp binding protein binding protein kinase protein serine threonine kinase protein tyrosine kinase	222	20	1.30E-12	6,225694444	13	P:protein amino acid phosphorylation; C:endomembrane system; P:defense response; F:DNA binding; F:protein binding; P:multicellular organismal development; F:ATP binding; F:oxygen binding; F:zinc ion binding; F:protein serine/threonine kinase activity; P:transmembrane receptor protein tyrosine kinase signaling pathway; P:DNA repair; F:transmembrane receptor activity	EC:2.7.11.0
38199_TGCAGTTGCGCGTAAAGGCGTACCAATTGGTCCACGGGTAAGCAA_NODE_1_length_387_cov_8.098191	bglu43 (beta glucosidase 43) catalytic cation binding hydrolyzing o-glycosyl compounds	409	20	2.02E-33	5,892361111	14	F:cation binding; F:protein kinase activity; P:carbohydrate metabolic process; P:proteolysis; F:pepsin A activity; C:cytoplasmic membrane-bounded vesicle; F:ubiquitin-protein ligase activity; F:ATP binding; P:protein ubiquitination; C:plant-type cell wall; C:endomembrane system; C:ubiquitin ligase complex; F:beta-mannosidase activity; P:protein amino acid phosphorylation	EC:3.4.23.1; EC:6.3.2.19; EC:3.2.1.25
38189_TGCAGTTGGGATGGATTTACGGGTCGATCACAGAGGATATTCTAA_NODE_1_length_226_cov_6.513274	cellulose synthase catalytic subunit	246	20	1.22E-35	6,652777778	7	F:cellulose synthase (UDP-forming) activity; F:protein binding; P:rhamnogalacturonan I side chain metabolic process; P:secondary cell wall biogenesis; P:cellulose biosynthetic process; C:membrane; F:zinc ion binding	EC:2.4.1.12
38180_TGCAGAGAACCCTTCAATGGTTGAGTTCCAACCGCAGTGTGTCAA_NODE_2_length_204_cov_5.259804	udp-	226	20	1.70E-16	5,208333333	2	F:transferase activity, transferring hexosyl groups; P:metabolic process	EC:2.4.1.0
38166_TGCAGTGCTTAAAGAATCCCAATAAGCCACAGTATGATGGGGGAA_NODE_1_length_318_cov_8.066038	endo- -beta-xylanase c	340	13	1.23E-06	4,561805556	10	F:cation binding; C:mitochondrion; F:hydrolase activity; P:xylan catabolic process; P:carbohydrate metabolic process; F:catalytic activity; F:hydrolase activity, hydrolyzing O-glycosyl compounds; C:endomembrane system; P:metabolic process; F:hydrolase activity, acting on glycosyl bonds
38136_TGCAGCGAAGGTAGCACTAAGGCTTGTTGAACTTGTCTACTATAA_NODE_1_length_284_cov_5.260563	protein	304	20	2.92E-37	6,472222222	3	C:eukaryotic translation initiation factor 3 complex; P:translational initiation; F:translation initiation factor activity
38135_TGCAGATTACATTAACAAGTTTGATCCTTCATCTCACAATTTTCC_NODE_1_length_261_cov_7.934866	protein	283	20	1.95E-28	5,076388889	1	C:endomembrane system
38118_TGCAGAGCCAGTGGCGATGGTCATTCGCCGTGGCCAATCAAGAAG_NODE_1_length_243_cov_9.930041	protein	265	20	2.70E-06	6,684027778	11	C:membrane; F:hydrolase activity; P:protein amino acid phosphorylation; F:zinc ion binding; F:ATP binding; F:kinase activity; F:ATPase activity; F:oxidoreductase activity; P:cellular aromatic compound metabolic process; C:cellular_component; C:chloroplast
38113_TGCAGAAATCAGTTGTTGGAAATACTTTCTAGCAACTTCTTCCTT_NODE_1_length_374_cov_7.820856	protein kinase	396	20	1.49E-12	6,489583333	5	P:protein amino acid phosphorylation; F:protein binding; F:ATP binding; P:signal transduction; F:protein serine/threonine kinase activity	EC:2.7.11.0
38095_TGCAGCAACAAAGAATTTTCGTCCCGAGTCCTTGCTAGGCGAAGG_NODE_1_length_308_cov_5.675324	avr susceptible 1	326	20	2.68E-30	6,881944444	7	C:microsome; F:nucleic acid binding; C:intracellular; F:kinase activity; F:zinc ion binding; P:protein amino acid autophosphorylation; P:defense response to bacterium, incompatible interaction
38093_TGCAGTAAGCAAATTGGACCAAGTGTGTGAAGGATGTGCCTTAGG_NODE_1_length_219_cov_5.726027	copia-type polyprotein	237	20	2.54E-08	5,420138889	4	F:DNA binding; F:aspartic-type endopeptidase activity; F:zinc ion binding; P:DNA integration	EC:3.4.23.0
38074_TGCAGTAAGTTAAAAATGTAAAATTAATCACAGTATAACATCCTA_NODE_1_length_333_cov_7.642642	putative protein [Arabidopsis thaliana]	355	11	6.17E-11	6,647916667	3	C:endomembrane system; C:chloroplast; P:response to cold
38059_TGCAGTTAATAAAGATCCAAGAAAGCATAGATCTTTTATCCATAT_NODE_1_length_244_cov_6.893443	nodulin protein	262	20	1.30E-16	5,715277778	4	C:membrane; P:defense response to virus; C:endoplasmic reticulum; C:plastid
38048_TGCAGAGTTCAATGCACTAATTTCGAGACTGGATTTCACTGAAAG_NODE_1_length_248_cov_5.798387	myosin heavy striated	266	20	2.44E-07	4,576388889	7	C:endomembrane system; P:meiotic chromosome segregation; F:molecular_function; C:chromosome, centromeric region; P:biological_process; C:cellular_component; C:nucleus
37974_TGCAGATAGTTCATCAAGTCCACTTCTATACGAGGCGTAAGTTGC_NODE_1_length_319_cov_7.407524	protein	341	20	5.64E-41	5,753472222	7	F:binding; C:nucleoplasm; P:mitosis; P:cell growth; P:nucleus organization; P:protein stabilization; C:spindle microtubule
37970_TGCAGTTATTGCTGGCTAATGCTCAGAAAGGAGAGGGGCCTCACG_NODE_1_length_368_cov_5.945652	dna binding	390	6	3.69E-08	5,08125	11	C:membrane; F:DNA binding; P:DNA replication; P:transport; F:DNA-directed DNA polymerase activity; F:zinc ion binding; F:heat shock protein binding; C:cellular_component; F:protein binding; P:protein folding; F:binding
37947_TGCAGTTTCCAGATAATGAGCATGAGTTTCGAATCCGTTTTCGTG_NODE_1_length_296_cov_7.310811	amp-binding enzyme	318	20	3.53E-22	4,600694444	5	F:binding; P:metabolic process; F:catalytic activity; F:L-aminoadipate-semialdehyde dehydrogenase activity; F:phosphopantetheine binding
37945_TGCAGCTCTTACACTCTTAACTCTCCTCTGTTTATGCAACGAGTA_NODE_2_length_254_cov_5.657480	ent-kaurene oxidase	272	20	1.56E-22	5,510416667	5	C:chloroplast outer membrane; F:iron ion binding; F:heme binding; P:electron transport; F:ent-kaurene oxidase activity	EC:1.14.13.78
37933_TGCAGATTCAGAGCCCCCACCACTCTTGGTTTATAAGTGGTGCCA_NODE_1_length_295_cov_6.159322	protein	313	20	1.71E-24	5,194444444	8	P:sucrose biosynthetic process; P:response to water deprivation; F:hydrolase activity, hydrolyzing O-glycosyl compounds; C:plant-type cell wall; F:sucrose synthase activity; F:pectinesterase activity; P:response to hypoxia; C:mitochondrion	EC:3.2.1.0; EC:2.4.1.13; EC:3.1.1.11
37929_TGCAGCCAATAAGTTTCAAGAAATGGTAGCTTTGGCTTTCTTTAA_NODE_1_length_344_cov_5.933139	heat shock protein 70 -interacting	364	20	1.88E-36	5,475694444	2	F:protein binding; P:stem cell division
37910_TGCAGATCATGTCGTGATGATTTCAGTTGCATATCTTATTGTATT_NODE_1_length_266_cov_7.496241	protein	286	20	4.96E-16	6,243055556	3	F:potassium ion transmembrane transporter activity; C:membrane; P:potassium ion transport
37894_TGCAGTTGATGCGATTAATGATATGGACGGAAGGGTATTTGCAGT_NODE_1_length_432_cov_7.664352	arginine rich protein	454	20	4.84E-16	4,711805556	3	F:RNA binding; C:nucleus; P:regulation of transcription, DNA-dependent
37870_TGCAGATCCTACGAGGCTCCCTCCTATTAAACCATCCGCTAAACC_NODE_1_length_321_cov_5.137072	equilibrative nucleoside transporter	339	20	2.01E-22	5,288194444	9	F:UDP-3-O-[3-hydroxymyristoyl] N-acetylglucosamine deacetylase activity; P:chromatin modification; F:endonuclease activity; F:histone-lysine N-methyltransferase activity; P:transport; F:nucleoside transmembrane transporter activity; C:membrane; F:zinc ion binding; P:lipid A biosynthetic process	EC:2.1.1.43
37863_TGCAGTTTCCGAAGCTTTTCGGGATCTTACCATTCAAGAAATTGC_NODE_1_length_201_cov_7.492537	protein kinase	219	16	6.49E-08	4,947916667	8	F:kinase activity; F:protein kinase activity; F:ATP binding; F:transferase activity; F:nucleotide binding; P:protein amino acid phosphorylation; F:protein binding; F:protein serine/threonine kinase activity
37848_TGCAGGAACGGATACTTCAGCGATTACCACAGAATGGGCTTTAGC_NODE_1_length_276_cov_5.134058	cytochrome p450	294	20	2.88E-16	4,78125	3	C:membrane; F:metal ion binding; F:oxidoreductase activity
37845_TGCAGACTAAAGTTCCTGGTGTCAAGTCTATCATTTCGAAAGCAA_NODE_1_length_323_cov_8.470589	gly3 (glyoxalase ii 3) hydrolase hydroxyacylglutathione hydrolase	345	20	2.79E-19	6,28125	1	C:mitochondrion
37844_TGCAGCAATCTGAGCCTCCTTGACTTCTTCTTGTTGTACAGTTTG_NODE_1_length_294_cov_7.278912	ap2 domain-containing transcription factor	316	14	1.44E-15	3,620833333	5	P:regulation of transcription, DNA-dependent; P:transcription; F:DNA binding; F:transcription factor activity; C:nucleus
37821_TGCAGAGTCAAAATTGCTTTGAATCTCAAGGGAATCAAGTATGAA_NODE_1_length_324_cov_8.123457	glutathione s-	346	20	6.89E-10	6,184027778	2	P:toxin catabolic process; F:glutathione transferase activity	EC:2.5.1.18
37811_TGCAGCCACCGGTCATAGCAACCGACACAACAACGGGGAGAAAAA_NODE_2_length_223_cov_6.076233	pbs1	241	20	2.26E-13	5,440972222	3	C:microsome; P:protein amino acid autophosphorylation; P:defense response to bacterium, incompatible interaction
37799_TGCAGTATCCCAGCGTCTGGGGGTCTACACGGCAGGTGATTACGC_NODE_1_length_249_cov_5.751004	stearoyl-acp desaturase	265	20	1.06E-10	5,90625	4	P:fatty acid biosynthetic process; F:transition metal ion binding; F:acyl-[acyl-carrier-protein] desaturase activity; C:chloroplast	EC:1.14.19.2
37798_TGCAGTTGATGCAGCCGATGATCTTCCCCATTTTTTAATTAAAAC_NODE_1_length_250_cov_5.808000	malate dehydrogenase	268	17	3.39E-09	6,221527778	16	F:L-malate dehydrogenase activity; P:lipid metabolic process; P:ubiquitin-dependent protein catabolic process; F:ubiquitin thiolesterase activity; F:zinc ion binding; C:mitochondrion; P:regulation of transcription, DNA-dependent; P:mRNA metabolic process; P:malate metabolic process; P:tricarboxylic acid cycle intermediate metabolic process; F:malate dehydrogenase (NADP+) activity; P:tricarboxylic…	EC:1.1.1.37; EC:3.1.2.15; EC:1.1.1.82
37777_TGCAGAGAAAAGGTAGTAGAGCCATGTCGGATGAAGTGGTGGTAA_NODE_1_length_380_cov_5.010526	brct domain protein	402	20	1.29E-16	4,03125	5	P:protein complex assembly; F:P-P-bond-hydrolysis-driven protein transmembrane transporter activity; P:protein import into mitochondrial inner membrane; C:plastid; C:mitochondrion
37757_TGCAGCGGATAACTAGCGAGAAAGAGAGACTGATATAGGACTTCA_NODE_1_length_269_cov_6.282528	aspartic proteinase nepenthesin-1	287	20	3.55E-14	4,899305556	7	P:base-excision repair; P:protein amino acid phosphorylation; F:kinase activity; C:anchored to membrane; P:signal transduction; F:pepsin A activity; P:proteolysis	EC:3.4.23.1
37754_TGCAGGTGACAAAGTAAACTCCACAAGGGTTGCAGGTGGGGCTGC_NODE_1_length_248_cov_5.185484	thaumatin-like protein precursor	264	20	2.06E-14	4,340277778	1	P:defense response
37721_TGCAGCCAATCTTCAGATGGATTCATACCAAACTGATTAATCATT_NODE_1_length_322_cov_6.953416	r2r3-myb transcription	344	20	6.92E-18	4,680555556	5	F:translation factor activity, nucleic acid binding; F:DNA binding; P:regulation of transcription; P:embryonic development ending in seed dormancy; C:nucleus
37714_TGCAGCTTTCAAAACGATAATTCTCTAAGGGTCAAAAGATTGGCT_NODE_1_length_376_cov_7.409575	cleavage and polyadenylation specificity factor a subunit c-terminal domain-containing protein	398	7	1.62E-06	6,090972222	10	P:protein transport; C:membrane; C:nucleus; F:nucleic acid binding; F:GTP binding; C:extracellular region; C:endomembrane system; P:small GTPase mediated signal transduction; F:calcium ion binding; P:biological_process
37705_TGCAGAGCATCAGCTGCAAACTTGTTCTCATCCCACAACACATGG_NODE_1_length_361_cov_5.839335	eukaryotic translation initiation factor	381	20	8.73E-31	5,9375	1	C:plastid
37668_TGCAGAAGCTAAGCTGCCTTATTATTCCAATCAAGATTAGATCAA_NODE_1_length_234_cov_6.568376	sugar transporter	250	20	1.00E-13	6,538194444	3	C:integral to membrane; F:sugar:hydrogen symporter activity; P:carbohydrate transport
37663_TGCAGTTCTTCGAGCACCTGCTTCCCGCCGACGTGTGGGAGGAAG_NODE_1_length_220_cov_12.659091	fatty acid elongase	242	20	3.85E-13	5,107638889	5	F:acyltransferase activity; F:protein binding; P:very-long-chain fatty acid metabolic process; F:zinc ion binding; P:fatty acid elongation
37639_TGCAGTATGAAAATTTATCATTCTTTGTTAATCCTCTATCATATT_NODE_1_length_310_cov_5.906452	protein	330	20	2.43E-23	6,055555556	7	P:protein folding; F:transcription regulator activity; C:myosin complex; F:heat shock protein binding; F:unfolded protein binding; C:nucleus; P:negative regulation of transcription
37626_TGCAGTCATGCAGGAATGTTAGAAGAAGGTCAAAGAGTCTTTGAA_NODE_1_length_337_cov_8.943620	tetratricopeptide-like helical	359	20	8.79E-34	5,045138889	1	F:binding
37614_TGCAGATATCTCCAGGTGAGGATATGCATATAATATACTATGTAT_NODE_1_length_394_cov_6.413705	protein	416	20	2.09E-19	5,760416667	5	; C:outer membrane; C:mitochondrion; F:zinc ion binding; C:plastid
37607_TGCAGAAATGGGCAACACTAAGTTTGTGATTGAGCTTATTCGGAA_NODE_1_length_245_cov_5.138775	protein	259	20	5.63E-12	4,704861111	6	C:endomembrane system; F:molecular_function; C:chloroplast; P:biological_process; F:protein binding; C:nucleus
37597_TGCAGTTATTTCTATTTTTGTTGCTATATATATTGAGAAAGTCAT_NODE_2_length_239_cov_8.782427	glycoside hydrolase family 77 protein	261	15	6.19E-19	5,583333333	6	P:maltose catabolic process; F:cation binding; F:carbohydrate binding; F:4-alpha-glucanotransferase activity; P:starch catabolic process; C:cytosol	EC:2.4.1.25
37571_TGCAGGCTTGAGACCAACCCCTGCACAAGCAACGGCAGTTAGTTG_NODE_1_length_253_cov_5.992095	conserved hypothetical protein [Ricinus communis]	271	11	9.48E-20	4,330555556	2	C:mitochondrion; C:chloroplast envelope
37563_TGCAGCATCTACTACCAACTGTCGATTTGGTGAAAGGTTTACCTT_NODE_1_length_339_cov_5.383481	vacuolar protein sorting 13c	357	15	1.28E-16	4,699305556	5	P:negative regulation of flower development; P:negative regulation of protein sumoylation; P:stamen development; C:nuclear envelope; P:poly(A)+ mRNA export from nucleus
37562_TGCAGCCATTGTAATCGGGATAATACTTCATGCCGGTAACCATTT_NODE_1_length_228_cov_6.456141	respiratory burst oxidase protein b	244	20	4.83E-24	6,274305556	7	F:FAD binding; C:integral to membrane; F:iron ion binding; F:peroxidase activity; F:calcium ion binding; C:plasma membrane; P:electron transport	EC:1.11.1.7
37548_TGCAGTTCCTCTTTGTTGAGGATCTATCGCAAGTAAGGTCTCCAT_NODE_1_length_344_cov_6.287791	protein	366	20	4.35E-12	6,239583333	5	P:protein amino acid phosphorylation; F:binding; F:kinase activity; C:chloroplast; C:nucleus
37542_TGCAGCTTGTGCAGTTTTCAGCTATAGACTATACAATTTCAGTGG_NODE_1_length_250_cov_5.992000	cationic peroxidase 2	268	20	8.32E-24	5,267361111	6	F:heme binding; F:iron ion binding; F:peroxidase activity; F:calcium ion binding; P:response to oxidative stress; P:electron transport	EC:1.11.1.7
37530_TGCAGCTCCTCAACCTTGTTTTTTGATCCTTCTAGTTCACAGTTT_NODE_1_length_290_cov_6.196552	protein binding	310	13	4.83E-08	5,160416667	10	P:poly(A)+ mRNA export from nucleus; C:nuclear envelope; P:stamen development; F:molecular_function; C:cellular_component; P:negative regulation of protein sumoylation; C:endomembrane system; P:negative regulation of flower development; P:defense response to virus; P:biological_process
37519_TGCAGCGAAAAGCATTATATGCGGCATTCTTTTGTCCTCCTGGTC_NODE_1_length_259_cov_6.722008	mammalian mhc iii region protein g9a	279	20	1.07E-31	5,951388889	9	P:maintenance of DNA methylation; F:zinc ion binding; F:methyl-CpNpG binding; F:methyl-CpNpN binding; F:histone-lysine N-methyltransferase activity; F:methyl-CpG binding; P:chromatin silencing by small RNA; C:nucleus; P:histone methylation	EC:2.1.1.43
37514_TGCAGGCACAGATGGACCAAAAGACAAAACAGCAAGACAATTTAC_NODE_1_length_217_cov_5.539171	nhl1	231	20	2.35E-26	5,295138889	1	P:defense response to virus
37511_TGCAGTTATTATGAATGGTAACAGCACAGTCATAGTTGAACCCAA_NODE_1_length_372_cov_5.897850	5-oxoprolinase	392	20	1.87E-44	6,506944444	3	F:kinase activity; P:protein amino acid phosphorylation; F:hydrolase activity
37486_TGCAGAGGATAAGTTAGAGAATATTGAAGAGCAAGCTGAACGTTT_NODE_1_length_414_cov_7.425121	unnamed protein product [Vitis vinifera]	436	6	1.50E-09	5,057638889	2	C:cytoplasmic membrane-bounded vesicle; C:membrane
37479_TGCAGCTACCAGCACTTCAGAAGAATCAAAGCTGACAGAATCAAT_NODE_1_length_354_cov_5.734463	protein	376	20	2.20E-16	6,836805556	3	C:mitochondrial inner membrane; P:mitochondrial transport; F:nucleotide binding
37476_TGCAGATGGGAAACATGATATCACCTTGAATCTAAAAATACGAAA_NODE_1_length_225_cov_5.737778	transferring glycosyl	241	20	3.04E-10	5,510416667	1	C:membrane
37456_TGCAGATTCTGATCGCATCATCTCATGGTTGATTAACTGGAACAC_NODE_1_length_319_cov_5.144201	protein	337	20	1.27E-24	4,715277778	1	F:binding
37452_TGCAGCTTCGCTTACCACAATCTTTAGCTTCCGATCTGCTATCCT_NODE_1_length_275_cov_7.774546	protein	297	20	3.27E-20	6,059027778	5	F:nucleoside-triphosphatase activity; P:protein metabolic process; F:ATP binding; P:response to stress; F:protein binding	EC:3.6.1.15
37443_TGCAGAGCTCTCGAAACTTGCTGCAAATGCTTTCTTGGCTCAAAG_NODE_1_length_214_cov_7.724299	udp-glucose dehydrogenase	232	20	6.20E-19	6,822916667	8	C:ribosome; C:endomembrane system; F:NAD or NADH binding; F:structural constituent of ribosome; F:UDP-glucose 6-dehydrogenase activity; P:electron transport; C:chloroplast; P:translation	EC:1.1.1.22; EC:3.6.5.3
37418_TGCAGAGAGTGCAAAAAGACCTGCACCACGTGAAGCAGGATGTAG_NODE_1_length_339_cov_8.973452	protein	361	18	1.19E-22	5,744444444	8	P:cell redox homeostasis; P:protein metabolic process; F:thiol-disulfide exchange intermediate activity; F:oxidoreductase activity, acting on paired donors, with incorporation or reduction of molecular oxygen, 2-oxoglutarate as one donor, and incorporation of one atom each of oxygen into both donors; F:electron carrier activity; F:isomerase activity; F:protein disulfide oxidoreductase activity; P…	EC:1.14.11.0
37407_TGCAGTTATTCCTTACCTTGGGACCATGTTGGTTATTGGAAAGTT_NODE_1_length_209_cov_9.320574	protein	231	20	9.58E-12	5,770833333	6	P:lipid metabolic process; F:oxidoreductase activity; C:nuclear chromosome; P:sister chromatid cohesion; F:phosphatidylcholine-sterol O-acyltransferase activity; C:endoplasmic reticulum	EC:2.3.1.43
37401_TGCAGGTGACCCAGTTAACTCCAAGCCTTGTTAAGGCCACCGACG_NODE_1_length_271_cov_5.822878	cyclo-dopa 5-o-glucosyltransferase	287	20	4.05E-26	4,517361111	3	F:UDP-glycosyltransferase activity; C:endoplasmic reticulum; F:GPI-anchor transamidase activity
37378_TGCAGTACAAGTGATGATGGCACTGATGTGTTGGCAGAGGATGAA_NODE_1_length_320_cov_7.690625	protein	342	20	2.21E-32	5,086805556	4	C:nucleus; P:shade avoidance; P:developmental process; F:exonuclease activity
37357_TGCAGTATTCTGTAATTTGGGATTTGCCTTTTTCAGATATTCACA_NODE_1_length_217_cov_6.271889	dna repair protein	233	9	1.87E-07	5,324305556	1	C:mitochondrion
37356_TGCAGCGTCTAATATTTCAGAATGCGAAAGCATAAGTGCTTCGAG_NODE_1_length_218_cov_5.311927	4-coumarate: ligase	234	20	8.08E-11	6,5	8	C:cytosol; P:auxin biosynthetic process; C:peroxisome; F:fatty-acyl-CoA synthase activity; P:jasmonic acid biosynthetic process; F:4-coumarate-CoA ligase activity; C:mitochondrial matrix; F:thioredoxin-disulfide reductase activity	EC:2.3.1.86; EC:6.2.1.12; EC:1.8.1.9
37353_TGCAGTTTACACATGTTTGATTAAAGGTTTCGGAAACCAAAAGCA_NODE_1_length_248_cov_8.334678	pentatricopeptide repeat-containing	270	20	2.04E-30	5,229166667	2	C:mitochondrion; F:binding
37336_TGCAGTTTTCCCATAATGGGAAATTCTTGGCTTCATCATCCAGAG_NODE_1_length_421_cov_7.242280	protein	443	20	5.39E-47	4,857638889	4	C:exocyst; F:nucleotide binding; F:protein binding; P:vesicle docking during exocytosis
37330_TGCAGTTTTGCCAGCCAATCATCAGCTGCCTGCAAAAGAGAAGTC_NODE_1_length_354_cov_7.299435	protein	376	20	3.40E-17	4,010416667	4	F:molecular_function; C:clathrin vesicle coat; P:intracellular protein transport; P:biological_process
37321_TGCAGCCATCACATACTCCATAGCCATGACCCAACAAACCCAATA_NODE_1_length_290_cov_5.868966	nitrate	310	20	4.36E-17	5,413194444	19	F:DNA-directed RNA polymerase activity; P:response to hypoxia; C:cytosol; F:carbonate dehydratase activity; F:calmodulin binding; F:zinc ion binding; C:peroxisome; P:protein folding; C:integral to membrane; P:oligopeptide transport; F:cyclic nucleotide binding; P:ion transport; P:peroxisome organization; F:DNA binding; F:ion channel activity; P:carbon utilization; C:chloroplast outer membrane; P:…	EC:2.7.7.6; EC:4.2.1.1
37309_TGCAGGTCTTTATCTTCTGCTAGTTCGTGCTTTTTGCTGTTGTTG_NODE_2_length_224_cov_5.334821	mismatch binding protein mus3	240	8	1.12E-04	5,147916667	5	C:plastid; F:ATP binding; P:mismatch repair; F:mismatched DNA binding; F:DNA binding
37304_TGCAGCATCGGCTGATCCTCATGGTGCTTGGAAGGCATGCCAGAA_NODE_1_length_255_cov_9.913726	pectinacetylesterase precursor	277	20	7.97E-19	6,430555556	8	C:endomembrane system; P:response to oxidative stress; F:carboxylesterase activity; C:cytoplasmic membrane-bounded vesicle; F:transcription factor activity; F:zinc ion binding; C:mitochondrion; P:regulation of transcription, DNA-dependent	EC:3.1.1.0; EC:3.1.1.1
37302_TGCAGAGAGAGCATAAAAAATAGAAAACCATAAGCCATAGACGTA_NODE_1_length_223_cov_8.179372	hak14_orysj ame: full=probable potassium transporter 14 ame: full= 14	243	5	2.49E-04	5,666666667	1	C:membrane
37271_TGCAGCCGAATCCTTCAGTTCACTTATTTTCCCAACAGTCGTATC_NODE_1_length_311_cov_8.418007	late embryogenesis abundant protein	333	20	1.04E-18	4,46875	2	C:mitochondrion; P:embryonic development ending in seed dormancy
37266_TGCAGCTCAAGATAAGATTGCTGATTTTGAGATGAAACTCATGGA_NODE_1_length_345_cov_5.614493	proliferating cell nuclear antigen	365	17	4.32E-14	4,869444444	2	P:DNA replication; C:intracellular part
37241_TGCAGGTAGGTTATACGTTAAGGCTAGGGTTAGTGAAGTGGGTTC_NODE_1_length_352_cov_7.019886	atp binding	374	20	1.06E-18	4,496527778	2	C:cell part; F:protein binding
37236_TGCAGTAGCAAGATCAGCATGCTTTGATAATTTTGGCATCTTAAT_NODE_1_length_359_cov_6.866295	protein binding	381	20	9.44E-36	5,857638889	5	F:protein binding; P:vesicle docking during exocytosis; C:exocyst; F:ubiquitin-protein ligase activity; F:zinc ion binding	EC:6.3.2.19
37221_TGCAGCAAGGCTTACATTTTCTAATAAACAAAAAAGTTAACTAAA_NODE_1_length_379_cov_5.575198	zfwd1 (zinc finger wd40 repeat protein 1) nucleic acid binding zinc ion binding	399	16	5.26E-10	6,280555556	6	P:defense response; F:nucleic acid binding; P:steroid metabolic process; P:response to biotic stimulus; F:zinc ion binding; F:protein binding
37219_TGCAGCACCTCTGGCGCCATCCTGTAAGCATTATTAAAATTATTA_NODE_1_length_260_cov_6.246154	atp binding protein	280	20	5.69E-17	6,625	14	F:calmodulin binding; P:cytochrome complex assembly; F:protein serine/threonine kinase activity; P:heme transport; F:cyclic nucleotide binding; P:cellular calcium ion homeostasis; F:heme transporter activity; F:ATP binding; P:pollen tube growth; F:ion channel activity; F:protein tyrosine kinase activity; C:apical plasma membrane; P:respiratory chain complex IV assembly; P:protein amino acid phosp…	EC:2.7.11.0; EC:2.7.10.0
37213_TGCAGGAAATCAAGCATGCTTGCACCTCATACATAGAGACCGTTA_NODE_1_length_337_cov_7.050445	pentatricopeptide repeat-containing	359	20	1.28E-16	4,125	2	C:plasma membrane; F:binding
37211_TGCAGTAGAAACAAAGACATCTACCCCAGGAAGATCAGACTTTCC_NODE_1_length_258_cov_7.689922	cellulose synthase-like glycosyltransferase family 2 protein	280	20	2.16E-16	5,309027778	3	C:membrane; C:plastid; C:mitochondrion
37201_TGCAGGTTAAAAAGATTATAAACACATGAAGTGTCATGGAGAGAT_NODE_1_length_232_cov_7.120690	stage iii sporulation protein	250	20	1.00E-13	6,239583333	14	F:nucleoside-triphosphatase activity; F:zinc ion binding; F:phosphatase activity; F:ATP-dependent peptidase activity; P:proteolysis; F:ATP binding; F:protein binding; F:protein tyrosine kinase activity; F:serine-type endopeptidase activity; C:chloroplast; C:membrane; C:nucleus; F:GTP binding; P:protein amino acid phosphorylation	EC:3.6.1.15; EC:3.1.3.0; EC:2.7.10.0; EC:3.4.21.0
37189_TGCAGTAGAACACCAAGCAGGAAGATAAAATGCATCACATATCTT_NODE_1_length_406_cov_6.157636	gamma-tocopherol methyltransferase	428	20	2.27E-13	6,625	2	F:methyltransferase activity; P:metabolic process	EC:2.1.1.0
37186_TGCAGTCACATGAAGCGTCCCTGCCTTTATCTCCGAATCCATCCC_NODE_1_length_245_cov_8.110204	protein	267	13	2.60E-09	4,786111111	5	P:lipid metabolic process; C:endomembrane system; F:molecular_function; P:biological_process; F:carboxylesterase activity
37181_TGCAGTTGCATTTAGATTCTAGCTTTGGAGGTTTGGTGTTTTCTT_NODE_1_length_285_cov_6.312281	ac079280_6 transposon	303	14	8.28E-16	5,243055556	1	P:defense response to virus
37172_TGCAGATGATATCGACGTGCAGGGAGGGACGGACAGCGATATCAG_NODE_1_length_247_cov_5.157895	photoperiod-response-like protein	263	16	5.83E-09	5,447222222	11	C:nucleus; F:nucleotide binding; F:GTP binding; F:ATP binding; P:protein ubiquitination; C:mitochondrial matrix; F:shikimate kinase activity; C:intracellular; F:ubiquitin-protein ligase activity; C:ubiquitin ligase complex; F:binding
37171_TGCAGTAGATACATCAACAGAAAATGAAAATCAAATTGATCCCTT_NODE_1_length_258_cov_6.124031	serine active site containing 1	276	20	2.91E-29	5,34375	1	F:binding
37167_TGCAGAAAAAAAGAGTCTGCATCTGCTAAGTTGTATGCACTTTGT_NODE_1_length_461_cov_6.143167	rac-gtp binding	483	20	9.61E-20	5,625	16	P:protein amino acid dephosphorylation; F:zinc ion binding; F:calcium ion binding; C:mitochondrion; P:embryonic development ending in seed dormancy; P:small GTPase mediated signal transduction; P:base-excision repair; C:protein serine/threonine phosphatase complex; F:protein serine/threonine phosphatase activity; F:transferase activity; F:protein binding; P:metal ion transport; F:sugar binding; P…
37155_TGCAGGTTCGCTGTCATATTTTCCATATCTTATGGAGTTGTTTGA_NODE_1_length_325_cov_6.686154	abc transporter cholesterol phospholipid flippase	347	20	1.59E-14	4,972222222	1	C:membrane
37149_TGCAGAATACAGAACAAGCTTTATAGTAGTTCATGTATATCTCTT_NODE_1_length_202_cov_6.004951	zinc finger	220	5	7.20E-07	6,027777778	9	F:heme binding; F:transcription factor activity; F:DNA binding; F:nucleic acid binding; F:zinc ion binding; C:cellular_component; P:regulation of transcription, DNA-dependent; F:binding; P:oxygen transport
37123_TGCAGTATTGTTCCTCCTGATTCCTGGCAACCATATTGCCCCATA_NODE_1_length_376_cov_5.361702	jumonji domain protein	396	20	1.22E-14	4,027777778	3	P:embryonic development ending in seed dormancy; P:response to light stimulus; P:nucleobase, nucleoside, nucleotide and nucleic acid metabolic process
37118_TGCAGTGTCATTCAAATGCACAGCATTTGAGAGATCAATATCCAC_NODE_1_length_333_cov_7.447447	protein	355	15	1.91E-20	4,453472222	2	P:cellular process; P:response to light stimulus
37116_TGCAGGAAAACAGGCCACCTTGCTCGAGATTGCCTGAATGATCCA_NODE_1_length_343_cov_6.900875	cellular nucleic acid binding	365	20	6.50E-21	6,131944444	3	F:nucleic acid binding; C:mitochondrion; F:zinc ion binding
37097_TGCAGCTAATGCAGATGAAAATCAGTCTTCCGAATGGGATTCTCA_NODE_1_length_337_cov_6.967359	protein	359	19	1.24E-19	5,602777778	5	F:P-P-bond-hydrolysis-driven protein transmembrane transporter activity; C:integral to chloroplast outer membrane; P:embryonic morphogenesis; P:chloroplast organization; P:protein targeting to chloroplast
37028_TGCAGCTCAGAACATGTTATGTATCAAGTTAGCCGATAGTTTAGG_NODE_1_length_201_cov_10.467662	plastidic general dicarboxylate transporter	223	20	1.89E-07	5,736111111	7	P:sodium ion transport; P:translation; P:malate transport; P:pentose-phosphate shunt; F:aminoacyl-tRNA hydrolase activity; C:vacuolar membrane; F:oxoglutarate:malate antiporter activity	EC:3.6.5.3; EC:3.1.1.29
37007_TGCAGCAAATACACACTTGTAGATCGGATTTGGGCTTCAACATCT_NODE_1_length_288_cov_5.454861	3 -5 exoribonuclease	304	20	1.12E-20	4,923611111	3	F:RNA binding; C:cell part; F:ribonuclease activity
36963_TGCAGATTGCAATGCAGCATCACTTTTTCCTCCCATGCACAGTCC_NODE_1_length_445_cov_7.020225	pentatricopeptide repeat-containing	467	20	1.42E-31	3,854166667	1	F:binding
36955_TGCAGATTCGGAGATCGATTCATATACTTATGTAAAACTGTCAAC_NODE_1_length_323_cov_6.439629	protein	345	20	4.04E-18	5,635416667	4	F:protein dimerization activity; P:auxin mediated signaling pathway; C:nucleus; P:regulation of transcription, DNA-dependent
36953_TGCAGAAACTGGAAAAGCCGATTGGGAACTTGCATTGGTGGAAAC_NODE_1_length_303_cov_5.353135	protein	323	20	4.88E-40	5,697916667	2	C:endomembrane system; F:oxygen binding
36934_TGCAGGAACTTCCTCACTGAACTTGGGTTCTTCTCATGGTGATAA_NODE_1_length_301_cov_7.691030	eif4g (eukaryotic translation initiation factor 4g) translation initiation factor	323	13	8.98E-10	4,497916667	1	P:response to virus
36923_TGCAGAAACTTTTGAACCTAAACCATACCCAATGTTGGGTTGTGC_NODE_1_length_380_cov_6.834210	retrotransposon unclassified	402	20	5.25E-10	5,520833333	2	C:cytoplasmic membrane-bounded vesicle; F:nucleic acid binding
36919_TGCAGTTCCCTGCAAAGATTCACCTAGGCATGAAGGGCGGGGACT_NODE_2_length_226_cov_9.199115	malate oxidoreductase	248	20	2.93E-13	4	4	C:mitochondrion; F:oxidoreductase activity, acting on CH-OH group of donors; F:transferase activity; P:cellular metabolic process
36914_TGCAGATACTCAAGTTGATTGGGAGTGTTGATGGCTTCTATTGCT_NODE_1_length_359_cov_5.754875	f-box family protein	379	20	1.12E-36	5,420138889	3	C:intracellular part; P:cellular process; P:vesicle-mediated transport
36892_TGCAGGAGCAATAGACAGCATAGTAGATGTACTGGGTTCAGGTAA_NODE_1_length_314_cov_7.328025	protein	336	20	1.30E-37	5,170138889	2	F:binding; F:catalytic activity
36884_TGCAGCTTTGGTCGAAACAAAACGTCTCGATATCGCAACATCACT_NODE_1_length_316_cov_10.414557	peptide transporter	338	20	6.92E-39	6,135416667	3	F:peptide transporter activity; C:membrane; P:oligopeptide transport
36833_TGCAGCAGTTGGTTGTTGATGTCCAAGGTTCCCACCATTAGACAG_NODE_1_length_284_cov_6.954226	protein	304	13	5.35E-23	4,70625	1	F:protein binding
36795_TGCAGGGGATTCTAATCTAACAACGGGCTACATGGAACTGAAGGG_NODE_1_length_201_cov_7.144279	serine threonine protein	219	14	3.57E-14	4,995138889	6	P:protein amino acid phosphorylation; P:protein folding; F:3'-5'-exoribonuclease activity; F:RNA binding; F:protein kinase activity; P:RNA processing
36788_TGCAGGCTTTGGTACAGCACCCATTAACGGATTGGTGACAGGGGA_NODE_1_length_293_cov_7.235495	tpl protein binding protein homodimerization transcription repressor	315	20	1.46E-19	6,520833333	3	P:primary shoot apical meristem specification; C:endomembrane system; C:chloroplast
36775_TGCAGCCTGATCTGAAGGCCCTGGTTCGTGGGGCTCATACGTTTA_NODE_1_length_213_cov_8.051643	anthranilate n-benzoyltransferase	235	20	3.49E-22	6,277777778	10	P:very-long-chain fatty acid metabolic process; P:cuticle development; F:transferase activity, transferring hexosyl groups; P:positive regulation of flavonoid biosynthetic process; F:shikimate O-hydroxycinnamoyltransferase activity; F:quinate O-hydroxycinnamoyltransferase activity; P:auxin homeostasis; C:endomembrane system; P:lignin biosynthetic process; C:nucleus	EC:2.4.1.0; EC:2.3.1.133; EC:2.3.1.99
36765_TGCAGAGTTGAAAACCATAAAGGAACGGTCGACTGATCAAACGTA_NODE_1_length_277_cov_10.075812	serine threonine-protein kinase	299	19	7.56E-09	3,6	10	F:ubiquitin thiolesterase activity; F:nucleic acid binding; P:protein amino acid phosphorylation; F:zinc ion binding; F:kinase activity; P:ubiquitin-dependent protein catabolic process; C:intracellular; F:protein binding; C:plasma membrane; F:binding
36734_TGCAGAATAATGAACCTGAACATGCCAGTTTTCGGGATCCTCCTC_NODE_1_length_349_cov_6.220630	protein	371	20	6.64E-29	5,961805556	4	P:programmed cell death; P:phosphatidic acid metabolic process; P:response to cold; F:phospholipase D activity	EC:3.1.4.4
36725_TGCAGTAAAAAGCAGCAAGAGACAGGATTATCGAGGGTGCATTTG_NODE_1_length_304_cov_5.677631	udp-n-acetylmuramoylalanyl-d-glutamate-- -diaminopimelate	324	13	3.29E-12	5,998611111	11	F:ligase activity; C:endomembrane system; C:plastid small ribosomal subunit; F:structural constituent of ribosome; F:protein binding; P:response to stress; P:chloroplast fission; F:ATP binding; C:chloroplast; F:oxygen binding; P:translation	EC:3.6.5.3
36703_TGCAGTTATGAACTTTGACGGTTTACCAACTACAGCCGGTCCACA_NODE_1_length_276_cov_8.307971	protein cobra	298	20	1.32E-37	6,142361111	15	P:multidimensional cell growth; F:ubiquinol-cytochrome-c reductase activity; C:external side of plasma membrane; F:polysaccharide binding; P:cellulose microfibril organization; F:hydrolase activity, hydrolyzing O-glycosyl compounds; C:mitochondrial respiratory chain complex III; F:ATP binding; P:aerobic respiration; C:plant-type cell wall; F:ATPase activity; C:anchored to plasma membrane; C:endom…	EC:1.10.2.2; EC:3.2.1.0
36698_TGCAGTTAATCAGGTGAAGTGCATGCATTATTTTTACATAATACC_NODE_1_length_384_cov_6.703125	ornithine aminotransferase	406	20	3.98E-26	6,277777778	4	F:pyridoxal phosphate binding; F:ornithine-oxo-acid transaminase activity; C:mitochondrion; P:hyperosmotic salinity response	EC:2.6.1.13
36694_TGCAGTTCATGATAGTTTTTCATCGTACGATTACAAATATATTAT_NODE_1_length_356_cov_8.300562	multicopy suppressor of ira1	378	20	1.67E-32	5,774305556	7	P:trichome differentiation; P:regulation of flower development; C:chromatin remodeling complex; P:seed coat development; P:heterochromatin formation; F:protein binding; P:cell proliferation
36679_TGCAGTATAACTTCTTGCCTAGCACTCTCACCCACTAATTCCACA_NODE_1_length_358_cov_7.064246	protein	380	20	2.05E-30	5,565972222	5	P:production of siRNA involved in RNA interference; P:chromatin silencing; C:endomembrane system; P:DNA methylation; C:nucleus
36677_TGCAGCTTTCATAATCAATTTTCATAGAGTACGAAAACTAAAAGG_NODE_1_length_318_cov_7.823899	phosphatidate cytidylyltransferase	340	15	4.50E-14	4,194444444	3	F:binding; P:cellular metabolic process; P:primary metabolic process
36675_TGCAGGTTTCCCATCAACCAAATCGGTCCTGATGATCCAAAGAAA_NODE_1_length_317_cov_6.558360	protein	339	20	3.68E-16	4,59375	2	F:transferase activity, transferring hexosyl groups; P:metabolic process	EC:2.4.1.0
36672_TGCAGAATTGCCATTAGATGAAATGAGACTAGAAGCTTTCTTTTT_NODE_1_length_203_cov_9.812808	carboxyl-terminal peptidase	225	20	3.20E-23	6,302083333	1	C:cytoplasmic membrane-bounded vesicle
36670_TGCAGCTTAACTTAGGTGCTGTTTGGTTTTAGAGAGGTGCTGAAC_NODE_1_length_296_cov_8.297297	#NOME?	318	20	1.76E-13	5,263888889	1	C:mitochondrion
36657_TGCAGTACTAGCTTTTCTGGAAACATGGAAGATGAATATGAGAAG_NODE_1_length_427_cov_5.564403	amino acid binding	449	20	2.77E-19	4,256944444	4	C:cell surface; C:plasma membrane; C:endocytic vesicle; P:response to cytokinin stimulus
36644_TGCAGATAACGTGAGGCAACAGCTAGCTCGTATAATGGCCAGGTT_NODE_1_length_344_cov_7.226744	protein	366	20	6.25E-19	6,774305556	6	C:membrane; F:RNA binding; F:oxidoreductase activity; P:RNA processing; F:3'-5'-exoribonuclease activity; F:RNA helicase activity
36602_TGCAGGTGTTGGTAAGAGTTGTCTCCTTTTACGATTTTCAGATGG_NODE_1_length_366_cov_6.281421	rab8 -family small gtpase	388	20	1.15E-09	6,104166667	7	F:GTP binding; C:intracellular; F:ATP binding; F:transcription factor binding; P:small GTPase mediated signal transduction; P:regulation of transcription, DNA-dependent; P:protein transport
36598_TGCAGCTGCTCGATTATACAGAACTTCGTAATCCTTGACCTCCCT_NODE_1_length_233_cov_7.871244	protein	253	20	1.14E-28	5,496527778	5	P:defense response; F:ATP binding; P:response to red or far red light; F:heat shock protein binding; F:zinc ion binding
36589_TGCAGAGATCGTCTCTCTCGCAAATCGCTTTGCTATGCCTACATC_NODE_1_length_356_cov_6.471910	polyadenylate-binding protein	378	20	2.12E-11	4,892361111	10	F:translation initiation factor activity; P:translational initiation; F:copper ion binding; F:RNA binding; P:copper ion transport; P:negative regulation of flower development; F:protein serine/threonine kinase activity; P:mRNA metabolic process; F:protein binding; C:protein phosphatase type 2A complex	EC:2.7.11.0
36564_TGCAGAAATGTTAGGGATTAAAAACTTCTCATAGAAAGTCAAACC_NODE_1_length_381_cov_6.640420	hypothetical protein SORBIDRAFT_03g036050 [Sorghum bicolor]	403	20	9.66E-18	6,128472222	2	F:molecular_function; C:cellular_component
36556_TGCAGTTCCTACTTCTGTTTTTCATTTGCTTTTAAGAGGCAAAGA_NODE_1_length_330_cov_5.318182	feronia receptor-like kinase	348	20	1.62E-27	5,288194444	12	C:cytoplasm; P:lipid metabolic process; F:hydrolase activity, hydrolyzing O-glycosyl compounds; P:carbohydrate metabolic process; C:endomembrane system; P:pollen tube reception; C:plasma membrane; F:protein kinase activity; F:diacylglycerol O-acyltransferase activity; C:nucleus; P:protein amino acid autophosphorylation; P:response to heat	EC:3.2.1.0; EC:2.3.1.20
36555_TGCAGTATTTTGCTATATGCCCCATTTTCTGGCAATAATAGCATT_NODE_1_length_350_cov_5.971428	retrotransposon unclassified	372	20	4.92E-24	4,947916667	3	F:peroxidase activity; F:DNA binding; P:DNA recombination	EC:1.11.1.7
36547_TGCAGAACCGAGCGGGCTTTTTGGGCTTGATTTTCAGCAGCTGGA_NODE_1_length_273_cov_6.501832	at1g62020 f8k4_21	293	10	2.99E-05	6,527777778	13	F:transporter activity; F:protein transporter activity; C:chloroplast outer membrane; F:GTP binding; P:embryonic development ending in seed dormancy; C:COPI vesicle coat; P:ER to Golgi vesicle-mediated transport; P:intracellular protein transport; P:protein complex assembly; F:protein binding; C:membrane coat; P:vesicle-mediated transport; F:structural molecule activity
36542_TGCAGCCTTCTGTTGAATTTTCTTTTTCTCTTTTACAATTTGTCT_NODE_1_length_234_cov_6.995727	protein	256	20	1.59E-14	6,027777778	1	C:heterotrimeric G-protein complex	EC:3.6.5.1
36532_TGCAGTTTGCGCTCAAAGCCATGTTGAATATTAAGCTAGTCACAC_NODE_1_length_200_cov_10.160000	mitochondrial carrier protein	220	15	3.57E-14	5,925694444	10	C:COPI vesicle coat; F:protein transporter activity; F:heat shock protein binding; P:mitochondrial transport; F:zinc ion binding; F:nucleic acid binding; P:protein folding; C:mitochondrial inner membrane; P:intracellular protein transport; C:nucleus
36517_TGCAGTGAGGATGACTACAGGGTAACTAGTGGCTCCAGGGACTAT_NODE_1_length_429_cov_8.032634	beta-xylosidase alpha-l-arabinosidase	451	20	3.61E-11	4,673611111	1	P:xylan catabolic process
36508_TGCAGACCTTGGCTCCAACCGTCCAAGATCGAACCGTCTTCAAGA_NODE_2_length_263_cov_7.669201	protein-o-fucosyltransferase 1	283	20	9.03E-34	5,194444444	3	C:endomembrane system; C:chloroplast; F:transferase activity, transferring glycosyl groups
36507_TGCAGACGGCAGAGACGTGGATGCCGTAGATAACGACGGCCGAAC_NODE_1_length_300_cov_5.010000	ankyrin repeat domain	316	16	4.05E-18	5,416666667	13	F:polygalacturonate 4-alpha-galacturonosyltransferase activity; F:thalianol synthase activity; F:chlorophyllide a oxygenase activity; P:response to iron ion; P:chlorophyll biosynthetic process; P:hyperosmotic salinity response; C:thylakoid membrane; P:tricyclic triterpenoid biosynthetic process; C:chloroplast inner membrane; F:protein binding; P:carbohydrate biosynthetic process; P:response to hi…	EC:2.4.1.43; EC:1.13.12.14
36504_TGCAGCCGATCCTGGTGGCCTGGTCTTAGATTCACTCAATGGTTT_NODE_1_length_258_cov_9.023255	protein	280	11	1.84E-07	5,63125	8	C:endomembrane system; P:DNA methylation; P:chromatin silencing; F:molecular_function; P:biological_process; P:production of siRNA involved in RNA interference; C:cellular_component; C:nucleus
36460_TGCAGCTTACAAGCTTCCAAGTGGCCAAAGAAGGTTTCAGTCCAG_NODE_1_length_362_cov_6.439227	protein	384	19	1.91E-12	6,286805556	14	P:regulation of timing of transition from vegetative to reproductive phase; C:mitochondrion; P:PSII associated light-harvesting complex II catabolic process; F:ATP-dependent peptidase activity; F:metalloendopeptidase activity; P:proteolysis; F:monooxygenase activity; F:ATP binding; F:ATPase activity; F:heme binding; F:serine-type endopeptidase activity; C:chloroplast; F:iron ion binding; C:membra…	EC:3.4.24.0; EC:3.4.21.0
36455_TGCAGATGAAATCATCAAATGAAATGAAACTAATCAAATGATGGT_NODE_2_length_421_cov_5.396675	PREDICTED: hypothetical protein [Vitis vinifera]	443	11	1.26E-11	6,21875	2	C:endomembrane system; C:chloroplast
36451_TGCAGTGATACTGTGTCCTCTCAGTGTGACTGATGGCTGGGTATC_NODE_1_length_230_cov_5.769565	chromatin remodeling complex subunit	246	20	1.23E-11	6,364583333	3	F:ATP binding; F:DNA binding; F:helicase activity
36446_TGCAGATGTGATGTTTGCCTCTACTCGATTTCCGAACTACAAAAT_NODE_1_length_276_cov_8.652174	protein	298	13	1.04E-16	5,400694444	3	C:integral to membrane; P:vesicle-mediated transport; C:chloroplast
36431_TGCAGGCTTTGGTACAGAACCCATTAATGGATTAGTCACGGGAGA_NODE_1_length_327_cov_7.192660	tpl protein binding protein homodimerization transcription repressor	349	20	2.39E-15	6,465277778	3	P:primary shoot apical meristem specification; C:endomembrane system; C:chloroplast
36395_TGCAGAAAGTGTGGAGGCTGGTGACATTTGTGCCGTCTGTGGTGT_NODE_1_length_330_cov_5.057576	gtp-binding protein	348	20	1.13E-12	5,635416667	9	F:acyl-CoA thioesterase activity; F:translation elongation factor activity; C:nucleosome; P:acyl-CoA metabolic process; F:GTPase activity; P:nucleosome assembly; C:chloroplast; C:nucleus; F:GTP binding	EC:3.6.5.1; EC:3.6.5.2; EC:3.6.5.3; EC:3.6.5.4
36378_TGCAGAAAGTGTCGAGGCTGGTGACATTTGTGCTGTCTGTGGTGT_NODE_1_length_273_cov_5.391942	gtp-binding protein	291	20	1.14E-12	5,635416667	9	F:acyl-CoA thioesterase activity; F:translation elongation factor activity; C:nucleosome; P:acyl-CoA metabolic process; F:GTPase activity; P:nucleosome assembly; C:chloroplast; C:nucleus; F:GTP binding	EC:3.6.5.1; EC:3.6.5.2; EC:3.6.5.3; EC:3.6.5.4
36360_TGCAGATGCTTGGTCCAGTTTGCTAATAACACCAATAGTTCTTGT_NODE_1_length_299_cov_5.662207	dynamin-like protein	317	20	1.40E-10	5,868055556	3	F:GTPase activity; P:Golgi to vacuole transport; F:GTP binding	EC:3.6.5.1; EC:3.6.5.2; EC:3.6.5.3; EC:3.6.5.4
36351_TGCAGCTCCTCATTCTCCACCACATCAGCTATGGCTGCAACTGAT_NODE_1_length_361_cov_7.332410	oligopeptidase b	383	19	2.77E-11	6,406944444	8	P:protein folding; P:anion transport; F:prolyl oligopeptidase activity; F:voltage-gated anion channel activity; F:heat shock protein binding; C:mitochondrial outer membrane; P:proteolysis; F:oligopeptidase B activity	EC:3.4.21.26; EC:3.4.21.83
36338_TGCAGCATTATTGATGCTGAAGATGATTTTAATGCACCAATGTTC_NODE_2_length_209_cov_11.435407	protein	231	19	3.18E-07	5,306944444	4	P:cell cycle; P:cell division; P:mitosis; C:nucleus
36335_TGCAGTACATGCATGCGCCTCGGGCAAGGTTGAGAAGTCGTTAGC_NODE_1_length_295_cov_6.613559	acyl- oxidase	317	20	7.14E-23	6,579861111	6	C:peroxisome; P:electron transport; P:fatty acid beta-oxidation; F:acyl-CoA dehydrogenase activity; F:FAD binding; F:acyl-CoA oxidase activity	EC:1.3.99.3; EC:1.3.3.6
36327_TGCAGCAACTCTAGTAAGCCTCCCTTGATCCTCTACTCCTTCAGG_NODE_1_length_433_cov_6.145496	trehalose-6-phosphate synthase	455	20	6.97E-23	5,128472222	5	P:plant-type cell wall biogenesis; P:embryonic development ending in seed dormancy; P:sugar mediated signaling pathway; P:trehalose biosynthetic process; P:cell division
36326_TGCAGTATACTCTGAACAGTTTAGCAACAATTCAGGTGCTCTGTA_NODE_1_length_349_cov_9.621777	mitogen-activated protein kinase	371	20	1.14E-12	6,934027778	3	F:MAP kinase activity; P:protein amino acid phosphorylation; F:ATP binding	EC:2.7.11.24
36309_TGCAGGTGGAGGAGGAGGAGGTCAATCTGGGATCACGGATGATGT_NODE_1_length_328_cov_5.692073	auxin response factor 7b	346	11	1.39E-18	4,172916667	1	P:cellular process
36299_TGCAGCTGCCACGTACTCTGCTTCCGTAGAGGATAAAGCAACCAC_NODE_3_length_235_cov_8.574468	gag-pol identical	257	20	4.47E-25	5,315972222	3	F:metal ion binding; F:nucleic acid binding; F:peptidase activity
36293_TGCAGAACACACCACCGTGATCCCCTTTTCGACTGCATGAAAGGC_NODE_1_length_292_cov_5.068493	subtilisin-type protease precursor	308	17	1.67E-08	5,486111111	4	P:negative regulation of catalytic activity; P:proteolysis; F:identical protein binding; F:subtilase activity
36279_TGCAGCAGCTGCTCTTATCGAGCCGGTGATATTACTTTTACCTGA_NODE_1_length_338_cov_5.594675	leucine rich repeat receptor	358	20	2.12E-17	5,545138889	13	F:protein serine/threonine kinase activity; P:small GTPase mediated signal transduction; P:base-excision repair; P:transmembrane receptor protein tyrosine kinase signaling pathway; F:oxygen binding; F:ATP binding; C:endomembrane system; C:chloroplast; P:protein transport; C:nucleus; F:GTP binding; P:protein amino acid phosphorylation; P:amino acid transport	EC:2.7.11.0
36257_TGCAGTAACTCTGGGGCTTGCTACTAATGCTGTTTATGTGGAATC_NODE_1_length_351_cov_5.242165	hexokinase 2	371	19	6.48E-08	5,73125	7	F:kinase activity; F:ATP binding; F:hexokinase activity; F:transferase activity; F:nucleotide binding; P:glycolysis; F:glucokinase activity
36252_TGCAGTTGTGGAACATGCTCCTGCTGGTTTTGTTGCCAGTATTGC_NODE_1_length_279_cov_6.111111	protein	299	15	4.57E-22	4,861111111	1	C:intracellular membrane-bounded organelle
36243_TGCAGAGTGCTGATTGCATATCAGAATGGAGTGATAATATTATGG_NODE_1_length_332_cov_7.304217	nucleotide binding	354	15	8.61E-13	5,227083333	3	P:metabolic process; F:nucleotide binding; F:carboxylesterase activity	EC:3.1.1.0; EC:3.1.1.1
36210_TGCAGCCGTTTTCCAAGATTGCGGGATCTTCCTTCGGAGACCACG_NODE_1_length_301_cov_7.790698	protein	323	20	2.53E-12	4,201388889	1	F:hydrolase activity
36205_TGCAGTTTGTCTCTAGTATTTGGATGTATTTGAAGAGATATCTGT_NODE_1_length_256_cov_5.191406	unnamed protein product [Vitis vinifera]	272	12	5.20E-18	5,173611111	1	F:binding
36199_TGCAGTCAATTCCCAGTTCCTGCAAAGATAGTTTAGAGACTTGTG_NODE_1_length_389_cov_7.053985	epoxide hydrolase	411	20	4.08E-23	5,239583333	1	F:catalytic activity
36188_TGCAGACTGCAATATCACCATTTCCCACCACCTCCATCTTTTCTT_NODE_1_length_201_cov_6.323383	protein binding	221	20	1.60E-14	4,784722222	3	F:molecular_function; P:biological_process; C:cellular_component
36183_TGCAGATAACAATGATGATATTAGGAAAAAACAGCATCCTCCCCA_NODE_1_length_251_cov_8.980080	cholesterol oxidase	273	7	1.50E-41	5,495833333	2	F:oxidoreductase activity; P:electron transport
36180_TGCAGCTTGGACCCCTAACTCCATATTTCCATGAATTCTGCATCC_NODE_1_length_372_cov_7.475806	pentatricopeptide repeat-containing protein	394	20	1.53E-25	5,274305556	2	F:zinc ion binding; F:protein binding
36167_TGCAGGCAGTCCACTTATAGGAAATCCCAGTGGAATTTGCATGCA_NODE_1_length_350_cov_10.560000	serine carboxypeptidase ii precursor	372	20	3.77E-24	4,913194444	3	C:extracellular space; P:proteolysis; F:serine-type carboxypeptidase activity	EC:3.4.16.0
36141_TGCAGCTTCCGAGCCGAATTCTTGAAAGTTTAGGGGAATTGTTCG_NODE_1_length_240_cov_6.837500	protein	260	20	1.87E-23	5,958333333	6	F:carbohydrate kinase activity; F:phosphoglucan, water dikinase activity; P:starch catabolic process; C:chloroplast; P:protein amino acid autophosphorylation; C:mitochondrion	EC:2.7.9.5
36127_TGCAGAAAACATATAAAAGTTTCAGAACCAGAAGACAGCTAGCTG_NODE_1_length_220_cov_6.795455	calmodulin binding	240	20	1.98E-09	6,361111111	9	C:nucleosome; C:endomembrane system; P:anion transport; F:DNA binding; P:nucleosome assembly; F:ATP binding; C:chloroplast; C:nucleus; F:calmodulin binding
36126_TGCAGTTCTACAATGTACTCATCCAATCTGAGTAAGTTTACAACT_NODE_1_length_340_cov_8.323529	acyl-acp thioesterase	362	20	1.66E-16	4,017361111	2	P:cellular metabolic process; P:primary metabolic process
36114_TGCAGCCGCGGCTATTGCGAGTTGTCGGAGTTTGGAGAGGTTGTG_NODE_1_length_377_cov_5.562334	protein	399	12	7.58E-09	6,25	6	C:endomembrane system; P:response to light stimulus; C:membrane; P:cellular calcium ion homeostasis; F:ubiquitin-protein ligase activity; P:ubiquitin-dependent protein catabolic process
36080_TGCAGGCTAGCAGGTTAGGGATCACAACCGTTATATCTACAGATT_NODE_1_length_201_cov_6.766169	mutant low phytic acid protein 1	219	20	1.55E-09	5,302083333	4	C:endomembrane system; C:plasma membrane; C:integral to membrane; P:vesicle-mediated transport
36079_TGCAGGAACAGCACTGCGGCAAGAAAGTACTGGTGAGATGGAGAC_NODE_1_length_207_cov_8.855072	beta-tubulin cofactor	229	11	1.39E-10	5,429166667	1	C:plastid
36064_TGCAGTTTTGGATTTTTGTTCTGGGCATGACATGTGACCAACCTC_NODE_1_length_283_cov_5.120142	alpha galactosidase precursor	301	20	7.03E-15	5,399305556	1	C:cell part
36056_TGCAGAAGGTCAGCTCGGCTTTGCGAGATCGCCAAGTGAAGCAAC_NODE_1_length_311_cov_5.270096	serine threonine-protein kinase	329	11	2.58E-33	4,905555556	1	F:structural molecule activity
36052_TGCAGAAGGAGCGGTGAGGATCAAGAGACGAAGAGGGCCACATAG_NODE_1_length_241_cov_8.240664	nodulin-like protein	263	20	5.08E-21	6,444444444	1	C:endomembrane system
36047_TGCAGTCCTTATGCACCACAATCGAAACTCTAAACAGTCTTAAAC_NODE_1_length_342_cov_7.809941	protein	364	20	1.65E-32	5,916666667	2	F:binding; P:cell division
36045_TGCAGCATCTTGGTTACCTTGTCTATGACAAGCTACCTCCTTTTG_NODE_1_length_361_cov_5.243767	kinesin-like protein nack1	381	13	2.49E-20	4,973611111	6	P:microtubule-based movement; C:microtubule associated complex; F:protein binding; F:ATP binding; F:microtubule motor activity; C:microtubule
36028_TGCAGATTATTCTGATGAGGGCCTTATTAAAATGTTTTTGTTTTC_NODE_2_length_251_cov_7.565737	chloride channel	273	20	1.04E-26	6,708333333	3	C:integral to membrane; F:voltage-gated chloride channel activity; P:chloride transport
36027_TGCAGAACAACCCCATACCCAATGTTCACCTGTGGGCAGAACGTA_NODE_1_length_379_cov_8.715039	protein	401	20	8.30E-48	5,284722222	2	F:zinc ion binding; C:intracellular
36020_TGCAGAGGATTTCCTAAATGATAAGCGACGTGGTCGTAACAAGAA_NODE_1_length_332_cov_5.795181	protein	352	20	1.20E-22	4,496527778	1	C:membrane
36013_TGCAGGTGATAGCAGCAACAAATCGGGCTGATATTTTGGACCCTG_NODE_1_length_291_cov_6.017182	26s proteasome aaa-atpase subunit rpt5a	313	20	1.83E-10	6,868055556	6	C:protein complex; P:protein catabolic process; F:ATP binding; F:nucleoside-triphosphatase activity; C:nucleus; C:cytosol	EC:3.6.1.15
36006_TGCAGATGGGCCATGCTTGGAGCTCTAGGGTGCGTCTTCCCCGAG_NODE_1_length_279_cov_5.802867	chlorophyll a b binding protein	297	20	1.28E-32	6,895833333	8	P:photosynthesis, light harvesting; C:photosystem II; F:magnesium ion binding; P:protein-chromophore linkage; F:chlorophyll binding; C:integral to membrane; C:chloroplast; C:photosystem I
36003_TGCAGGTTTTGAGGGATGGTCGTTGGAGTGAACAAGAAGCTTCCA_NODE_1_length_366_cov_8.177596	plasma membrane h+-atpase	388	20	2.15E-40	6,777777778	7	C:plasma membrane; F:ATP binding; F:magnesium ion binding; P:proton transport; C:integral to membrane; P:metabolic process; F:hydrogen-exporting ATPase activity, phosphorylative mechanism	EC:3.6.3.6
35997_TGCAGAGGATAAAGAACTTCGTTATATCCATTGCCATATTTGATC_NODE_1_length_230_cov_7.795652	transmembrane emp24 domain-containing protein 10	248	20	1.61E-11	5,1875	2	C:membrane; C:cytoplasmic membrane-bounded vesicle
35992_TGCAGATCGGAAGCCAGCTTTTCGAACTTTGGTCTTTTTAATCTT_NODE_1_length_288_cov_8.781250	structural constituent of	310	20	1.49E-33	5,256944444	5	P:cellular protein metabolic process; C:mitochondrion; F:transferase activity; P:gene expression; C:membrane
35967_TGCAGAAGAGATCCTGCCGAAAGCATCATCTAGCTCATGATCCTT_NODE_1_length_215_cov_7.483721	gene 11-1	233	18	3.07E-18	4,552777778	1	F:protein binding
35966_TGCAGCCTTGGTCACCTTAGCTCCCGTTGGGTCTTTCTTGTCAAC_NODE_1_length_253_cov_6.565217	elongation factor 1-alpha-like protein	271	20	7.74E-30	6,798611111	5	C:cytoplasm; F:translation elongation factor activity; F:GTP binding; P:translational elongation; F:GTPase activity	EC:3.6.5.1; EC:3.6.5.2; EC:3.6.5.3; EC:3.6.5.4
35946_TGCAGAACGATTTAGTAGTTTGCAGTACATGGTATTGGGTACTCA_NODE_1_length_278_cov_10.115108	unknown [Tragopogon pratensis]	300	11	8.88E-18	5,422916667	5	P:protein amino acid phosphorylation; C:endomembrane system; F:protein kinase activity; F:ATP binding; C:integral to membrane
35942_TGCAGAGGTTGATGAAATGAGTACGAAATTTTATGAAAAAGATTA_NODE_1_length_316_cov_6.522152	protein	336	20	1.00E-21	4,489583333	3	P:protein metabolic process; F:heat shock protein binding; F:protein binding
35927_TGCAGCCAAAGCAAAGGAGGAATCAAGGAATCAAGAAAGTGAAGG_NODE_1_length_262_cov_7.557252	protein	284	20	2.09E-14	5,704861111	5	P:regulation of timing of transition from vegetative to reproductive phase; P:auxin polar transport; P:root morphogenesis; C:intracellular; F:binding
35909_TGCAGCTCGTGGTTCCATTTCAAAAAGACGACAAGCTGCAAGTTC_NODE_1_length_417_cov_5.436451	putatative protein	439	20	1.48E-52	4,798611111	1	F:binding
35897_TGCAGTTCTAACCGCCCATGTGTGGTATGGCGCACAAACTTGTTG_NODE_1_length_325_cov_6.716923	at4g39670 t19p19_60	347	20	2.07E-14	5,34375	1	C:chloroplast
35883_TGCAGAATTTTCACCTCCAAGGAAACTAACAACAGAGGAGATTCC_NODE_1_length_415_cov_5.380723	12-oxophytodienoate reductase	437	20	2.90E-45	6,211805556	3	F:FMN binding; P:metabolic process; F:oxidoreductase activity
35855_TGCAGTTGGTTCAAATGGCATTTCCTTAACAAACTTCTCAAGTTC_NODE_1_length_434_cov_6.870968	pentatricopeptide repeat-containing	456	20	1.95E-41	4,621527778	1	F:binding
35852_TGCAGTTTTGGCTTGGTGGGTCTCCTGACAATTTGGTCAATTTTG_NODE_1_length_290_cov_6.420690	magnesium chelatase h subunit	310	20	1.31E-21	6,552083333	4	F:magnesium chelatase activity; P:chlorophyll biosynthetic process; C:magnesium chelatase complex; C:chloroplast inner membrane	EC:6.6.1.1
35838_TGCAGCCTGACTCCCATCTCTACCACCACCCAACAGCCTCTCATC_NODE_1_length_222_cov_7.112613	rna binding protein	240	20	2.18E-16	5,5625	7	F:metal ion binding; C:endomembrane system; F:RNA binding; P:double fertilization forming a zygote and endosperm; F:oxygen binding; C:nucleus; P:RNA processing
35836_TGCAGCATGTTTCGTCTGCGAGTTGTTGTAGCTCAATGCAGGTAC_NODE_1_length_305_cov_8.029509	protein	327	20	1.37E-10	5,003472222	2	C:nuclear pore; P:transport
35793_TGCAGGCGAAGTGCTTAGAAACGGGAGAAGCTGTTGCAATTAAAA_NODE_1_length_275_cov_7.916364	protein	297	20	1.57E-14	5,923611111	7	F:transcription coactivator activity; P:protein amino acid phosphorylation; P:cell proliferation; C:intracellular; F:ATP binding; F:protein serine/threonine kinase activity; F:structural constituent of cell wall	EC:2.7.11.0
35791_TGCAGAAGCAGTCACTTCCAATGCGGATGCTGTTGAAAATGGTAT_NODE_1_length_395_cov_5.774683	rna binding	417	9	4.58E-13	5,879861111	8	P:protein folding; P:nucleocytoplasmic transport; F:RNA binding; F:unfolded protein binding; F:monooxygenase activity; C:intracellular; F:heat shock protein binding; P:cellular aromatic compound metabolic process
35784_TGCAGATAACCATAGGCACACAGTCGCGGCTGATATGACCAGGGC_NODE_1_length_245_cov_6.963265	ring zinc finger protein	265	3	3.40E-09	6,458333333	2	F:zinc ion binding; F:nucleic acid binding
35777_TGCAGGACGGTTTAAATTTGAATGGTGATCGCCTTCATCCTGAGT_NODE_1_length_262_cov_7.183206	e3 ubiquitin protein ligase	282	14	5.70E-12	5,511111111	2	F:ubiquitin-protein ligase activity; P:protein ubiquitination	EC:6.3.2.19
35773_TGCAGTTTCGTTATGGAGTATGATATACACACCTTGCTTGATTTG_NODE_1_length_423_cov_7.803782	er lumen protein retaining	445	20	4.80E-17	6,666666667	10	P:protein folding; P:defense response; F:heat shock protein binding; F:ATP binding; C:integral to membrane; F:nucleoside-triphosphatase activity; C:plastid; C:mitochondrion; F:transmembrane receptor activity; P:protein transport	EC:3.6.1.15
35771_TGCAGCATTCGCAATGGCAGCAGCTTTGACCTCCGAAAACCCCAT_NODE_1_length_211_cov_5.597157	protein	225	20	5.45E-23	5,180555556	7	P:defense response; P:mitochondrial transport; F:amine transmembrane transporter activity; C:mitochondrial inner membrane; F:purine ribonucleotide binding; C:chloroplast outer membrane; P:amino acid transport
35743_TGCAGCTGCTGCTAAACCAAGAACAATAGCAACATCCCTTACAAC_NODE_1_length_241_cov_6.112033	omega-3 fatty acid desaturase	257	2	4.48E-09	4,166666667	4	P:lipid metabolic process; F:oxidoreductase activity, acting on paired donors, with oxidation of a pair of donors resulting in the reduction of molecular oxygen to two molecules of water; F:oxidoreductase activity; C:membrane
35728_TGCAGTCGAAATTAACTTGGTCCACGAATCCTTAACTCCATAACT_NODE_1_length_325_cov_7.110769	f-box family protein	347	20	5.11E-13	3,597222222	5	C:endomembrane system; F:molecular_function; P:biological_process; P:embryonic development ending in seed dormancy; C:cellular_component
35725_TGCAGCAATGAGCGCAGATAGTTAAATGCAGCAACCCTTGCATTC_NODE_1_length_224_cov_7.285714	clasp (clip-associated protein) binding	244	12	1.04E-18	5,046527778	7	F:binding; C:nucleoplasm; P:mitosis; P:cell growth; P:nucleus organization; P:protein stabilization; C:spindle microtubule
35715_TGCAGATATGGTACTAAACTTATGGACGACTATCAGGCCATAATG_NODE_1_length_396_cov_7.088384	selenoprotein o	418	16	2.01E-17	5,755555556	2	C:plastid; P:response to cold
35707_TGCAGCTGAGTGTGGGCTCGAGACCTCAACTTTATCGGCTAAACG_NODE_1_length_296_cov_6.442567	protein	314	20	3.56E-22	5,75	7	C:anchored to membrane; F:hydrolase activity, hydrolyzing O-glycosyl compounds; P:carbohydrate metabolic process; P:protein localization; F:nutrient reservoir activity; F:cation binding; F:phospholipase D activity	EC:3.2.1.0; EC:3.1.4.4
35692_TGCAGAAATAATCAAATAAAAATATCTTCAGAGCTACAATGAGAA_NODE_1_length_371_cov_5.412399	anti-pcd protein	391	16	8.18E-16	5,377777778	5	F:metal ion binding; F:cation binding; F:oxidoreductase activity; C:intracellular membrane-bounded organelle; C:membrane
35683_TGCAGGCAATCAAGATCTCACACATTTATGACCAAATTGCAGCAA_NODE_1_length_311_cov_8.282958	phosphatidate cytidylyltransferase	333	20	2.48E-20	6,336805556	3	C:integral to membrane; F:phosphatidate cytidylyltransferase activity; P:phospholipid biosynthetic process	EC:2.7.7.41
35676_TGCAGGGATCTCTTTCTTTGTGCAAGCAGTGTTTAAGCCACTTTG_NODE_2_length_303_cov_8.429043	chromatin binding	325	20	2.20E-08	5,708333333	2	F:binding; C:intracellular organelle
35675_TGCAGGTAGAAAAGCAGGTACACATTTGAACCTCTCTAGCAGTAT_NODE_1_length_270_cov_6.996296	trehalose-6-phosphate synthase	292	20	2.79E-19	5,395833333	1	P:metabolic process
35654_TGCAGATAATATAGTCGGGATCGGAGGCTACTCGGAGGTGTACAA_NODE_1_length_293_cov_8.832765	protein kinase family protein	315	20	6.06E-29	5,763888889	15	F:protein serine/threonine kinase activity; C:cytoskeleton; P:phagocytosis; P:regulation of transcription, DNA-dependent; F:steroid binding; F:oxidoreductase activity; F:sequence-specific DNA binding; F:ubiquitin-protein ligase activity; F:ATP binding; P:protein ubiquitination; F:transcription factor activity; C:ubiquitin ligase complex; P:response to stress; C:nucleus; P:protein amino acid phosp…	EC:2.7.11.0; EC:6.3.2.19
35648_TGCAGGGAAAGAAGGAATGCTTTGCTTCGTGTCTCTTTGTTTGTT_NODE_1_length_322_cov_5.372671	clathrin heavy	342	20	1.40E-10	6,114583333	15	P:vesicle-mediated transport; F:protein transporter activity; F:lyase activity; C:clathrin coat of coated pit; C:mitochondrion; C:clathrin coat of trans-Golgi network vesicle; P:protein-chromophore linkage; P:bioluminescence; P:protein complex assembly; F:protein binding; F:magnesium ion binding; P:intracellular protein transport; F:structural molecule activity; F:hydrolase activity; C:nucleus
35639_TGCAGGGGCTGCATCTGCTACTATGAACCCTAGATCCACTATTTC_NODE_1_length_323_cov_6.083591	protein	343	20	2.60E-49	5,482638889	5	P:protein folding; F:nucleic acid binding; F:ATP binding; C:nucleus; P:lipid metabolic process
35633_TGCAGTCTAATTGTCACACCATGAAACAACTTTTTGTTATGTGTT_NODE_1_length_218_cov_5.064220	rhamnose biosynthetic enzyme expressed	232	20	2.96E-29	6,506944444	3	F:UDP-L-rhamnose synthase activity; P:UDP-rhamnose biosynthetic process; C:soluble fraction
35621_TGCAGCTTTGCTATAAGTTTATTGCTTTCTGACCTAATTAATCCA_NODE_1_length_213_cov_8.577465	rnase h domain-containing protein	233	20	1.80E-10	5,829861111	10	F:zinc ion binding; F:nucleic acid binding; P:GPI anchor biosynthetic process; F:ATP binding; F:transferase activity; F:protein binding; F:helicase activity; F:ribonuclease H activity; C:chloroplast; C:endoplasmic reticulum	EC:3.1.26.4
35613_TGCAGTAGCTCATTGTTTCTAGTAGGCTTTTCGGGTTTTAGCATG_NODE_1_length_220_cov_6.045455	udp-glycosyltransferase 71e1	236	20	4.29E-12	4,586805556	1	F:transferase activity
35612_TGCAGTACTATTTCTTGTCGCATTTGCGATCTTACGTCTTCAACC_NODE_1_length_305_cov_5.652459	membrane protein	323	20	2.97E-13	6,409722222	5	C:endomembrane system; F:oxidoreductase activity; F:copper ion binding; C:cytoplasmic membrane-bounded vesicle; C:myosin complex
35585_TGCAGTGGACCCCGGTGGTTTGGTTTTGGATTCGCTTAACGGTTT_NODE_1_length_218_cov_7.389908	protein	236	11	2.43E-07	5,776388889	8	C:endomembrane system; P:DNA methylation; P:chromatin silencing; F:molecular_function; P:biological_process; P:production of siRNA involved in RNA interference; C:cellular_component; C:nucleus
35573_TGCAGTTCTTGATCATCATTTGGAACCCTCGACGAAGGGCAGAGT_NODE_1_length_202_cov_7.509901	phospholipase d	224	20	1.44E-15	6,208333333	4	P:programmed cell death; P:phosphatidic acid metabolic process; P:response to cold; F:phospholipase D activity	EC:3.1.4.4
35565_TGCAGCCACACCAAAGTCCTGAGCTGCACCTGATTGCCCAAAATG_NODE_1_length_411_cov_6.868613	e3 ubiquitin protein ligase	433	20	1.04E-42	4,486111111	1	F:ubiquitin-protein ligase activity	EC:6.3.2.19
35552_TGCAGCATACCCATCCCTCCTTGAGATGACAAAGGATTTATGTTT_NODE_1_length_255_cov_10.541177	protein	277	18	1.56E-14	4,328472222	4	P:regulation of transcription, DNA-dependent; F:protein binding; C:cellular_component; F:transcription cofactor activity
35549_TGCAGTTGGGATATTGACCTACGCTCAACAGCGTTTAGATGTGCA_NODE_1_length_347_cov_5.265130	fkbp-rapamycin associated	367	10	8.47E-08	5,791666667	5	F:binding; F:phosphotransferase activity, alcohol group as acceptor; F:transferase activity, transferring phosphorus-containing groups; F:protein binding; F:1-phosphatidylinositol-3-kinase activity
35533_TGCAGCTTGTTAAGCTTTGTATCCATAAACATGCTCTGCAAAAAG_NODE_1_length_213_cov_5.145540	conserved hypothetical protein [Ricinus communis]	231	12	3.41E-09	6,064583333	2	F:molecular_function; P:biological_process
35515_TGCAGCTGCTTTAGATTTAATACTTAGCTTTAATGCTTGGAGGAG_NODE_1_length_286_cov_5.856643	transferring glycosyl	304	20	3.46E-30	5,197916667	1	C:membrane
35493_TGCAGGTTTATAATTGTTCTTCTTCAGAATGCATGATTTAGTTGA_NODE_1_length_280_cov_5.057143	acetyl- c-acetyltransferase	298	20	4.27E-12	5,993055556	3	P:metabolic process; C:plastid; F:transferase activity
35490_TGCAGACTCGCCCTCAGGAAATCGATAGAAAAATCTACCAAACTT_NODE_1_length_370_cov_5.570270	phosphoglycerate bisphosphoglycerate mutase family protein	392	9	1.19E-06	5,161805556	17	F:sugar:hydrogen symporter activity; F:amidase activity; C:membrane; P:carbohydrate transport; F:protein homodimerization activity; P:transport; F:adenyl-nucleotide exchange factor activity; F:heat shock protein binding; F:catalytic activity; C:cellular_component; F:protein binding; F:chaperone binding; F:carbohydrate transmembrane transporter activity; P:protein folding; P:metabolic process; F:b…
35474_TGCAGAATTGGACACGGATATCAACTGACCATAATGGATTGGGAG_NODE_1_length_353_cov_5.390935	sorting nexin 1	375	16	2.98E-13	6,259027778	10	C:microsome; P:endosome to lysosome transport; F:phosphoinositide binding; C:retromer complex; C:multivesicular body; ; F:protein serine/threonine phosphatase activity; F:protein binding; P:amino acid transport; F:amine transmembrane transporter activity
35453_TGCAGGATCTTTCACTCAACCCAATAACCTTATGCTCTAGATTCG_NODE_1_length_250_cov_7.512000	argonaute9 protein	272	17	2.68E-06	5,086111111	8	P:DNA methylation; C:Cajal body; C:mitochondrion; F:molecular_function; P:histone H3-K9 methylation; P:long-distance posttranscriptional gene silencing; C:nuclear euchromatin; C:nucleolus
35448_TGCAGATATCATAGATGGCCTCATTGTCGAGCAGCACAGAGACAT_NODE_1_length_300_cov_8.433333	alpha tubulin 1	322	20	1.81E-24	6,736111111	7	P:microtubule-based movement; C:protein complex; F:GTP binding; P:protein polymerization; F:structural molecule activity; F:GTPase activity; C:microtubule	EC:3.6.5.1; EC:3.6.5.2; EC:3.6.5.3; EC:3.6.5.4
35447_TGCAGCATGCTGATCGAATTTGGTGATCATATATGCTCAAACTGC_NODE_1_length_340_cov_6.073529	caax prenyl protease	362	18	2.17E-16	3,792361111	2	F:prenyl-dependent CAAX protease activity; P:proteolysis
35446_TGCAGTTTACGAGCAGACTAAAAACACCACATTCTGTGACCCTGT_NODE_1_length_358_cov_8.245811	ein3-binding f-box protein 2	380	20	1.97E-41	5,628472222	4	F:protein binding; P:ubiquitin-dependent protein catabolic process; C:nucleus; C:SCF ubiquitin ligase complex
35445_TGCAGTAACTCCAGCGAGTTTATTTCCAGCGGAATTGATGGACCA_NODE_1_length_392_cov_6.961735	cell division cycle protein 2	414	20	1.77E-10	6,8125	6	P:protein amino acid phosphorylation; F:RNA polymerase II carboxy-terminal domain kinase activity; P:mitosis; F:ATP binding; F:cyclin-dependent protein kinase activity; P:cell division	EC:2.7.11.23; EC:2.7.11.22
35428_TGCAGTCCCTAACAAAAAGGCTGAAAGCTGAATTCCAGCATGCAC_NODE_1_length_253_cov_6.683794	dopamine beta-monooxygenase	271	20	9.79E-25	5,260416667	2	C:cytoplasmic membrane-bounded vesicle; C:membrane
35409_TGCAGACAGCAGGAGGCCTTTTAGGGCTCTTCTGGATGTTGGTCT_NODE_1_length_335_cov_6.173134	ribosomal protein	355	20	6.81E-18	6,638888889	1	C:mitochondrion
35405_TGCAGGCACAGAGCCAGAAAGTGAACTGGAACTCAGATCCAGAAC_NODE_1_length_299_cov_7.230769	lrr receptor protein	321	20	6.63E-13	4,708333333	5	P:protein amino acid phosphorylation; C:cytoplasmic membrane-bounded vesicle; F:ATP binding; F:protein tyrosine kinase activity; F:protein serine/threonine kinase activity	EC:2.7.10.0; EC:2.7.11.0
35391_TGCAGTAGCTTTAGCTGAGTGAGCATTTTTGATAATGTATCCAAA_NODE_1_length_331_cov_5.450151	nadh dehydrogenase subunit 2	349	20	7.28E-36	5,142361111	6	F:NADH dehydrogenase (ubiquinone) activity; P:electron transport; P:transport; C:integral to membrane; P:ATP synthesis coupled electron transport; C:mitochondrial respiratory chain	EC:1.6.5.3
35387_TGCAGTTTGATTGTTGATGAATATTTCAAATACCCTTTGGTTAAT_NODE_1_length_369_cov_5.720867	feronia receptor-like kinase	391	20	8.45E-21	5,184027778	9	F:diacylglycerol O-acyltransferase activity; F:protein serine/threonine kinase activity; P:response to heat; C:cytoplasmic membrane-bounded vesicle; F:ATP binding; P:pollen tube reception; P:protein amino acid autophosphorylation; C:nucleus; C:plasma membrane	EC:2.3.1.20; EC:2.7.11.0
35386_TGCAGTCTGAGCAGGAGGAAGTCGGACATACAGACTGACCCGAAA_NODE_1_length_272_cov_6.470588	retrotransposon unclassified	292	20	4.16E-23	5,663194444	5	F:peroxidase activity; F:electron carrier activity; F:DNA binding; C:plastid; P:DNA recombination	EC:1.11.1.7
35383_TGCAGAAAGCTGACACTATGAAAACGTTGACTTCAAAATTCAAGT_NODE_1_length_259_cov_5.077220	dead deah box	275	20	2.00E-18	6,784722222	5	P:protein amino acid phosphorylation; C:endomembrane system; F:ATP-dependent helicase activity; F:kinase activity; F:monooxygenase activity
35378_TGCAGATTTTCCGGCAACCGGAAGTCATTTTCTCCCCAACAAATC_NODE_1_length_354_cov_6.132768	receptor kinase-like protein	376	20	1.25E-27	3,725694444	3	F:binding; F:kinase activity; C:cell part
35374_TGCAGCCACCCGAGGGTTCGATAGGTCTCTACTTCTAGGACAAGG_NODE_1_length_335_cov_7.534328	receptor protein kinase perk1	357	20	1.37E-10	6,645833333	15	P:defense response; F:zinc ion binding; F:protein serine/threonine kinase activity; P:response to fungus; P:response to wounding; F:receptor activity; F:oxidoreductase activity; F:ATP binding; F:ATPase activity; F:protein binding; F:protein tyrosine kinase activity; C:endomembrane system; C:chloroplast; C:integral to plasma membrane; P:protein amino acid phosphorylation	EC:2.7.11.0; EC:2.7.10.0
35372_TGCAGGTCTGACAACAACCCTCTTTTTCTCAAAGCCTTAAGGTAT_NODE_1_length_249_cov_5.718875	at1g10900-like protein	265	20	3.98E-34	5,371527778	9	P:carbohydrate metabolic process; F:1-phosphatidylinositol-4-phosphate 5-kinase activity; F:2-isopropylmalate synthase activity; C:chloroplast; C:membrane; C:nucleus; C:cytosol; F:endo-1,4-beta-xylanase activity; P:leucine biosynthetic process	EC:2.7.1.68; EC:2.3.3.13; EC:3.2.1.8
35365_TGCAGGCACCCGCTTATAATCGAACCGTTGTTCATGTTTTATTAC_NODE_1_length_229_cov_8.659389	apo protein mitochondrial	251	7	2.83E-08	5,347222222	1	C:mitochondrion
35329_TGCAGATTGTCTCAAGATTCCTTCTACTTTGCTTCCTGTTACATA_NODE_1_length_214_cov_8.121495	pleckstrin homology domain-containing	236	20	1.02E-13	6,565972222	4	C:chloroplast thylakoid membrane; P:metabolic process; P:signal transduction; F:catalytic activity
35313_TGCAGCCTCATCAGCAGATACATCTTTAATAATCCCTTCAAACCC_NODE_1_length_381_cov_6.711286	heat shock protein 70 -interacting	403	20	1.55E-46	5,65625	3	F:zinc ion binding; F:protein binding; P:stem cell division
35304_TGCAGAATCAAATCGAGAAATATTAAACCAGATTCGATATCAAAT_NODE_1_length_292_cov_7.000000	pseudo response regulator	314	20	3.93E-13	6,256944444	5	P:circadian rhythm; P:red or far-red light signaling pathway; P:response to temperature stimulus; P:photomorphogenesis; F:protein binding
35280_TGCAGCTCTTTGAACATCGCCATTATTTGAATCATTGTTGGCCTC_NODE_1_length_262_cov_5.217557	protein	278	20	5.69E-33	6,572916667	16	F:growth hormone receptor activity; P:microtubule bundle formation; F:zinc ion binding; F:protein serine/threonine kinase activity; P:carbohydrate metabolic process; P:skotomorphogenesis; P:brassinosteroid mediated signaling pathway; C:cytoplasmic membrane-bounded vesicle; F:ATP binding; F:protein binding; F:protein tyrosine kinase activity; C:endomembrane system; P:detection of brassinosteroid s…	EC:2.7.11.0; EC:2.7.10.0
35246_TGCAGCCACCAAGACGAAGAAGAAGAAAGGTAAGCCCTTGCCTCT_NODE_1_length_292_cov_5.708904	translation initiation	310	20	2.08E-19	3,725694444	1	F:translation initiation factor activity
35244_TGCAGAGATGGTACTAGCAATGTGTTCAAAGTATTATCAGAGCAA_NODE_1_length_353_cov_7.501416	autoinhibited calcium atpase	375	20	5.94E-38	5,354166667	12	C:chloroplast envelope; F:nucleotide binding; P:cellular metabolic process; P:cation transport; F:folic acid transporter activity; P:signal transduction; P:primary metabolic process; P:folic acid transport; F:calcium-transporting ATPase activity; P:defense response; F:calmodulin binding; C:mitochondrion	EC:3.6.3.8
35241_TGCAGTGCCTAGCGCTGACGATGTCAGCACTTCTGACAACCAGCA_NODE_1_length_213_cov_10.206573	e3 ubiquitin protein ligase	235	20	2.11E-35	6,420138889	2	F:ubiquitin-protein ligase activity; P:protein ubiquitination	EC:6.3.2.19
35239_TGCAGCACTATATGCATGTAGCATTGTTGTGTATGTAATAACATC_NODE_1_length_255_cov_6.725490	salt-inducible protein	275	15	4.84E-16	5,120138889	2	F:binding; P:embryonic development ending in seed dormancy
35222_TGCAGGGTCGTATATATCAAGGGAAAGAGCCACCACAGTTTGTTG_NODE_1_length_207_cov_7.285024	villin- expressed	225	20	6.23E-11	6,010416667	2	F:actin binding; P:cytoskeleton organization
35219_TGCAGCTGTTGGGGGTGGTGTTGCTGAGAGTATAATCCACCGGTG_NODE_1_length_326_cov_6.187117	protein	346	20	1.09E-23	4,857638889	1	C:cellular_component
35214_TGCAGTTCAAGCTATGCAAAGTTCGATCTGTGCAGTTTGGGCATA_NODE_1_length_249_cov_9.349398	40s ribosomal protein	271	20	1.72E-21	6,534722222	4	C:ribosome; F:structural constituent of ribosome; P:translation; F:rRNA binding	EC:3.6.5.3
35213_TGCAGACACTACTATTGATAGCCCAGATACAAGTGCATCAAAGCA_NODE_1_length_302_cov_6.407285	rna polymerase sigma factor	322	5	1.21E-06	5,5	3	C:chloroplast; P:positive regulation of transcription; F:sigma factor activity
35178_TGCAGAGATCCTCAGATTGGTTCCGTTAATCATTTTTCACTTGAA_NODE_1_length_218_cov_5.454128	protein	234	20	4.58E-14	6,465277778	5	C:endomembrane system; C:cytoplasmic membrane-bounded vesicle; C:nucleus; F:zinc ion binding; F:protein binding
35168_TGCAGGTTGGTATTCGAAACCATAAGTTTCGGATGTGGATTTGAA_NODE_1_length_400_cov_5.940000	phloem-specific lectin	422	20	7.87E-14	6,149305556	1	C:endomembrane system
35112_TGCAGATATACTTGTATATTGTTAAGTCTTAACATGTATGTTTTA_NODE_2_length_304_cov_8.937500	protein	326	20	1.24E-11	5,545138889	1	C:cell part
35085_TGCAGCAACTTTAAACCCATAAAGCTCCAGCCCTGATGAGCATTG_NODE_1_length_342_cov_8.514620	glutaredoxin	364	17	2.40E-07	5,674305556	10	F:thiol-disulfide exchange intermediate activity; P:biosynthetic process; F:ATP binding; F:kinase activity; F:exonuclease activity; C:cellular_component; F:arsenate reductase (glutaredoxin) activity; C:intracellular; C:endomembrane system; C:chloroplast
35082_TGCAGCCTTTCTAGCATCGCATGCTCTCTCGCCATGCCCTTGTTC_NODE_2_length_225_cov_6.564445	protein	245	20	3.57E-27	5,041666667	5	C:nucleosome; F:transmembrane transporter activity; F:DNA binding; P:nucleosome assembly; C:chloroplast outer membrane
35072_TGCAGCTGTTTCTCAGATTGGGCGGATGTAAAAGCCGTTGCAACA_NODE_1_length_366_cov_6.060109	phosphopantothenoylcysteine decarboxylase	388	19	7.96E-11	6,626388889	4	F:phosphopantothenoylcysteine decarboxylase activity; P:coenzyme A biosynthetic process; P:hyperosmotic salinity response; F:FMN binding	EC:4.1.1.36
35061_TGCAGTTTATTGATCATCTTCGCCGGAGGAATACGATGATTTCCG_NODE_1_length_321_cov_7.015576	membrane protein	343	20	3.10E-18	5,826388889	2	C:Golgi apparatus; F:serine-type endopeptidase activity	EC:3.4.21.0
35033_TGCAGATTGACGTTTCCACTATGAGAGCTTAGCAGTTGTTTCTCT_NODE_1_length_304_cov_5.305921	rna polymerase iv subunit	322	20	1.74E-37	5,840277778	8	P:DNA methylation; C:nucleolus; P:posttranscriptional gene silencing by RNA; F:DNA-directed RNA polymerase activity; F:DNA binding; P:transcription; C:nuclear body; C:DNA-directed RNA polymerase IV complex	EC:2.7.7.6
35012_TGCAGATCTTGGTGAAATCAGGCCTATTCTTCCTCAGCTACTTGA_NODE_1_length_348_cov_6.390805	protein	370	20	6.02E-30	4,875	6	F:protein transporter activity; C:ribosome; P:base-excision repair; C:nuclear pore; P:multicellular organismal development; P:protein import into nucleus, docking
35000_TGCAGGAGGAGAAGACAATAAGGAAGCAGCAATGGACTATATCTC_NODE_1_length_252_cov_7.515873	peroxidase 49 precursor	272	12	4.40E-09	5,752083333	5	C:endomembrane system; F:peroxidase activity; F:DNA binding; P:regulation of transcription; P:response to oxidative stress	EC:1.11.1.7
34983_TGCAGAGATGGTTTTCCAGATGGAGCCTAACAATGCTGGAATGTA_NODE_1_length_232_cov_5.392241	pentatricopeptide repeat-containing protein	248	20	2.17E-16	5,565972222	3	C:mitochondrion; F:zinc ion binding; F:protein binding
34982_TGCAGGAATGCAAAAATCCTCGTATGAAGTAGTTCAAGATTCTAA_NODE_1_length_301_cov_7.079734	protein	321	14	2.70E-06	5,495833333	8	C:endomembrane system; P:proteolysis; F:pepsin A activity; P:defense response; F:ATP binding; C:chloroplast; P:embryonic development ending in seed dormancy; F:protein binding
34973_TGCAGAGAAGGAGGAAAACAACAGCCCATACACAGGGTAGGTAAG_NODE_1_length_246_cov_6.796748	nucleolysin tia-	266	20	4.74E-11	6,177083333	2	F:nucleotide binding; F:mRNA 3'-UTR binding
34942_TGCAGCTTTCAGCGATTGTAACAGTGACCGTTCCGGTGAATTTCC_NODE_1_length_289_cov_9.418685	armadillo beta-catenin repeat family protein	311	20	4.07E-23	6,357638889	1	F:binding
34934_TGCAGCTGATGTAGAATTTAAGGATATGGATTTATCAGCATCCCC_NODE_1_length_266_cov_7.187970	leucine-rich repeat receptor-like kinase	288	20	4.03E-26	4,684027778	1	C:plastid
34918_TGCAGGTTATGGGAGCATTTCCTCGCTGTGAAATAGTTGGAAGGC_NODE_1_length_248_cov_5.814516	polynucleotide adenylyltransferase family protein	264	20	5.61E-12	4,847222222	4	P:defense response; F:RNA binding; P:embryonic development ending in seed dormancy; P:RNA processing
34908_TGCAGGGCGATCAACTTGTTCTTCAATCCCTTCACCCCCAACCAA_NODE_1_length_248_cov_5.157258	cytochrome p450	264	18	4.45E-09	5,127083333	4	F:heme binding; F:monooxygenase activity; P:electron transport; F:iron ion binding
34903_TGCAGCTTAAGAATCCTCATGTTTCTCAAGATTTCGGATGTTGCT_NODE_1_length_323_cov_7.359133	atmrp3 coupled to transmembrane movement of substances chlorophyll catabolite transporter glutathione s-conjugate-exporting atpase	345	20	2.79E-27	5,611111111	6	F:chlorophyll catabolite transmembrane transporter activity; P:transport; F:ATP binding; F:glutathione S-conjugate-exporting ATPase activity; C:integral to membrane; C:ATP-binding cassette (ABC) transporter complex
34875_TGCAGTCGATCCCCTTCTATGCATGAGAATGCTTAATTTTTCTTT_NODE_1_length_398_cov_5.922111	aesp (arabidopsis homolog of separase) peptidase	420	6	5.25E-18	4,664583333	8	F:peptidase activity; P:meiotic chromosome separation; P:embryonic development ending in seed dormancy; P:positive regulation of sister chromatid cohesion; P:endosperm development; F:kinase activity; C:chloroplast outer membrane; C:nucleus
34868_TGCAGTTCTTATACAGTCACAACAAGTGAGAAACCTTTTCAGTTT_NODE_1_length_217_cov_5.423963	protein	233	20	1.58E-14	6,913194444	15	P:vesicle-mediated transport; P:ubiquitin-dependent protein catabolic process; F:calmodulin binding; P:response to gibberellin stimulus; F:zinc ion binding; P:response to red light; C:proteasome regulatory particle, base subcomplex; C:1-phosphatidylinositol-4-phosphate 3-kinase, class IA complex; P:plant-type cell wall modification during multidimensional cell growth; F:ATPase activity; P:plant-t…
34857_TGCAGCACCATGATCAGGACTTGGTAGCAACATCTGCACTTGATC_NODE_1_length_247_cov_6.170041	transcriptional regulator	267	10	4.72E-11	6,902777778	3	F:zinc ion binding; F:nucleic acid binding; C:intracellular
34826_TGCAGTACGTATGTGCCGCATGCCGTGGAGAATGCTACCAGGTAT_NODE_1_length_290_cov_7.020689	protein	312	11	1.35E-21	4,867361111	1	F:binding
34821_TGCAGCTTTGCTCATCTAATAAAATCTAAATTGTTATTTTGCTGG_NODE_2_length_211_cov_7.312796	tyrosine phosphatase	229	13	2.99E-05	6,704166667	12	P:dephosphorylation; F:phosphatase activity; F:protein tyrosine/serine/threonine phosphatase activity; F:protein kinase activity; C:nucleus; P:protein amino acid phosphorylation; P:protein amino acid dephosphorylation; F:ATP binding; F:lyase activity; C:cellular_component; P:metabolic process; F:magnesium ion binding
34800_TGCAGAGAGTACTGTTCTGATGCCTTGTGTCTTAGGTTGCAACTT_NODE_1_length_300_cov_6.633333	transposon en spm sub-class	320	20	1.10E-07	3,552083333	1	C:mitochondrion
34790_TGCAGTGGACACAATCGCACACAGAAATATATTTAAAGGTTGGTG_NODE_1_length_387_cov_7.219638	phosphatidylinositolglycan class expressed	409	20	6.14E-11	5,211805556	8	P:protein folding; C:endomembrane system; P:GPI anchor biosynthetic process; F:transferase activity; F:unfolded protein binding; C:chloroplast; C:prefoldin complex; C:mitochondrion
34762_TGCAGCTCAATAATCTCAAGTTGAGATTGCTTTATAATGTTTTCA_NODE_1_length_347_cov_8.285302	protein	369	14	1.06E-26	4,538888889	1	P:defense response to virus
34756_TGCAGATCTGCCCATTTTCCCTAAAGGGTATAGCGACTGTACCCC_NODE_1_length_255_cov_6.000000	protein	273	12	3.48E-14	5,607638889	1	C:mitochondrion
34745_TGCAGCTTTGATCTTCTTCTTGTCAGCACGGATGTCAACGATGAA_NODE_2_length_295_cov_7.416949	60s ribosomal protein	317	20	1.00E-08	5,923611111	5	C:ribosome; F:structural constituent of ribosome; P:translation; F:rRNA binding; F:nucleotide binding	EC:3.6.5.3
34734_TGCAGTTTTTTCGAACTTCTCCGCTGGAGCCCGTAAGCGGACTCG_NODE_1_length_321_cov_5.239875	peroxidase n	339	20	5.47E-28	5,208333333	9	P:response to virus; P:response to oxidative stress; F:cation binding; C:nucleolus; F:metal ion binding; F:peroxidase activity; C:vacuolar membrane; P:response to auxin stimulus; P:response to ethylene stimulus	EC:1.11.1.7
34726_TGCAGCTGTTGTGAAAGGACTTCTTCGTATTACCTATGGAGATGA_NODE_1_length_265_cov_5.796227	atp binding	283	15	4.51E-09	6,296527778	13	P:translation; F:phospholipase C activity; P:trichome morphogenesis; F:structural constituent of ribosome; F:DNA binding; F:oxygen binding; C:large ribosomal subunit; F:ATP binding; P:phosphorylation; C:endomembrane system; F:galactokinase activity; ; C:nucleus	EC:3.6.5.3; EC:2.7.1.6
34721_TGCAGGTTAGAAGCACTCGAGGGGATAAACGAGAAGATGAGAAAA_NODE_1_length_212_cov_9.797170	conserved hypothetical protein [Ricinus communis]	234	7	4.90E-08	4,692361111	6	F:binding; F:molecular_function; C:membrane; P:biological_process; F:FMN binding; C:cellular_component
34692_TGCAGTTAACACTCGCGAATCAAATACCCAAAATCGAGCGATTCT_NODE_1_length_327_cov_5.388379	peptidase membrane alanine aminopeptidase	345	20	5.43E-31	4,548611111	4	F:translation elongation factor activity; P:defense response; F:membrane alanyl aminopeptidase activity; P:proteolysis	EC:3.4.11.2
34687_TGCAGGCATGATGGCTGATATTACAATAGCATTGGCAGATGCAGG_NODE_1_length_372_cov_5.212366	rsh1 (rela-spot homolog 1) catalytic	392	9	9.67E-13	5,347222222	2	P:guanosine tetraphosphate metabolic process; F:catalytic activity
34674_TGCAGTGATATTTAACTGTAATTTCAGTTTAACCTTGTTTTCAAT_NODE_1_length_386_cov_5.336788	elongation defective 1	406	20	1.24E-11	6,197916667	17	P:response to glucose stimulus; C:Golgi apparatus; ; C:plant-type cell wall; P:plant-type cell wall modification during multidimensional cell growth; P:cellulose biosynthetic process; P:vesicle docking during exocytosis; F:magnesium ion binding; P:aerobic respiration; F:lyase activity; P:response to abscisic acid stimulus; C:endomembrane system; F:ubiquinol-cytochrome-c reductase activity; C:chlo…	EC:2.4.1.112; EC:1.10.2.2
34671_TGCAGAGTTTCTATGGGTGGGTTCTGCTTGGACTTGCAGGAAAAA_NODE_1_length_316_cov_6.765823	dna binding	336	20	9.06E-31	5,517361111	5	P:protein amino acid phosphorylation; C:endomembrane system; F:DNA binding; F:ATP binding; C:nucleus
34664_TGCAGCTCGTAAATACCATCTTGCCTGTTTAAAAACACGATAAAA_NODE_1_length_218_cov_6.440367	protein	234	16	6.84E-10	5,009027778	6	C:endomembrane system; C:mitochondrion; F:binding; C:chloroplast; P:biological_process; F:heat shock protein binding
34661_TGCAGTCTTGCAACTTTTAAAATCCTCGCAGATGCAGCATGGATT_NODE_1_length_403_cov_5.161290	signal recognition particle 68 kda	423	12	1.02E-13	6,16875	2	F:zinc ion binding; C:endomembrane system
34651_TGCAGTTGAACTAGTGGTTTGTAATCAATTTGAAGGACAGAGAGT_NODE_1_length_307_cov_6.058632	at3g51720 t18n14_100	329	20	7.49E-25	5,315972222	5	C:small nucleolar ribonucleoprotein complex; P:inflorescence development; P:phyllome development; P:mRNA metabolic process; C:anaphase-promoting complex
34624_TGCAGACCACCAAGCGAACAACGACGTTACATTGCACGGTTTGGC_NODE_1_length_268_cov_5.906716	anthranilate n-benzoyltransferase	286	7	3.22E-07	4,622916667	9	F:transferase activity; F:transcription factor activity; F:DNA binding; C:nucleus; C:cellular_component; P:regulation of transcription, DNA-dependent; P:RNA elongation; P:biological_process; F:binding
34605_TGCAGAGTTTGTTTGTAGGAGGCATAATTATCCTAATAAAGGTGA_NODE_1_length_429_cov_18.153847	beta-amyrin synthase	451	20	5.53E-47	4,822916667	1	F:catalytic activity
34600_TGCAGACTTGATTCTATCCAGATTCTGATCCTTGCTAATAACAAT_NODE_1_length_279_cov_8.462365	protein	301	20	7.26E-20	5,013888889	1	F:protein binding
34596_TGCAGAAGTTGAGGCTGCAACTATGTCAATGGTGAAACGGGCTAT_NODE_1_length_266_cov_8.278195	adaptin ear-binding coat-associated	288	6	2.63E-09	6,145833333	2	F:methyltransferase activity; P:metabolic process	EC:2.1.1.0
34573_TGCAGAAGTCTCGGTGGTTTCGTTCCCATTTTCTGGAATACGCAG_NODE_1_length_236_cov_6.855932	protein	254	12	1.35E-05	6,284722222	7	P:intra-Golgi vesicle-mediated transport; C:mitochondrial matrix; C:Golgi stack; P:response to auxin stimulus; P:intracellular protein transport; C:intracellular; F:protein transporter activity
34544_TGCAGTATCATTGGCATTTTGGTATGGTGGAAGAGAAATGAGTGA_NODE_1_length_267_cov_6.749063	multidrug pheromone mdr abc transporter family	287	20	2.29E-21	5,444444444	3	F:ATPase activity, coupled to transmembrane movement of substances; C:cell part; P:cellular process
34538_TGCAGGATAATGGTTCAATTATTTACCAAGATAGCAAAAAGCTTA_NODE_1_length_266_cov_5.751880	19-like protein	282	20	2.15E-27	5,159722222	2	C:cytoplasmic membrane-bounded vesicle; F:metal ion binding
34507_TGCAGCAAGAGCTTCAGCAATTTGTTTCTGACAATCTGACAACAA_NODE_1_length_277_cov_9.584838	protein	299	20	2.66E-46	5,958333333	5	F:ATPase activity; P:vesicle docking during exocytosis; F:ATP binding; C:exocyst; F:NAD+ ADP-ribosyltransferase activity	EC:2.4.2.30
34497_TGCAGTTTTTGTGGAGAAGATACTTAGAGTTCAACCAAATGTGAA_NODE_1_length_324_cov_5.067901	male sterility	342	20	2.30E-13	5,295138889	3	F:catalytic activity; P:metabolic process; F:binding
34487_TGCAGCTTCTTGGCCAGTCATTGCATCCACAACAAGCAAAACTTC_NODE_1_length_350_cov_5.565714	signal recognition particle	370	20	3.91E-13	5,826388889	10	F:signal sequence binding; F:GTP binding; P:protein import into chloroplast thylakoid membrane; F:protein binding; P:SRP-dependent cotranslational protein targeting to membrane; F:nucleoside-triphosphatase activity; C:membrane; C:plastid; C:signal recognition particle; F:7S RNA binding	EC:3.6.1.15
34480_TGCAGCGTTGCTGGATGCATAGGCGATCTGCGCAATAACTGTCCT_NODE_1_length_277_cov_11.194946	thaumatin-like protein	299	20	5.03E-21	5,930555556	4	C:endomembrane system; P:response to other organism; P:developmental process; C:plastid
34474_TGCAGCATAGCAGCCATGAAGCTGATGTAAACCTAAAGATGAATG_NODE_1_length_256_cov_7.121094	importin 9	276	13	1.23E-19	6,084722222	9	P:defense response; F:protein transporter activity; F:nucleoside-triphosphatase activity; C:nuclear pore; F:ATP binding; F:protein binding; F:transmembrane receptor activity; C:cytoplasm; P:protein import into nucleus, docking	EC:3.6.1.15
34466_TGCAGGGAACGGCGTCTTTTTCCGGTGGGAGAACCGTGACTATCG_NODE_1_length_302_cov_5.523179	non-phototropic hypocotyl protein	320	20	5.26E-18	5,163194444	14	P:defense response; P:maintenance of seed dormancy; P:ubiquitin-dependent protein catabolic process; P:blue light signaling pathway; F:zinc ion binding; F:signal transducer activity; P:response to light stimulus; P:regulation of abscisic acid mediated signaling pathway; F:protein binding; F:calmodulin-dependent protein kinase activity; C:nucleus; C:plasma membrane; F:abscisic acid binding; P:prot…	EC:2.7.11.17
34463_TGCAGGTGGATATACCATCACTATTGTGCTATGGGTATGGCGCTC_NODE_1_length_315_cov_6.558730	protein	337	20	5.52E-12	6,694444444	3	C:endomembrane system; C:chloroplast; P:chlorophyll catabolic process
34462_TGCAGCAGTTATAAATGCATTGTAGGTGTAAAATCCATTAGCACT_NODE_1_length_267_cov_5.812734	class i chitinase	283	20	1.27E-11	4,90625	5	P:response to virus; P:cellular catabolic process; F:hydrolase activity, acting on glycosyl bonds; P:systemic acquired resistance; P:polysaccharide catabolic process
34461_TGCAGGCTCAGGGAAATCATCATCTGGATCAATAACATCAGCCCA_NODE_1_length_229_cov_6.882096	at1g15980 t24d18_8	247	11	8.77E-26	5,788888889	1	C:chloroplast
34458_TGCAGCAAGTTTATACCGTTTGGTAGCTAATAAGACGTTATCCAC_NODE_1_length_313_cov_5.507987	transposon unclassified	331	20	1.16E-26	5,704861111	1	C:plastid
34443_TGCAGCTGCTTCGCTTTCCACTTGTGACCGTGGATTTTCTTTGTC_NODE_1_length_313_cov_8.629393	dentin sialophosphoprotein precursor-like	335	20	7.43E-25	4,548611111	1	C:cell part
34441_TGCAGGATCCAACAGTGAAGGGGATTCACAAAGTAGTTTAGTTGA_NODE_1_length_321_cov_6.018692	protein	341	20	2.62E-38	5,253472222	6	P:defense response; F:protein transporter activity; C:nuclear pore; F:transmembrane receptor activity; C:cytoplasm; P:protein import into nucleus, docking
34433_TGCAGTAACGAATAGAAGGGTATATTAGTCTTCTGGGTACTAGGT_NODE_1_length_393_cov_5.946565	ethanolamine-phosphate cytidylyltransferase	415	20	8.18E-16	5,1875	1	F:transferase activity
34419_TGCAGAATTGTGATCAAGACTAAATAACTCAAATCCAATCATCAG_NODE_1_length_388_cov_6.128866	zinc finger	410	15	1.08E-15	6,259027778	7	P:regulation of plant-type hypersensitive response; F:zinc ion binding; C:cytoplasmic membrane-bounded vesicle; F:carboxylesterase activity; F:protein binding; P:DNA methylation on cytosine; P:defense response, incompatible interaction	EC:3.1.1.0; EC:3.1.1.1
34380_TGCAGTGAATGTTTAACCGAACAGAACTTTGCTATAATATCTAGG_NODE_1_length_297_cov_5.225589	protein	313	20	6.04E-38	6,052083333	4	F:protein kinase activity; P:photosystem II stabilization; C:thylakoid; F:nucleotide binding
34366_TGCAGATGCCCACAGCGTATTGCCAAGCGAGGAAACTACGGAGCT_NODE_1_length_253_cov_5.470356	protein	273	20	5.01E-21	5,916666667	6	C:endomembrane system; F:oxidoreductase activity; P:regulation of nitrogen utilization; F:FAD binding; C:mitochondrion; F:structural molecule activity
34357_TGCAGTGTGGAATCTGTATATTGTGCGATGTTGTGTTCGAATTCT_NODE_1_length_221_cov_6.013575	importin beta-	237	18	5.40E-07	5,138888889	16	C:nuclear pore; C:peroxisome; P:defense response; C:membrane; F:protein transporter activity; P:photosynthesis; C:nucleus; P:transport; C:cytoplasm; P:protein import into nucleus, docking; F:ATP binding; F:molecular_function; F:transmembrane transporter activity; P:peroxisome organization; F:protein binding; C:chloroplast photosystem II
34331_TGCAGTCACAACGGGCAAGAATTCTGGATTAGATTTGCACCAGCT_NODE_1_length_263_cov_7.091255	translation initiation factor if-2	283	20	2.08E-22	6,055555556	8	P:protein amino acid phosphorylation; P:translational initiation; F:GTP binding; F:protein kinase activity; F:ATP binding; F:translation initiation factor activity; C:chloroplast; F:GTPase activity	EC:3.6.5.1; EC:3.6.5.2; EC:3.6.5.3; EC:3.6.5.4
34296_TGCAGCATACTACTACCATGGTCTGATCATGGACAAGGGTAGCGA_NODE_1_length_244_cov_5.741803	predicted protein [Populus trichocarpa]	260	9	2.63E-09	4,467361111	1	C:cellular_component
34289_TGCAGAGGCTCTGCGCAGCATCTAAGGTACTAGATCAGAAATGGG_NODE_1_length_335_cov_7.349254	af361586_1 at3g17900 meb5_12	357	18	1.57E-06	4,0125	2	F:molecular_function; P:biological_process
34282_TGCAGTCGAAAGAAGAGATCGAGGCGAAGCTATTGAGCAAATACG_NODE_1_length_338_cov_5.174556	calmodulin binding	356	10	2.59E-09	5,4375	7	P:aerobic respiration; C:mitochondrial respiratory chain complex III; P:defense response; F:ubiquinol-cytochrome-c reductase activity; P:glucosinolate biosynthetic process; C:nucleus; F:calmodulin binding	EC:1.10.2.2
34278_TGCAGTATTATTAAGCTAATTAAGCTGTTTGTCCCTTAATCCACA_NODE_1_length_240_cov_6.475000	heat shock	258	20	6.88E-26	6,631944444	5	P:protein folding; P:response to stress; F:ATP binding; F:unfolded protein binding; C:chloroplast
34270_TGCAGAGATTCACATTCACAAGCTAAGACGCAATGAAACACATAA_NODE_1_length_350_cov_6.851429	protein phosphatase-	372	20	5.10E-13	6,038194444	2	F:protein serine/threonine phosphatase activity; C:chloroplast
34263_TGCAGCTCAGGTTTGCATCTTTCCAAGTAACTGTGATACATTCAT_NODE_1_length_280_cov_5.771429	cell-wall invertase	298	20	2.76E-19	5	2	P:metabolic process; F:hydrolase activity, hydrolyzing O-glycosyl compounds	EC:3.2.1.0
34252_TGCAGATGTAAGAAGTAACATGTTCCATTTTTTACAGAACGTCAC_NODE_1_length_319_cov_6.742947	serine carboxypeptidase	341	20	1.94E-25	4,923611111	7	F:serine-type carboxypeptidase activity; P:embryonic development; P:response to oxidative stress; C:intracellular membrane-bounded organelle; P:cellular response to water deprivation; C:cytoplasmic part; P:proteolysis	EC:3.4.16.0
34225_TGCAGGATACTGACATGATCCTCTTTTACCTTCTCCTGTTGGCAA_NODE_1_length_375_cov_6.346667	at1g12930 f13k23_14	397	15	2.00E-17	5,384027778	3	P:protein import into peroxisome matrix; F:binding; P:fatty acid beta-oxidation
34185_TGCAGTTCCCAAGAAAAGATATAGAACTATCATTCCGGTCAAAAG_NODE_1_length_363_cov_7.672176	protein	385	20	7.17E-52	6,621527778	15	P:transport; F:protein kinase activity; C:mitochondrion; C:integral to membrane; P:regulation of transcription; C:plastid; F:electron carrier activity; C:cytoplasmic membrane-bounded vesicle; F:ATP binding; P:nucleosome assembly; F:heme binding; F:transporter activity; F:iron ion binding; C:Golgi apparatus; P:protein amino acid phosphorylation
34180_TGCAGTTACTCACCTCAATCCACCATGACCAACATTTTATTAATT_NODE_1_length_397_cov_6.579345	multidrug resistance-associated protein	419	20	7.90E-14	5,503472222	2	C:plastid; C:membrane
34176_TGCAGTGATTGATGGTAAGGCTGGAAGTAAAACCGTTTTGCAGTT_NODE_1_length_329_cov_11.082067	predicted protein [Populus trichocarpa]	351	11	1.37E-26	5,113888889	3	C:endomembrane system; C:nucleus; F:DNA binding
34161_TGCAGTTTGGCATGCCCTCTTGATCATTTGGCCTGGGATACATAT_NODE_1_length_266_cov_8.740602	l1 specific homeobox gene atml1 ovule-specific homeobox protein a20	288	20	7.09E-09	4,263888889	2	F:DNA binding; P:epidermal cell differentiation
34159_TGCAGATAAGTTTGAGCAGATGTGGATGAATAAGGAGTATGAGTA_NODE_1_length_207_cov_9.782609	exocyst complex subunit sec15-like family protein	229	20	4.16E-23	5,916666667	5	F:ATPase activity; P:vesicle docking during exocytosis; F:ATP binding; C:exocyst; F:NAD+ ADP-ribosyltransferase activity	EC:2.4.2.30
34144_TGCAGGTGAAATGTGATCTGTTGTGATACTGTCACCAAAGTTCAG_NODE_1_length_241_cov_8.970954	aconitate hydratase	263	20	3.53E-14	5,902777778	5	F:aconitate hydratase activity; C:cytoplasm; F:iron ion binding; F:4 iron, 4 sulfur cluster binding; P:glyoxylate cycle	EC:4.2.1.3
34142_TGCAGCTTGGACTGCGAACCCAAGAAAAGCAACCATAGCAAGACG_NODE_2_length_328_cov_5.990854	chlorophyll a b binding	348	20	2.71E-06	6,892361111	16	C:chloroplast thylakoid membrane; P:ATP synthesis coupled proton transport; P:defense response; F:transmembrane receptor activity; C:membrane; P:photosynthesis; C:chloroplast outer membrane; F:GTP binding; P:photosynthesis, light harvesting; F:ATP binding; C:light-harvesting complex; F:protein binding; C:plastoglobule; F:hydrolase activity, acting on acid anhydrides, catalyzing transmembrane move…
34116_TGCAGTAGGAGTATATGGCTACTTGATGTTTGGGGACTCCATTAA_NODE_1_length_268_cov_6.884328	amino acid transporter	288	20	8.17E-11	4,961805556	2	P:amino acid transport; C:membrane
34115_TGCAGCCTTTCTAACTTCTTCATGAAAATAAAATTTAAGAAGTGG_NODE_1_length_379_cov_5.469657	importin beta-	399	20	3.28E-20	6,732638889	5	P:drug transmembrane transport; P:embryonic development ending in seed dormancy; F:lyase activity; C:phycobilisome; F:transporter activity
34106_TGCAGTCACCCTATTAATCATATTTGGGAAGAATGTGCCTTGGGT_NODE_1_length_215_cov_6.274419	retrotransposon unclassified	233	20	1.94E-14	5,229166667	4	F:hydrolase activity; F:peroxidase activity; F:DNA binding; P:DNA recombination	EC:1.11.1.7
34088_TGCAGCGTTGGTTGTAAAACTGGAAGGCAATTCCCTATTTTCATC_NODE_1_length_221_cov_5.402715	heat shock protein 70 -interacting	237	20	1.56E-14	6,267361111	2	C:membrane; F:binding
34087_TGCAGATAGGAAATGCGTGGATCGATGATGAAACATGTATGAAAG_NODE_1_length_360_cov_8.794444	serine carboxypeptidase	382	10	6.77E-10	4,229166667	1	F:carboxypeptidase activity
34082_TGCAGGTATGAGCGTCGATTTTCAGAGCTTAATGTTCACATTCAG_NODE_1_length_334_cov_6.275449	protein	356	8	5.23E-10	5,798611111	2	F:molecular_function; P:biological_process
34077_TGCAGGTAATCGTAATGGTAATGGTAACGATTCTTATTCTGTGAT_NODE_1_length_399_cov_6.553885	pentatricopeptide repeat-containing	421	16	8.94E-34	4,1625	1	P:developmental process
34075_TGCAGTTGCATCTTGATACTGCTGGTATTCAGATACTAGATCGTT_NODE_1_length_370_cov_8.975676	tubulin beta	392	20	7.54E-70	10.000	8	C:cytoplasm; F:structural constituent of cytoskeleton; P:microtubule-based movement; C:protein complex; F:GTP binding; P:protein polymerization; F:GTPase activity; C:microtubule	EC:3.6.5.1; EC:3.6.5.2; EC:3.6.5.3; EC:3.6.5.4
34068_TGCAGATCCCACCTCTAGTCTGCTACCCTACCCAAGTCCTACTTA_NODE_1_length_249_cov_6.044177	dna binding	269	19	2.96E-13	4,594444444	8	F:DNA binding; P:regulation of transcription; F:protein binding; C:myosin complex; F:ATP binding; P:intracellular protein transport; F:motor activity; P:response to light stimulus
34058_TGCAGTTCCTACTTTTGTTTTTCATTTGCTTTTAAGAGGCAAAGA_NODE_1_length_272_cov_7.110294	feronia receptor-like kinase	292	20	1.99E-25	5,274305556	7	F:hydrolase activity, hydrolyzing O-glycosyl compounds; F:kinase activity; C:endomembrane system; P:carbohydrate metabolic process; P:protein amino acid phosphorylation; C:intracellular; P:lipid metabolic process	EC:3.2.1.0
34042_TGCAGGAGGTCGGTGTTGAAGAAAGCCCTAGCTGTCCCAGTTACA_NODE_1_length_296_cov_8.391891	protein	318	20	2.89E-16	5,736111111	3	C:clathrin vesicle coat; P:intracellular protein transport; C:mitochondrion
34033_TGCAGACGTTGTTAAATCCACAAGCTCCGCTACCTTCAGCTCCCC_NODE_1_length_286_cov_8.073426	protein	308	20	1.83E-23	4,628472222	2	C:plastid; C:membrane
34003_TGCAGATGATGAGAATGATTATGTTCTTAACTTGAAGAAATCTGT_NODE_1_length_449_cov_7.095768	PREDICTED: hypothetical protein [Vitis vinifera]	471	7	1.98E-17	4,305555556	1	P:biological_process
33987_TGCAGGTATAAATGGATTGAGAGTAATATGCAAACAAAATACAAG_NODE_1_length_426_cov_6.002347	proteasome regulatory subunit	448	6	2.06E-06	3,599305556	12	C:proteasome regulatory particle, lid subcomplex; P:cellular calcium ion homeostasis; C:membrane; P:protein catabolic process; C:nucleus; C:chloroplast outer membrane; F:GTP binding; P:response to light stimulus; F:molecular_function; P:ubiquitin-dependent protein catabolic process; C:endomembrane system; C:chloroplast
33963_TGCAGATATATAGGAGAGTATGATGATCCCATGCATACATGCAGT_NODE_1_length_346_cov_6.549133	homeobox protein knotted-	368	20	7.14E-23	6,395833333	4	F:sequence-specific DNA binding; F:transcription factor activity; C:nucleus; P:regulation of transcription, DNA-dependent
33947_TGCAGAATAATCAACAAAACAAACAGTAGGAATAGTTATAAAGAA_NODE_1_length_277_cov_6.090253	sodium hydrogen exchanger	295	20	6.21E-11	5,836805556	8	P:sodium ion transport; F:zinc ion binding; F:sodium:hydrogen antiporter activity; C:mitochondrion; C:integral to membrane; P:pentose-phosphate shunt; F:protein binding; F:fructose-bisphosphate aldolase activity	EC:4.1.2.13
33944_TGCAGACTCTCCCATTGGACTTGGCAACCGCTCACACAGCTGAAA_NODE_1_length_327_cov_7.232416	aspartic proteinase	349	20	1.69E-16	5,78125	4	P:sphingolipid metabolic process; C:lysosome; F:pepsin A activity; P:proteolysis	EC:3.4.23.1
33942_TGCAGAGTTCAGAAAACGATTAGATCAACCCAGATCACTCGAAAC_NODE_1_length_244_cov_6.163934	glycerol-3-phosphate transporter	260	5	8.44E-08	5,625	1	C:membrane
33918_TGCAGTATGTGTTGTACTCTGTGACGTCACTTGGATTCGTTCCTC_NODE_1_length_335_cov_8.710447	neutral ceramidase	357	20	2.75E-19	4,84375	1	F:ceramidase activity	EC:3.5.1.23
33913_TGCAGCTCCTAGGCTCATGGAGTAGTCATCTGCTGTTGGAACAAT_NODE_1_length_292_cov_8.739726	spx (syg1 pho81 xpr1) domain-containing protein	314	20	1.95E-12	5,40625	5	P:production of siRNA involved in RNA interference; C:vacuolar membrane; P:chromatin silencing; P:DNA methylation; C:nucleus
33902_TGCAGCCTTCCATAGCTTACTATCAAATCAATAAGCTTTATTTTG_NODE_1_length_251_cov_7.219123	ribonucleoprotein	273	20	4.53E-14	6,503472222	1	F:RNA binding
33901_TGCAGAGGTATAGGATTCTGGGAGTACTGACTTCTTTGTCTCTGC_NODE_1_length_271_cov_5.247232	helicase domain-containing protein	289	20	7.35E-28	6,3125	4	F:ATP binding; C:mitochondrion; F:ATP-dependent helicase activity; F:double-stranded RNA binding
33894_TGCAGAGGATGATACCGAGTTTACCCCAACTTCAATTTTCCAGTG_NODE_1_length_306_cov_7.379085	glutathione-regulated potassium-efflux system protein	328	9	2.51E-12	5,733333333	1	C:plastid
33893_TGCAGTTTTTATTTCCTTTGACGCAGGACCAGTTTGCTTCTTCAA_NODE_1_length_374_cov_8.165775	disulfide-isomerase precursor	396	4	3.81E-04	6,006944444	5	C:endoplasmic reticulum lumen; P:cell redox homeostasis; F:protein disulfide isomerase activity; C:endoplasmic reticulum; F:isomerase activity
33876_TGCAGAGATCAATTCGCGCCGAATTATTACAGTTTTTGCTGTTCC_NODE_1_length_330_cov_5.048485	endosperm specific	348	20	4.16E-15	3,84375	1	C:vacuolar membrane
33854_TGCAGCTACATCTTCCCACCTTCCAGCAGAAGCACAGATATTAGA_NODE_1_length_416_cov_6.079327	pentatricopeptide repeat-containing protein	438	20	6.87E-39	4,857638889	1	F:binding
33853_TGCAGATTGAGGAAATCAGTTGGAATTTATTGGTTTTTAACCACG_NODE_1_length_255_cov_5.780392	anther-specific proline-rich protein apg	273	20	2.10E-19	5,517361111	2	C:cytoplasmic membrane-bounded vesicle; F:catalytic activity
33836_TGCAGGTTCAACAGAAAAATCTTCTCCAGTTGCCTGCATATATAA_NODE_1_length_221_cov_6.963801	60s ribosomal protein l5	239	20	9.85E-09	6,173611111	18	P:translation; P:defense response; F:nucleoside-triphosphatase activity; F:P-P-bond-hydrolysis-driven protein transmembrane transporter activity; C:nucleolus; F:rRNA binding; P:red or far-red light signaling pathway; F:structural constituent of ribosome; P:nucleocytoplasmic transport; P:ribosome biogenesis; P:protein complex assembly; F:ATP binding; P:DNA endoreduplication; F:transmembrane recept…	EC:3.6.5.3; EC:3.6.1.15
33833_TGCAGAAGCCATGATTGATAGCTGTAGAAAAAGATCCGGGAGGGT_NODE_1_length_257_cov_6.564202	molybdopterin cofactor	275	20	1.83E-39	6,097222222	4	C:endomembrane system; F:carboxylesterase activity; C:chloroplast; P:lipid metabolic process	EC:3.1.1.0; EC:3.1.1.1
33816_TGCAGGCTTAACACAATCATAATCAGCAAGCTCTGTAGAGACCCA_NODE_1_length_262_cov_5.656488	dna methyltransferase	278	16	1.27E-08	5,472916667	42	C:cytosol; F:unfolded protein binding; C:plasma membrane; P:DNA mediated transformation; F:palmitoyl-(protein) hydrolase activity; F:basal transcription repressor activity; F:ubiquinol-cytochrome-c reductase activity; C:integral to membrane; P:biological_process; P:DNA methylation on cytosine within a CG sequence; P:negative regulation of brassinosteroid biosynthetic process; C:mitochondrial resp…
33803_TGCAGATTTATGTTTTTCAACTGGCTAGGAACCCAACCAGTAAAT_NODE_1_length_357_cov_6.000000	leucine-rich repeat transmembrane protein	377	20	1.87E-07	3,763888889	9	C:cytoplasmic membrane-bounded vesicle; C:integral to membrane; C:membrane; F:protein kinase activity; P:protein amino acid phosphorylation; F:ATP binding; F:kinase activity; F:protein binding; C:plastid
33802_TGCAGAGGTGTCGGTATGGAATGCGTTTGTGTTCGAGATCGTGAT_NODE_1_length_418_cov_5.488038	tonoplast intrinsic protein	440	20	4.50E-09	6,635416667	4	C:mitochondrial inner membrane; C:integral to membrane; P:transport; F:transporter activity
33789_TGCAGGGAGAAGACAACAGGCTGTGTATATGCTATGAAAAAACTT_NODE_1_length_232_cov_5.500000	protein	248	20	3.68E-32	6,618055556	27	P:protein amino acid phosphorylation; F:serine-type peptidase activity; F:histone binding; P:lateral root formation; P:aging; P:cell proliferation; F:oxidoreductase activity, acting on paired donors, with incorporation or reduction of molecular oxygen, 2-oxoglutarate as one donor, and incorporation of one atom each of oxygen into both donors; F:electron carrier activity; C:phragmoplast; F:calcium…	EC:1.14.11.0; EC:2.7.11.0
33769_TGCAGCACCACAAAGAGTAGGATTGCCGGAAACAGAGGATGGAGA_NODE_1_length_320_cov_8.759375	protein	342	20	2.63E-09	5,53125	16	P:defense response; F:protein serine/threonine kinase activity; F:protein kinase activity; C:nucleus; F:nucleotide binding; P:protein amino acid phosphorylation; P:transmembrane receptor protein tyrosine kinase signaling pathway; F:ATP binding; F:kinase activity; P:chromosome segregation; F:receptor activity; F:serine-type carboxypeptidase activity; P:proteolysis; F:protein binding; C:endomembran…
33752_TGCAGAAAAGCTAATCGAGGAGCAGGGTGCAAGCGCTCTTGCTGC_NODE_1_length_343_cov_10.973761	dead box atp-dependent rna	365	20	1.36E-10	5,958333333	14	C:signal recognition particle, endoplasmic reticulum targeting; P:RNA processing; C:mitochondrion; P:embryonic development ending in seed dormancy; F:7S RNA binding; F:ATP-dependent helicase activity; P:protein targeting; F:ATP binding; F:DNA topoisomerase (ATP-hydrolyzing) activity; C:endomembrane system; C:chromosome; C:chloroplast; P:DNA topological change; C:nucleus	EC:3.6.5.4; EC:5.99.1.3
33751_TGCAGATGTAGTGCTCTTTCTGCATTTATGCAAGAACTGTGATTT_NODE_1_length_318_cov_5.418239	beta-d-glucan exohydrolase-like protein	338	20	6.94E-19	5,916666667	9	P:DNA replication; P:lipid metabolic process; F:hydrolase activity, hydrolyzing O-glycosyl compounds; P:carbohydrate metabolic process; ; F:DNA binding; C:cytoplasmic membrane-bounded vesicle; F:phosphoinositide phospholipase C activity; C:nucleus	EC:3.2.1.0; EC:3.1.4.11
33749_TGCAGTTCTTGGAGAAGCTGCATTAAACCTGCAATCTATCCTTAC_NODE_1_length_337_cov_6.424332	protein	359	9	7.02E-07	5,431944444	4	C:endomembrane system; F:molecular_function; C:chloroplast; P:biological_process
33746_TGCAGAGCAGCAAGGGATCGTGCTGAAGATTCTGATTACATAACA_NODE_1_length_325_cov_6.332308	cosii_at1g14000	345	19	4.61E-22	6,403472222	12	P:protein amino acid phosphorylation; C:endomembrane system; C:heterotrimeric G-protein complex; F:signal transducer activity; F:DNA binding; P:aging; F:protein serine/threonine/tyrosine kinase activity; F:ATP binding; P:signal transduction; P:response to red or far red light; C:integral to membrane; F:zinc ion binding	EC:3.6.5.1; EC:2.7.112.1
33726_TGCAGTTTTGAACATCGAGTTGTTCTACAGGTGTGTTTTATCAAT_NODE_1_length_326_cov_6.530675	phosphatidylinositol 3-kinase	346	15	7.13E-07	6,166666667	8	F:binding; P:antigen processing and presentation; C:phosphoinositide 3-kinase complex; F:1-phosphatidylinositol-3-kinase activity; P:phosphoinositide phosphorylation; P:phosphoinositide-mediated signaling; C:membrane; P:immune response	EC:2.7.1.137
33724_TGCAGCGCATTTTTCACCTGCAACAGCATAAGTAATATAAGTTAT_NODE_1_length_350_cov_8.714286	tor (target of rapamycin) 1-phosphatidylinositol-3-kinase protein binding	372	12	1.21E-06	6,302083333	5	F:binding; F:phosphotransferase activity, alcohol group as acceptor; F:transferase activity, transferring phosphorus-containing groups; F:protein binding; F:1-phosphatidylinositol-3-kinase activity
33705_TGCAGTCAAACGCATCTTGCGTTATCTTAACGGCACCATTGATGC_NODE_1_length_310_cov_9.032258	polyprotein	332	20	4.68E-19	5,204861111	2	F:nucleic acid binding; C:plastid
33686_TGCAGCATTCCAAGATGACAACCAGCAAACTGTAGAAGGAAATTA_NODE_1_length_201_cov_7.547264	phox domain-containing protein	223	9	1.70E-16	5,655555556	4	F:phosphoinositide binding; F:zinc ion binding; F:protein binding;
33678_TGCAGAAATTGAAAGACGAATTTCCTTTGGAACTCAGGGTTTGCA_NODE_1_length_358_cov_9.527933	protein	380	20	5.05E-21	4,201388889	1	F:binding
33672_TGCAGCATTTTCTTGTCGGCATCATTCTTCGCCACACAGTAAGTT_NODE_1_length_288_cov_7.326389	glucan endo- -beta-glucosidase	310	20	1.14E-41	6,5	9	P:carbohydrate metabolic process; P:polar nucleus fusion; C:plasma membrane; F:iron ion binding; F:protein binding; F:glucan endo-1,3-beta-D-glucosidase activity; C:anchored to membrane; C:nucleus; F:isopenicillin-N synthase activity	EC:3.2.1.39; EC:1.21.3.1
33665_TGCAGGTTTCATTTACACTTTTTACAGTAACTATACAACCACCTT_NODE_1_length_323_cov_5.284830	unconventional myosin	345	20	3.91E-13	6,295138889	5	F:actin binding; C:myosin complex; F:ATP binding; F:motor activity; P:actin filament-based movement
33661_TGCAGCCGGCCCATTCCACCATACTCCCTTCGTCCCAAATAAATG_NODE_1_length_337_cov_5.175074	squalene epoxidase	355	20	1.42E-23	6,006944444	5	F:squalene monooxygenase activity; C:integral to membrane; F:FAD binding; P:tRNA processing; C:plastid	EC:1.14.99.7
33648_TGCAGTTTCGGTCTTGTGAATGTTTTGGCGAGCTTAATAAGCAAG_NODE_1_length_304_cov_6.476974	vps52 sac2 family protein	326	18	1.68E-16	6,157638889	3	C:endomembrane system; C:endoplasmic reticulum; P:pollen tube growth
33646_TGCAGGATAAAAGGAATACGTTGAGCATGATTTTAGGTTCCTTGG_NODE_1_length_234_cov_5.324786	unnamed protein product [Vitis vinifera]	250	4	3.94E-10	5,538194444	2	C:cell part; P:transport
33644_TGCAGCAGTTTCTGAAAATGGCCGAAACATTTCCTCTATGATCTT_NODE_1_length_318_cov_5.635220	amino acid permease	338	20	6.75E-10	5,350694444	2	C:integral to membrane; C:membrane
33642_TGCAGGTTGATGTTCCCTCCTGCTTTGTGGGTCTGGTTTTGGAGA_NODE_1_length_383_cov_9.078329	squalene epoxidase	405	20	3.03E-34	6,229166667	6	C:cytoplasmic membrane-bounded vesicle; F:squalene monooxygenase activity; F:FAD binding; C:membrane; P:tRNA processing; C:plastid	EC:1.14.99.7
33640_TGCAGGACCAACCTTACAGCAAGTGGACCTAGGCCGAACCCACAA_NODE_1_length_250_cov_5.072000	at1g76160 t23e18_10	264	20	8.33E-32	6,097222222	12	F:copper ion binding; F:heat shock protein binding; P:small GTPase mediated signal transduction; P:regulation of transcription, DNA-dependent; F:pectinesterase activity; F:oxidoreductase activity; F:ATP binding; C:endomembrane system; F:transcription factor binding; C:chloroplast; P:protein transport; F:GTP binding	EC:3.1.1.11
33636_TGCAGATATCGAAATGGAAAAAGGCGAACTTGATCTTCTTGTTCT_NODE_1_length_317_cov_7.492114	transferring glycosyl	339	20	7.38E-33	5,996527778	3	F:transferase activity; C:mitochondrion; C:membrane
33628_TGCAGCCATTGCTTATGGTCTTGACAAGAAGGCTACCAGCGTTGG_NODE_1_length_296_cov_6.347973	heat shock cognate 70 kda expressed	318	20	5.24E-42	6,940972222	2	F:ATP binding; P:response to stress
33625_TGCAGTTACTTAAATCCAAACACTCCAAGTGTTTCAAGTTGGATA_NODE_1_length_236_cov_11.368644	tir-nbs-lrr resistance protein	258	18	1.18E-09	4,6375	8	F:transmembrane receptor activity; F:ATP binding; P:apoptosis; P:defense response; P:signal transduction; F:protein binding; C:intrinsic to membrane; P:innate immune response
33593_TGCAGTAAACAAATTATTTACAAGTGCCAAGACATTTAGAAGAGA_NODE_1_length_318_cov_5.515723	erythroid differentiation-related factor 1-like protein	338	11	5.51E-20	5,890277778	2	F:zinc ion binding; F:protein binding
33579_TGCAGATGGGAGAAAGGTTCAAGAAGAGGAGGAGGGTGTTGTGAA_NODE_1_length_231_cov_5.251082	omega-3 fatty acid desaturase	247	20	8.23E-16	5,232638889	1	F:oxidoreductase activity
33568_TGCAGAACTGACCCATCCAAGTTTTTATCATTTAATAAAATCTCA_NODE_1_length_289_cov_6.965398	protein	311	20	6.92E-23	4,84375	1	F:binding
33566_TGCAGCACGACAAGAAGTGACGAGCATAATCGAACGTATGGAATC_NODE_1_length_239_cov_6.317992	trehalose-6-phosphate synthase	255	20	4.65E-06	6,128472222	3	P:trehalose biosynthetic process; P:metabolic process; F:catalytic activity
33565_TGCAGCTGGTAGGCATGCTGTTGAATTATACATTTTGAAGGCACT_NODE_1_length_337_cov_6.759644	protein	359	20	3.26E-12	5,8125	10	F:endonuclease activity; F:transcription regulator activity; F:DNA binding; P:regulation of transcription; F:iron ion binding; F:protein binding; P:plant-type cell wall organization; C:nucleus; F:zinc ion binding; F:structural constituent of cell wall
33564_TGCAGCCGATATGTGAAGACGAACAAGTACCTCTTTGAGCACCAT_NODE_1_length_270_cov_8.266666	neoxanthin cleavage enzyme-like protein	292	20	2.36E-26	5,46875	1	F:protein binding
33539_TGCAGTGATGGCTCTGGAGGGCGGGTTGTGGTTTGTGTCAAAACG_NODE_1_length_261_cov_5.222222	serine-threonine kinase	279	2	8.52E-05	4,444444444	5	F:kinase activity; F:protein kinase activity; F:ATP binding; F:nucleotide binding; P:protein amino acid phosphorylation
33513_TGCAGATCTTGAACCTGTTTCGTGAATTTATGTACCTGATAGAAC_NODE_1_length_283_cov_9.123675	kinase interacting protein 1	305	20	1.97E-09	4,402777778	5	C:endomembrane system; F:kinase activity; C:mitochondrion; F:molecular_function; P:embryonic development ending in seed dormancy
33486_TGCAGTTTGAAAGATTTCTTGAGCTTCATCACTTGTTACAGTATC_NODE_1_length_386_cov_7.935233	protein	408	20	2.10E-35	4,555555556	3	P:stem cell division; F:binding; C:plasma membrane
33471_TGCAGTCTCTTGAGGCTTTGCAAGATGGGGAACACAAAAAGCAAC_NODE_1_length_296_cov_6.293919	splicing endonuclease positive effector	316	6	1.70E-08	4,91875	4	P:response to cold; P:biological_process; F:poly(U) RNA binding; C:cellular_component
33465_TGCAGCTCTTTGAACATCGCCATTATTTGAATCATCGTTGGCCTC_NODE_1_length_271_cov_6.232472	protein	289	20	1.63E-35	6,607638889	16	F:growth hormone receptor activity; P:microtubule bundle formation; F:zinc ion binding; F:protein serine/threonine kinase activity; P:carbohydrate metabolic process; P:skotomorphogenesis; P:brassinosteroid mediated signaling pathway; C:cytoplasmic membrane-bounded vesicle; F:ATP binding; F:protein binding; F:protein tyrosine kinase activity; C:endomembrane system; P:detection of brassinosteroid s…	EC:2.7.11.0; EC:2.7.10.0
33461_TGCAGCCTCCAATCCACGCGAGTTCCCTAGATGCATCTTACTGTC_NODE_1_length_245_cov_7.971428	kelch motif family protein	265	20	2.67E-38	6,024305556	1	F:molecular_function
33455_TGCAGTCGCCAAAGGGTCAGATATCAGCATCTTCCAAGCAGGGCA_NODE_1_length_269_cov_18.048326	dna binding	291	20	1.42E-39	4,645833333	1	F:DNA binding
33451_TGCAGAATTGCAGAAGAAACCACACTCTCCCTTAATTAATTTCTC_NODE_1_length_266_cov_6.229323	brassinosteroid signalling positive regulator-related	286	1	9.38E-07	5,486111111	4	C:mitochondrion; F:cyclic-nucleotide phosphodiesterase activity; F:transcription regulator activity; F:lipid binding
33448_TGCAGAAAGATGCTCGTCTTGCTGTTGCTGGGGAGCAAGGCAGAC_NODE_1_length_350_cov_7.162857	phosphoenolpyruvate carboxylase	372	20	1.03E-21	5	2	P:tricarboxylic acid cycle; F:lyase activity
33443_TGCAGTTGCTAAGATTGTCGAGGTTGTTAAAAGGTGGAAATGGGG_NODE_1_length_407_cov_8.493857	pentatricopeptide repeat-containing	429	20	5.69E-41	4,256944444	3	F:zinc ion binding; F:protein binding; P:embryonic development ending in seed dormancy
33442_TGCAGTTGATAAGTTCTTGAATTGCAATGGGCATATTACGATGTT_NODE_1_length_367_cov_7.983651	protein	389	14	3.45E-22	4,097222222	1	F:binding
33417_TGCAGAGGTGTGGGTCTGAAATCAGTGTAGACCACATGACAAGGC_NODE_1_length_307_cov_8.120522	protein	329	20	1.91E-36	6,586805556	6	F:RNA helicase activity; F:ATP-dependent helicase activity; F:nucleic acid binding; F:ATP binding; P:RNA metabolic process; C:nucleus
33415_TGCAGTTCTTGAGCTCCAAAAGTGTGTAAGCTTTGGAGAGCTCAT_NODE_2_length_289_cov_10.747405	protein	311	16	3.22E-12	4,895833333	19	F:aspartyl esterase activity; F:hydrolase activity; F:hydrolase activity, hydrolyzing O-glycosyl compounds; P:carbohydrate metabolic process; C:nucleus; C:plant-type cell wall; C:membrane; C:cell wall; F:structural constituent of ribosome; P:cellular cell wall organization; P:translation; C:nucleosome; F:pectinesterase activity; P:nucleosome assembly; C:ribosome; F:enzyme inhibitor activity; P:ch…
33412_TGCAGGGGGATGTCCTACCATATTTAGTGATGCTGTGGACTGTCT_NODE_1_length_201_cov_6.278607	at5g46290 mpl12_7	219	20	3.67E-19	5,815972222	3	P:biosynthetic process; C:plastid; F:transferase activity
33409_TGCAGAGTAGCTAACATTTCCAGGATCTTCATGCAACATATTATA_NODE_1_length_209_cov_6.397129	26s proteasome aaa-atpase subunit rpt4a	225	20	2.30E-13	6,902777778	11	C:protein complex; F:growth factor activity; F:ATPase activity; F:DNA binding; P:protein catabolic process; F:ATP binding; F:magnesium ion binding; F:lyase activity; C:nucleus; C:cytosol; P:regulation of transcription, DNA-dependent
33383_TGCAGACCTCGGTTGTTGTGCTTTTTGGGTTAATGCCAAATCTAC_NODE_2_length_237_cov_7.383966	dna polymerase	259	20	5.25E-26	5,038194444	6	F:DNA-directed DNA polymerase activity; P:DNA replication; F:DNA binding; F:3'-5' exonuclease activity; C:mitochondrion; F:nucleotide binding	EC:2.7.7.7
33374_TGCAGCAGACAAAAAACAAATGTTATTGGAGGATGATATTGAAAA_NODE_1_length_247_cov_6.700405	protein	267	20	3.73E-24	4,569444444	2	P:defense response; P:response to red or far red light
33352_TGCAGGTTGGTTAAATTGCCAATGCTTGAAGAAAGTGTCCCAGAT_NODE_1_length_280_cov_7.253572	brassinosteroid insensitive 1-associated receptor kinase 1	300	15	6.14E-11	5,73125	9	P:lipid metabolic process; F:hydrogen ion transporting ATP synthase activity, rotational mechanism; P:ATP synthesis coupled proton transport; F:carboxylesterase activity; F:kinase activity; C:endomembrane system; F:proton-transporting ATPase activity, rotational mechanism; C:proton-transporting two-sector ATPase complex; P:protein amino acid phosphorylation	EC:3.6.3.14; EC:3.1.1.0; EC:3.1.1.1
33322_TGCAGTTGAATGGGATTAACGAGGCGAATACCAGAAGAAATTTTG_NODE_1_length_247_cov_6.740891	pentatricopeptide repeat-containing	267	20	1.09E-23	4,805555556	2	F:binding; C:plastid
33311_TGCAGACACTTAGTTCTCTCACTGTATCTGGTGTTGATGGCAGTA_NODE_1_length_338_cov_10.251479	e3 ubiquitin protein ligase	360	20	1.31E-37	4,736111111	1	F:ubiquitin-protein ligase activity	EC:6.3.2.19
33280_TGCAGCAGTCTTCTGGTAGAGTGTTTCCTCGAAAAGAATGACTCC_NODE_1_length_246_cov_10.922764	fructose bisphosphate aldolase	268	20	9.54E-12	6,694444444	15	F:protein kinase activity; P:pentose-phosphate shunt; P:regulation of cell cycle; P:trichome morphogenesis; F:electron carrier activity; P:regulation of DNA endoreduplication; F:ATP binding; F:protein binding; P:glycolysis; F:heme binding; C:mitochondrial envelope; F:fructose-bisphosphate aldolase activity; F:iron ion binding; C:membrane; P:protein amino acid phosphorylation	EC:4.1.2.13
33259_TGCAGCAAAAAGAGACTTGTACTTAGGGTACCTGAAAACATCACC_NODE_1_length_241_cov_7.000000	protein	259	20	1.43E-23	6,489583333	9	P:protein amino acid phosphorylation; C:plant-type cell wall; C:Golgi apparatus; C:cytoplasmic membrane-bounded vesicle; P:removal of superoxide radicals; P:transport; C:integral to membrane; F:structural molecule activity; F:transporter activity
33258_TGCAGACTGATTATAATAATAGACCACATAATCAATCCTTAAAAT_NODE_1_length_335_cov_5.743284	10-hydroxygeraniol oxidoreductase	355	20	1.51E-33	6,100694444	4	F:mannitol dehydrogenase activity; P:metabolic process; C:cytoplasm; F:zinc ion binding	EC:1.1.1.255
33257_TGCAGACCCTCAAAACAAAATCAACAGATGAACACCAACAGAATG_NODE_1_length_281_cov_6.829182	atp binding	301	9	2.42E-07	4,76875	14	P:defense response; F:transmembrane receptor activity; F:protein serine/threonine kinase activity; C:membrane; F:protein kinase activity; F:nucleotide binding; P:protein amino acid phosphorylation; P:transmembrane receptor protein tyrosine kinase signaling pathway; F:ATP binding; F:kinase activity; F:receptor activity; C:heterotrimeric G-protein complex; F:protein binding; C:endomembrane system
33256_TGCAGTTACGCCATGTTTTGCAGCAAAATCAAGCATCTCTTGAGT_NODE_1_length_248_cov_6.439516	cinnamyl alcohol dehydrogenase	268	20	2.12E-11	5,305555556	4	P:metabolic process; F:oxidoreductase activity; F:zinc ion binding; C:plastid
33251_TGCAGCACGTATACAGGCTGCATTCAGGGAGCAGTCATTTAAACT_NODE_1_length_365_cov_6.054794	calmodulin-binding transcription activator	387	20	1.77E-10	6,135416667	8	C:endomembrane system; C:plastid; F:molecular_function; F:oxygen binding; P:biological_process; F:calmodulin binding; F:transcription regulator activity; C:cellular_component
33239_TGCAGGCTGAGGGATATCTCACTGAGAGCCAGAGACATGGCAAAG_NODE_1_length_356_cov_8.587079	protein	378	20	1.28E-16	5,190972222	5	F:actin binding; C:endomembrane system; F:oxygen binding; F:RNA binding; F:sugar binding
33230_TGCAGCCACGTCAGCAAGATAAGCATCAACCAGATTGGCCACCGA_NODE_1_length_203_cov_5.118227	protein binding	217	20	1.00E-16	5,871527778	7	P:protein folding; F:signal transducer activity; F:protein binding; P:regulation of translational initiation; F:translation initiation factor activity; C:endoplasmic reticulum; P:response to light stimulus
33225_TGCAGGTGGGAGTGCTTAAAGGACTTGTTGCTTGGTGATTGGACA_NODE_1_length_353_cov_5.260623	glutamine-dependent nad(+)	371	20	7.84E-30	4,197916667	4	F:transferase activity, transferring glycosyl groups; P:protein modification process; F:hydrolase activity, acting on carbon-nitrogen (but not peptide) bonds; P:nitrogen compound metabolic process
33182_TGCAGGTTATGCCAATCGCCGGTGTTCGTCGATTTCTTCAAGCTC_NODE_1_length_311_cov_10.858521	phospholipase a2	333	20	1.55E-30	5,159722222	3	F:kinase activity; F:triglyceride lipase activity; P:phospholipid biosynthetic process	EC:3.1.1.3
33173_TGCAGTGAGGATGACTTGAGGATAACTAGTGGCTCCGGGGATTAT_NODE_1_length_351_cov_8.381766	xylan -beta-xylosidase	373	20	3.89E-13	4,881944444	1	P:xylan catabolic process
33169_TGCAGCTTAGGAACGATCGAGTGGTAATGTATGAGATGCCTTTAT_NODE_1_length_353_cov_5.407932	auxin-induced saur-like protein	375	20	3.40E-17	5,975694444	2	P:response to auxin stimulus; P:response to cold
33167_TGCAGTGGTTCGTGTCAATTGTTGCCTCTCCCTCCTAGAGAGACC_NODE_1_length_324_cov_9.327161	leucine zipper-ef-hand containing transmembrane	346	20	2.17E-21	5,885416667	5	F:ATP binding; F:unfolded protein binding; C:mitochondrion; F:calcium ion binding; P:response to cold
33166_TGCAGATCTGAAAGAAGGGATATCAAGTTTAATTTTTGCAGCTCC_NODE_1_length_330_cov_5.690909	protein	350	20	2.20E-16	6,006944444	1	C:mitochondrion
33158_TGCAGAACCTTTTTAATGGCAACAGCTTCTCCGGTTTCTAAGCAC_NODE_1_length_306_cov_6.624183	glycogen synthase kinase-3	328	20	1.37E-18	4,204861111	2	P:meristem structural organization; F:transferase activity
33152_TGCAGCGCTGCTGGAACCTTTAGTACGGGATTATGATCAAATTTT_NODE_1_length_290_cov_6.444828	disease resistance protein	310	20	2.81E-24	4,850694444	10	F:RNA-directed DNA polymerase activity; F:DNA binding; P:RNA-dependent DNA replication; F:RNA binding; F:aspartic-type endopeptidase activity; P:proteolysis; C:plastid; P:DNA recombination; C:mitochondrion; F:transporter activity	EC:2.7.7.49; EC:3.4.23.0
33109_TGCAGATGGAAGAAGAGTAACTCAAGCTATGAGTGAGTATGCCAA_NODE_1_length_233_cov_8.858369	protein cobra	255	20	1.69E-24	6,506944444	1	C:cytoplasmic membrane-bounded vesicle
33104_TGCAGTTATACAACACCATCGACGACCAGTTCTTCCGTGGGTACA_NODE_2_length_216_cov_7.796296	PREDICTED: hypothetical protein isoform 2 [Vitis vinifera]	238	18	3.38E-09	5,863888889	1	C:cellular_component
33079_TGCAGAGCACATACTATTATCGGTACATTTCTAGCATTGTATACA_NODE_1_length_225_cov_6.675556	nadh dehydrogenase subunit 2	241	20	4.69E-19	6,145833333	4	C:cytoplasmic membrane-bounded vesicle; F:NADH dehydrogenase (ubiquinone) activity; C:mitochondrial respiratory chain complex I; P:ATP synthesis coupled electron transport	EC:1.6.5.3
33071_TGCAGCCGTGCAAAACAGAAGTAAACGTGACTTCATTAGGTTCCA_NODE_1_length_211_cov_5.208531	pentatricopeptide repeat-containing	227	20	1.59E-22	4,548611111	1	C:cell part
33062_TGCAGAACTTTCACGATTTCTATTGAAACGTATAAAGAAATTGGT_NODE_1_length_264_cov_5.977273	aminophospholipid atpase	282	20	9.67E-28	5,684027778	37	P:cellular response to phosphate starvation; F:proton-transporting ATPase activity, rotational mechanism; P:tryptophan metabolic process; P:protein amino acid phosphorylation; P:protein folding; C:ribosome; F:GTPase binding; ; P:translation; F:hydrogen ion transporting ATP synthase activity, rotational mechanism; F:structural constituent of cell wall; P:regulation of transcription, DNA-dependent;…	EC:3.6.3.14; EC:3.6.5.3; EC:2.7.10.0; EC:2.5.1.43; EC:4.1.1.48
33049_TGCAGTTGACTCGTCTTTAGTGAAATCTACACCTATCGTATCATC_NODE_1_length_257_cov_5.583658	tyrosine phosphatase	273	8	9.15E-07	4,461805556	12	P:dephosphorylation; F:phosphatase activity; F:protein tyrosine/serine/threonine phosphatase activity; F:protein kinase activity; C:nucleus; P:protein amino acid phosphorylation; P:protein amino acid dephosphorylation; F:ATP binding; F:lyase activity; C:cellular_component; P:metabolic process; F:magnesium ion binding
33048_TGCAGGAACATGTTAAAATTACCTACTTAAGGCGAACTTGGTCTT_NODE_1_length_300_cov_5.516667	sarcosine oxidase	318	20	2.61E-17	4,753472222	5	F:chitinase activity; F:sarcosine oxidase activity; P:response to singlet oxygen; P:cellular metabolic process; C:thylakoid membrane	EC:3.2.1.14; EC:1.5.3.1
33037_TGCAGCAACTTCTGATGCAAGAATTGTTTGGGTGAAATGGCGTGT_NODE_1_length_265_cov_7.698113	hypothetical protein [Vitis vinifera]	287	9	1.14E-12	4,745138889	5	F:binding; F:molecular_function; C:membrane; P:biological_process; C:cellular_component
33011_TGCAGATGATTCCACACGGTCATAACAGAAGCAACCTATACCATG_NODE_1_length_264_cov_5.856061	at4g27020 f10m23_360	282	20	3.93E-29	6,319444444	4	C:nuclear pore; C:cytoplasmic membrane-bounded vesicle; P:transport; C:chloroplast
33010_TGCAGCCACCAAAATGTCGAGTTTTGGGCTCATTTCATCTCAAAC_NODE_1_length_283_cov_7.833922	1-aminocyclopropane-1-carboxylate synthase	305	20	2.93E-29	6,045138889	7	P:ethylene biosynthetic process; F:pyridoxal phosphate binding; P:ripening; F:protein binding; F:transferase activity, transferring nitrogenous groups; ; F:1-aminocyclopropane-1-carboxylate synthase activity	EC:3.5.99.7; EC:4.4.1.14
33002_TGCAGGGCTTCATATTGTTCCAGCATCATTTGGCATTCAACAAGA_NODE_1_length_353_cov_7.393768	dihydrodipicolinate reductase	375	20	1.29E-21	6,402777778	16	P:defense response; F:nucleoside-triphosphatase activity; F:nucleic acid binding; C:clathrin vesicle coat; C:mitochondrion; P:lysine biosynthetic process via diaminopimelate; P:carbohydrate metabolic process; P:methylation; F:ATP binding; F:protein binding; F:dihydrodipicolinate reductase activity; F:polygalacturonase activity; P:intracellular protein transport; F:transmembrane receptor activity;…	EC:3.6.1.15; EC:1.3.1.26; EC:3.2.1.15; EC:2.1.1.0
32976_TGCAGGAAGAACCCAGGTTTATTCGAAGAGCTTGGGAAAGGCCAA_NODE_1_length_263_cov_6.551331	carbonic anhydrase	281	20	4.51E-14	6,857638889	14	P:defense response; F:carbonate dehydratase activity; F:ubiquinol-cytochrome-c reductase activity; F:zinc ion binding; P:embryonic development ending in seed dormancy; C:mitochondrial respiratory chain complex III; F:lipid binding; P:lipid transport; F:ATP binding; P:aerobic respiration; F:protein binding; C:endomembrane system; P:carbon utilization; C:plasma membrane	EC:4.2.1.1; EC:1.10.2.2
32964_TGCAGTGGAAGATCGCCGGACTGCGGCGGCACCGACACCCTCAAC_NODE_1_length_356_cov_6.676966	protein	378	20	1.24E-27	5,329861111	6	P:protein folding; C:endomembrane system; C:plant-type cell wall; F:ATP binding; C:integral to membrane; C:chloroplast
32959_TGCAGATCTTTTTCTCAGCTAAATGCAATACTTACACATGTATTA_NODE_1_length_391_cov_5.657289	protein	413	20	1.97E-09	5,3125	18	P:sodium ion transport; P:lipid metabolic process; F:heat shock protein binding; F:Ran GTPase binding; F:zinc ion binding; F:nucleic acid binding; F:protein serine/threonine kinase activity; F:sodium:hydrogen antiporter activity; P:protein folding; C:integral to membrane; P:transmembrane receptor protein tyrosine kinase signaling pathway; C:cytoplasmic membrane-bounded vesicle; F:ATP binding; F:c…	EC:2.7.11.0; EC:3.1.1.0; EC:3.1.1.1
32950_TGCAGATGAAATTGCAAAACTTTTCCCGTCCCTGTTTGGACAACC_NODE_1_length_389_cov_7.056555	pyrophosphate-dependent phosphofructokinase beta subunit	411	20	1.53E-18	5,899305556	9	C:pyrophosphate-dependent phosphofructokinase complex, beta-subunit complex; P:regulation of transcription, DNA-dependent; C:6-phosphofructokinase complex; C:plastid; F:6-phosphofructokinase activity; C:pyrophosphate-dependent phosphofructokinase complex, alpha-subunit complex; F:diphosphate-fructose-6-phosphate 1-phosphotransferase activity; F:ATP binding; P:glycolysis	EC:2.7.1.11; EC:2.7.1.90
32938_TGCAGTGATGGAGTACCAGAAGTGCATTGATAGAGATGTTTCGGA_NODE_1_length_402_cov_6.644279	protein	424	18	7.82E-22	5,979861111	2	C:endoplasmic reticulum; F:heat shock protein binding
32936_TGCAGCTAGACCCTTCAGGTAGAGGAACTTCTTATCAGCATTGTA_NODE_1_length_318_cov_5.795598	heat shock protein 70 like protein	340	20	1.61E-17	6,201388889	17	P:response to virus; P:response to glucose stimulus; P:protein folding; F:zinc ion binding; C:mitochondrial matrix; F:hydrogen ion transporting ATP synthase activity, rotational mechanism; P:plant-type cell wall modification during multidimensional cell growth; P:cellulose biosynthetic process; P:ATP synthesis coupled proton transport; F:poly(U) RNA binding; F:unfolded protein binding; P:response…	EC:3.6.3.14
32922_TGCAGTGCATTGTATGAATGGTTCGGGTTATAATTCCTTACTGGG_NODE_1_length_328_cov_7.969512	nadp-dependent malic enzyme	350	20	6.03E-06	4,510416667	12	F:NAD or NADH binding; P:response to stress; C:cytoplasm; F:oxidoreductase activity, acting on the CH-OH group of donors, NAD or NADP as acceptor; F:oxidoreductase activity; F:catalytic activity; F:malate dehydrogenase (oxaloacetate-decarboxylating) (NADP+) activity; P:metabolic process; P:malate metabolic process; F:metal ion binding; F:malic enzyme activity; F:binding
32921_TGCAGCTTCCCTCCACATTGATTATCCAATGTTGTTCGAGCTACG_NODE_1_length_261_cov_8.540230	ubiquitin fusion degradation ufd1 family protein	283	20	1.89E-15	6,454861111	8	P:protein folding; C:endomembrane system; C:cytoplasmic membrane-bounded vesicle; P:ubiquitin-dependent protein catabolic process; F:heat shock protein binding; P:embryonic development ending in seed dormancy; F:unfolded protein binding; C:integral to membrane
32920_TGCAGGAGAAGTAAGAGTAGACTGTGGTTGCATGCTACCACTTGG_NODE_1_length_289_cov_8.923876	protein	311	15	4.07E-15	4,282638889	4	F:molecular_function; P:biological_process; C:cellular_component; P:defense response to virus
32900_TGCAGTCCTCCTCCTTTCTGCATCCTTTGCGTCTAGTGCATCCAA_NODE_1_length_247_cov_5.866397	hsp like protein	267	10	4.15E-07	4,479166667	3	C:endomembrane system; F:ATP binding; F:binding
32875_TGCAGTAGCAGATAGTAGCATAAACATAGATTAGATGGCTTAACC_NODE_1_length_317_cov_6.154574	potassium channel	339	20	1.54E-30	6,083333333	6	F:voltage-gated potassium channel activity; C:plasma membrane; P:potassium ion transport; C:integral to membrane; C:endoplasmic reticulum; C:mitochondrion
32865_TGCAGCTGCACCAATAAAAAGTGATGGAGCATAGTAGCTTCCTAC_NODE_1_length_202_cov_9.252475	voltage-gated clc-type chloride	224	20	9.35E-15	4,927083333	1	C:membrane
32829_TGCAGCACCGATGCTGCGATTGCATACAGTAACAGATCCTCCGTT_NODE_1_length_381_cov_5.034121	tbc domain-containing protein	401	20	5.37E-55	6,548611111	5	F:Rab GTPase activator activity; P:metabolic process; C:chloroplast; C:membrane; P:regulation of Rab GTPase activity
32810_TGCAGTTTTACATTACAGAGACTAATATCTATCTTCATTTAACAA_NODE_1_length_293_cov_5.873720	atp binding	311	12	9.08E-07	6,076388889	2	C:Golgi apparatus; P:biological_process
32806_TGCAGCCCTAAACGCATGCCGTCAACAGCACACGACGTCTCCACC_NODE_1_length_382_cov_10.515707	nfd2 (nuclear fusion defective 2) rna binding ribonuclease iii	404	13	4.58E-14	5,069444444	17	F:structural constituent of chromatin; F:ribonuclease III activity; F:RNA binding; P:RNA processing; C:integral to membrane; P:chromatin assembly or disassembly; P:regulation of transcription; F:transmembrane transporter activity; F:DNA binding; C:chromatin; F:protein binding; F:nucleotide binding; C:endomembrane system; P:secretory pathway; F:chromatin binding; C:nucleus; P:protein amino acid ph…	EC:3.1.26.3
32803_TGCAGTCGAGTAACTGTCTGATTCAAGGAAGTTGACCGGAATCAC_NODE_1_length_331_cov_8.906344	metalloendoproteinase 1	353	17	9.51E-20	4,322222222	5	F:metalloendopeptidase activity; P:multicellular organismal development; P:ubiquitin-dependent protein catabolic process; C:anchored to membrane; F:ubiquitin-protein ligase activity	EC:3.4.24.0; EC:6.3.2.19
32790_TGCAGAAGTTCTTTTGCCCCCTTCTAGATCGATTTCTATGGCTAG_NODE_1_length_377_cov_6.870027	magnesium chelatase subunit d	399	20	1.05E-18	5,465277778	6	F:magnesium chelatase activity; P:chlorophyll biosynthetic process; F:ATP binding; F:nucleoside-triphosphatase activity; C:chloroplast; P:photosynthesis	EC:6.6.1.1; EC:3.6.1.15
32785_TGCAGTAATAGGCTCATCATCCGGATCAAAAATATATAACAAAGG_NODE_1_length_345_cov_6.333333	protein	367	20	1.95E-28	5,913194444	9	P:sucrose biosynthetic process; P:response to water deprivation; F:hydrolase activity, hydrolyzing O-glycosyl compounds; P:cell wall modification; C:plant-type cell wall; F:sucrose synthase activity; F:pectinesterase activity; P:response to hypoxia; C:mitochondrion	EC:3.2.1.0; EC:2.4.1.13; EC:3.1.1.11
32772_TGCAGATATGAGTACAGGTGGGCTGATGGTGTTTCTATCAAGAAA_NODE_1_length_375_cov_5.704000	mob1-like protein	397	9	2.37E-10	6,74375	1	F:protein binding
32768_TGCAGTTCTTCCTGATAGTCCTCATATCAAGCTTCTCATACTACA_NODE_1_length_408_cov_9.274509	oligopeptide transporter opt family	430	20	4.35E-49	5,75	2	C:membrane; F:oligopeptide transporter activity
32766_TGCAGGGACTCATCGATCATCCCAATCTCACAAAGAGAGCTTAAA_NODE_1_length_313_cov_6.878594	pentatricopeptide repeat-containing	335	7	2.03E-14	4,960416667	4	F:binding; F:molecular_function; P:biological_process; C:cellular_component
32720_TGCAGGAGTGTAATGGGGATGAGGTTTTGAAAGCTGAAGCTGGTG_NODE_1_length_305_cov_7.259017	protein	327	20	2.03E-30	6,489583333	2	P:response to stress; C:chloroplast
32708_TGCAGCAGGGGAAAAATGTGATCCCTTGATGAAAACAATGTAGTT_NODE_1_length_315_cov_7.066667	ZPT4-4 [Petunia x hybrida]	337	4	4.36E-09	4,618055556	1	F:binding
32702_TGCAGAACTTTGACTCCCATAAGCAGGTTCATCAGACTGGGGGAA_NODE_1_length_211_cov_7.018957	cgs1 mrna stability 1	231	15	1.16E-25	6,199305556	1	C:chloroplast
32695_TGCAGGAATCGGACAACACTGTGTCCTTCCTAACAAAACAAAAAT_NODE_1_length_302_cov_8.069536	myosin family expressed	324	20	6.38E-24	5,645833333	2	C:myosin complex; F:ATP binding
32690_TGCAGGTGTTCACCGACATGCATCAGGAGCACATCAATGTTGTTA_NODE_1_length_327_cov_10.266055	protein	349	12	9.57E-12	5,954861111	4	C:endomembrane system; C:mitochondrial inner membrane; P:mitochondrial transport; F:nucleotide binding
32681_TGCAGGGGATCCAAACCTTACTACAGGCTACTTGGAACTAAAAGG_NODE_1_length_318_cov_5.915094	serine threonine protein	340	20	2.22E-21	5,295138889	6	P:protein amino acid phosphorylation; P:protein folding; F:3'-5'-exoribonuclease activity; F:RNA binding; F:protein kinase activity; P:RNA processing
32680_TGCAGTAGTAAACTCATCTTCAAATGTCGATGACATTAAGAATGA_NODE_1_length_250_cov_6.432000	trna-splicing endonuclease positive effector-related	268	12	5.06E-13	5,213888889	3	F:glycolate dehydrogenase activity; C:mitochondrion; F:glycolate oxidase activity	EC:1.1.99.14
32674_TGCAGTGCCAGAAGGACGCTGTGGTGCAGTCGAAGCCCAACTCTT_NODE_1_length_276_cov_8.666667	tetratricopeptide repeat -containing protein	298	7	7.28E-12	4,840972222	1	F:binding
32668_TGCAGCAGAATCTGGTAAAACCTACAATGAATACCATCATATTTG_NODE_1_length_384_cov_5.401042	polyadenylate-binding pabp-related	404	20	5.78E-17	4,854166667	1	C:mitochondrion
32663_TGCAGATATGCAAAAAGTAATTAAAGAACCAGCTATTAGGAGCTT_NODE_1_length_273_cov_7.304029	sugar transporter	295	4	5.61E-04	5,833333333	5	P:carbohydrate transport; C:membrane; F:sugar:hydrogen symporter activity; F:transporter activity; P:transport
32636_TGCAGAGAGCATCATTAGTTGAAAAATCAAGACAAAAGCCTCAAG_NODE_1_length_337_cov_5.964392	argonaute protein group	359	13	3.96E-10	5,384722222	6	C:Cajal body; C:nucleolus; P:histone H3-K9 methylation; C:nuclear euchromatin; P:long-distance posttranscriptional gene silencing; P:DNA methylation
32633_TGCAGCTGATGAATTCATCGTGTGGGGCCCAAAGTACTTTGCACC_NODE_1_length_241_cov_8.228216	at1g10240-like protein	263	20	1.69E-16	5,715277778	4	P:response to red or far red light; F:nucleotide binding; F:zinc ion binding; P:response to cold
32597_TGCAGAAGTGTAAATAAAACAACACTGAATCTGGATGTTCCATAG_NODE_1_length_298_cov_5.228188	ac091247_15 dex1 protein	314	11	1.50E-12	6,603472222	1	C:cytoplasmic membrane-bounded vesicle
32596_TGCAGATAACAAGATAGAGCCAAAAGCATGCCATTAATTGGAGTA_NODE_2_length_338_cov_5.393491	diacylglycerol kinase	360	10	1.83E-15	5,166666667	3	C:cytoplasmic membrane-bounded vesicle; P:cellular process; F:catalytic activity
32589_TGCAGCCGTTTCTGCTCTGATACAGCCGCTCTGTATACCAAAAGA_NODE_1_length_370_cov_5.478378	immature colon carcinoma	390	14	1.45E-04	3,506944444	7	F:translation release factor activity; P:regulation of transcription, DNA-dependent; F:DNA-directed RNA polymerase activity; P:transcription; P:translational termination; C:nucleus; F:DNA binding
32570_TGCAGGTTGTGCTTCTGATAACGTTTTGCCCGTTTAACATCATCT_NODE_1_length_460_cov_6.830435	pho1-like protein	482	20	1.65E-16	5,458333333	1	C:integral to membrane
32569_TGCAGTGGTATGCTTAAGTAACTTGTGAATGTGAAGAGATAAGTA_NODE_1_length_271_cov_9.309963	syp61 (syntaxin of plants 61) snap receptor	293	14	1.06E-10	5,704166667	3	P:Golgi vesicle transport; C:membrane; F:protein binding
32562_TGCAGTTCTTCCTCATGAAAGCATAAAAGTAATTTATGATCAATT_NODE_1_length_299_cov_6.183947	potassium transporter 5p	317	20	6.66E-21	4,482638889	1	C:cell part
32545_TGCAGTGTAACTTTTTGCACGTTCGGAATCTTTGGGTTGTGGAAG_NODE_1_length_223_cov_5.901345	not1 n-terminal ccr4-not complex component family expressed	239	14	8.61E-13	5,486111111	7	F:unfolded protein binding; P:negative regulation of transcription; P:protein folding; F:transcription regulator activity; F:heat shock protein binding; C:myosin complex; C:nucleus
32525_TGCAGGCAAAATAGTGATCTAGCTTCAGTTTCTAGCAACTCCAAT_NODE_1_length_236_cov_5.131356	atp-binding cassette	254	20	1.45E-15	4,263888889	7	F:ATP binding; F:ATPase activity; F:nucleotide binding; C:integral to membrane; C:membrane; F:nucleoside-triphosphatase activity; P:transport
32513_TGCAGGTTTGGCAACACTGCTTACTTGCATATATCAGTGGCCTTC_NODE_1_length_327_cov_5.119266	organic anion transporter	345	20	7.56E-41	6,465277778	5	F:organic anion transmembrane transporter activity; C:endomembrane system; C:cytoplasmic membrane-bounded vesicle; C:integral to membrane; P:transport
32502_TGCAGCTGTACAACCATCAATCCCTGTCTTTACTTTTATATTCGC_NODE_1_length_229_cov_5.349345	nodulin-related integral membrane family protein	245	20	9.45E-12	5,378472222	1	C:membrane
32498_TGCAGGTGAATAGACAAGCAACATCATGGCTTCAAGTTCCGAAAT_NODE_1_length_390_cov_5.451282	early-responsive to dehydration erd	412	20	1.19E-14	6,430555556	10	P:carbohydrate metabolic process; C:nucleosome; C:endomembrane system; P:response to cold; F:disulfide oxidoreductase activity; F:copper ion binding; P:nucleosome assembly; C:myosin complex; P:mRNA metabolic process; C:nucleus
32456_TGCAGAGGTTTTGTTGTTCACAATTTCTTGCCTGTTCGAATATTG_NODE_1_length_318_cov_7.591195	polypyrimidine tract binding	340	20	2.90E-29	6,128472222	2	F:nucleotide binding; F:RNA binding
32436_TGCAGGTACCATTGATTGCATACTCAACAGGGGAGAGGGGGCTTA_NODE_1_length_305_cov_9.800000	dehydroquinate dehydratase shikimate dehydrogenase	327	20	4.55E-30	5,326388889	6	C:cytoplasm; F:shikimate 5-dehydrogenase activity; F:binding; F:3-dehydroquinate dehydratase activity; P:cell redox homeostasis; P:aromatic amino acid family biosynthetic process	EC:1.1.1.25; EC:4.2.1.10
32412_TGCAGCCAGGTGGGAAATGGCGTCACCAAAGGAACAAAGTCTTAC_NODE_1_length_299_cov_8.080268	wrky transcription	321	20	1.38E-10	6,295138889	4	F:sequence-specific DNA binding; F:transcription factor activity; C:nucleus; P:regulation of transcription, DNA-dependent
32405_TGCAGAACCACTCTGTGTTGGTGGGAGCCATTTCAAGAACTCTAA_NODE_1_length_304_cov_7.796052	pentatricopeptide repeat-containing	326	20	3.28E-20	4,548611111	1	C:mitochondrion
32400_TGCAGAAGGGTTTTATGATGATGAAACAGGACAACTCTGTATGGT_NODE_1_length_232_cov_8.892241	unnamed protein product [Vitis vinifera]	254	15	3.44E-09	4,772916667	1	P:biological_process
32395_TGCAGAAAACTTCTGTGCGTGGCAACGATTTCTACCTGCGGGTCC_NODE_1_length_434_cov_8.691244	fad binding monooxygenase oxidoreductase acting on paired with incorporation or reduction of molecular nadh or nadph as one and incorporation of one atom of oxygen	456	20	1.27E-32	5,180555556	4	F:binding; C:mitochondrion; F:monooxygenase activity; P:cellular metabolic process
32387_TGCAGCTAAAGAACAACCCATAACAATTGGCAAAATTGATAACCA_NODE_1_length_232_cov_6.056035	glucose-6-phosphate phosphate translocator chloroplast	254	20	1.26E-27	5,350694444	9	P:pentose-phosphate shunt; F:intramolecular transferase activity, phosphotransferases; P:hexose phosphate transport; F:glucose transmembrane transporter activity; C:mitochondrial envelope; F:fructose-bisphosphate aldolase activity; C:chloroplast; F:methyltransferase activity; F:antiporter activity	EC:5.4.2.0; EC:4.1.2.13; EC:2.1.1.0
32376_TGCAGGTTTTGATGAGGATTACGAACCTCAAAGCTTGCATTATAC_NODE_1_length_357_cov_6.882353	protein	379	13	4.12E-23	5,422222222	1	P:biological_process
32371_TGCAGGTTAGTGGAAAAAATTAATGTGTCGATTGGGCAAGATCCT_NODE_1_length_263_cov_5.878327	myosin heavy chain pcr43	279	20	8.50E-13	3,961805556	1	P:actin filament-based movement
32350_TGCAGTAGAAAATGGGGACTGTCGTTTCCTGTCTAGAGCTTTCTG_NODE_1_length_274_cov_8.007299	protein phosphatase	296	20	6.21E-11	5,708333333	9	C:endomembrane system; P:histone deacetylation; ; F:phospholipase C activity; F:magnesium ion binding; F:lyase activity; C:chloroplast; C:nucleus; F:histone deacetylase activity
32337_TGCAGATATTTCTCATTGGGATGCCCTGAGATATTTCCATATTAC_NODE_3_length_212_cov_7.820755	ubiquitin ligase	232	20	5.40E-23	6,729166667	9	P:response to cold; F:lipid binding; C:plasma membrane; P:multicellular organismal development; P:ubiquitin-dependent protein catabolic process; F:ATP binding; F:unfolded protein binding; C:nucleus; F:zinc ion binding
32324_TGCAGTGGAATTATAATTGCATGTTACCGATGGTTATTGAGTAAA_NODE_1_length_410_cov_7.458537	pyrroline-5-carboxylate synthetase	432	7	1.27E-08	3,809722222	1	F:catalytic activity
32301_TGCAGTTTTGGAAAACGACAGCAGCATTGCCGAAAATGAAATCGA_NODE_1_length_225_cov_5.920000	pectin methylesterase 1	241	20	6.57E-13	5,833333333	8	P:cell wall modification; C:plant-type cell wall; P:response to cold; F:disulfide oxidoreductase activity; P:isoprenoid biosynthetic process; F:pectinesterase activity; F:enzyme inhibitor activity; C:membrane	EC:3.1.1.11
32272_TGCAGGGTCGAACCACAGGTTCACCCTTTGTTCTCTATCGCCCTT_NODE_1_length_348_cov_5.557471	endo-xyloglucan transferase-like protein	368	20	1.04E-13	4,0625	4	P:primary metabolic process; F:hydrolase activity, acting on glycosyl bonds; C:cell part; P:cellular metabolic process
32262_TGCAGATTCAAAAATACCCATGGACTTCCCTTGGGTGGGTGATAT_NODE_1_length_212_cov_7.990566	transcription factor 4	234	20	1.24E-19	5,763888889	4	F:sequence-specific DNA binding; F:transcription factor activity; C:nucleus; P:regulation of transcription, DNA-dependent
32258_TGCAGGAAATGGCTAAAAAGGTCAAGGCCAATGGACTAATGAATA_NODE_1_length_248_cov_8.467742	protein	270	20	3.48E-14	5,006944444	4	P:production of siRNA involved in RNA interference; P:chromatin silencing; P:DNA methylation; C:nucleus
32243_TGCAGTAGAGGCTTTCCGTCAGAAAATTGTTCAATCTGATTGTTT_NODE_1_length_257_cov_5.404669	nad h:quinone oxidoreductase	273	20	1.04E-26	5,711805556	1	F:NAD(P)H dehydrogenase (quinone) activity	EC:1.6.5.2
32229_TGCAGCCAGCGTATTCGAGCCCGAAAGGTCCAAGGAGCGAATCGC_NODE_1_length_316_cov_6.003165	copalyldiphosphate synthase no1	336	3	7.87E-12	5,972222222	3	P:metabolic process; F:lyase activity; F:magnesium ion binding
32223_TGCAGTGCATAAAAAGATCCACTATCAGAGTCATTTTCTCTCTTC_NODE_1_length_273_cov_5.190476	peptidyl-prolyl cis-trans isomerase cyclophilin-type family protein	291	1	1.14E-04	5	7	C:endomembrane system; P:defense response; P:mRNA polyadenylation; C:mRNA cleavage and polyadenylation specificity factor complex; F:peptidyl-prolyl cis-trans isomerase activity; P:protein folding; C:Golgi apparatus
32214_TGCAGCAAATGCTAAGGGGGAAGTTAATAATCAAGAAAGCGAAGG_NODE_1_length_259_cov_7.378378	pre-mrna-processing protein	279	9	1.27E-08	5,547916667	5	F:binding; P:auxin polar transport; P:root morphogenesis; P:regulation of timing of transition from vegetative to reproductive phase; C:intracellular
32203_TGCAGATAGGATGGATTTATGGTTCGGTTACTGAAGATATTCTTA_NODE_1_length_309_cov_7.669903	cellulose synthase	331	20	5.17E-26	6,142361111	5	F:cellulose synthase (UDP-forming) activity; F:protein binding; P:cellulose biosynthetic process; C:membrane; F:zinc ion binding	EC:2.4.1.12
32173_TGCAGCCCTTGGTGAAGATGTGTGTGGACTTGATTATCTCCAATT_NODE_1_length_369_cov_5.414634	retrotransposon unclassified	391	16	3.68E-08	3,06875	1	C:mitochondrion
32170_TGCAGGTTTGCTCCACAAGTGTTATATTGGTCATATAAATTTCAG_NODE_1_length_244_cov_10.536885	dna binding	266	9	5.24E-18	4,799305556	1	P:defense response to virus
32166_TGCAGAAAATCGCCGTCGGTAATCGTGATGTGGTCACTTCTTGTA_NODE_1_length_214_cov_8.556075	protein	234	20	9.83E-17	4,53125	6	P:triglyceride catabolic process; C:monolayer-surrounded lipid storage body; F:UDP-glucosyltransferase activity; F:triglyceride lipase activity; C:plastid; C:mitochondrion	EC:3.1.1.3
32159_TGCAGAAACTATACCGCGTCTCTGTTTAATGAGAGAATAACGATA_NODE_1_length_364_cov_5.901099	anthranilate synthase beta	386	11	8.56E-05	6,111111111	44	F:steroid hormone receptor activity; C:clathrin vesicle coat; C:chromosome; F:nicotianamine synthase activity; F:ubiquitin-protein ligase activity; F:heme binding; F:hydrolase activity, hydrolyzing O-glycosyl compounds; F:iron ion binding; F:transcription factor activity; P:regulation of transcription, DNA-dependent; F:protein tyrosine kinase activity; P:metabolic process; C:integral to membrane;…
32152_TGCAGTGTACCACTCACTCCAAGGACAATCATCATCCCATTGTAG_NODE_1_length_332_cov_7.515060	unknown protein [Arabidopsis thaliana]	354	2	4.27E-04	4,722222222	6	F:beta-fructofuranosidase activity; F:molecular_function; C:chloroplast; P:cell adhesion; P:biological_process; C:cellular_component
32144_TGCAGCTTTGAGCTTGTCAAATCCTTTCGTAATGCAGTTTGAAGG_NODE_1_length_339_cov_5.235988	protein	357	17	1.11E-44	4,709722222	5	F:helicase activity; F:ATPase activity; F:protein binding; F:ATP binding; F:zinc ion binding
32119_TGCAGCAGCATGTCAGGTAGTTTGGATAAGAAGATTACTTGAAGA_NODE_1_length_278_cov_5.651079	retrotransposon unclassified	296	20	9.55E-20	5,305555556	3	F:metal ion binding; F:nucleic acid binding; F:peptidase activity
32117_TGCAGAAAACAGAACGCTCCAGTAACCTCCCCGCCCAAATTAACC_NODE_1_length_261_cov_6.900383	phytochrome b	281	20	8.74E-34	6,493055556	13	P:red, far-red light phototransduction; C:mitochondrion; P:protein-tetrapyrrole linkage; P:peptidyl-histidine phosphorylation; P:regulation of transcription, DNA-dependent; P:protein-chromophore linkage; C:plastid; F:ATP binding; F:G-protein coupled photoreceptor activity; P:signal transduction; F:protein homodimerization activity; F:two-component sensor activity; C:membrane
32112_TGCAGTATCCCATCGTCTCGGGGTCTACACCGCAGGTGATTACGC_NODE_1_length_269_cov_6.687732	stearoyl-acp desaturase	287	20	3.33E-12	5,951388889	10	P:fatty acid biosynthetic process; F:transition metal ion binding; P:defense response; F:protein binding; F:ATP binding; F:acyl-[acyl-carrier-protein] desaturase activity; F:nucleoside-triphosphatase activity; C:chloroplast; C:membrane; F:transmembrane receptor activity	EC:1.14.19.2; EC:3.6.1.15
32109_TGCAGTATTTTTCTGTTTCAGCAAATAAAAAGCCATTAAATTTTA_NODE_1_length_409_cov_5.687042	nucleolar protein 14	431	20	4.24E-28	5,715277778	1	C:cellular_component
32102_TGCAGGCTCCATCTTTTCATCACTTAGGAAAGCAACCTCAGGTCG_NODE_1_length_271_cov_6.276753	set domain protein	289	20	3.09E-18	6,232638889	18	P:defense response; F:nucleoside-triphosphatase activity; F:ubiquinol-cytochrome-c reductase activity; F:calcium ion binding; C:integral to membrane; P:DNA mediated transformation; C:mitochondrial respiratory chain complex III; P:regulation of transcription, DNA-dependent; F:DNA binding; F:ATP binding; P:aerobic respiration; P:aging; C:endomembrane system; F:FAD binding; F:transmembrane receptor …	EC:3.6.1.15; EC:1.10.2.2
32101_TGCAGTATTCTTATGAGCTTCTTCTGCAATATCTACACAAGACAC_NODE_2_length_269_cov_6.769517	protein	289	14	4.47E-09	5,233333333	4	F:nucleotide binding; P:regulation of transcription; C:nucleus; C:intracellular
32092_TGCAGCATCCTCACTTGCATCAAGTGCATCAGAAAGCGTAGAAAA_NODE_1_length_304_cov_5.898026	msl10 (mechanosensitive channel of small conductance-like 10) mechanically-gated ion channel	324	20	3.99E-26	5,190972222	3	F:metal ion binding; F:cation binding; C:membrane
32088_TGCAGTTTTTTGCAATAAGTTCGAGATCTTTAAGGTCAAATTTAA_NODE_1_length_357_cov_7.537815	coronitine insensitive 1	379	20	6.99E-39	5,503472222	9	P:defense response to bacterium; P:response to wounding; P:jasmonic acid mediated signaling pathway; P:stomatal movement; F:protein binding; P:defense response to fungus; P:response to insect; C:SCF ubiquitin ligase complex; P:SCF-dependent proteasomal ubiquitin-dependent protein catabolic process
32087_TGCAGGTTCCGGAGATAGAGCAGCAGGTGCAGGCGAGGACGAAGG_NODE_1_length_248_cov_6.129032	endosperm specific	266	20	3.39E-17	5,576388889	1	C:cytoplasmic membrane-bounded vesicle
32082_TGCAGATATGGCCGTTACTTTCTCCGATCTGCACACTGAGACCGG_NODE_2_length_230_cov_7.369565	elongation factor 1-beta	252	20	2.47E-07	5,454861111	3	F:translation elongation factor activity; C:eukaryotic translation elongation factor 1 complex; P:translational elongation
32071_TGCAGAGATAAAGGCATGGTTCCAGTTAAATAATTATCACTGAAA_NODE_1_length_249_cov_6.321285	protein	267	20	7.04E-23	5,097222222	14	P:defense response; F:serine-type carboxypeptidase activity; F:zinc ion binding; F:protein serine/threonine kinase activity; P:base-excision repair; P:chromosome segregation; P:transmembrane receptor protein tyrosine kinase signaling pathway; P:proteolysis; C:cytoplasmic membrane-bounded vesicle; F:ATP binding; F:protein binding; F:protein tyrosine kinase activity; C:nucleus; P:protein amino acid…	EC:3.4.16.0; EC:2.7.11.0; EC:2.7.10.0
32049_TGCAGGGTAAAAAGTTCAAAGATAAACTACATGGTCAAGGCAAAG_NODE_1_length_342_cov_6.298245	tpa_exp: sab	364	20	2.39E-15	5,746527778	1	C:endomembrane system
32043_TGCAGACAAAAACAAAAACCAAGTAGTTGCAAGATAAAAGATGTA_NODE_1_length_419_cov_5.007160	delta-12 fatty acid acetylenase	441	20	1.10E-15	5,270833333	4	P:lipid metabolic process; F:oxidoreductase activity, acting on paired donors, with oxidation of a pair of donors resulting in the reduction of molecular oxygen to two molecules of water; P:lipid biosynthetic process; C:membrane	EC:1.14.19.0
32040_TGCAGAAGACTGTGTCTTATGCTATGCGGAAGCCCGTACTGTTCT_NODE_1_length_349_cov_6.111748	protein kinase family protein	369	20	1.87E-31	4,34375	3	C:intracellular; P:cellular metabolic process; P:primary metabolic process
32004_TGCAGGCTGAAGAGTATGATGTTGATCAGATTGGAATGGGCTTCT_NODE_1_length_406_cov_5.278325	7 protein	426	20	4.24E-36	6,402777778	6	P:protein folding; F:heat shock protein binding; F:transcription factor activity; C:nucleus; F:zinc ion binding; P:anther dehiscence
31990_TGCAGAATTCTAAGGGAATCGATATATGAAGATTGCTGATTATAT_NODE_3_length_209_cov_5.076555	cyclic nucleotide-gated ion	225	16	4.04E-18	4,422916667	1	C:membrane
31983_TGCAGAACTGAAACGAACACTTCCAGAAGGGTTTCTGGAGAGGAT_NODE_1_length_285_cov_8.035088	udp rhamnose:anthocyanidin-3-glucoside rhamnosyltransferase	307	20	3.23E-12	5,940972222	2	F:anthocyanidin 3-O-glucosyltransferase activity; P:metabolic process	EC:2.4.1.115
31963_TGCAGGAAGTCGAAGAGTATTTCACGAACTATATAGTCAATGACA_NODE_2_length_256_cov_7.785156	rna-directed rna	278	20	6.96E-15	5,930555556	1	F:RNA-directed RNA polymerase activity	EC:2.7.7.48
31940_TGCAGTTTCAGAGAGAAACAAAAGCTATAATAACTCCTTAAATAG_NODE_1_length_312_cov_5.355769	at3g25550 mwl2_17	330	8	7.74E-14	5,772916667	1	C:chloroplast
31929_TGCAGGTGGAGGTCAATCTGGGATCAGTGATGATGTTCCATCGTG_NODE_1_length_254_cov_7.921260	auxin response	276	12	1.15E-25	4,855555556	1	P:transcription
31919_TGCAGTTTATGGTATGCAAATTCGAAGGAATCAGTCATCTGAAAG_NODE_1_length_423_cov_5.853428	protein	445	20	9.27E-15	4,618055556	4	C:endomembrane system; F:molecular_function; P:response to stress; P:biological_process
31907_TGCAGTGGCGAAACTGAGGATTTCTGCTACGGCAGAAGCACCGTT_NODE_1_length_292_cov_5.660959	monoterpene glucosyltransferase	310	20	1.83E-07	5,493055556	4	F:transferase activity; P:metabolic process; F:transferase activity, transferring hexosyl groups; F:transferase activity, transferring glycosyl groups
31901_TGCAGAACTACAAGCCATCACGACGGCAAACGGACCGCGGATCTT_NODE_1_length_309_cov_7.343042	cellulase containing expressed	331	20	8.25E-24	6,236111111	4	P:carbohydrate metabolic process; F:catalytic activity; C:mitochondrion; F:cation binding
31864_TGCAGATATGTGATATGGTTGCAATAGCAAGATACTTAAATGTTA_NODE_2_length_230_cov_6.100000	auxin-independent growth promoter	248	20	2.24E-13	6,548611111	2	C:endomembrane system; C:mitochondrion
31860_TGCAGGATCGCTCGAGAACCGACCCAATACCGCAATCGTGGCCGT_NODE_1_length_239_cov_6.008368	gtp cyclohydrolase i	257	20	4.04E-18	5,315972222	9	; P:protein amino acid phosphorylation; P:protein folding; C:plant-type cell wall; C:Golgi apparatus; F:heat shock protein binding; F:GTP cyclohydrolase I activity; P:cellulose biosynthetic process; F:unfolded protein binding	EC:2.4.1.112; EC:3.5.4.16
31856_TGCAGCTGGGGACTGTGTGTTGATGAGACCGTCTGATTCTGATAA_NODE_1_length_467_cov_6.987152	ebs-bah-phd domain-containing protein	489	20	1.87E-57	6,618055556	7	P:protein folding; F:DNA binding; F:heat shock protein binding; P:amino acid transport; C:membrane; F:zinc ion binding; P:regulation of transcription, DNA-dependent
31840_TGCAGCACCTTGTTAACGCCTGCTGTAATCTTGATTCGAGAACGG_NODE_1_length_305_cov_7.849180	ankyrin repeat-containing	327	20	2.19E-24	4,75	2	F:protein binding; C:plastid
31823_TGCAGGACTTGAAATGATTTCTCCAGGACAGCAATTGCATGCCTG_NODE_1_length_232_cov_12.038794	pentatricopeptide repeat-containing	254	20	1.49E-28	5,079861111	5	C:endomembrane system; F:unfolded protein binding; F:ATP binding; C:chloroplast; P:response to cold
31754_TGCAGCTTTGCTCACGCGTTGCTCAGATGAAAGTGTAAGCCGCAA_NODE_1_length_251_cov_7.733068	galactolipase phospholipase	273	10	1.62E-11	5,430555556	5	F:transcription factor activity; F:nucleotide binding; F:protein binding; P:regulation of transcription, DNA-dependent; P:lipid metabolic process
31745_TGCAGCTCATCCCTGCTTACAATTGCCTCAACCTACAGGGTACCA_NODE_1_length_375_cov_5.018667	unknown protein [Arabidopsis thaliana]	395	8	9.34E-07	4,409722222	3	C:endomembrane system; F:molecular_function; P:biological_process
31744_TGCAGTTGGTGTTGTTGAGCGGAATGCAACAGCTGCTGGTGTTGG_NODE_1_length_207_cov_8.173913	nph4 (non-phototrophic hypocotyl) dna binding transcription activator transcription factor transcription regulator	229	20	1.21E-22	5,135416667	12	P:blue light signaling pathway; P:phototropism; P:regulation of transcription, DNA-dependent; F:DNA binding; F:transcription activator activity; F:protein dimerization activity; P:leaf development; P:gravitropism; P:response to ethylene stimulus; P:auxin mediated signaling pathway; P:lateral root primordium development; C:nucleus
31732_TGCAGTAGGGTTTTGTCATGCTCGTGGTGTTTTTCATAGAGATTT_NODE_1_length_297_cov_5.444445	protein kinase	315	20	2.06E-46	6,357638889	5	P:protein amino acid phosphorylation; F:protein binding; F:ATP binding; P:signal transduction; F:protein serine/threonine kinase activity	EC:2.7.11.0
31705_TGCAGTTGGGGTTTTGGAATGGGAGATTCTTTTGGCTGTTAACAA_NODE_1_length_289_cov_7.283737	zinc finger (c3hc4-type ring finger) family protein	311	20	1.44E-28	4,604166667	2	F:zinc ion binding; F:protein binding
31703_TGCAGATTTACATGATGCCCGAAGGTAGTAAAAAGGGAGATCTTC_NODE_1_length_315_cov_5.196826	protein	333	18	1.50E-25	5,193055556	4	F:thioredoxin-disulfide reductase activity; C:membrane; C:mitochondrion; F:transferase activity, transferring glycosyl groups	EC:1.8.1.9
31700_TGCAGGATGCTGGATGTAAGCATTGTTTGCGGACCACGACCATCG_NODE_1_length_370_cov_5.137838	transcriptional regulators of sugar kinase	390	20	6.93E-15	6,625	6	C:endomembrane system; F:ATPase activity; F:oxidoreductase activity; C:thylakoid membrane; F:pectinesterase inhibitor activity; C:chloroplast
31696_TGCAGTTTCGTAGTCACCTTCAGAAATCACCCCATCTAAAACCAT_NODE_1_length_253_cov_5.335968	pentatricopeptide repeat-containing	269	6	8.31E-16	4,340277778	2	F:binding; P:biological_process
31693_TGCAGAGCACCCCATCAAACTCAACCGATAACTGTCCACCACAGT_NODE_1_length_323_cov_7.049536	protein	345	20	7.84E-22	4,8125	10	C:nucleosome; F:protein serine/threonine kinase activity; P:transmembrane receptor protein tyrosine kinase signaling pathway; F:DNA binding; C:cytoplasmic membrane-bounded vesicle; P:response to auxin stimulus; F:ATP binding; P:nucleosome assembly; C:plasma membrane; P:protein amino acid phosphorylation	EC:2.7.11.0
31686_TGCAGAACTCACAGGTTAGCATGCTAGAACAATTTACCAATTTAC_NODE_1_length_244_cov_6.385246	protein	260	20	1.64E-19	5,409722222	7	C:endomembrane system; ; F:phospholipase C activity; F:selenium binding; P:cell redox homeostasis; P:transcription; C:nucleus
31679_TGCAGGAGTAAGATGCTAAAAGATTCTAACAAGCACAGATTATGA_NODE_1_length_254_cov_6.196850	heat shock protein 70 -interacting	276	20	2.03E-14	5,677083333	2	P:stem cell division; F:heat shock protein binding
31675_TGCAGTATCCTATAATACAACCATCCTCAACCTGAGTTGCTTGTT_NODE_1_length_289_cov_7.318339	sh3 domain containing expressed	309	13	8.80E-10	6,495833333	2	F:zinc ion binding; C:chloroplast
31670_TGCAGAGTCAAATCTTATTAAGTCTTGTCGTTGTTGGCGATTGGG_NODE_1_length_316_cov_9.316456	integral membrane	338	14	1.36E-10	4,865972222	5	C:Golgi apparatus; P:biosynthetic process; F:transcription factor activity; C:membrane; P:regulation of transcription, DNA-dependent
31667_TGCAGCCTGGAATTAAGGCAATTGAAGAAGAACCAGAAGACTATG_NODE_2_length_220_cov_5.522727	pattern formation	236	20	4.40E-33	5,725694444	17	P:embryonic pattern specification; P:cell adhesion; P:cytokinesis by cell plate formation; P:regulation of vesicle targeting, to, from or within Golgi; P:embryonic development ending in seed dormancy; P:unidimensional cell growth; F:purine ribonucleotide binding; P:establishment of planar polarity; C:intracellular; F:GTP:GDP antiporter activity; P:regulation of ARF protein signal transduction; P:…	EC:2.5.1.43
31661_TGCAGTTACTTTTCGCCATTTAACCAAGGGTTTGATTGATGCCGG_NODE_1_length_293_cov_5.058021	pentatricopeptide repeat-containing	309	20	1.18E-30	5,135416667	7	P:response to abscisic acid stimulus; P:response to desiccation; P:response to salt stress; P:embryonic development; F:binding; C:nucleus; P:cell division
31655_TGCAGATGACACAAATGTGATCGCAAGACCTTTGGTTCCAAACCT_NODE_1_length_246_cov_5.853659	protein	264	20	1.20E-22	6,840277778	5	P:protein amino acid phosphorylation; C:endomembrane system; F:ATP-dependent helicase activity; F:kinase activity; F:monooxygenase activity
31618_TGCAGCGTATCCAGGAGAAGTAAGTATAATTATTTAAGCTTATAA_NODE_1_length_294_cov_6.285714	sucrose synthase	314	20	2.82E-11	6,038194444	4	F:sucrose-phosphate synthase activity; F:sucrose synthase activity; P:biosynthetic process; P:sucrose metabolic process	EC:2.4.1.14; EC:2.4.1.13
31609_TGCAGTCCACAACCCTAAGATTGGAGGAGATGAGGGTGAAAAGAC_NODE_1_length_265_cov_9.045283	cyclic nucleotide and calmodulin-regulated ion channel	287	20	1.00E-16	6,177083333	3	F:voltage-gated potassium channel activity; P:potassium ion transport; C:integral to membrane
31605_TGCAGGTTCCCATCCAGAGGAAAAAACTTCTGGTTCTAAACTTAT_NODE_1_length_342_cov_5.461988	cdc5-like protein	360	20	1.60E-19	5,333333333	10	P:defense response to bacterium; P:response to light stimulus; P:regulation of transcription; P:defense response signaling pathway, resistance gene-dependent; F:ATP binding; F:transcription factor activity; F:aminoacyl-tRNA ligase activity; P:tRNA aminoacylation for protein translation; P:defense response to fungus; C:intracellular part
31597_TGCAGTAGTTTGTCATTAAATGTGTAACTGATCTCGATTCTTTAA_NODE_1_length_284_cov_5.176056	serine carboxypeptidase ii	300	20	7.26E-12	6,072916667	10	P:base-excision repair; P:protein folding; C:endomembrane system; C:cytoplasmic membrane-bounded vesicle; P:cell adhesion; F:carboxypeptidase D activity; F:ATP binding; F:transferase activity; C:chloroplast; P:proteolysis	EC:3.4.16.6
31571_TGCAGTTTTAGAGACGAAATCGTCTTCGATTGACATGAGAATCAG_NODE_1_length_376_cov_5.816489	zinc finger (c2h2 type) family protein	398	17	1.13E-12	3,688888889	19	F:RNA binding; P:protein amino acid phosphorylation; C:nucleus; F:nucleic acid binding; F:molecular_function; F:ATP binding; P:autophagy; P:regulation of transcription, DNA-dependent; F:protein serine/threonine kinase activity; F:protein kinase activity; F:transcription factor activity; F:microtubule binding; P:mRNA processing; P:response to stress; P:regulation of transcription; F:zinc ion bindi…
31570_TGCAGTTATCTATGTTGATGCTTTCTTTTCATGCTTTCAGGCATT_NODE_1_length_255_cov_6.611765	eukaryotic translation initiation factor 2 subunit eif- eif-2-	275	20	6.75E-18	6,555555556	16	P:translation; C:eukaryotic translation initiation factor 2 complex; F:RNA binding; P:ubiquitin-dependent protein catabolic process; F:ubiquitin thiolesterase activity; F:calcium ion binding; F:ATP-dependent DNA helicase activity; C:integral to membrane; P:regulation of transcription, DNA-dependent; F:oxidoreductase activity; F:ATP binding; F:transcription factor activity; ; F:FAD binding; F:iron…	EC:3.6.5.3; EC:3.1.2.15
31562_TGCAGGTCCAGACCTAGATGCTGCAACAAAAAATCGAGCTGGATC_NODE_1_length_224_cov_6.017857	basic helix-loop- expressed	240	12	2.25E-13	5,063888889	4	P:regulation of transcription; F:transcription factor activity; P:response to light stimulus; C:intracellular part
31547_TGCAGTAACAACAAGATCCCAATACCAAATCACACAATACGTAGA_NODE_1_length_335_cov_8.185075	2og-fe oxygenase family protein	357	12	7.26E-12	4,820833333	1	C:membrane
31546_TGCAGTTCCAAGTAATCAAGTGCCGATTTTAGATAATCGTCGTCC_NODE_1_length_253_cov_7.201581	anthranilate n-benzoyltransferase	273	20	4.68E-27	6,201388889	10	P:very-long-chain fatty acid metabolic process; P:cuticle development; F:transferase activity, transferring hexosyl groups; P:positive regulation of flavonoid biosynthetic process; F:shikimate O-hydroxycinnamoyltransferase activity; F:quinate O-hydroxycinnamoyltransferase activity; P:auxin homeostasis; C:endomembrane system; P:lignin biosynthetic process; C:nucleus	EC:2.4.1.0; EC:2.3.1.133; EC:2.3.1.99
31529_TGCAGTGGATCTTTAGTGTCTGTGAAGATCAGCGAATGTGATGTT_NODE_1_length_360_cov_9.563889	coronatine-insensitive 1	382	20	1.91E-20	5,055555556	9	P:defense response to bacterium; P:response to wounding; P:jasmonic acid mediated signaling pathway; P:stomatal movement; F:protein binding; P:defense response to fungus; P:response to insect; C:SCF ubiquitin ligase complex; P:SCF-dependent proteasomal ubiquitin-dependent protein catabolic process
31525_TGCAGGGAACTTATCGCGCAGCAAATTCAACATTACGTCTTTGCT_NODE_1_length_374_cov_6.032085	adp-glucose pyrophosphorylase small subunit	396	20	1.68E-48	6,798611111	5	P:glycogen biosynthetic process; C:amyloplast; P:starch biosynthetic process; C:chloroplast; F:glucose-1-phosphate adenylyltransferase activity	EC:2.7.7.27
31520_TGCAGTAAAGTCAGGAGAAGTAGCCGTCCGCTTTTTTGTTGGTTT_NODE_1_length_299_cov_6.217391	transferring glycosyl	319	20	7.61E-17	6,277777778	8	F:UDP-galactose:N-glycan beta-1,3-galactosyltransferase activity; P:cell wall modification; P:Lewis a epitope biosynthetic process; C:plant-type cell wall; C:Golgi apparatus; C:cytoplasmic membrane-bounded vesicle; F:pectinesterase activity; P:seed development	EC:3.1.1.11
31514_TGCAGCAAAGAATGTGAAAATAGACATCCATGCAAAGCTGATGAA_NODE_1_length_302_cov_5.192053	oligopeptide transporter opt family	320	20	4.01E-34	6,6875	1	C:membrane
31494_TGCAGTCTGACTTCACTGGAGTGTTTGGGTGGCAGATTTTGTAGT_NODE_1_length_273_cov_9.684981	protein phosphatase	295	15	9.86E-17	5,736111111	5	C:endomembrane system; F:protein serine/threonine phosphatase activity; F:serine-type peptidase activity; P:proteolysis; C:mitochondrion
31450_TGCAGAGAGCTTGTCTAAGAAATCCCGTAAAGGTAACAATATAAA_NODE_1_length_208_cov_6.980769	dead box atp-dependent rna	226	18	4.83E-12	5,949305556	1	C:mitochondrion
31439_TGCAGATTTTTATATCACGAGATGGTGGGAATAAGAAATACGCAT_NODE_1_length_274_cov_5.649635	catalytic glucosylceramidase	292	2	1.04E-11	5,277777778	2	F:DNA binding; P:regulation of transcription, DNA-dependent
31418_TGCAGCGTTTTTAAGCCAGTCAGGACTGTGACGGGATTCTCGGCA_NODE_1_length_371_cov_7.256065	dna binding protein dimerization	393	5	4.05E-10	5,666666667	4	C:mitochondrial inner membrane; F:DNA binding; P:mitochondrial transport; C:chloroplast
31387_TGCAGTAGTTTCCTCAGTGCTATCCACTTCATCTATAAACAATGA_NODE_1_length_375_cov_6.029333	zinc finger (c2h2-type) family protein	397	20	5.99E-30	3,940972222	1	F:binding
31377_TGCAGCATCTGATTGCAGAAAGACTGATAGTTGACACAGAAGGCG_NODE_1_length_430_cov_8.800000	bed finger-nbs-lrr resistance protein	452	20	5.96E-14	3,576388889	3	F:ATP binding; P:apoptosis; P:defense response
31376_TGCAGAACTAGCAAAATATGATGTAGTTCTTACGACATACGCCAT_NODE_1_length_361_cov_5.238227	snf2 domain-containing protein helicase domain-containing protein ring finger domain-containing protein	379	20	6.34E-40	6,010416667	5	F:ATP binding; F:helicase activity; F:DNA binding; F:zinc ion binding; F:protein binding
31375_TGCAGATTGGGAAGTTGCATGAGAAGATTTGATAGCTTAAAGACG_NODE_1_length_288_cov_6.847222	coiled-coil domain containing 76	308	17	1.18E-18	5,0125	2	F:molecular_function; P:biological_process
31373_TGCAGATCAGTTTGTCAACCTGCAATTGTGGAGGCTGCTTTTCAT_NODE_1_length_330_cov_6.106061	protein	352	17	3.40E-09	6,147916667	1	C:chloroplast
31360_TGCAGAGCTATACGATTCATCGACTGGTAGATGGGAGATGTTGCC_NODE_1_length_294_cov_6.421769	f-box family protein	316	20	6.87E-42	5,732638889	1	C:endomembrane system
31342_TGCAGTAGGGTCAAACAGCCACTAATGGTGCTTTGGGATCTAAGA_NODE_1_length_244_cov_5.655738	protein	262	20	1.73E-37	5,309027778	2	C:endomembrane system; P:vesicle-mediated transport
31333_TGCAGCAACTATGCGTTGTTTTAGTCTTTTCAGAGATGGAAGGAC_NODE_1_length_381_cov_6.847769	4-(cytidine 5 -diphospho)-2-c-methyl-d-erythritol kinase	403	8	4.20E-19	6,102777778	5	P:phosphorylation; P:terpenoid biosynthetic process; F:4-(cytidine 5'-diphospho)-2-C-methyl-D-erythritol kinase activity; F:ATP binding; C:chloroplast	EC:2.7.1.148
31327_TGCAGTCGTGTTAAGCTTATCCTTGGTTGCAATGTTATCCTTGAG_NODE_1_length_394_cov_6.571066	protein	416	20	1.11E-12	5,25	6	C:endomembrane system; F:histone-lysine N-methyltransferase activity; F:amidase activity; C:chloroplast; C:nucleus; F:zinc ion binding	EC:2.1.1.43; EC:3.5.1.4
31317_TGCAGGTGATTACCTAATTCATTAGGCTCAGTTGTCATGTTACTT_NODE_1_length_292_cov_10.708904	caax amino terminal protease family protein	314	8	3.44E-09	5,121527778	6	P:proteolysis; F:molecular_function; F:binding; C:chloroplast; F:prenyl-dependent CAAX protease activity; P:embryonic development ending in seed dormancy
31308_TGCAGATTATCAAGGTCTTACAAAGGCTTTCTGCCATGGGAAGAT_NODE_1_length_254_cov_6.673228	dna cross-link repair protein pso2	276	20	9.74E-17	3,430555556	3	P:histone methylation; P:regulation of flower development; P:vernalization response
31307_TGCAGTTCTACACAATGCATGTTATCAAACACCTTCTCTGCAAAC_NODE_1_length_324_cov_9.509259	hypothetical protein [Vitis vinifera]	346	7	4.47E-17	4,573611111	4	F:molecular_function; C:chloroplast; P:biological_process; C:cellular_component
31302_TGCAGTGGTGGAACAGAAACGCAGAACTCATCCAAACCCTAAATC_NODE_1_length_315_cov_8.069841	oligopeptide transporter-like protein	337	11	6.52E-13	5,65625	1	C:membrane
31287_TGCAGCTCTCCTTGATCATAGTCTTGGAGAATGAACTATCGGGAT_NODE_1_length_242_cov_6.264463	protein	260	20	2.00E-17	5,677083333	14	P:translation; P:defense response; F:nucleoside-triphosphatase activity; C:ribosome; C:exocyst; F:structural constituent of ribosome; F:transmembrane transporter activity; F:oxidoreductase activity; F:ATP binding; P:vesicle docking during exocytosis; F:protein binding; P:regulation of nitrogen utilization; F:FAD binding; C:membrane	EC:3.6.5.3; EC:3.6.1.15
31263_TGCAGTTTCGCCGTCGCCGATGCCGGAGGTTTTTGAATCATGCAT_NODE_1_length_202_cov_6.410891	gil1 (gravitropic in the light)	218	11	4.65E-22	6,25	2	P:negative gravitropism; P:response to red or far red light
31255_TGCAGAGTAATTTGTCAAGATTTGTAGTCATTGTGTGGTTGTTTG_NODE_2_length_333_cov_5.972973	glutamate-gated kainate-type ion channel receptor subunit 5	355	20	7.27E-12	4,423611111	1	C:membrane
31244_TGCAGTTTGACCGATATTCACCGGTTTCCCGTTATCACAGTAACC_NODE_1_length_269_cov_8.635688	cytochrome p450	291	20	6.85E-18	5,274305556	2	F:metal ion binding; F:oxidoreductase activity
31237_TGCAGCGAGTAAATATGCTAGTTAAATCACCAAAAAATATGCCAG_NODE_1_length_366_cov_6.795082	annexin a4	388	20	3.34E-25	4,947916667	1	F:binding
31228_TGCAGCAAACCTGTAACATAGGTTTTAACACAAAACTTAGATTCT_NODE_1_length_241_cov_6.244813	protein	259	20	2.21E-24	5,673611111	1	C:Golgi apparatus
31206_TGCAGTTTCTTAAGGACGATGGCAGCTTTCCGGTCAAGCTATTGC_NODE_1_length_227_cov_6.325991	serine-threonine protein plant-	243	20	4.23E-12	4,631944444	2	F:receptor activity; F:protein binding
31200_TGCAGTACTTCGGGAGATACCAGACCAAGATCCAGTCCTTTCTGG_NODE_1_length_392_cov_7.954082	protein	414	18	1.26E-24	6,728472222	8	P:response to glucose stimulus; C:mitochondrion; P:cellulose biosynthetic process; P:plant-type cell wall modification during multidimensional cell growth; P:response to abscisic acid stimulus; C:endomembrane system; C:plasma membrane; C:chloroplast thylakoid lumen
31173_TGCAGCGATCTTTGTGCCATTCTACGCAGGGTTCGACATCGCAAG_NODE_1_length_282_cov_5.216312	xyloglucan galactosyltransferase	300	20	7.68E-46	6,225694444	10	F:ubiquinol-cytochrome-c reductase activity; C:integral to Golgi membrane; C:mitochondrial respiratory chain complex III; C:cytoplasmic membrane-bounded vesicle; P:aerobic respiration; P:unidimensional cell growth; P:endomembrane system organization; P:xyloglucan biosynthetic process; F:transferase activity, transferring glycosyl groups; P:fucose biosynthetic process	EC:1.10.2.2
31171_TGCAGCTGGTGGGTCTGTTGCCATCCCCAAAATATTTATCCGACC_NODE_1_length_240_cov_5.375000	desacetoxyvindoline 4-	256	20	3.66E-11	5,663194444	2	P:biological_process; C:cellular_component
31158_TGCAGTCATAGTAATAATACTCATTTTCTCGTTTACGATTTCATT_NODE_1_length_272_cov_7.033088	at5g20050 f28i16_200	294	20	7.82E-22	5,854166667	11	P:protein amino acid phosphorylation; F:sugar binding; C:endomembrane system; F:tRNA isopentenyltransferase activity; F:GTP binding; C:cytoplasmic membrane-bounded vesicle; F:ATP binding; C:chloroplast; P:tRNA processing; F:protein serine/threonine kinase activity; P:small GTPase mediated signal transduction	EC:2.5.1.8; EC:2.7.11.0
31152_TGCAGATTGTCCAGGGTGTCAAGAGGGTGCTAGATGGGCACAGTC_NODE_1_length_248_cov_5.766129	28kd rna binding protein	266	3	1.43E-07	6,458333333	5	F:RNA binding; C:ribonucleoprotein complex; P:mRNA processing; F:nucleotide binding; C:chloroplast
31105_TGCAGCAACCATTTATAATACGTTAAACATACTTCTGTGCGTAGA_NODE_1_length_291_cov_7.364261	phosphoenolpyruvate carboxylase	313	20	3.93E-13	5,611111111	3	P:tricarboxylic acid cycle; F:phosphoenolpyruvate carboxylase activity; P:carbon fixation	EC:4.1.1.31
31088_TGCAGATTATATGCTAGCAATATGTGGAGATGATGCTCTTCGAGA_NODE_1_length_242_cov_5.921488	phosphatidylinositol-4-phosphate 5-	262	20	3.30E-14	6,541666667	12	F:actin monomer binding; P:red, far-red light phototransduction; P:root hair elongation; P:phosphatidylinositol metabolic process; F:actin filament binding; P:circadian rhythm; F:1-phosphatidylinositol-4-phosphate 5-kinase activity; F:transcription factor activity; C:chloroplast; C:nucleus; C:plasma membrane; P:protein amino acid phosphorylation	EC:2.7.1.68
31085_TGCAGTTGATATGTTACAACAAAGACTCGAACAACGTTTTGAATC_NODE_1_length_351_cov_12.324786	udp-	373	20	5.63E-20	4,420138889	1	F:transferase activity
31036_TGCAGTCTGATGATGTATTGGTGGGAGAGAATGATTTAGCAGATT_NODE_1_length_272_cov_7.055147	PREDICTED: hypothetical protein [Vitis vinifera]	292	9	3.08E-18	4,583333333	1	C:intracellular organelle
31034_TGCAGTGATGAAGAACTACTTTATTGGTAAAACATCACAAAGATT_NODE_1_length_315_cov_5.380952	exo- -beta-glucanase	335	20	1.54E-33	6,524305556	13	F:calmodulin-dependent protein kinase activity; P:protein amino acid phosphorylation; F:hydrolase activity, hydrolyzing O-glycosyl compounds; P:carbohydrate metabolic process; C:endomembrane system; P:defense response; C:cytoplasmic membrane-bounded vesicle; C:plasma membrane; F:protein binding; C:anchored to membrane; F:ATP binding; C:plastid; C:mitochondrion	EC:2.7.11.17; EC:3.2.1.0
31031_TGCAGGCACTGGAATATGGGAATGCCCTGATTTCTTTCCGGTGTG_NODE_1_length_302_cov_7.440397	cell wall invertase	324	20	1.79E-26	5	3	F:hydrolase activity, hydrolyzing O-glycosyl compounds; P:carbohydrate metabolic process; C:cytoplasmic membrane-bounded vesicle	EC:3.2.1.0
31024_TGCAGCTGAATGGTAATTTTCTTAGTTCACCCGTCATGTTCTACA_NODE_1_length_346_cov_6.017341	malate oxidoreductase (malic enzyme)	368	10	5.07E-11	6,444444444	13	F:NAD or NADH binding; F:oxidoreductase activity, acting on NADH or NADPH, NAD or NADP as acceptor; C:integral to membrane; F:metal ion binding; F:malate dehydrogenase (decarboxylating) activity; P:response to cold; P:hyperosmotic salinity response; P:malate metabolic process; F:translation factor activity, nucleic acid binding; C:chloroplast inner membrane; C:endomembrane system; C:mitochondrial…	EC:1.6.1.0; EC:1.1.1.39
31019_TGCAGTTGAGCATCACAAACCACGTGAGGATCAACGAATTTTATG_NODE_1_length_208_cov_5.427885	metal ion binding	224	19	9.06E-10	6,275694444	7	F:transcription coactivator activity; P:positive regulation of transcription; C:endomembrane system; F:transition metal ion binding; F:oxygen binding; C:nucleus; P:metal ion transport
31010_TGCAGATGTAACTATGTATCTTAACACTGAATGGTTTTTAACTTT_NODE_1_length_325_cov_6.898461	nuclear ribonuclease z	347	20	3.19E-15	5,302083333	4	F:metal ion binding; F:nuclease activity; C:nucleus; P:tRNA processing
31001_TGCAGGCTTTTCAGATAAACCATAAGGAAGAGACTGGAGTTCAAT_NODE_1_length_262_cov_5.839694	pyruvate dehydrogenase kinase	280	14	4.08E-07	5,620138889	4	F:two-component sensor activity; P:peptidyl-histidine phosphorylation; F:ATP binding; P:signal transduction
30998_TGCAGACATCAAGGAGTATCGGAACACCGCCGTAGGCGGAAATCG_NODE_1_length_286_cov_11.314685	armadillo beta-catenin repeat family protein	308	13	1.04E-18	5,101388889	10	F:endonuclease activity; F:RNA binding; P:protein processing; F:heat shock protein binding; F:calcium ion binding; F:transcription factor activity; C:integral to membrane; C:endoplasmic reticulum; P:photosynthesis; P:regulation of transcription, DNA-dependent
30989_TGCAGAAAGGTTGACGGAAGATGGGGATGAACGAAATCCCTGTAC_NODE_1_length_219_cov_6.794520	myosin xi	237	20	7.27E-20	5,628472222	4	C:myosin complex; F:ATP binding; F:actin binding; F:motor activity
30988_TGCAGCCTGTTGAAGTTCGGGTGCACATTCACCGTTTTGGCTGCG_NODE_1_length_258_cov_8.375969	zinc finger	280	20	7.71E-06	6,395833333	9	C:integral to membrane; P:lipid metabolic process; F:hydrolase activity, acting on carbon-nitrogen (but not peptide) bonds, in linear amides; F:carboxylesterase activity; C:Golgi membrane; F:zinc ion binding; C:endoplasmic reticulum membrane; P:ceramide metabolic process; C:endomembrane system
30977_TGCAGATATTCAATGTTCAATTTTGGTAGCAAAGTCTTTTACTAC_NODE_1_length_206_cov_11.922330	protein kinase	228	18	1.22E-06	6,477777778	9	F:protein kinase activity; P:isoprenoid biosynthetic process; P:protein amino acid phosphorylation; F:ATP binding; F:kinase activity; F:protein tyrosine kinase activity; F:protein binding; C:endomembrane system; C:chloroplast
30971_TGCAGTCACATACAGTCTGAGTCGAATGTCCGAAATCATATCACC_NODE_1_length_214_cov_6.004673	er glycerol-phosphate acyltransferase	230	20	4.16E-15	5,736111111	3	C:membrane; C:cytoplasmic membrane-bounded vesicle; C:mitochondrion
30960_TGCAGTTCTCATCAAAGCTTGTGGACCAAAGGGCCATGACTGTTT_NODE_1_length_225_cov_12.044444	mee55 (maternal effect embryo arrest 55)	247	20	3.70E-08	4,465277778	2	P:embryonic development ending in seed dormancy; C:membrane
30959_TGCAGTTCTATGGTTAATTCTAGTCTATGCAGACCAATGGAGACG_NODE_1_length_328_cov_6.646341	alpha 3 glucosyltransferase	350	14	1.17E-09	5,486111111	1	C:membrane
30951_TGCAGCATCAAAAGATAGCACTTTGCTGATATGGGGCTGTGAATC_NODE_1_length_268_cov_7.227612	molybdopterin cofactor	288	20	1.93E-28	5,822916667	2	C:endomembrane system; P:regulation of transcription, DNA-dependent
30949_TGCAGATGTTTCTGCAATTCATGTTCCAAAGATTAATCTTAAGCA_NODE_1_length_274_cov_8.248176	salt tolerance expressed	296	20	9.49E-44	6,385416667	1	P:response to desiccation
30946_TGCAGATTCTCATCCAATTCACTGCACCACATACATAATTCAAAT_NODE_1_length_315_cov_6.215873	protein	337	20	5.29E-31	4,59375	3	C:mitochondrial matrix; C:cell wall; C:COPI vesicle coat
30939_TGCAGCCGACGCAGGTGTCCGAAAGGAATTTAAGGGAACTGGTGA_NODE_1_length_347_cov_7.435159	histone-lysine n-	369	8	1.07E-10	4,488194444	1	F:transferase activity
30918_TGCAGCAGACAAATTTTTGTCAAATTTACTCGCCAGGTCACGGAC_NODE_1_length_332_cov_8.864458	protein	354	16	8.61E-13	5,364583333	4	P:production of siRNA involved in RNA interference; P:chromatin silencing; P:DNA methylation; C:nucleus
30893_TGCAGATGCTCTTATATGGTTTCCGCTTTCATCTAAGCTAGTTTG_NODE_1_length_394_cov_5.484772	protein	416	20	5.85E-22	4,368055556	5	C:intracellular membrane-bounded organelle; P:oligopeptide transport; C:cytoplasmic part; F:transporter activity; C:membrane
30880_TGCAGCAGGTGCAGATGAGTTATTAGAAGTTGTTCATATACCTTC_NODE_1_length_376_cov_5.638298	protein	398	20	4.28E-44	5,020833333	7	C:protein serine/threonine phosphatase complex; F:ATPase activity, coupled to transmembrane movement of substances; F:protein serine/threonine phosphatase activity; P:protein amino acid dephosphorylation; P:transport; F:ATP binding; C:integral to membrane
30861_TGCAGATTTGATTATATCGATGTTGCTGGACCAGCATCATCCAAC_NODE_1_length_262_cov_8.366412	set-domain transcriptional regulator-like protein	284	12	1.65E-19	4,29375	1	C:intracellular
30858_TGCAGGTTATGAGATGCTGACACTAATTGATTTAAATTTCTTGTT_NODE_1_length_313_cov_8.543131	crk1 protein	335	20	1.00E-21	6,496527778	5	P:protein amino acid phosphorylation; F:ATP binding; F:protein serine/threonine kinase activity; C:plastid; C:mitochondrion	EC:2.7.11.0
30849_TGCAGGTGGGCAAAGCTTGGAGCACTCGCATGTGTCTTCCCTAAG_NODE_1_length_274_cov_8.868613	light-harvesting complex ii chlorophyll a-b binding protein m3	296	20	1.80E-24	5,163194444	4	C:photosystem; F:metal ion binding; C:membrane; P:photosynthesis
30836_TGCAGCTGTCAGACTCGAACCCTTAACTGTTCGTGCATATATGCC_NODE_1_length_387_cov_8.253230	protein	409	20	9.48E-30	4,590277778	5	F:molecular_function; P:biological_process; C:cellular_component; C:nucleus; C:outer membrane
30825_TGCAGATTAATGTTGTTGGCTGACTAGATTATTGTGTTTTCTCTT_NODE_1_length_302_cov_6.685431	pentatricopeptide repeat-containing protein	324	20	3.38E-25	4,392361111	2	F:binding; C:cell part
30800_TGCAGTCACTGAATACGACAGGTTTGTTTGGTTTGATGATGTTTT_NODE_1_length_350_cov_8.562857	ribosomal protein l3	372	20	1.93E-20	6,503472222	3	C:ribosome; F:structural constituent of ribosome; P:translation	EC:3.6.5.3
30794_TGCAGTATGGGCACAATACATCCTTCTGTCCACGGTAAATAGGAA_NODE_1_length_263_cov_5.619772	coatomer alpha	281	20	1.18E-22	5,899305556	13	C:COPI vesicle coat; F:protein transporter activity; F:heat shock protein binding; C:mitochondrion; P:protein folding; P:embryonic development ending in seed dormancy; P:protein complex assembly; P:ER to Golgi vesicle-mediated transport; F:unfolded protein binding; P:intracellular protein transport; F:structural molecule activity; C:chloroplast outer membrane; F:GTP binding
30788_TGCAGAACTATCAATAAGTGACATCGAGGATCAATACTATGAAGA_NODE_1_length_287_cov_6.393728	dme dna n-glycosylase dna-(apurinic or apyrimidinic site) lyase	307	17	7.02E-08	6,163888889	5	P:DNA methylation; F:DNA N-glycosylase activity; P:embryonic development ending in seed dormancy; P:regulation of gene expression by genetic imprinting; F:DNA-(apurinic or apyrimidinic site) lyase activity	EC:4.2.99.18
30772_TGCAGTAAATTTCCAAACATGCAAATGAGATGGATCATGAATTAC_NODE_1_length_328_cov_5.301829	violaxanthin de-epoxidase-related	348	6	5.09E-05	5,845138889	4	F:molecular_function; P:cell cycle; P:biological_process; C:nucleus
30723_TGCAGGACTCTCTCTTACAATGCTCTTTACAAGGTTGCCAAGGAA_NODE_1_length_335_cov_5.582089	rna binding	355	15	2.57E-25	3,995138889	8	F:glutathione transferase activity; P:protein folding; P:RNA splicing; F:RNA-directed DNA polymerase activity; P:RNA-dependent DNA replication; F:RNA binding; F:oxygen binding; C:mitochondrion	EC:2.5.1.18; EC:2.7.7.49
30709_TGCAGCAAGAGGTAACATGTCTAGGAGAGATTCTGCCATAAGTAC_NODE_1_length_203_cov_8.472906	conserved hypothetical protein [Ricinus communis]	225	10	2.70E-22	5,708333333	1	F:molecular_function
30695_TGCAGAACAAAATCAACGCGAATGAGGGATATCGACTGATTTGGG_NODE_1_length_243_cov_8.049383	serine threonine protein	265	20	5.96E-22	5,90625	8	P:protein amino acid phosphorylation; C:endomembrane system; F:hydrolase activity, acting on glycosyl bonds; C:cell wall; P:aging; F:protein serine/threonine/tyrosine kinase activity; C:integral to membrane; C:apoplast	EC:2.7.112.1
30691_TGCAGCTGCCTGAAAGGGATTTGGTAATGCTTCCTCCCTAGAATA_NODE_1_length_389_cov_6.367609	nodulin-like protein	411	20	9.04E-31	6,107638889	10	P:poly(A)+ mRNA export from nucleus; P:negative regulation of flower development; P:nodulation; P:chromatin silencing; P:negative regulation of protein sumoylation; P:DNA methylation; C:nuclear envelope; P:nitrogen fixation; P:stamen development; P:production of siRNA involved in RNA interference
30686_TGCAGTTTCAAATACAAGACCATACTGGTATAACATGGGTAACTG_NODE_1_length_269_cov_8.126394	replication factor a	291	20	5.25E-18	4,576388889	3	F:nucleic acid binding; P:DNA replication; C:intracellular part
30667_TGCAGATAAATGCTTACTTGTGAAGCAAGCCCTACAGCAACTACT_NODE_1_length_369_cov_6.628726	breast carcinoma amplified	391	20	4.80E-24	4,677083333	1	C:mitochondrion
30599_TGCAGTGCTCATTTACTAATTGTCTATGGAGTGACTCACTCAAGG_NODE_1_length_434_cov_8.101382	protein	456	20	6.82E-27	6,038194444	2	P:protein amino acid O-linked glycosylation; F:transferase activity, transferring glycosyl groups
30591_TGCAGAGGATCTGTCAAATCCCATCAGACAGGACCTGCGTCATTT_NODE_1_length_357_cov_12.131653	mitotic control protein	379	4	1.02E-05	4,895833333	3	F:RNA binding; F:ribonuclease activity; P:RNA processing
30578_TGCAGAGAAAAGGTTAAGCTAATACAAGAGTTCGTTATTTGATTA_NODE_1_length_365_cov_5.106849	protein	385	20	6.98E-19	5,493055556	2	F:protein serine/threonine kinase activity; F:nucleotide binding	EC:2.7.11.0
30574_TGCAGATTGTGGGATATAAGGAAGGTGTCGGAGTCGTTGGTGGTG_NODE_1_length_271_cov_9.512915	wd-40 repeat family protein	293	20	5.23E-26	5,916666667	3	P:transport; C:heterotrimeric G-protein complex; F:transmembrane transporter activity	EC:3.6.5.1
30573_TGCAGGCTATGGTATGTTTCTATTTCTGTTGGCAAACTTAAGAAA_NODE_1_length_367_cov_5.637602	n-acetylornithine deacetylase-like fragment	387	13	1.15E-09	5,966666667	5	C:endomembrane system; C:integral to membrane; P:aging; F:metallopeptidase activity; P:proteolysis
30567_TGCAGCATCAATTTTGTGATCCTCTGGGTATAATGCACAATAAAG_NODE_1_length_309_cov_6.407767	leucine-rich repeat-containing protein	329	20	6.77E-26	4,583333333	3	P:defense response; P:apoptosis; F:ATP binding
30559_TGCAGTAATTATCATGTAGTTATTTTCTTCTGTATAGGACCTCTA_NODE_1_length_343_cov_5.431487	udp-glucose:sterol glucosyltransferase	363	19	1.04E-10	4,722222222	4	P:carbohydrate metabolic process; P:lipid glycosylation; C:cell part; F:transferase activity, transferring hexosyl groups	EC:2.4.1.0
30545_TGCAGAGCTGTAAATATAAATGAATGTTATTGTATCCAAATTTTA_NODE_2_length_408_cov_5.107843	protein	430	20	1.05E-26	4,0625	2	F:protein kinase activity; F:hydrolase activity
30537_TGCAGATTGCACATTGTAGTCATTCTAGCTGAAGAAGGTTAACAT_NODE_2_length_251_cov_5.334661	2-phosphoglycerate kinase-related	269	8	1.16E-09	4,027777778	4	C:endomembrane system; F:molecular_function; C:chloroplast; P:biological_process
30519_TGCAGGTCTGGTTCATTAACAGCGCAATCTCACGCTATAGGTGCG_NODE_1_length_284_cov_7.725352	armadillo beta-catenin repeat family protein	306	5	5.52E-12	5,402777778	6	F:nucleic acid binding; ; P:cellular metabolic process; C:membrane; P:primary metabolic process; C:endoplasmic reticulum
30481_TGCAGTTGGTGTGTATCTCCTCCTCGTTCCATGTTCGATTGAATG_NODE_1_length_330_cov_6.154545	pentatricopeptide repeat-containing	350	20	7.33E-12	4,427083333	4	F:nucleic acid binding; F:binding; P:biological_process; F:zinc ion binding
30478_TGCAGAATACAAATTGTATTCCTAATCATGGAAAGATATGGTATC_NODE_1_length_231_cov_6.645021	nucleobase ascorbate transporter	249	6	1.00E-05	5,277777778	7	P:regulation of circadian rhythm; F:transmembrane transporter activity; F:molecular_function; F:oxidoreductase activity; C:membrane; P:transport; C:nucleus
30472_TGCAGGATGATACTGCATTTGAAAAGCAGAGCGCACTTTTTGCAC_NODE_1_length_241_cov_6.937759	protein	261	20	6.21E-11	4,097222222	5	P:actin cytoskeleton organization; P:plant-type cell wall biogenesis; P:root epidermal cell differentiation; P:ER to Golgi vesicle-mediated transport; C:endoplasmic reticulum
30471_TGCAGAGAGGTTATTGTGGATGATTTTAACTCGTTTGTTGCTATG_NODE_1_length_318_cov_6.540881	zinc finger (c3hc4-type ring finger) family protein	338	9	4.21E-09	5,486111111	4	C:endomembrane system; C:chloroplast; F:zinc ion binding; F:protein binding
30455_TGCAGACCTTCCTCGTCACTAACTGTTAATAGAGAACAGCAGCTT_NODE_1_length_234_cov_6.299145	splicing arginine serine-	250	14	3.01E-10	6,190277778	2	F:molecular_function; P:biological_process
30442_TGCAGTTCACTCTACTGATTCGCACCTACAGTATATCTTTTAAGT_NODE_1_length_359_cov_8.203342	conserved hypothetical protein [Ricinus communis]	381	15	5.37E-15	4,64375	8	C:endomembrane system; P:DNA methylation; P:chromatin silencing; F:molecular_function; P:biological_process; P:production of siRNA involved in RNA interference; C:cellular_component; C:nucleus
30440_TGCAGTAAATCATAGTTGCCCATATTTTATGTTGGGTTCTTTTCT_NODE_1_length_373_cov_5.445040	hypothetical plant protein	393	8	4.78E-11	5,9375	1	C:endomembrane system
30432_TGCAGTCACACCCGCATTCACGGCTCAGTTTCCGGGCGTGAATGG_NODE_1_length_324_cov_5.876543	germin-like protein	344	20	4.45E-33	5,940972222	6	P:auxin mediated signaling pathway; C:apoplast; C:cell wall; F:receptor activity; F:nutrient reservoir activity; F:manganese ion binding
30410_TGCAGAAAGAAAATAAGAAAATAGAAAAGAACATTAGCACATGAC_NODE_1_length_355_cov_5.495775	protein	377	20	1.24E-27	4,416666667	1	C:cellular_component
30392_TGCAGACAAGAGCACAGTGCATGAAGTGGCTTCATGTAGCAAGTT_NODE_1_length_352_cov_8.536932	early-responsive to dehydration expressed	374	20	1.30E-08	5,152777778	4	P:photosynthesis, light harvesting in photosystem I; C:membrane; C:photosystem I; C:plastid
30384_TGCAGGGACTGCAACGGCTTTGATTATAGTTGGAGGGGAAACTAT_NODE_1_length_298_cov_6.369128	amino acid	318	10	1.13E-12	6,041666667	2	P:amino acid transport; C:membrane
30376_TGCAGCTAATATGAGTATGGAATCTTATTCCTCGATAAACACCAC_NODE_1_length_259_cov_7.988417	protein	279	20	6.69E-26	5,423611111	3	C:membrane; F:carboxylesterase activity; C:plastid	EC:3.1.1.0; EC:3.1.1.1
30338_TGCAGACCCGAGCTGGGAAAAGGGTCTTTATATGAGAACGCGACC_NODE_1_length_277_cov_6.223827	polyneuridine-aldehyde esterase	299	20	4.72E-11	5,826388889	3	F:hydrolase activity; C:endomembrane system; F:carbon-sulfur lyase activity
30333_TGCAGATCCTAAGACGTATAATGCAACTAGAAAGTCTTTTTTCTC_NODE_1_length_324_cov_5.666667	mitochondrial f1- gamma subunit	344	20	1.94E-20	6,631944444	12	P:vesicle-mediated transport; F:hydrogen ion transporting ATP synthase activity, rotational mechanism; P:regulation of cell cycle; P:ATP synthesis coupled proton transport; F:metal ion binding; F:uridylate kinase activity; C:mitochondrial proton-transporting ATP synthase, catalytic core; P:cellular amino acid biosynthetic process; P:multicellular organismal development; F:cyclin-dependent protein…	EC:3.6.3.14; EC:2.7.11.22
30320_TGCAGGAACTCAAACTTTCTTCTCCAGATGAACTAATTGGGTATT_NODE_1_length_296_cov_5.135135	protein	314	20	1.07E-18	5,947916667	6	C:endomembrane system; F:ATPase activity; F:oxidoreductase activity; C:thylakoid membrane; F:pectinesterase inhibitor activity; C:chloroplast
30313_TGCAGCGACGGAGAATCCATTGCTACCCATGCCAGACCCTGTGAG_NODE_1_length_298_cov_5.077181	atypical receptor-like kinase mark	314	20	1.65E-11	4,857638889	17	C:plant-type vacuole membrane; F:acyltransferase activity; F:protein serine/threonine kinase activity; C:mitochondrion; P:protein folding; P:response to symbiotic fungus; P:hyperosmotic salinity response; F:lipid binding; P:transmembrane receptor protein tyrosine kinase signaling pathway; P:lipid transport; C:cytoplasmic membrane-bounded vesicle; F:ATP binding; C:plant-type cell wall; F:protein b…	EC:2.7.11.0; EC:2.7.10.0
30306_TGCAGATCTTCCATCAGGCAAAGGAGGAACCCAAAGGAAACTGCT_NODE_1_length_282_cov_9.127660	mlh1 protein	304	12	3.59E-11	6,081944444	1	F:protein binding, bridging
30305_TGCAGAATGGGCAACTCCCATAATCCAATCTAACATCCAATTAGG_NODE_1_length_311_cov_7.491961	o-acyltransferase (membrane bound) domain containing	333	10	7.47E-09	4,472222222	2	C:membrane; F:acyltransferase activity
30300_TGCAGAGAGCATGCTCCATCCTTGAGATCTCTGATCCACCCGTAG_NODE_1_length_347_cov_6.616714	guanine nucleotide-exchange	369	15	1.03E-13	4,98125	8	P:cell redox homeostasis; F:electron carrier activity; P:regulation of ARF protein signal transduction; P:transcription; F:protein disulfide oxidoreductase activity; C:intracellular; F:guanyl-nucleotide exchange factor activity; C:nucleus
30279_TGCAGACTCATCTTTACTATTTGTCCTGTCAGTTTGCTGATAACA_NODE_1_length_304_cov_6.358552	pumilio domain-containing protein ppd1	324	20	8.92E-10	6,107638889	1	F:RNA binding
30246_TGCAGTTGGCTGGACAAAGCAGCAATTGTGCCAAATGATTCAAAA_NODE_1_length_281_cov_6.149466	protein	303	20	3.45E-30	5,309027778	2	F:catalytic activity; F:transporter activity
30237_TGCAGAACGTACCTAAGAGTTAATTTTGATACCATACATATCAAG_NODE_1_length_261_cov_6.567050	protein	283	20	6.91E-26	6,090277778	4	P:protein amino acid phosphorylation; F:ATP binding; F:protein serine/threonine kinase activity; C:plastid	EC:2.7.11.0
30231_TGCAGCATCTGTGCTCATTGTATTATTACTCTTTGGGTGTTCTAG_NODE_1_length_267_cov_7.842697	ubiquinone biosynthesis protein coq-	289	12	1.39E-18	5,411111111	4	P:protein amino acid phosphorylation; F:protein kinase activity; F:ATP binding; C:mitochondrion
30230_TGCAGCTTTTGGACCCCACCAACCCTTATAAGATCGGCAACATTA_NODE_1_length_316_cov_5.626582	protein	336	20	4.07E-15	5,947916667	4	P:steroid metabolic process; F:zinc ion binding; F:protein binding; F:oxysterol binding
30181_TGCAGACAGCGCCGATCCCGGAACCCTAGTCGACAAAATCAATTC_NODE_1_length_313_cov_7.766773	mitogen activated protein kinase kinase kinase	335	20	2.65E-14	4,847222222	4	P:response to oxidative stress; F:protein binding; P:flower development; F:transferase activity
30170_TGCAGCAGATGAAATTGGAAGGCATCAGTTGCTCTGAAGATTTGT_NODE_1_length_299_cov_6.441472	pentatricopeptide repeat-containing	321	18	1.80E-18	5,265972222	3	C:endomembrane system; C:mitochondrion; F:binding
30169_TGCAGACTACAGCTTGAATAAATTGTACTTATCAATCACTGTATG_NODE_2_length_315_cov_7.165080	succinate dehydrogenase flavoprotein alpha subunit	337	16	3.57E-11	6,684027778	6	C:mitochondrial respiratory chain complex II; P:tricarboxylic acid cycle; P:mitochondrial electron transport, succinate to ubiquinone; F:succinate dehydrogenase (ubiquinone) activity; F:succinate dehydrogenase activity; F:FAD binding	EC:1.3.5.1; EC:1.3.99.1
30158_TGCAGCGGAGGTCTTTGCAGATACTCGGCCCCTCGTTCGATCTGT_NODE_1_length_425_cov_6.964706	kinesin heavy	447	20	1.08E-23	5,975694444	6	F:microtubule binding; P:microtubule-based movement; C:microtubule associated complex; F:ATP binding; F:microtubule motor activity; C:microtubule
30157_TGCAGGAGCTTTTCGAAATCTCACTGAACTTGATAGTTCAAGTTT_NODE_1_length_366_cov_5.051913	3 -5 exonuclease domain-containing protein	384	11	6.98E-15	4,39375	5	F:GTP binding; F:nucleic acid binding; C:intracellular; F:3'-5' exonuclease activity; C:cell wall
30141_TGCAGAAAAGTCCACACATGTGATGTTTTAGGTAAAACTTATGAT_NODE_2_length_227_cov_5.753304	PREDICTED: hypothetical protein [Vitis vinifera]	243	5	1.01E-05	5,111111111	8	C:endomembrane system; P:DNA methylation; P:chromatin silencing; F:molecular_function; P:biological_process; P:production of siRNA involved in RNA interference; C:cellular_component; C:nucleus
30120_TGCAGGAACCTCTCTCTTCGTTAGCAAATGAGTACAAGTCTGGAA_NODE_1_length_317_cov_5.905363	otubain-like cysteine protease	335	20	7.96E-19	3,993055556	1	F:hydrolase activity
30092_TGCAGACAGAAGATCTCAATATATGAGCTCCTTGTCGGTGATATT_NODE_1_length_420_cov_7.009524	plasma membrane-type calcium atpase	442	20	1.41E-63	6,524305556	22	F:signal transducer activity; P:proton transport; F:calcium channel activity; P:calcium ion transport; P:regulation of transcription, DNA-dependent; F:isopenicillin-N synthase activity; F:calcium ion binding; C:integral to membrane; C:endoplasmic reticulum membrane; C:chloroplast inner membrane; F:folic acid transporter activity; ; F:iron ion binding; F:transcription factor activity; F:shikimate …	EC:1.21.3.1; EC:2.7.1.71; EC:3.6.3.8
30070_TGCAGCTCTGTGATTGTTTCATCTCCACAAAGCAATCATGCATGT_NODE_2_length_243_cov_5.144033	protein	259	10	5.63E-12	4,902777778	4	F:binding; C:ubiquitin ligase complex; F:ubiquitin-protein ligase activity; P:protein ubiquitination
30065_TGCAGTTTTATTGCTCTTGTTGGTTTGATCAGACCACAGCAGCTA_NODE_1_length_304_cov_6.197369	xik motor protein binding	324	18	7.55E-09	5,304861111	3	C:peroxisome; C:myosin complex; P:actin filament-based movement
30039_TGCAGATGTGGTTTATGGAGTTACTGCATTATTAGAGTCTTCTAT_NODE_2_length_265_cov_6.452830	cdc45-like expressed	285	14	4.47E-17	5,679861111	1	P:premeiotic DNA synthesis
30034_TGCAGTGGTTTTATTATTCACAATTTCTTGCCTGTTTGAATATTG_NODE_2_length_236_cov_6.474576	ptb2 (polypyrimidine tract-binding protein 2) rna binding nucleic acid binding nucleotide binding	258	3	2.37E-10	5,763888889	2	F:nucleotide binding; F:RNA binding
30001_TGCAGCTCACACTTTCATCGTTTTCGCCATTCCGGACCTCTTCTT_NODE_1_length_324_cov_8.978395	multidrug resistance	346	20	1.68E-48	5,725694444	4	C:membrane; C:myosin complex; P:drug transmembrane transport; F:transporter activity
29985_TGCAGGACAACCTAAAGGCGGGCGTCAACAGTGGTCCAATTCCAC_NODE_1_length_404_cov_5.678218	polyprotein	426	20	2.69E-13	4,684027778	2	F:hydrolase activity; F:binding
29983_TGCAGGTAACCTGATACTTCAGTTTGTCACTCAGTTGAGTTTATC_NODE_2_length_223_cov_6.798206	sh3 domain containing expressed	243	13	4.98E-21	5,982638889	2	F:zinc ion binding; C:chloroplast
29981_TGCAGGGGGAAAACAAGCGACAATGAGAGAGAGAAAATTCATCTC_NODE_1_length_231_cov_5.337662	glyceraldehyde-3-phosphate dehydrogenase	247	20	7.19E-12	5,878472222	4	C:cytoplasm; F:NAD or NADH binding; P:glycolysis; F:glyceraldehyde-3-phosphate dehydrogenase (phosphorylating) activity	EC:1.2.1.12
29967_TGCAGGACATTTTTCTCAAAGCAGATAGTAGCGAACTTCAGTCCG_NODE_1_length_330_cov_5.178788	protein	348	18	1.20E-30	5,979861111	4	P:signal transduction; F:zinc ion binding; F:protein binding; C:plastid
29963_TGCAGATCTAACATACTGGGAAAGTGCTGCTCGTATGATCGCTGA_NODE_1_length_288_cov_6.534722	udp-glucose dehydrogenase	308	20	6.47E-37	6,659722222	4	P:metabolic process; F:UDP-glucose 6-dehydrogenase activity; F:NAD or NADH binding; P:electron transport	EC:1.1.1.22
29957_TGCAGAGTGAGCGTGTTTGTGTGTGAGAGAGAAAGGGGAAGAACG_NODE_1_length_345_cov_7.884058	conserved hypothetical protein [Ricinus communis]	367	20	8.19E-11	6,368055556	8	C:clathrin vesicle coat; C:respiratory chain complex I; C:plasma membrane; P:photorespiration; P:intracellular protein transport; C:endoplasmic reticulum; F:catalytic activity; C:mitochondrial membrane
29943_TGCAGCTGTAGCTGTATCCCATTAATATCATCGGCTGCAACTCCA_NODE_1_length_372_cov_6.120968	auxin response factor 4	394	12	4.32E-20	3,559027778	1	P:vegetative phase change
29941_TGCAGATTTGCAGATTCTAGCTGTTTCAGCACTGGAACATACGAA_NODE_1_length_409_cov_7.337409	glycosyltransferase	431	20	5.12E-58	5,979166667	15	F:polygalacturonate 4-alpha-galacturonosyltransferase activity; F:P-P-bond-hydrolysis-driven protein transmembrane transporter activity; C:photosystem I reaction center; C:mitochondrial inner membrane presequence translocase complex; F:trehalose-phosphatase activity; P:homogalacturonan biosynthetic process; C:chloroplast thylakoid membrane; C:plastoglobule; C:endomembrane system; P:trehalose bios…	EC:2.4.1.43; EC:3.1.3.12
29938_TGCAGGGGAAACAAGACCCCCGGCTAGTGAGAAGTGTGTGAAACA_NODE_1_length_294_cov_5.010204	phosphatidic acid phosphatase	310	20	1.55E-14	4,041666667	2	C:membrane; F:phosphatidate phosphatase activity	EC:3.1.3.4
29902_TGCAGGGTGGAGCCTATGGCAGCGAGAGATCGACAAGCACGTATG_NODE_1_length_219_cov_6.630137	protein	237	20	2.67E-14	6,465277778	1	C:endoplasmic reticulum
29901_TGCAGCACTTATAGACTATGCACAGTCACACTCAGTCAAACCACA_NODE_1_length_321_cov_5.925234	zn cd p -type atpase	341	20	4.06E-15	5,4375	10	P:cadmium ion transport; F:metal ion binding; P:copper ion transport; F:copper-exporting ATPase activity; C:plasma membrane; P:zinc ion transport; F:ATP binding; C:integral to membrane; P:metabolic process; F:zinc ion transmembrane transporter activity	EC:3.6.3.4
29871_TGCAGACCACTTGACCAAAAGCAATATGCATTCATCAACAAGCAG_NODE_1_length_370_cov_6.094594	protein	392	20	1.64E-32	4,604166667	7	C:cytoplasmic membrane-bounded vesicle; F:monooxygenase activity; F:protein binding; P:protein targeting; P:metabolic process; C:membrane; C:mitochondrion
29865_TGCAGTTCTTGCATGCCTTGTCATTCGTACAATCAGCTGCTATGT_NODE_1_length_215_cov_9.837210	dna-binding protein	237	20	6.78E-18	6,392361111	6	C:endomembrane system; F:nucleic acid binding; C:mitochondrion; F:zinc ion binding; F:protein binding; C:chloroplast
29864_TGCAGCCTATGCCACATGGGAAACCAGCTGAAGTGCTTCATGCAG_NODE_2_length_326_cov_6.239264	eukaryotic translation initiation factor	348	20	2.72E-29	6,114583333	14	P:embryonic development ending in seed dormancy; P:auxin metabolic process; P:adventitious root development; F:miRNA binding; P:virus induced gene silencing; C:plastid; P:leaf morphogenesis; F:endoribonuclease activity; P:response to auxin stimulus; F:protein binding; F:siRNA binding; P:response to far red light; C:nucleus; P:gene silencing by miRNA
29862_TGCAGTCTAATTAGTGCTCTATGTTATGAATATAATGAAGATGGG_NODE_1_length_436_cov_8.802752	protein	458	18	1.35E-24	6,319444444	4	P:methylglyoxal catabolic process to D-lactate; C:chloroplast thylakoid lumen; F:glycerol-3-phosphate dehydrogenase (NAD+) activity; F:hydroxyacylglutathione hydrolase activity	EC:1.1.1.8; EC:3.1.2.6
29860_TGCAGGAAGAAGGTGCAAGCAGCCTTGCACCCGATTTACAAGCAC_NODE_1_length_200_cov_6.840000	division protein	218	13	3.12E-10	5,400694444	1	C:plastid
29857_TGCAGTTCAAGTTCCTTGCTAAGGTCTTCTTGTGTTTTCCTGTCA_NODE_1_length_225_cov_5.413333	domain containing expressed	247	13	1.40E-07	5,913194444	6	P:protein folding; F:heat shock protein binding; F:single-stranded DNA binding; F:unfolded protein binding; F:zinc ion binding; C:endoplasmic reticulum
29855_TGCAGTGTGGGTTGCATCTGTTTCATTATTCATGGAGTTGCTGGG_NODE_1_length_286_cov_8.377623	protein	308	20	2.24E-13	6,739583333	4	C:membrane; C:plastid envelope; P:response to osmotic stress; P:plastid organization
29852_TGCAGACATAAAAAATTGAGATACCCAATAGGTGTTCATCGTCAA_NODE_1_length_354_cov_5.449152	ethylene responsive element binding factor	372	16	2.14E-11	3,663194444	1	F:binding
29850_TGCAGAAAACCCTGTTTCATGCTGGTGAGCTCTCTGCTGAGGGGC_NODE_1_length_259_cov_7.822394	ring zinc finger protein	281	20	2.30E-26	4,746527778	2	F:zinc ion binding; F:protein binding
29846_TGCAGCAAGAGCTGGGTGCCGCCAGAGAGGAACTTAGGCGAATGA_NODE_1_length_330_cov_6.178788	myosin-like protein	350	20	3.50E-30	5,361111111	2	P:defense response to virus; C:endoplasmic reticulum
29845_TGCAGGAGATGCACCCCGTATGAAACCAATCAACGGGTAAATAGA_NODE_1_length_295_cov_8.369492	membrane expressed	317	20	3.43E-09	5,034722222	1	P:auxin mediated signaling pathway
29829_TGCAGGAACCGCGACAGCGTTGATTCTTATCGGAGGCGAGACCAT_NODE_1_length_314_cov_7.375796	amino acid	336	20	1.18E-30	5,8125	2	C:integral to membrane; P:amino acid transport
29827_TGCAGATAGAAAAAGAAATTAACGTGCAATAAACGAAATTCACAA_NODE_1_length_252_cov_6.365079	protein	270	14	3.05E-10	5,997222222	3	F:zinc ion binding; F:protein binding; C:chloroplast
29767_TGCAGATGGATCGCATTGTTGCTTTGATGGGGATTTCACCATCAG_NODE_1_length_291_cov_5.350515	nbs-coding resistance gene analog	307	20	9.11E-07	4,302083333	3	F:ATP binding; P:apoptosis; P:defense response
29743_TGCAGTTTCTAGCATATCTCCCTACAAAGTTCCCTGATGAATGTG_NODE_1_length_370_cov_6.294595	cbs domain-containing protein transporter associated domain-containing protein	392	18	2.00E-13	6,304166667	1	C:chloroplast
29739_TGCAGACCCAAAGTCGCGAAAATAACAATCTCGTTATTCGAATAC_NODE_1_length_213_cov_6.417840	dopamine beta-	235	9	4.14E-07	5,478472222	4	C:membrane; P:multicellular organismal development; F:dopamine beta-monooxygenase activity; P:histidine catabolic process	EC:1.14.17.1
29734_TGCAGTGCCAACAAATCGCTCCGGGTAAGATTTAAATCCTGAATT_NODE_1_length_406_cov_5.209360	protein binding	426	13	8.88E-18	5,075	3	F:binding; P:nucleobase, nucleoside, nucleotide and nucleic acid metabolic process; P:gene expression
29722_TGCAGCAAAAAGTAAAATTGTCAAACAACAAATGGCTAGTTTTTC_NODE_1_length_299_cov_5.076923	protein	319	20	4.31E-12	6,576388889	2	C:endomembrane system; C:chloroplast
29711_TGCAGAAATGTATCTATAGTTCAATTTGATGATGCAATATCCTTC_NODE_1_length_306_cov_7.026144	protein	328	20	1.24E-11	4,715277778	2	C:intracellular membrane-bounded organelle; C:cytoplasmic part
29679_TGCAGTCGTTTTTTAGAAAGTTTCACCCTGAATACTTTGGAGCAT_NODE_1_length_224_cov_5.750000	lipase class 3 family protein	240	12	5.34E-23	5,561111111	5	P:lipid metabolic process; P:defense response signaling pathway, resistance gene-dependent; F:triglyceride lipase activity; C:membrane; F:transmembrane receptor activity	EC:3.1.1.3
29663_TGCAGATAAGCAAAGGGTTCACCAAGACATCCATGTCTGCCACCA_NODE_1_length_293_cov_9.133106	obtusifoliol 14-alpha demethylase	315	20	2.06E-38	6,795138889	7	F:sterol 14-demethylase activity; F:iron ion binding; F:heme binding; P:electron transport; C:integral to membrane; F:methyltransferase activity; P:sterol biosynthetic process	EC:1.14.13.70; EC:2.1.1.0
29621_TGCAGCTAAGATGCTAGAAGTCCCTAACCCACTTCCACGAGGTAT_NODE_1_length_279_cov_6.483871	atp binding	299	13	2.42E-15	5,640972222	13	P:translation; F:phospholipase C activity; P:trichome morphogenesis; F:structural constituent of ribosome; F:DNA binding; F:oxygen binding; C:large ribosomal subunit; F:ATP binding; P:phosphorylation; C:endomembrane system; F:galactokinase activity; ; C:nucleus	EC:3.6.5.3; EC:2.7.1.6
29599_TGCAGACGAAGGGGAAGAAGATATTTGGGAAGAGGGCGCAAGTGA_NODE_1_length_311_cov_6.675241	predicted protein [Populus trichocarpa]	333	14	4.66E-27	5,173611111	4	P:production of siRNA involved in RNA interference; P:chromatin silencing; P:DNA methylation; C:nucleus
29578_TGCAGGCAGACTGTCGAGATTTGCCGACGAAATAGCTAGGGAAGA_NODE_1_length_365_cov_7.298630	protein	387	14	2.92E-13	4,459027778	5	F:oxidoreductase activity; P:metabolic process; P:regulation of transcription; C:nucleus; F:DNA binding
29559_TGCAGATTGGGCAGCAGATGAGACCCTAGGAAAGCGAAAGACACC_NODE_1_length_335_cov_7.976120	at4g08170-like protein	357	20	3.04E-10	5,951388889	6	C:cytoplasm; F:transcription factor activity; P:proteolysis; F:pepsin A activity; C:nucleus; P:regulation of transcription, DNA-dependent	EC:3.4.23.1
29552_TGCAGGCAGATACTGTCTTCTTGTCTCCACCATGGGGAGGACCTG_NODE_1_length_327_cov_7.275229	sam (and some other nucleotide) binding motif ww rsp5 wwp	349	12	4.45E-09	5,532638889	1	C:cellular_component
29521_TGCAGGTGTTGGTAAGAGTTGTCTCCTTTTACGTTTCTCGGATGG_NODE_1_length_334_cov_5.586826	gtp-binding sec4	352	20	4.28E-12	5,694444444	7	F:GTP binding; C:intracellular; F:ATP binding; F:transcription factor binding; P:small GTPase mediated signal transduction; P:regulation of transcription, DNA-dependent; P:protein transport
29500_TGCAGTCAGAGCTTTAGAGATAAGCATATACTTCGAATCCGTTTC_NODE_1_length_388_cov_7.224227	unknown protein [Arabidopsis thaliana]	410	9	7.72E-14	3,588194444	1	C:Golgi apparatus
29471_TGCAGCCTGGAAGGATTGATGCTATAGTAACAGTATTTGGCGGAA_NODE_1_length_339_cov_8.681416	pentatricopeptide repeat-containing	361	20	7.15E-44	4,951388889	3	C:mitochondrion; C:chloroplast; F:binding
29437_TGCAGTTTGTTGGTGGGCTAGGTCTTCAATGGCAGGCATCTTTTG_NODE_1_length_274_cov_5.474452	2-oxoglutarate malate translocator	292	14	1.93E-12	6,671527778	14	P:sodium ion transport; P:malate transport; C:mitochondrion; P:pentose-phosphate shunt; C:plastid; F:cation:cation antiporter activity; P:lithium ion transport; F:oxoglutarate:malate antiporter activity; F:fructose-bisphosphate aldolase activity; C:vacuole; P:response to nematode; C:membrane; C:endoplasmic reticulum; F:GPI-anchor transamidase activity	EC:4.1.2.13
29431_TGCAGTGGGTATTGTTCTAATCAATGGCACGTAGATCATGATTAG_NODE_1_length_299_cov_5.779264	lupus la	317	20	3.78E-16	5,923611111	5	P:centrosome separation; P:mitotic chromosome condensation; P:salivary gland cell autophagic cell death; P:spindle assembly; C:cytosol
29426_TGCAGCTCCTATAGCAATCTTTAATCTTGTTATCCAATCTAAGGA_NODE_1_length_402_cov_7.517413	lrr receptor protein	424	20	6.58E-29	5,069444444	7	P:protein amino acid phosphorylation; ; F:RNA binding; F:ATP binding; P:response to red or far red light; F:protein serine/threonine kinase activity; P:transmembrane receptor protein tyrosine kinase signaling pathway	EC:2.7.11.0
29416_TGCAGCAGTGATGTCTTTGACGGCACGGATATCTTGCCAATTAAC_NODE_1_length_238_cov_6.718487	PREDICTED: hypothetical protein [Vitis vinifera]	260	12	1.22E-06	5,220138889	3	C:plastid; C:mitochondrion; C:chloroplast
29405_TGCAGGTCCTCAGTAGCCAAAATAGAACAATTCTGAAACGAAATT_NODE_1_length_245_cov_5.832653	pectinesterase ppe8b	263	20	3.28E-20	5,864583333	9	P:protein amino acid phosphorylation; P:cell wall modification; C:plant-type cell wall; P:response to cold; F:disulfide oxidoreductase activity; F:pectinesterase activity; F:ATP binding; C:integral to membrane; F:protein serine/threonine kinase activity	EC:3.1.1.11; EC:2.7.11.0
29386_TGCAGTACAGTTTCTACCAGAAATCTTTCTGATACATGGAGTCCG_NODE_1_length_310_cov_5.441936	at1g76620 f14g6_22	330	19	1.04E-11	6,341666667	5	P:metal ion transport; C:endomembrane system; F:metal ion binding; C:mitochondrion; C:chloroplast
29374_TGCAGCAGTGGTGGCGACAGCAACCGCTGGTGTTGACAAGAAGTA_NODE_1_length_269_cov_5.921933	ctr1-like kinase kinase kinase	289	16	3.48E-13	6,045833333	12	P:protein amino acid phosphorylation; C:protein serine/threonine phosphatase complex; P:protein folding; F:FK506 binding; F:protein serine/threonine phosphatase activity; P:protein amino acid dephosphorylation; F:protein serine/threonine/tyrosine kinase activity; F:ATP binding; F:protein tyrosine kinase activity; C:chloroplast; F:peptidyl-prolyl cis-trans isomerase activity; F:protein serine/thre…	EC:2.7.112.1; EC:2.7.10.0; EC:5.2.1.8; EC:2.7.11.0
29354_TGCAGTCAAAAGAACAAAAGGTGTAAGAACTCCAACCAAACAAGA_NODE_1_length_291_cov_7.969072	serine threonine protein phosphatase 2a regulatory subunit	313	20	7.86E-38	6,78125	3	C:extracellular region; F:protein phosphatase type 2A regulator activity; F:binding
29338_TGCAGAGACAAAAGGTGCAAAAAATGCACAATTAACTCAAAAAAA_NODE_1_length_336_cov_5.577381	23s rrna (uracil-5-)-methyltransferase	356	11	3.86E-13	6,211805556	6	F:metal ion binding; F:methyltransferase activity; F:transferase activity; F:iron ion binding; F:4 iron, 4 sulfur cluster binding; F:iron-sulfur cluster binding
29332_TGCAGCCGAAGCCCCATGAATCAGTCTCCAAAGCTAAGGGGCCTC_NODE_1_length_420_cov_6.973810	protein	442	14	1.43E-23	4,305555556	5	F:binding; F:kinase activity; F:electron carrier activity; P:metabolic process; F:transferase activity, transferring hexosyl groups	EC:2.4.1.0
29308_TGCAGGCACTGTGTATGCTTGCATGTTGGGTTGAAGATCCAAATG_NODE_1_length_285_cov_7.178947	beta-amyrin synthase	307	20	7.96E-11	5,836805556	2	F:lyase activity; P:metabolic process
29304_TGCAGCTATGGTCTCGATTCCTGTTTCTAGTATCGTTAGCTCGTC_NODE_1_length_312_cov_8.166667	ubiquitin-activating enzyme	334	9	6.99E-07	4,544444444	1	P:protein sumoylation
29299_TGCAGCCACGGCTAATGACACTTGAACTCCATAGGCCTAGAGCAG_NODE_1_length_318_cov_6.040881	predicted protein [Populus trichocarpa]	338	19	1.77E-10	5,855555556	5	P:production of siRNA involved in RNA interference; P:chromatin silencing; C:endomembrane system; P:DNA methylation; C:nucleus
29296_TGCAGAAACAAACAAGGATCAATAGCTGACTAGAGACTAGCAGAT_NODE_1_length_343_cov_5.979592	atp binding	365	20	2.23E-13	4,670138889	2	C:endomembrane system; P:biological_process
29256_TGCAGTTCAAGCAGCAATCTTGAGTGGTGAAGGTAACGAAAAGGT_NODE_1_length_425_cov_6.381176	heat shock cognate 70 kda expressed	447	20	3.85E-29	6,65625	2	F:ATP binding; P:response to stress
29244_TGCAGACCATTCTTTCCTCTGCTCGAACCTCCCATGTTGCGGTTT_NODE_2_length_230_cov_5.069565	ring zinc finger ankyrin protein	248	20	2.73E-19	6,222222222	7	F:receptor activity; P:defense response to bacterium; P:protein autoubiquitination; F:kinase activity; F:protein binding; F:ubiquitin-protein ligase activity; F:zinc ion binding	EC:6.3.2.19
29223_TGCAGGTCATAATAATCTATTTTGGGAACAGGGGATTTTACAGGA_NODE_1_length_313_cov_7.204473	dna-directed rna polymerase iii rpc4 family protein	335	3	1.12E-04	4,930555556	10	C:DNA-directed RNA polymerase III complex; P:apoptosis; F:nucleotide binding; C:cytoplasm; F:zinc ion binding; F:nucleoside-triphosphatase activity; F:ATP binding; F:ATPase activity; P:transcription from RNA polymerase III promoter; F:DNA-directed RNA polymerase activity
29222_TGCAGATACACACCCAAAAAGATTCTTACATAATAGAAGTAAATA_NODE_1_length_302_cov_5.579470	pdr-like abc transporter	320	20	1.86E-31	5,809027778	3	C:membrane; F:ATPase activity; F:ATP binding
29209_TGCAGTTCTGTTGGATCAATTAAGATCTGGAGACCATTCCATGGT_NODE_1_length_377_cov_6.862069	cleavage and polyadenylation specificity	399	20	1.58E-14	5,329861111	4	C:membrane; F:zinc ion binding; F:protein binding; C:chloroplast
29204_TGCAGAAAGCTCTGCATATAATATTCAGGAGATGAGCCAAATGAG_NODE_1_length_251_cov_5.565737	cop9 signalosome complex subunit 8 (csn complex subunit 8)	267	12	1.68E-08	6,302083333	8	P:response to light stimulus; P:protein deneddylation; C:signalosome; P:cullin deneddylation; P:signalosome assembly; F:metalloendopeptidase activity; F:protein binding; P:response to jasmonic acid stimulus
29196_TGCAGGCAGAACACGTATGCTTGCACCAGTCTCACTCCGTAATCT_NODE_1_length_308_cov_6.737013	poly -binding	328	20	3.48E-22	4,576388889	14	C:nucleus; F:DNA binding; F:receptor binding; F:nucleic acid binding; F:molecular_function; F:RNA binding; P:signal transduction; C:cellular_component; P:regulation of transcription, DNA-dependent; C:endomembrane system; C:endoplasmic reticulum; F:serine-type endopeptidase inhibitor activity; P:biological_process; P:regulation of transcription
29185_TGCAGATGATTAGTTAACAAGTAAGCTACCGTTCGTTGAGGGTTG_NODE_1_length_264_cov_6.200758	haloacid dehalogenase-like hydrolase family protein	284	20	7.15E-23	5,315972222	5	P:regulation of cell cycle; F:N-acetyltransferase activity; F:protein serine/threonine phosphatase activity; P:metabolic process; F:cyclin-dependent protein kinase activity	EC:2.7.11.22
29172_TGCAGGTACATTCTGCTGCCACAATACTGGACAAAAATAACCTGG_NODE_1_length_343_cov_6.416910	protein	365	20	1.70E-37	6,166666667	3	F:ATP-dependent helicase activity; P:embryonic development ending in seed dormancy; C:plastid
29170_TGCAGGAATTGGATAACAATGGTGGTTCTGGGTATAGTGCCCCAG_NODE_1_length_240_cov_5.675000	leucine-rich repeat transmembrane protein kinase	256	20	3.42E-17	6,590277778	13	P:protein amino acid phosphorylation; C:endomembrane system; P:defense response; F:DNA binding; F:protein binding; P:multicellular organismal development; F:ATP binding; F:oxygen binding; F:zinc ion binding; F:protein serine/threonine kinase activity; P:transmembrane receptor protein tyrosine kinase signaling pathway; P:DNA repair; F:transmembrane receptor activity	EC:2.7.11.0
29161_TGCAGTTCATCATTTTCGTTCATAATGCAAATAGAATCGAATATC_NODE_1_length_369_cov_9.636856	leucine-rich repeat receptor-like protein kinase	391	20	7.37E-33	4,548611111	7	P:protein amino acid phosphorylation; P:protein folding; C:intracellular; F:RNA binding; F:ATP binding; F:protein serine/threonine kinase activity; P:transmembrane receptor protein tyrosine kinase signaling pathway	EC:2.7.11.0
29131_TGCAGCAGATCAAAATGAAAATTTCCATCATACTTACTCAAGATG_NODE_1_length_331_cov_6.694864	protein	353	20	3.39E-17	5,857638889	8	P:defense response; F:1-deoxy-D-xylulose-5-phosphate synthase activity; F:protein binding; P:terpenoid biosynthetic process; F:ATP binding; C:chloroplast; C:membrane; F:transmembrane receptor activity	EC:2.2.1.7
29110_TGCAGTCTGATCTTTACACTGAAAAGGATGGGTATGTGATCCGCA_NODE_1_length_329_cov_8.677812	udp-glucose pyrophosphorylase	351	20	1.05E-11	5,829861111	2	F:nucleotidyltransferase activity; P:metabolic process	EC:2.7.7.0
29093_TGCAGCCGCGGTTCCTTCATCGAGCAATGAAGCATTCGACATGGG_NODE_1_length_427_cov_7.871194	p- protein	449	20	4.07E-63	6,142361111	16	P:defense response; C:glycine cleavage complex; F:glycine dehydrogenase (decarboxylating) activity; P:glycine decarboxylation via glycine cleavage system; P:alkaloid biosynthetic process; C:mitochondrion; P:photomorphogenesis; P:circadian regulation of gene expression; F:strictosidine synthase activity; F:ATP binding; F:protein binding; F:GTPase activity; C:endomembrane system; F:transmembrane re…	EC:1.4.4.2; EC:4.3.3.2; EC:3.6.5.1; EC:3.6.5.2; EC:3.6.5.3; EC:3.6.5.4
29041_TGCAGAAAACACTCTGCAACAAAAGAAAGAAACATTTGAACATAA_NODE_1_length_402_cov_6.422885	protein	424	20	6.62E-13	5,055555556	1	F:binding
29036_TGCAGATCCATAAAAAGATACAAAATTTGATACACGTGTCAGCAA_NODE_1_length_272_cov_6.933824	cysteinyl trna synthetase	292	11	2.98E-13	4,097222222	10	P:cysteinyl-tRNA aminoacylation; P:defense response; C:membrane; F:ATP binding; P:carbohydrate metabolic process; F:cysteine-tRNA ligase activity; C:cellular_component; F:hydrolase activity, hydrolyzing O-glycosyl compounds; C:endomembrane system; F:oxygen binding
29035_TGCAGTTGCAAGATGTTTGAGTTCGAGGGTATTCTGTGTAGGCAC_NODE_1_length_258_cov_5.155039	frs7 (far1-related sequence 7) zinc ion binding	274	4	6.12E-11	5,416666667	6	P:protein folding; F:heat shock protein binding; F:unfolded protein binding; P:response to red or far red light; C:chloroplast; F:zinc ion binding
29026_TGCAGGTTGATATATGTTGTTTCGACAAGACAGGAACATTGACAT_NODE_1_length_279_cov_6.240143	cation-transporting atpase	297	5	1.74E-05	5,152777778	12	P:cellular metal ion homeostasis; P:pollen germination; P:hydrotropism; F:coproporphyrinogen oxidase activity; F:molecular_function; C:cellular_component; P:porphyrin biosynthetic process; F:cation-transporting ATPase activity; P:pollen maturation; C:endoplasmic reticulum; F:oxygen-dependent protoporphyrinogen oxidase activity; C:plastid
29021_TGCAGTCACCTGAAAAACCGGATTCTGACGCCGGAGGTTGTGAAC_NODE_1_length_327_cov_7.241590	protein	349	20	3.07E-18	5,583333333	1	C:cellular_component
29016_TGCAGCTGGTGGGTCTGTTGCTATTCCCAAAATATTTATCCGACC_NODE_1_length_216_cov_6.500000	desacetoxyvindoline 4-	234	20	4.89E-08	5,71875	2	P:biological_process; C:cellular_component
29006_TGCAGCTACAAACATCAAGTCCTCATTCCACATAGGATTGATAGA_NODE_1_length_337_cov_8.103858	protein	359	20	4.80E-48	6,479166667	2	C:endomembrane system; C:endoplasmic reticulum
28968_TGCAGTGAACGAGCTTCTGAAACAAACAGTGGCGGCCAGAAACTG_NODE_1_length_334_cov_8.688622	protein	356	20	4.11E-23	4,815972222	1	F:microtubule motor activity
28954_TGCAGGGAAATTACTACCCAATGCCCTCCCTTGCTTTCATGCAAG_NODE_1_length_356_cov_9.648876	mannosidase alpha class	378	15	2.49E-36	5,291666667	3	P:carbohydrate metabolic process; C:plastid; F:mannosidase activity
28943_TGCAGGAATAGACCTTTCAGGATTTAACCTGGCAACCTGCCCAGA_NODE_1_length_258_cov_8.996124	senescence-associated-like protein	280	20	1.48E-49	6,350694444	2	F:zinc ion binding; F:calcium ion binding
28936_TGCAGCATAAAGAACGACGAGGGTAACTTGTGGTTGTCACCAACC_NODE_1_length_406_cov_5.278325	protein	428	20	4.27E-12	3,934027778	5	F:oxidoreductase activity, acting on paired donors, with incorporation or reduction of molecular oxygen, 2-oxoglutarate as one donor, and incorporation of one atom each of oxygen into both donors; F:molecular_function; P:protein metabolic process; P:biological_process; C:cellular_component
28921_TGCAGGTAACATTTTTAGAACATCTCCAGTGGCCTTTACAGCTCT_NODE_1_length_320_cov_6.396875	non-imprinted in prader-willi angelman syndrome region	342	20	9.01E-18	4,350694444	2	P:defense response to virus; C:membrane
28918_TGCAGACGTAACCCGGGCTCAGTCAAAGTCAACGAATGCCGGACT_NODE_1_length_298_cov_5.691275	leucine rich repeat receptor	316	20	3.54E-14	5,309027778	11	C:signal recognition particle, endoplasmic reticulum targeting; F:protein serine/threonine kinase activity; P:transmembrane receptor protein tyrosine kinase signaling pathway; P:protein targeting; P:response to auxin stimulus; F:ATP binding; C:chloroplast; C:membrane; F:GTP binding; P:protein amino acid phosphorylation; P:amino acid transport	EC:3.6.5.4; EC:2.7.11.0
28906_TGCAGGAGAAACAGATGCTAACCAACCTAGTTTTCCATGATGAAT_NODE_1_length_259_cov_5.544402	oxysterol-binding expressed	277	20	7.95E-19	5,708333333	4	F:oxysterol binding; P:ubiquitin-dependent protein catabolic process; P:steroid metabolic process; C:plastid
28839_TGCAGGGCGTATTTCTTTTTCTGGACATCTAAGCATCAAAACAAA_NODE_1_length_285_cov_6.592982	atnudx15 (arabidopsis thaliana nudix hydrolase homolog 15) hydrolase	307	18	7.20E-12	5,709722222	4	P:ubiquitin-dependent protein catabolic process; F:hydrolase activity; F:ubiquitin-protein ligase activity; C:chloroplast	EC:6.3.2.19
28835_TGCAGGTAAAATCTTATATGGAGGAAAATAAAATAACAGTAAAGG_NODE_1_length_244_cov_5.290984	xaa-pro aminopeptidase 1	260	20	2.07E-06	5,798611111	8	P:proteolysis; P:auxin polar transport; F:X-Pro aminopeptidase activity; F:aminopeptidase activity; F:metalloexopeptidase activity; F:hydrolase activity; F:N-1-naphthylphthalamic acid binding; C:plasma membrane
28834_TGCAGGAAGGTCATCTGCTGGCCGTCCTCCTCATGCATTGGTTAC_NODE_1_length_230_cov_5.704348	predicted protein [Populus trichocarpa]	252	12	4.80E-11	5,526388889	4	P:production of siRNA involved in RNA interference; P:chromatin silencing; P:DNA methylation; C:nucleus
28831_TGCAGTGGCAGTATTAAATAAATTCTGGGGACCAAAAATGAAGTT_NODE_1_length_202_cov_5.569307	ring finger	220	20	9.36E-15	6,204861111	2	F:zinc ion binding; F:protein binding
28828_TGCAGATCGATAGTTTGTCTTTCGGGGTTTCGGGAAATCTCTCCG_NODE_1_length_291_cov_7.082474	f-box family protein	313	20	2.80E-27	4,569444444	7	F:protein binding; P:ubiquitin-dependent protein catabolic process; P:chlorophyll biosynthetic process; F:ubiquitin-protein ligase activity; P:photomorphogenesis; C:nucleus; F:chlorophyllide a oxygenase activity	EC:6.3.2.19; EC:1.13.12.14
28814_TGCAGCAATGCCGACAGAACACAATTTGTGGAAAATTTCCAAGGC_NODE_1_length_246_cov_5.060976	protein	262	20	3.39E-25	5,107638889	3	F:zinc ion binding; F:protein binding; C:plastid
28798_TGCAGTCTCTCCTGGGAGCGCCACAGGTCTGACCACATGAAGCCT_NODE_1_length_392_cov_9.382653	nuclear transcription x-box	414	20	2.42E-68	5,642361111	14	C:plastid small ribosomal subunit; P:translation; F:heat shock protein binding; P:protein folding; P:defense response to bacterium; P:regulation of transcription, DNA-dependent; F:structural constituent of ribosome; P:response to microbial phytotoxin; F:transcription factor activity; F:unfolded protein binding; C:chloroplast; C:membrane; C:nucleus; P:salicylic acid biosynthetic process	EC:3.6.5.3
28788_TGCAGTTGGTAAAGTAAACTGACCCATGAATGATTACCTGTGTGG_NODE_1_length_363_cov_5.504132	protein	385	20	2.56E-33	4,315972222	8	P:response to water deprivation; P:leaf morphogenesis; C:vacuolar membrane; P:protein ubiquitination; F:protein binding; P:post-embryonic development; P:intracellular transport; F:catalytic activity
28785_TGCAGAAAGTTTGATCGAAGAGTGCAGTGCACTTGAAAAGTCAAA_NODE_1_length_319_cov_5.573668	dna repair protein	337	11	4.21E-12	4,545138889	1	C:mitochondrion
28763_TGCAGCTCTAAGAGAGAGCTCTCTTTGAGCATCTCTGTCAAACAG_NODE_1_length_272_cov_9.713235	voltage-gated clc-type chloride	294	20	5.78E-17	4,267361111	5	P:chloride transport; F:voltage-gated chloride channel activity; C:integral to membrane; C:membrane; F:ion channel activity
28740_TGCAGCACCGTGTTGGCCTTTTTGTTATATAGAGTCGACACTATG_NODE_1_length_243_cov_6.707819	mitochondrial phosphate carrier protein	265	4	1.33E-05	4,652777778	9	C:membrane; C:mitochondrial inner membrane; F:protein kinase activity; P:transport; F:ATP binding; F:transmembrane transporter activity; C:clathrin vesicle coat; P:intracellular protein transport; F:binding
28739_TGCAGAGGCTGGCAGCTTGTGAATGGTTCACTGCTCGGGTTTCTG_NODE_1_length_328_cov_9.676829	serine threonine protein phosphatase 2a regulatory subunit	350	20	1.06E-18	6,5	4	P:epidermal cell differentiation; C:extracellular region; F:binding; F:protein phosphatase type 2A regulator activity
28731_TGCAGAAGCTCAAGCTTCAAAGATCCTTGCTGGTTTGGGTTTTAC_NODE_1_length_322_cov_6.583851	abc transporter	342	20	9.87E-49	6,46875	7	F:ATPase activity, coupled to transmembrane movement of substances; F:DNA topoisomerase (ATP-hydrolyzing) activity; P:transport; F:ATP binding; P:DNA topological change; C:ATP-binding cassette (ABC) transporter complex; C:plastid	EC:5.99.1.3
28727_TGCAGTGTGCTGTTACTGAAAGAGACTCACCAGGGTACCCTTAAC_NODE_1_length_262_cov_9.202291	receptor protein	284	20	3.01E-13	6,59375	17	P:sodium ion transport; P:lipid metabolic process; F:heat shock protein binding; F:Ran GTPase binding; F:zinc ion binding; F:nucleic acid binding; F:protein serine/threonine kinase activity; F:sodium:hydrogen antiporter activity; P:protein folding; C:integral to membrane; P:transmembrane receptor protein tyrosine kinase signaling pathway; F:ATP binding; F:carboxylesterase activity; C:endomembrane…	EC:2.7.11.0; EC:3.1.1.0; EC:3.1.1.1
[truncated: 17,657 more rows]
