# Supplementary material for: RAD tag sequencing as a source of SNP markers in Cynara cardunculus L
Source: BMC Genomics. 2012 Jan 3;13:3. doi: 10.1186/1471-2164-13-3 (PMC3269995; doi:10.1186/1471-2164-13-3)
Supplement: Additional file 3 — The data provided represent the list of the RAD contigs which were mapped in the KEGG's pathway. KEGG's pathways mapping. [file 1471-2164-13-3-S3.TXT]

Pathway	Seqs in Pathway	Enzyme	EzymeId	NrSeqs	Seqs	PathwayId	Pathway - Image (KEGG)
C5-Branched dibasic acid metabolism	2	succinate---CoA ligase (ADP-forming)	ec:6.2.1.5	1	6683_TGCAGCAGCAATCATGGAGGCAATGGACGCTGAACTGGATTTAGT_NODE_1_length_270_cov_6.470370	path:map00660	map00660
C5-Branched dibasic acid metabolism	2	acetolactate synthase	ec:2.2.1.6	1	4412_TGCAGAATCGATATCGATATGAACAATTTTAGCTCTGCTAGCAAA_NODE_1_length_306_cov_6.944445	path:map00660	map00660
Glycolysis / Gluconeogenesis	44	alcohol dehydrogenase	ec:1.1.1.1	1	33965_TGCAGAATAAACATAGAACCTCATGAGATACATACGAAAGAACGG_NODE_1_length_268_cov_9.436567	path:map00010	map00010
Glycolysis / Gluconeogenesis	44	6-phosphofructokinase	ec:2.7.1.11	1	32950_TGCAGATGAAATTGCAAAACTTTTCCCGTCCCTGTTTGGACAACC_NODE_1_length_389_cov_7.056555	path:map00010	map00010
Glycolysis / Gluconeogenesis	44	pyruvate decarboxylase	ec:4.1.1.1	4	43621_TGCAGCAATGCAATAACCCAAACCAACTCCCATTGTTCCCCATGT_NODE_1_length_383_cov_7.736292, 39850_TGCAGGAAAAGGGCTAGTTCCCGAGCACCATCCTCACTTCATTGG_NODE_3_length_203_cov_8.088670, 7548_TGCAGTGTCCTTCGAGAGCATTTTCTGTATGTGTTGAAACAGAAT_NODE_1_length_262_cov_5.591603, 4412_TGCAGAATCGATATCGATATGAACAATTTTAGCTCTGCTAGCAAA_NODE_1_length_306_cov_6.944445	path:map00010	map00010
Glycolysis / Gluconeogenesis	44	pyruvate dehydrogenase (acetyl-transferring)	ec:1.2.4.1	2	45098_TGCAGGACAGATTAATGTACCCATCGTTTTCAGAGGACCAAATGG_NODE_1_length_221_cov_6.945701, 11520_TGCAGGCCAGATTAATGTACCCATCGTTTTCAGAGGACCAAATGG_NODE_1_length_274_cov_5.240876	path:map00010	map00010
Glycolysis / Gluconeogenesis	44	hexokinase	ec:2.7.1.1	1	1986_TGCAGTGGTGATTGGAACTGGTACCAATGCCTGCTATTTGGAGCG_NODE_1_length_371_cov_8.716981	path:map00010	map00010
Glycolysis / Gluconeogenesis	44	aldose 1-epimerase	ec:5.1.3.3	1	11262_TGCAGGCAATCTTTAAGCCTCCAAAACCAATTCGTGGGGGTATTC_NODE_1_length_273_cov_6.589744	path:map00010	map00010
Glycolysis / Gluconeogenesis	44	phosphopyruvate hydratase	ec:4.2.1.11	1	20955_TGCAGACACTTTAAACATGAATCTATTATGCAAACCATCTAATTA_NODE_1_length_208_cov_10.000000	path:map00010	map00010
Glycolysis / Gluconeogenesis	44	acetate---CoA ligase	ec:6.2.1.1	1	39917_TGCAGAGAATCCAGCAAAAACAACCTGAAAGCCAAAGGCAGCTTA_NODE_1_length_392_cov_7.507653	path:map00010	map00010
Glycolysis / Gluconeogenesis	44	dihydrolipoyl dehydrogenase	ec:1.8.1.4	3	19488_TGCAGGTATAACAGCTGTACATTTCCGGCCATCAACCGGTCCATC_NODE_1_length_243_cov_10.123457, 15915_TGCAGCTAATATGTTGAAAAATGGAGATTTCGAAGAAGGTCCATT_NODE_1_length_226_cov_7.469027, 6789_TGCAGAATTTCAAAGTCGGATATGCAACCTCCTATTGATTTTACA_NODE_1_length_361_cov_5.927978	path:map00010	map00010
Glycolysis / Gluconeogenesis	44	phosphoglucomutase	ec:5.4.2.2	1	19562_TGCAGGAGCTAATGAAATGATCAATTATCTTAGAGACTTGATTTC_NODE_1_length_279_cov_5.967742	path:map00010	map00010
Glycolysis / Gluconeogenesis	44	fructose-bisphosphatase	ec:3.1.3.11	1	45539_TGCAGTTTACAGCCAAATGAGCACCATGTTCGTCCTCCAAGGAAA_NODE_1_length_286_cov_7.559441	path:map00010	map00010
Glycolysis / Gluconeogenesis	44	glyceraldehyde-3-phosphate dehydrogenase (phosphorylating)	ec:1.2.1.12	5	43510_TGCAGCTCGTGCACGTCTGAGATCACGGTGGCTGGCGTCAAGCAG_NODE_1_length_245_cov_10.273469, 29981_TGCAGGGGGAAAACAAGCGACAATGAGAGAGAGAAAATTCATCTC_NODE_1_length_231_cov_5.337662, 27074_TGCAGGTGCAGTAACAGGCCCTGTTAAGGTAGAGACTGTTGCCAA_NODE_1_length_229_cov_6.231441, 18028_TGCAGTTGTTCTAAACCGCTCTTTGATGTGCGTTGTGGGCAGCTT_NODE_1_length_304_cov_5.631579, 14682_TGCAGACAATGAGCTAAAGGGTATCCTGTCGGTGTGCGACGAGCC_NODE_1_len…	path:map00010	map00010
Glycolysis / Gluconeogenesis	44	fructose-bisphosphate aldolase	ec:4.1.2.13	7	39136_TGCAGGAGATACCGAGTTTGCTAAAGATGCTTCATTTGGATATAA_NODE_1_length_245_cov_7.759184, 33947_TGCAGAATAATCAACAAAACAAACAGTAGGAATAGTTATAAAGAA_NODE_1_length_277_cov_6.090253, 33280_TGCAGCAGTCTTCTGGTAGAGTGTTTCCTCGAAAAGAATGACTCC_NODE_1_length_246_cov_10.922764, 32387_TGCAGCTAAAGAACAACCCATAACAATTGGCAAAATTGATAACCA_NODE_1_length_232_cov_6.056035, 29437_TGCAGTTTGTTGGTGGGCTAGGTCTTCAATGGCAGGCATCTTTTG_NODE_1_len…	path:map00010	map00010
Glycolysis / Gluconeogenesis	44	glucose-6-phosphate isomerase	ec:5.3.1.9	1	20106_TGCAGATTTACTAGCCTCTGGATCTGTAAGTTCACAACACGAATA_NODE_1_length_301_cov_7.734219	path:map00010	map00010
Glycolysis / Gluconeogenesis	44	triose-phosphate isomerase	ec:5.3.1.1	5	40736_TGCAGTCTCTTAAAAGTCTCTTGTTTCTTATCCTCCACAATATCA_NODE_1_length_215_cov_5.446512, 22230_TGCAGGCATGGACTTAGTACAGCAATTTCCATATATCATCTTTCT_NODE_1_length_309_cov_10.126214, 20383_TGCAGATGACCTGATCATGGATCCTGTATCATCTGAAATGGTTTT_NODE_1_length_335_cov_5.582089, 12472_TGCAGCTCGGCAAAAAGAGATTTCACCAGATCTGCCTGCTGAATC_NODE_1_length_397_cov_5.964736, 7668_TGCAGTCCAGAAAATCTGTATCAGAAACCATGGGTGCCTTGAGTG_NODE_1_leng…	path:map00010	map00010
Glycolysis / Gluconeogenesis	44	glyceraldehyde-3-phosphate dehydrogenase (NADP+)	ec:1.2.1.9	2	27074_TGCAGGTGCAGTAACAGGCCCTGTTAAGGTAGAGACTGTTGCCAA_NODE_1_length_229_cov_6.231441, 9109_TGCAGTGATCAATGACAGAGCTAAAGCTGTTCTGTTAGAGGCGTA_NODE_1_length_252_cov_9.448413	path:map00010	map00010
Glycolysis / Gluconeogenesis	44	phosphoglycerate kinase	ec:2.7.2.3	3	43579_TGCAGTGGAAAAGAGCTACGAGTTACCAGATGGGCAGGTGATCAC_NODE_1_length_366_cov_8.428962, 8645_TGCAGCGAATTTCTCAAACTCGAACACACCCATAGGTCCATTCCA_NODE_1_length_307_cov_10.195439, 3572_TGCAGAACTAGTCTTGGCCGTTTCTAGCTCCTGTTCAAAGTCAAG_NODE_1_length_364_cov_6.318681	path:map00010	map00010
Glycolysis / Gluconeogenesis	44	aldehyde dehydrogenase (NAD+)	ec:1.2.1.3	1	3898_TGCAGCTTCCAATGCAAGTCTTGGTTTATAGAACTCAATGACTCT_NODE_1_length_378_cov_8.375662	path:map00010	map00010
Glycolysis / Gluconeogenesis	44	pyruvate kinase	ec:2.7.1.40	4	24706_TGCAGAACCATATGAGCGAGATGTTTGCATATCATGCCACATCAA_NODE_1_length_277_cov_10.523466, 16929_TGCAGAAGACGCCAAGCTCTCAAGTGGGCTCATGGGTACGGGTGC_NODE_1_length_230_cov_5.873913, 15546_TGCAGATAACAGAACAGACGGCTCAGTAAGCAGGGTTCATAGCAC_NODE_1_length_355_cov_7.005634, 7174_TGCAGTGGGTTCCTTTGTAAATAGATCATGTTATCCATCTCCTAT_NODE_1_length_289_cov_5.114187	path:map00010	map00010
Starch and sucrose metabolism	89	glucan 1,3-beta-glucosidase	ec:3.2.1.58	1	37459_TGCAGAACGATTCGTTTGGATGAAATCGATGTTTTGTTCTACAGT_NODE_1_length_249_cov_8.196787	path:map00500	map00500
Starch and sucrose metabolism	89	glucose-1-phosphate adenylyltransferase	ec:2.7.7.27	2	31525_TGCAGGGAACTTATCGCGCAGCAAATTCAACATTACGTCTTTGCT_NODE_1_length_374_cov_6.032085, 4449_TGCAGATGCTATGAGAAGATGTTTATGGGTATTAGAACAGCATCC_NODE_1_length_353_cov_6.813031	path:map00500	map00500
Starch and sucrose metabolism	89	glucan endo-1,3-beta-D-glucosidase	ec:3.2.1.39	3	40555_TGCAGCATCTTTCGGTCCACGCCTTCCCTTGCAACACAATAGGTC_NODE_1_length_264_cov_8.920455, 40233_TGCAGCTCCGGCGACGGAGGCCATCGCTGCTCGGCCACCATAAGC_NODE_1_length_264_cov_5.265152, 33672_TGCAGCATTTTCTTGTCGGCATCATTCTTCGCCACACAGTAAGTT_NODE_1_length_288_cov_7.326389	path:map00500	map00500
Starch and sucrose metabolism	89	xylan 1,4-beta-xylosidase	ec:3.2.1.37	1	15279_TGCAGCAGCTTCTTCAGGAGTGGCTGTGTAGTGTTGATTGTCATA_NODE_1_length_317_cov_5.435331	path:map00500	map00500
Starch and sucrose metabolism	89	beta-glucuronidase	ec:3.2.1.31	2	18770_TGCAGGTAACGAGTTAAGTGGCAAGGGGGTTGGTGCAATGGTGGA_NODE_1_length_349_cov_8.272206, 15923_TGCAGCGATCAATGTCGCAATGAGAAATACGAAGGTGTATACTGC_NODE_1_length_359_cov_6.206128	path:map00500	map00500
Starch and sucrose metabolism	89	alpha,alpha-trehalase	ec:3.2.1.28	1	5226_TGCAGCCATGGTTGTGAATGCTGAATCTGCACAGCTCTGCAAACC_NODE_1_length_237_cov_7.075949	path:map00500	map00500
Starch and sucrose metabolism	89	beta-fructofuranosidase	ec:3.2.1.26	2	23568_TGCAGTACTAAGCATATCCATTGTTGCTACTGCTGTCCCGAACAA_NODE_1_length_374_cov_8.029411, 14683_TGCAGACCGAGAACATTTCTTTCGACCGTGTTTTCCAAGCCCACA_NODE_1_length_343_cov_6.113703	path:map00500	map00500
Starch and sucrose metabolism	89	beta-glucosidase	ec:3.2.1.21	1	27818_TGCAGCCGATCCAAGGACTGAAATCTCTTACGTGGAGGATCCCGA_NODE_1_length_306_cov_10.294118	path:map00500	map00500
Starch and sucrose metabolism	89	alpha-glucosidase	ec:3.2.1.20	2	40441_TGCAGATCAGTGTTGTATAAGATATTGTCACACTATTCCAATTAT_NODE_1_length_376_cov_6.204787, 15421_TGCAGATTCTTTTGTTGTTTATTTGTTTGATGGATATGAAGCTGT_NODE_1_length_354_cov_5.545198	path:map00500	map00500
Starch and sucrose metabolism	89	polygalacturonase	ec:3.2.1.15	6	44738_TGCAGACATTAGGGTTCTACGACTCAAGGAACATCGTCCTCGGCG_NODE_1_length_368_cov_7.782609, 33002_TGCAGGGCTTCATATTGTTCCAGCATCATTTGGCATTCAACAAGA_NODE_1_length_353_cov_7.393768, 21467_TGCAGGTAATGAAGGTAGTTTTGGTTCTTGTTTTGGCTTTCTTGA_NODE_1_length_368_cov_7.304348, 15028_TGCAGTTGGGTGGTAATTATCTCACAGGAACAATCCCTCCAGAAA_NODE_1_length_365_cov_5.597260, 9939_TGCAGTGCTCCTGCTTGTCAGCCGAAGTGGTTACGTGTTCTGGAA_NODE_1_lengt…	path:map00500	map00500
Starch and sucrose metabolism	89	hexokinase	ec:2.7.1.1	1	1986_TGCAGTGGTGATTGGAACTGGTACCAATGCCTGCTATTTGGAGCG_NODE_1_length_371_cov_8.716981	path:map00500	map00500
Starch and sucrose metabolism	89	pectinesterase	ec:3.1.1.11	21	44698_TGCAGCCGTCTTCCAAGATTGCAAGTTGATCGTCAAGAAACCTAT_NODE_1_length_281_cov_7.622776, 43270_TGCAGACGCCGAGTCGAACACTCGTGGGCTCGGTGCGAAATGCCG_NODE_1_length_269_cov_7.215613, 43104_TGCAGTCACGTAAATCATGAAGTATCCATCGGCAGCTTCAGATTT_NODE_1_length_303_cov_8.320132, 40594_TGCAGTTTTACCTGATATACATTAATAGTGAATTGAATATCGAAG_NODE_1_length_356_cov_8.441011, 39392_TGCAGCGGTGTTGCAAGATTGTGACATCCAGGCTCGTCGTCCCAA_NODE_1_leng…	path:map00500	map00500
Starch and sucrose metabolism	89	polygalacturonate 4-alpha-galacturonosyltransferase	ec:2.4.1.43	3	36507_TGCAGACGGCAGAGACGTGGATGCCGTAGATAACGACGGCCGAAC_NODE_1_length_300_cov_5.010000, 29941_TGCAGATTTGCAGATTCTAGCTGTTTCAGCACTGGAACATACGAA_NODE_1_length_409_cov_7.337409, 15134_TGCAGAAGATGGAAACTACAATTACTAAAGCAAAGTCAGCTACTG_NODE_1_length_244_cov_5.237705	path:map00500	map00500
Starch and sucrose metabolism	89	phosphorylase	ec:2.4.1.1	1	4119_TGCAGAAATGTATTATTATACAGATGAAGGATCGTGTGAGAATAG_NODE_1_length_323_cov_7.120743	path:map00500	map00500
Starch and sucrose metabolism	89	1,3-beta-glucan synthase	ec:2.4.1.34	1	37976_TGCAGGAGCAATCCTGTTCCCGACTCCAGAATCAGAGGCTTGGAA_NODE_1_length_231_cov_6.476191	path:map00500	map00500
Starch and sucrose metabolism	89	cellulase	ec:3.2.1.4	2	17959_TGCAGCATCGAGATAGTCACTGTAGAGGGTAGCTAAGAAGGCAGC_NODE_1_length_308_cov_5.775974, 15488_TGCAGATGAAGTTTCTTTAACTGGAGTAGGCTTTGGTTGAACAGC_NODE_1_length_249_cov_6.333333	path:map00500	map00500
Starch and sucrose metabolism	89	beta-amylase	ec:3.2.1.2	7	25897_TGCAGATTTCTCGTACAACAACTTCTCGGGTTCGATACCTGAAAC_NODE_1_length_293_cov_10.344710, 20497_TGCAGCTCCAGTAAATTTAACTCCGGCAAGTACATGAGTCCTGCC_NODE_1_length_240_cov_7.570833, 18178_TGCAGTCACCTCTGCTGGATGGGATTGGCTTTTGTACCATGAGTG_NODE_2_length_214_cov_7.303738, 17715_TGCAGGGTACTACAACACCCGTTACCGAGATGGTTACCTTCCAAT_NODE_1_length_288_cov_9.503472, 14624_TGCAGCTTCCCGTTTGTGCCAAGACCTTGTGGAATGCTTCCGGTG_NODE_1_len…	path:map00500	map00500
Starch and sucrose metabolism	89	alpha-amylase	ec:3.2.1.1	3	41942_TGCAGAAGCCTATGGTATCTTCAGAAGCTCTGTTCAAAGTATACC_NODE_1_length_253_cov_6.656126, 10016_TGCAGCTAACTTTTCAATCTCTTGAAGAATGGTTTCTTGTGCCTC_NODE_1_length_273_cov_6.384615, 4370_TGCAGCCCGTGGTATTTTATGACCATTTCTATGATTTTGGGATCC_NODE_1_length_338_cov_7.423077	path:map00500	map00500
Starch and sucrose metabolism	89	4-alpha-glucanotransferase	ec:2.4.1.25	2	37597_TGCAGTTATTTCTATTTTTGTTGCTATATATATTGAGAAAGTCAT_NODE_2_length_239_cov_8.782427, 27550_TGCAGCAAGAAGAACAATGCAATGTGAGTATTCCTTTATGCTACA_NODE_1_length_347_cov_7.530259	path:map00500	map00500
Starch and sucrose metabolism	89	starch synthase	ec:2.4.1.21	2	7631_TGCAGAGTAAGATACCTGAAAACACATTACAAAATGCAAAATTTT_NODE_1_length_245_cov_6.253061, 2420_TGCAGCAAAGATGTTGAAGTGTTCACCGCCTATAGGATCATACAT_NODE_1_length_301_cov_7.970099	path:map00500	map00500
Starch and sucrose metabolism	89	1,4-alpha-glucan branching enzyme	ec:2.4.1.18	1	25177_TGCAGTTGGGTCTTTTTCCTTCCAGTCTCAAGCACCTTGATTCAC_NODE_1_length_345_cov_8.701449	path:map00500	map00500
Starch and sucrose metabolism	89	glucuronosyltransferase	ec:2.4.1.17	1	17212_TGCAGTTGAGCTAATCTCATCGGAACTTCCTTTCTGGTACAGGAA_NODE_1_length_370_cov_7.324324	path:map00500	map00500
Starch and sucrose metabolism	89	alpha,alpha-trehalose-phosphate synthase (UDP-forming)	ec:2.4.1.15	2	27465_TGCAGATATCACATGATGATCTTTGAAACTCGATAAACACCCCAC_NODE_1_length_372_cov_5.204301, 3090_TGCAGTCGAATGATGGGTCTTGATTATGAATCTAAACGAGGACAC_NODE_2_length_211_cov_6.767773	path:map00500	map00500
Starch and sucrose metabolism	89	sucrose-phosphate synthase	ec:2.4.1.14	3	39518_TGCAGCTCATGGGTTACCGATGGTTGCCACAAAAAATGGAGGTCC_NODE_1_length_331_cov_8.716012, 31618_TGCAGCGTATCCAGGAGAAGTAAGTATAATTATTTAAGCTTATAA_NODE_1_length_294_cov_6.285714, 10591_TGCAGTTAACAATTTTACAAACATATATCATCTTTTTGTGCACAT_NODE_1_length_387_cov_7.723514	path:map00500	map00500
Starch and sucrose metabolism	89	sucrose synthase	ec:2.4.1.13	4	37933_TGCAGATTCAGAGCCCCCACCACTCTTGGTTTATAAGTGGTGCCA_NODE_1_length_295_cov_6.159322, 32785_TGCAGTAATAGGCTCATCATCCGGATCAAAAATATATAACAAAGG_NODE_1_length_345_cov_6.333333, 31618_TGCAGCGTATCCAGGAGAAGTAAGTATAATTATTTAAGCTTATAA_NODE_1_length_294_cov_6.285714, 14699_TGCAGCTTCCATTCCAGGCATGTCTGAAAATTGAGAAATTTGGTG_NODE_1_length_450_cov_5.740000	path:map00500	map00500
Starch and sucrose metabolism	89	cellulose synthase (UDP-forming)	ec:2.4.1.12	6	38189_TGCAGTTGGGATGGATTTACGGGTCGATCACAGAGGATATTCTAA_NODE_1_length_226_cov_6.513274, 32203_TGCAGATAGGATGGATTTATGGTTCGGTTACTGAAGATATTCTTA_NODE_1_length_309_cov_7.669903, 25163_TGCAGTTGTTGAACTAAATTTATGCATTTCAAGTGCTTAATTTTC_NODE_1_length_433_cov_5.083141, 3833_TGCAGATCAGTAACCTTGCTAGTTTATGGTTTATATCCCTCTTTC_NODE_1_length_258_cov_5.740310, 3136_TGCAGAAGATGATGAAGATATATATGCCGATCTCCATGTTGTCAA_NODE_1_length…	path:map00500	map00500
Starch and sucrose metabolism	89	phosphoglucomutase	ec:5.4.2.2	1	19562_TGCAGGAGCTAATGAAATGATCAATTATCTTAGAGACTTGATTTC_NODE_1_length_279_cov_5.967742	path:map00500	map00500
Starch and sucrose metabolism	89	sucrose-phosphate phosphatase	ec:3.1.3.24	1	15119_TGCAGAGTAAGTTCAGGAAACTTGCTTGCTTCCTCTGTGACTATC_NODE_1_length_309_cov_6.938511	path:map00500	map00500
Starch and sucrose metabolism	89	trehalose-phosphatase	ec:3.1.3.12	2	29941_TGCAGATTTGCAGATTCTAGCTGTTTCAGCACTGGAACATACGAA_NODE_1_length_409_cov_7.337409, 3090_TGCAGTCGAATGATGGGTCTTGATTATGAATCTAAACGAGGACAC_NODE_2_length_211_cov_6.767773	path:map00500	map00500
Starch and sucrose metabolism	89	1,4-beta-D-xylan synthase	ec:2.4.2.24	2	41983_TGCAGATTGTAATGCATACATAATGGTTAAGGTTCCAAAAGAAAA_NODE_1_length_361_cov_8.360111, 9863_TGCAGTTTTCCTCCCTGTGGCATTTGGTGGTGATGGTCTTTCACG_NODE_1_length_203_cov_8.216749	path:map00500	map00500
Starch and sucrose metabolism	89	UTP---glucose-1-phosphate uridylyltransferase	ec:2.7.7.9	2	43621_TGCAGCAATGCAATAACCCAAACCAACTCCCATTGTTCCCCATGT_NODE_1_length_383_cov_7.736292, 3562_TGCAGCATTAGGAGTTAGTGCCACTAAAGAGTACCATGTTAATTC_NODE_1_length_243_cov_7.901235	path:map00500	map00500
Starch and sucrose metabolism	89	UDP-glucose 6-dehydrogenase	ec:1.1.1.22	5	40857_TGCAGCCCATGAGCCCAAGCTCGGTCAAACAAGTGAGCGTGGTCT_NODE_1_length_301_cov_7.106312, 37443_TGCAGAGCTCTCGAAACTTGCTGCAAATGCTTTCTTGGCTCAAAG_NODE_1_length_214_cov_7.724299, 29963_TGCAGATCTAACATACTGGGAAAGTGCTGCTCGTATGATCGCTGA_NODE_1_length_288_cov_6.534722, 9690_TGCAGACCACAAATTGGTTGTGATGATATTTTCTTCAGGGACCCA_NODE_1_length_353_cov_6.521246, 8813_TGCAGGTGCAACGGGTGGTCCCAGTCGAACTTGTTCATCGACAAG_NODE_1_length…	path:map00500	map00500
Starch and sucrose metabolism	89	glucose-6-phosphate isomerase	ec:5.3.1.9	1	20106_TGCAGATTTACTAGCCTCTGGATCTGTAAGTTCACAACACGAATA_NODE_1_length_301_cov_7.734219	path:map00500	map00500
Ether lipid metabolism	12	phosphatidate phosphatase	ec:3.1.3.4	2	42243_TGCAGATAGCAAAATGTGGCAACAGTGAGACCTGGAGAATAACAA_NODE_1_length_290_cov_5.337931, 29938_TGCAGGGGAAACAAGACCCCCGGCTAGTGAGAAGTGTGTGAAACA_NODE_1_length_294_cov_5.010204	path:map00565	map00565
Ether lipid metabolism	12	phospholipase D	ec:3.1.4.4	10	36734_TGCAGAATAATGAACCTGAACATGCCAGTTTTCGGGATCCTCCTC_NODE_1_length_349_cov_6.220630, 35707_TGCAGCTGAGTGTGGGCTCGAGACCTCAACTTTATCGGCTAAACG_NODE_1_length_296_cov_6.442567, 35573_TGCAGTTCTTGATCATCATTTGGAACCCTCGACGAAGGGCAGAGT_NODE_1_length_202_cov_7.509901, 9896_TGCAGCACAGTTGGTCGCTAATGCTGTAGTTAAGGGTACTTTCCC_NODE_1_length_303_cov_9.135314, 9047_TGCAGTGTCACCTTTGTTGAGCTGGTCTTTATCATCTTCCATTAT_NODE_1_length…	path:map00565	map00565
Glycerophospholipid metabolism	35	phosphatidate phosphatase	ec:3.1.3.4	2	42243_TGCAGATAGCAAAATGTGGCAACAGTGAGACCTGGAGAATAACAA_NODE_1_length_290_cov_5.337931, 29938_TGCAGGGGAAACAAGACCCCCGGCTAGTGAGAAGTGTGTGAAACA_NODE_1_length_294_cov_5.010204	path:map00564	map00564
Glycerophospholipid metabolism	35	glycerol-3-phosphate dehydrogenase (NAD+)	ec:1.1.1.8	6	43415_TGCAGGTTGGCAAATCTGAGGCTGGGAATCAACATGCCAGCACGA_NODE_1_length_335_cov_8.274627, 38401_TGCAGAAAATTAGAAATCCAAGATTAATTATTGCATTCTAACAGA_NODE_1_length_323_cov_7.352941, 29862_TGCAGTCTAATTAGTGCTCTATGTTATGAATATAATGAAGATGGG_NODE_1_length_436_cov_8.802752, 14511_TGCAGGTTTAAATATATGACCTAGAACAGCTCTAGTCGTCCAACT_NODE_1_length_304_cov_6.697369, 1600_TGCAGCTTTTAAGGTACAAATTTTCTAGATATCAAACACAAGCAG_NODE_1_lengt…	path:map00564	map00564
Glycerophospholipid metabolism	35	diacylglycerol kinase	ec:2.7.1.107	6	42686_TGCAGACTGCAAGAGAGAGATAGCTGAGGCCTCACAAAAATGGGG_NODE_2_length_235_cov_7.587234, 12205_TGCAGGATTCTCCCTTCAACGATTCCTAGGTTCTGTTTTCGTATC_NODE_1_length_424_cov_7.153302, 6187_TGCAGTGTTATAAAAGATGAGTTTTTTACTTTAATTTTCTTTTTG_NODE_1_length_244_cov_5.762295, 39047_TGCAGCCACTGTGAAGAGCCCTGTAGTGCCTCTTTTCTCGGGGGA_NODE_1_length_215_cov_8.051163, 22113_TGCAGCATGTTCCATGTGTTGCAACATAGTGCAGAGGCCTCCTTG_NODE_1_lengt…	path:map00564	map00564
Glycerophospholipid metabolism	35	phosphatidylcholine---sterol O-acyltransferase	ec:2.3.1.43	2	37407_TGCAGTTATTCCTTACCTTGGGACCATGTTGGTTATTGGAAAGTT_NODE_1_length_209_cov_9.320574, 21671_TGCAGATGCTGTTCAAAGTTGGGTGCTTAAGCACTTTGACTTCTA_NODE_1_length_334_cov_7.574850	path:map00564	map00564
Glycerophospholipid metabolism	35	glycerol-3-phosphate dehydrogenase [NAD(P)+]	ec:1.1.1.94	1	3811_TGCAGTTAATGAAATATTTGACCGTTTTTACCTTTAACTCATGAT_NODE_1_length_320_cov_5.915625	path:map00564	map00564
Glycerophospholipid metabolism	35	glycerol-3-phosphate O-acyltransferase	ec:2.3.1.15	3	43579_TGCAGTGGAAAAGAGCTACGAGTTACCAGATGGGCAGGTGATCAC_NODE_1_length_366_cov_8.428962, 42141_TGCAGCACAATTACACCAATACCCTGAAGAGTGTAAACCACTGTC_NODE_1_length_340_cov_5.882353, 3572_TGCAGAACTAGTCTTGGCCGTTTCTAGCTCCTGTTCAAAGTCAAG_NODE_1_length_364_cov_6.318681	path:map00564	map00564
Glycerophospholipid metabolism	35	glycerophosphodiester phosphodiesterase	ec:3.1.4.46	3	42364_TGCAGCAAGCATCGACATGATTGAGGAAGTGATCCAAGAGTATGA_NODE_1_length_333_cov_5.675676, 18770_TGCAGGTAACGAGTTAAGTGGCAAGGGGGTTGGTGCAATGGTGGA_NODE_1_length_349_cov_8.272206, 965_TGCAGGATTAAGACAATTAGAATCCAAAAAGGAATAAGAAAGGGA_NODE_1_length_277_cov_6.010830	path:map00564	map00564
Glycerophospholipid metabolism	35	phospholipase D	ec:3.1.4.4	10	36734_TGCAGAATAATGAACCTGAACATGCCAGTTTTCGGGATCCTCCTC_NODE_1_length_349_cov_6.220630, 35707_TGCAGCTGAGTGTGGGCTCGAGACCTCAACTTTATCGGCTAAACG_NODE_1_length_296_cov_6.442567, 35573_TGCAGTTCTTGATCATCATTTGGAACCCTCGACGAAGGGCAGAGT_NODE_1_length_202_cov_7.509901, 9896_TGCAGCACAGTTGGTCGCTAATGCTGTAGTTAAGGGTACTTTCCC_NODE_1_length_303_cov_9.135314, 9047_TGCAGTGTCACCTTTGTTGAGCTGGTCTTTATCATCTTCCATTAT_NODE_1_length…	path:map00564	map00564
Glycerophospholipid metabolism	35	phosphatidate cytidylyltransferase	ec:2.7.7.41	3	35683_TGCAGGCAATCAAGATCTCACACATTTATGACCAAATTGCAGCAA_NODE_1_length_311_cov_8.282958, 25897_TGCAGATTTCTCGTACAACAACTTCTCGGGTTCGATACCTGAAAC_NODE_1_length_293_cov_10.344710, 20497_TGCAGCTCCAGTAAATTTAACTCCGGCAAGTACATGAGTCCTGCC_NODE_1_length_240_cov_7.570833	path:map00564	map00564
Synthesis and degradation of ketone bodies	3	acetyl-CoA C-acetyltransferase	ec:2.3.1.9	1	15586_TGCAGTTGCCACAAGAAAGAATAAGATTTGAAAACAGGAGGATAT_NODE_1_length_266_cov_5.000000	path:map00072	map00072
Synthesis and degradation of ketone bodies	3	hydroxymethylglutaryl-CoA lyase	ec:4.1.3.4	1	20759_TGCAGCTACATCAGCTACTGCCTGAAGACCTGAGGAACACTGTCT_NODE_1_length_431_cov_6.009281	path:map00072	map00072
Synthesis and degradation of ketone bodies	3	hydroxymethylglutaryl-CoA synthase	ec:2.3.3.10	1	142_TGCAGTTCCACCATAGCAAGCATTTGTTGAATCAACACCTTCAAT_NODE_1_length_316_cov_8.664557	path:map00072	map00072
Inositol phosphate metabolism	35	inositol-polyphosphate 5-phosphatase	ec:3.1.3.56	1	27803_TGCAGCTAAGAAAAGGGTGTGCATTTGACGGGTGGACAGAAGGCA_NODE_1_length_408_cov_7.313725	path:map00562	map00562
Inositol phosphate metabolism	35	phosphoinositide 5-phosphatase	ec:3.1.3.36	4	44951_TGCAGCAATACTACTATCAGCATCCACTTTGGGATCATCTGTCAA_NODE_1_length_289_cov_7.640139, 27035_TGCAGCTTTTGCATTTTCAGTTATATATTTTTAAGCATTCAATTG_NODE_1_length_264_cov_5.409091, 20402_TGCAGCCCACAACACTGTATGAACACTTGTGAAATTGCCGGCTAA_NODE_1_length_271_cov_6.557196, 19247_TGCAGAACCACCATATTGTAGTGCTAGAGTGTCACCCATTTTTTC_NODE_1_length_362_cov_6.511050	path:map00562	map00562
Inositol phosphate metabolism	35	methylmalonate-semialdehyde dehydrogenase (acylating)	ec:1.2.1.27	1	26924_TGCAGCCAAACAGGCTTTTCCATCGTGGCGAAATACACCGATTAC_NODE_1_length_306_cov_9.382353	path:map00562	map00562
Inositol phosphate metabolism	35	phosphoinositide phospholipase C	ec:3.1.4.11	6	40587_TGCAGCAACAAAACTTGACTATTAACATATCCTACCATTCTTCTT_NODE_1_length_299_cov_5.204013, 33751_TGCAGATGTAGTGCTCTTTCTGCATTTATGCAAGAACTGTGATTT_NODE_1_length_318_cov_5.418239, 28595_TGCAGCTTTAGCCTGAAGATTTCGTGTAAGATGATCCTCTAAGGT_NODE_1_length_408_cov_6.384804, 17494_TGCAGACAAGTAACACATGTAACTCAGTACACAAACAAGCATCTT_NODE_1_length_219_cov_5.401826, 16349_TGCAGAAAGTTCTCTTTGGGCACTACTTAGCATGCGTGCTTTGCT_NODE_1_leng…	path:map00562	map00562
Inositol phosphate metabolism	35	1-phosphatidylinositol-3-phosphate 5-kinase	ec:2.7.1.150	5	10759_TGCAGCAACAGCCCAAGAGGTACTTATTAGCATTTATCCTTCTAT_NODE_1_length_294_cov_5.972789, 10057_TGCAGTACAAGGTGGAATCTTGAGCGGTGAGGGCGGAGATGAAAC_NODE_1_length_382_cov_8.651833, 8003_TGCAGCAGCTAAAATGTTGTGGTGTTTTAGAAGTTGTTCGAATAT_NODE_1_length_327_cov_5.611621, 7896_TGCAGTACAAGGAGGTATTTTGAGCGGAGAGGGTGGTGATGAAAC_NODE_1_length_341_cov_6.237536, 7054_TGCAGATGCTAAAATAATACCAGCTTGTAACACAACCGCTGCGCC_NODE_1_length_…	path:map00562	map00562
Inositol phosphate metabolism	35	triose-phosphate isomerase	ec:5.3.1.1	5	40736_TGCAGTCTCTTAAAAGTCTCTTGTTTCTTATCCTCCACAATATCA_NODE_1_length_215_cov_5.446512, 22230_TGCAGGCATGGACTTAGTACAGCAATTTCCATATATCATCTTTCT_NODE_1_length_309_cov_10.126214, 20383_TGCAGATGACCTGATCATGGATCCTGTATCATCTGAAATGGTTTT_NODE_1_length_335_cov_5.582089, 12472_TGCAGCTCGGCAAAAAGAGATTTCACCAGATCTGCCTGCTGAATC_NODE_1_length_397_cov_5.964736, 7668_TGCAGTCCAGAAAATCTGTATCAGAAACCATGGGTGCCTTGAGTG_NODE_1_leng…	path:map00562	map00562
Inositol phosphate metabolism	35	1-phosphatidylinositol-4-phosphate 5-kinase	ec:2.7.1.68	7	43415_TGCAGGTTGGCAAATCTGAGGCTGGGAATCAACATGCCAGCACGA_NODE_1_length_335_cov_8.274627, 41694_TGCAGTTCCATGCTCTTCTAGAAACCTTTCAACATGGAACATATC_NODE_1_length_383_cov_6.378590, 35372_TGCAGGTCTGACAACAACCCTCTTTTTCTCAAAGCCTTAAGGTAT_NODE_1_length_249_cov_5.718875, 31088_TGCAGATTATATGCTAGCAATATGTGGAGATGATGCTCTTCGAGA_NODE_1_length_242_cov_5.921488, 25075_TGCAGGATAGAATGTGCCTTGTCCATCCTTGAGGCCCTTGGTCCA_NODE_1_leng…	path:map00562	map00562
Inositol phosphate metabolism	35	1-phosphatidylinositol 4-kinase	ec:2.7.1.67	4	25554_TGCAGAGAGAGGAATGAATTGGGTTTCTTAGACGACATCTACAAG_NODE_1_length_300_cov_5.766667, 17301_TGCAGATATTGTATCAGATCATAACCAGCAGTTGACCATTTGTCG_NODE_1_length_200_cov_7.075000, 15496_TGCAGTCAACACTACTCTTACCCATTCTGTATCACTGCCATCTGC_NODE_1_length_301_cov_7.265781, 4789_TGCAGCAACATGCACATTGATCTCAGTGAGTGACTACAAACACAT_NODE_1_length_230_cov_5.847826	path:map00562	map00562
Inositol phosphate metabolism	35	phosphatidylinositol 3-kinase	ec:2.7.1.137	1	33726_TGCAGTTTTGAACATCGAGTTGTTCTACAGGTGTGTTTTATCAAT_NODE_1_length_326_cov_6.530675	path:map00562	map00562
Inositol phosphate metabolism	35	inositol-trisphosphate 3-kinase	ec:2.7.1.127	1	39611_TGCAGATGGATTAGAGGAAATAAATTTCCTAAGAAGTAGTTTAAC_NODE_1_length_301_cov_7.750831	path:map00562	map00562
Fatty acid metabolism	6	alcohol dehydrogenase	ec:1.1.1.1	1	33965_TGCAGAATAAACATAGAACCTCATGAGATACATACGAAAGAACGG_NODE_1_length_268_cov_9.436567	path:map00071	map00071
Fatty acid metabolism	6	acyl-CoA dehydrogenase	ec:1.3.99.3	1	36335_TGCAGTACATGCATGCGCCTCGGGCAAGGTTGAGAAGTCGTTAGC_NODE_1_length_295_cov_6.613559	path:map00071	map00071
Fatty acid metabolism	6	acyl-CoA oxidase	ec:1.3.3.6	1	36335_TGCAGTACATGCATGCGCCTCGGGCAAGGTTGAGAAGTCGTTAGC_NODE_1_length_295_cov_6.613559	path:map00071	map00071
Fatty acid metabolism	6	acetyl-CoA C-acetyltransferase	ec:2.3.1.9	1	15586_TGCAGTTGCCACAAGAAAGAATAAGATTTGAAAACAGGAGGATAT_NODE_1_length_266_cov_5.000000	path:map00071	map00071
Fatty acid metabolism	6	long-chain-fatty-acid---CoA ligase	ec:6.2.1.3	1	13585_TGCAGCCCATGCTTTAAGCACATCCTGGTCCAATGAGACAATGGC_NODE_1_length_207_cov_5.275362	path:map00071	map00071
Fatty acid metabolism	6	acetyl-CoA C-acyltransferase	ec:2.3.1.16	1	20759_TGCAGCTACATCAGCTACTGCCTGAAGACCTGAGGAACACTGTCT_NODE_1_length_431_cov_6.009281	path:map00071	map00071
Fatty acid metabolism	6	aldehyde dehydrogenase (NAD+)	ec:1.2.1.3	1	3898_TGCAGCTTCCAATGCAAGTCTTGGTTTATAGAACTCAATGACTCT_NODE_1_length_378_cov_8.375662	path:map00071	map00071
Glycerolipid metabolism	31	phosphatidate phosphatase	ec:3.1.3.4	2	42243_TGCAGATAGCAAAATGTGGCAACAGTGAGACCTGGAGAATAACAA_NODE_1_length_290_cov_5.337931, 29938_TGCAGGGGAAACAAGACCCCCGGCTAGTGAGAAGTGTGTGAAACA_NODE_1_length_294_cov_5.010204	path:map00561	map00561
Glycerolipid metabolism	31	diacylglycerol kinase	ec:2.7.1.107	6	42686_TGCAGACTGCAAGAGAGAGATAGCTGAGGCCTCACAAAAATGGGG_NODE_2_length_235_cov_7.587234, 12205_TGCAGGATTCTCCCTTCAACGATTCCTAGGTTCTGTTTTCGTATC_NODE_1_length_424_cov_7.153302, 6187_TGCAGTGTTATAAAAGATGAGTTTTTTACTTTAATTTTCTTTTTG_NODE_1_length_244_cov_5.762295, 39047_TGCAGCCACTGTGAAGAGCCCTGTAGTGCCTCTTTTCTCGGGGGA_NODE_1_length_215_cov_8.051163, 22113_TGCAGCATGTTCCATGTGTTGCAACATAGTGCAGAGGCCTCCTTG_NODE_1_lengt…	path:map00561	map00561
Glycerolipid metabolism	31	monogalactosyldiacylglycerol synthase	ec:2.4.1.46	1	11990_TGCAGGAAGTTGGGAATGTACCATATGTGGTGGAAAACGGATGTG_NODE_1_length_362_cov_7.389503	path:map00561	map00561
Glycerolipid metabolism	31	triacylglycerol lipase	ec:3.1.1.3	14	44772_TGCAGCAAACACCAAAAGTTCAAACCTTTAACATTCATATGTCAC_NODE_1_length_356_cov_5.994382, 38805_TGCAGGCCATGATAGTGAGACATGGGGTGTTGCCGCGGCTGAAGA_NODE_1_length_309_cov_8.530745, 33182_TGCAGGTTATGCCAATCGCCGGTGTTCGTCGATTTCTTCAAGCTC_NODE_1_length_311_cov_10.858521, 32166_TGCAGAAAATCGCCGTCGGTAATCGTGATGTGGTCACTTCTTGTA_NODE_1_length_214_cov_8.556075, 29679_TGCAGTCGTTTTTTAGAAAGTTTCACCCTGAATACTTTGGAGCAT_NODE_1_len…	path:map00561	map00561
Glycerolipid metabolism	31	digalactosyldiacylglycerol synthase	ec:2.4.1.241	1	41378_TGCAGGAGAGTCAGCCATTGTTGAAGGTGATAACATAAATGATGA_NODE_1_length_270_cov_6.448148	path:map00561	map00561
Glycerolipid metabolism	31	diacylglycerol O-acyltransferase	ec:2.3.1.20	2	36556_TGCAGTTCCTACTTCTGTTTTTCATTTGCTTTTAAGAGGCAAAGA_NODE_1_length_330_cov_5.318182, 35387_TGCAGTTTGATTGTTGATGAATATTTCAAATACCCTTTGGTTAAT_NODE_1_length_369_cov_5.720867	path:map00561	map00561
Glycerolipid metabolism	31	glycerol-3-phosphate O-acyltransferase	ec:2.3.1.15	3	43579_TGCAGTGGAAAAGAGCTACGAGTTACCAGATGGGCAGGTGATCAC_NODE_1_length_366_cov_8.428962, 42141_TGCAGCACAATTACACCAATACCCTGAAGAGTGTAAACCACTGTC_NODE_1_length_340_cov_5.882353, 3572_TGCAGAACTAGTCTTGGCCGTTTCTAGCTCCTGTTCAAAGTCAAG_NODE_1_length_364_cov_6.318681	path:map00561	map00561
Glycerolipid metabolism	31	aldehyde reductase	ec:1.1.1.21	1	17620_TGCAGGGATAATTTTGGCGAATTTGAGCAGCTCTTTCATTTGTTG_NODE_1_length_215_cov_7.562791	path:map00561	map00561
Glycerolipid metabolism	31	aldehyde dehydrogenase (NAD+)	ec:1.2.1.3	1	3898_TGCAGCTTCCAATGCAAGTCTTGGTTTATAGAACTCAATGACTCT_NODE_1_length_378_cov_8.375662	path:map00561	map00561
Novobiocin biosynthesis	1	aspartate transaminase	ec:2.6.1.1	1	5163_TGCAGAATACAGAGAGAGAGAGAGCGACAGCATCGTGAATCCTTG_NODE_1_length_248_cov_6.516129	path:map00401	map00401
Phenylalanine, tyrosine and tryptophan biosynthesis	22	aspartate transaminase	ec:2.6.1.1	1	5163_TGCAGAATACAGAGAGAGAGAGAGCGACAGCATCGTGAATCCTTG_NODE_1_length_248_cov_6.516129	path:map00400	map00400
Phenylalanine, tyrosine and tryptophan biosynthesis	22	tryptophan synthase	ec:4.2.1.20	1	45251_TGCAGCCTCTACTCCGATCATTCTAACATCTTTGTCATCAACGAA_NODE_1_length_356_cov_7.738764	path:map00400	map00400
Phenylalanine, tyrosine and tryptophan biosynthesis	22	3-dehydroquinate dehydratase	ec:4.2.1.10	2	32436_TGCAGGTACCATTGATTGCATACTCAACAGGGGAGAGGGGGCTTA_NODE_1_length_305_cov_9.800000, 17646_TGCAGTAATAAAAGCCAGAGGAAAAGGGAAACTCTAAGATTCTAT_NODE_1_length_334_cov_6.239521	path:map00400	map00400
Phenylalanine, tyrosine and tryptophan biosynthesis	22	3-dehydroquinate synthase	ec:4.2.3.4	1	21793_TGCAGGAAGGGGTTTATGTTGTCGATGAACCATCTGAAAAACATG_NODE_1_length_391_cov_7.843990	path:map00400	map00400
Phenylalanine, tyrosine and tryptophan biosynthesis	22	indole-3-glycerol-phosphate synthase	ec:4.1.1.48	2	33062_TGCAGAACTTTCACGATTTCTATTGAAACGTATAAAGAAATTGGT_NODE_1_length_264_cov_5.977273, 8822_TGCAGACGATCTTCATTAACAACGACATTCATATGTACTATGAAG_NODE_1_length_338_cov_6.911242	path:map00400	map00400
Phenylalanine, tyrosine and tryptophan biosynthesis	22	shikimate dehydrogenase	ec:1.1.1.25	3	39677_TGCAGATTGAGAGAAACGATCTAATCAATTCATATTCCAATCTAC_NODE_1_length_293_cov_5.576792, 32436_TGCAGGTACCATTGATTGCATACTCAACAGGGGAGAGGGGGCTTA_NODE_1_length_305_cov_9.800000, 17646_TGCAGTAATAAAAGCCAGAGGAAAAGGGAAACTCTAAGATTCTAT_NODE_1_length_334_cov_6.239521	path:map00400	map00400
Phenylalanine, tyrosine and tryptophan biosynthesis	22	shikimate kinase	ec:2.7.1.71	13	45774_TGCAGCAGCCAACTCCGAGAGATAACCGTTTGACCTACTCAGCCT_NODE_1_length_241_cov_10.717842, 41171_TGCAGATGGACTTTTCCTTTCTGGGTTTGCAGTCTCTATCGACGA_NODE_1_length_271_cov_6.335793, 40045_TGCAGGTTAAGCTAAATGGAGTTGCAACCATCATTGGAAAGATAG_NODE_1_length_413_cov_8.428572, 30092_TGCAGACAGAAGATCTCAATATATGAGCTCCTTGTCGGTGATATT_NODE_1_length_420_cov_7.009524, 25999_TGCAGCAAGCCATCATCGTTACCGGAAGACGAGGAGGAGGAGGGT_NODE_1_len…	path:map00400	map00400
Phenylalanine, tyrosine and tryptophan biosynthesis	22	anthranilate synthase	ec:4.1.3.27	1	42470_TGCAGCTCCTTTCCAGTGCACATTCATGTCGTTATCCGCCACTCT_NODE_1_length_376_cov_5.765957	path:map00400	map00400
Biosynthesis of plant hormones	107	mevalonate kinase	ec:2.7.1.36	1	16392_TGCAGCATTCTGTGTCTCACTCTCTGGCGCCTTGCTTGCTTTATC_NODE_1_length_278_cov_7.021583	path:map01070	map01070
Biosynthesis of plant hormones	107	homoserine dehydrogenase	ec:1.1.1.3	1	45153_TGCAGAGGATGCTGGAGAAGTGAGTAGCTTTTACTTGTGTTATTA_NODE_1_length_273_cov_7.340659	path:map01070	map01070
Biosynthesis of plant hormones	107	aconitate hydratase	ec:4.2.1.3	2	34144_TGCAGGTGAAATGTGATCTGTTGTGATACTGTCACCAAAGTTCAG_NODE_1_length_241_cov_8.970954, 694_TGCAGGAAGCATCCACAAGGACAGCCCGGCTGCAAAGTTCCTTCT_NODE_1_length_336_cov_6.130952	path:map01070	map01070
Biosynthesis of plant hormones	107	6-phosphofructokinase	ec:2.7.1.11	1	32950_TGCAGATGAAATTGCAAAACTTTTCCCGTCCCTGTTTGGACAACC_NODE_1_length_389_cov_7.056555	path:map01070	map01070
Biosynthesis of plant hormones	107	pyruvate dehydrogenase (acetyl-transferring)	ec:1.2.4.1	2	45098_TGCAGGACAGATTAATGTACCCATCGTTTTCAGAGGACCAAATGG_NODE_1_length_221_cov_6.945701, 11520_TGCAGGCCAGATTAATGTACCCATCGTTTTCAGAGGACCAAATGG_NODE_1_length_274_cov_5.240876	path:map01070	map01070
Biosynthesis of plant hormones	107	hexokinase	ec:2.7.1.1	1	1986_TGCAGTGGTGATTGGAACTGGTACCAATGCCTGCTATTTGGAGCG_NODE_1_length_371_cov_8.716981	path:map01070	map01070
Biosynthesis of plant hormones	107	cycloartenol synthase	ec:5.4.99.8	1	38520_TGCAGTTGAGAAAGGCCAAGCACCTTTTGAAATATGACGATACCA_NODE_1_length_245_cov_9.048980	path:map01070	map01070
Biosynthesis of plant hormones	107	lathosterol oxidase	ec:1.14.21.6	1	3069_TGCAGGCAGTGCCTCATGTGATCGCTCTTTTCCTAGTGCCCACAC_NODE_1_length_322_cov_8.944099	path:map01070	map01070
Biosynthesis of plant hormones	107	1-aminocyclopropane-1-carboxylate synthase	ec:4.4.1.14	3	33010_TGCAGCCACCAAAATGTCGAGTTTTGGGCTCATTTCATCTCAAAC_NODE_1_length_283_cov_7.833922, 27040_TGCAGTAGATGCTGAAGCTAATCTTCTCAAGTCTTTTAGACTTAG_NODE_1_length_372_cov_5.838710, 26385_TGCAGTTTTCCATAGCAGATTTTGAAGGTTTATACAACTCAAATA_NODE_1_length_268_cov_8.787313	path:map01070	map01070
Biosynthesis of plant hormones	107	amidase	ec:3.5.1.4	5	45196_TGCAGTCTATTGCCAAACCTCAGGAAACAACAACGAATCCAGAAG_NODE_1_length_228_cov_12.245614, 31327_TGCAGTCGTGTTAAGCTTATCCTTGGTTGCAATGTTATCCTTGAG_NODE_1_length_394_cov_6.571066, 26339_TGCAGCAGAGATCCATGCATAGTCTGGAGCGTATCTAGTAGAAAC_NODE_1_length_299_cov_6.354515, 22154_TGCAGGTTTTCTGGAATCTTTATGGCGTGATATAGACATGAACCG_NODE_1_length_355_cov_5.769014, 11044_TGCAGTCGTGTTAAGCTTATCTTTGGTAGCAATGTTATCCTTGAG_NODE_1_len…	path:map01070	map01070
Biosynthesis of plant hormones	107	cystathionine gamma-synthase	ec:2.5.1.48	2	42259_TGCAGCCGAAACCATGGAGAATGTTGCAATGAAGAGGCCGACACC_NODE_1_length_366_cov_6.953552, 10457_TGCAGTCGGTCTAATCGAATTCTTCTATAAACAATCATTGGAAGG_NODE_1_length_342_cov_9.122807	path:map01070	map01070
Biosynthesis of plant hormones	107	aspartate transaminase	ec:2.6.1.1	1	5163_TGCAGAATACAGAGAGAGAGAGAGCGACAGCATCGTGAATCCTTG_NODE_1_length_248_cov_6.516129	path:map01070	map01070
Biosynthesis of plant hormones	107	squalene monooxygenase	ec:1.14.99.7	3	33661_TGCAGCCGGCCCATTCCACCATACTCCCTTCGTCCCAAATAAATG_NODE_1_length_337_cov_5.175074, 33642_TGCAGGTTGATGTTCCCTCCTGCTTTGTGGGTCTGGTTTTGGAGA_NODE_1_length_383_cov_9.078329, 19794_TGCAGTCCACCTCTTTGTGTATACTGATATTTTTTTTTGTTGAAT_NODE_1_length_232_cov_5.176724	path:map01070	map01070
Biosynthesis of plant hormones	107	adenylate dimethylallyltransferase	ec:2.5.1.27	1	43013_TGCAGATACGTCAATACCTTCGTTTATATGCTTGCTCTGGTGTTC_NODE_1_length_357_cov_8.145658	path:map01070	map01070
Biosynthesis of plant hormones	107	methionine adenosyltransferase	ec:2.5.1.6	1	8381_TGCAGTCACAATCTCTGTTGAGTAGTTAGAATCTCATTCATAAAC_NODE_1_length_325_cov_6.264616	path:map01070	map01070
Biosynthesis of plant hormones	107	dimethylallyltranstransferase	ec:2.5.1.1	1	22382_TGCAGCAAAAGCCATAGTTCTGTAAAAGGAAAAAGAAACAATCTA_NODE_1_length_431_cov_6.016241	path:map01070	map01070
Biosynthesis of plant hormones	107	isopentenyl-diphosphate Delta-isomerase	ec:5.3.3.2	1	41726_TGCAGGTTACATCTTCACCGCATTAATGGGTGCACAAAATCAGAT_NODE_1_length_361_cov_5.252078	path:map01070	map01070
Biosynthesis of plant hormones	107	acyl-CoA oxidase	ec:1.3.3.6	1	36335_TGCAGTACATGCATGCGCCTCGGGCAAGGTTGAGAAGTCGTTAGC_NODE_1_length_295_cov_6.613559	path:map01070	map01070
Biosynthesis of plant hormones	107	12-oxophytodienoate reductase	ec:1.3.1.42	3	43569_TGCAGCCCTTTGATGAGAACAAGTTCAACTTTACCAAAGTTGGAC_NODE_1_length_278_cov_5.287770, 39053_TGCAGACCACTATAACATTGTGATGTGCGATTTGTAGCCATAACT_NODE_2_length_243_cov_7.320988, 25339_TGCAGCCATTGGTCCAGACCGAGTTGGTGTTAGAATCTCGCCAGC_NODE_2_length_263_cov_5.551331	path:map01070	map01070
Biosynthesis of plant hormones	107	tryptophan synthase	ec:4.2.1.20	1	45251_TGCAGCCTCTACTCCGATCATTCTAACATCTTTGTCATCAACGAA_NODE_1_length_356_cov_7.738764	path:map01070	map01070
Biosynthesis of plant hormones	107	ent-kaurene oxidase	ec:1.14.13.78	1	37945_TGCAGCTCTTACACTCTTAACTCTCCTCTGTTTATGCAACGAGTA_NODE_2_length_254_cov_5.657480	path:map01070	map01070
Biosynthesis of plant hormones	107	phosphopyruvate hydratase	ec:4.2.1.11	1	20955_TGCAGACACTTTAAACATGAATCTATTATGCAAACCATCTAATTA_NODE_1_length_208_cov_10.000000	path:map01070	map01070
Biosynthesis of plant hormones	107	3-dehydroquinate dehydratase	ec:4.2.1.10	2	32436_TGCAGGTACCATTGATTGCATACTCAACAGGGGAGAGGGGGCTTA_NODE_1_length_305_cov_9.800000, 17646_TGCAGTAATAAAAGCCAGAGGAAAAGGGAAACTCTAAGATTCTAT_NODE_1_length_334_cov_6.239521	path:map01070	map01070
Biosynthesis of plant hormones	107	succinate---CoA ligase (ADP-forming)	ec:6.2.1.5	1	6683_TGCAGCAGCAATCATGGAGGCAATGGACGCTGAACTGGATTTAGT_NODE_1_length_270_cov_6.470370	path:map01070	map01070
Biosynthesis of plant hormones	107	3-dehydroquinate synthase	ec:4.2.3.4	1	21793_TGCAGGAAGGGGTTTATGTTGTCGATGAACCATCTGAAAAACATG_NODE_1_length_391_cov_7.843990	path:map01070	map01070
Biosynthesis of plant hormones	107	sterol 14-demethylase	ec:1.14.13.70	1	29663_TGCAGATAAGCAAAGGGTTCACCAAGACATCCATGTCTGCCACCA_NODE_1_length_293_cov_9.133106	path:map01070	map01070
Biosynthesis of plant hormones	107	indole-3-glycerol-phosphate synthase	ec:4.1.1.48	2	33062_TGCAGAACTTTCACGATTTCTATTGAAACGTATAAAGAAATTGGT_NODE_1_length_264_cov_5.977273, 8822_TGCAGACGATCTTCATTAACAACGACATTCATATGTACTATGAAG_NODE_1_length_338_cov_6.911242	path:map01070	map01070
Biosynthesis of plant hormones	107	dihydrolipoyl dehydrogenase	ec:1.8.1.4	3	19488_TGCAGGTATAACAGCTGTACATTTCCGGCCATCAACCGGTCCATC_NODE_1_length_243_cov_10.123457, 15915_TGCAGCTAATATGTTGAAAAATGGAGATTTCGAAGAAGGTCCATT_NODE_1_length_226_cov_7.469027, 6789_TGCAGAATTTCAAAGTCGGATATGCAACCTCCTATTGATTTTACA_NODE_1_length_361_cov_5.927978	path:map01070	map01070
Biosynthesis of plant hormones	107	1-deoxy-D-xylulose-5-phosphate synthase	ec:2.2.1.7	2	43348_TGCAGGTTTAGCAACTGAAGGCCTGAAACCATTTTGTGCTATTTA_NODE_1_length_410_cov_6.131707, 29131_TGCAGCAGATCAAAATGAAAATTTCCATCATACTTACTCAAGATG_NODE_1_length_331_cov_6.694864	path:map01070	map01070
Biosynthesis of plant hormones	107	lipoxygenase	ec:1.13.11.12	1	19101_TGCAGGAACAAAGTTAGGTGATCGACGGTGAGATTTAGGCACTGG_NODE_1_length_265_cov_5.901887	path:map01070	map01070
Biosynthesis of plant hormones	107	acetyl-CoA C-acyltransferase	ec:2.3.1.16	1	20759_TGCAGCTACATCAGCTACTGCCTGAAGACCTGAGGAACACTGTCT_NODE_1_length_431_cov_6.009281	path:map01070	map01070
Biosynthesis of plant hormones	107	ATP phosphoribosyltransferase	ec:2.4.2.17	1	27496_TGCAGTCTAGTTCTAGAGTGAGGGAAAGACTCAAGAACTGCATCT_NODE_2_length_228_cov_5.807017	path:map01070	map01070
Biosynthesis of plant hormones	107	glyceraldehyde-3-phosphate dehydrogenase (NADP+) (phosphorylating)	ec:1.2.1.13	3	43510_TGCAGCTCGTGCACGTCTGAGATCACGGTGGCTGGCGTCAAGCAG_NODE_1_length_245_cov_10.273469, 27074_TGCAGGTGCAGTAACAGGCCCTGTTAAGGTAGAGACTGTTGCCAA_NODE_1_length_229_cov_6.231441, 14682_TGCAGACAATGAGCTAAAGGGTATCCTGTCGGTGTGCGACGAGCC_NODE_1_length_226_cov_11.305309	path:map01070	map01070
Biosynthesis of plant hormones	107	glyceraldehyde-3-phosphate dehydrogenase (phosphorylating)	ec:1.2.1.12	5	43510_TGCAGCTCGTGCACGTCTGAGATCACGGTGGCTGGCGTCAAGCAG_NODE_1_length_245_cov_10.273469, 29981_TGCAGGGGGAAAACAAGCGACAATGAGAGAGAGAAAATTCATCTC_NODE_1_length_231_cov_5.337662, 27074_TGCAGGTGCAGTAACAGGCCCTGTTAAGGTAGAGACTGTTGCCAA_NODE_1_length_229_cov_6.231441, 18028_TGCAGTTGTTCTAAACCGCTCTTTGATGTGCGTTGTGGGCAGCTT_NODE_1_length_304_cov_5.631579, 14682_TGCAGACAATGAGCTAAAGGGTATCCTGTCGGTGTGCGACGAGCC_NODE_1_len…	path:map01070	map01070
Biosynthesis of plant hormones	107	aspartate-semialdehyde dehydrogenase	ec:1.2.1.11	1	45637_TGCAGTTCAAGCTCTTCCATGGCCGCAGCACCAGCCCCACTAGCT_NODE_1_length_202_cov_8.301980	path:map01070	map01070
Biosynthesis of plant hormones	107	glucose-6-phosphate dehydrogenase	ec:1.1.1.49	1	39683_TGCAGCCAATGACTTGAAAAGTGAACATCGTTGGTTTCAAAACAC_NODE_1_length_304_cov_7.891448	path:map01070	map01070
Biosynthesis of plant hormones	107	phosphogluconate dehydrogenase (decarboxylating)	ec:1.1.1.44	5	40022_TGCAGATTTTGGAGGCATAAAGGGCTTGCCTAACGTCATCAATCA_NODE_1_length_335_cov_7.394030, 28226_TGCAGTTATGCGCAGGGAATGAACTTGATACGTGCTAAGAGTGTA_NODE_1_length_315_cov_10.698413, 27400_TGCAGCCGCCAGAACTTCGGCGGCAGCCACCCTCTCATCCTTTAA_NODE_1_length_290_cov_5.948276, 22856_TGCAGGGATGAAGGAGGAGGTGGGAACCATCAGGAGTGGGATTGA_NODE_1_length_380_cov_6.357895, 19247_TGCAGAACCACCATATTGTAGTGCTAGAGTGTCACCCATTTTTTC_NODE_1_len…	path:map01070	map01070
Biosynthesis of plant hormones	107	isocitrate dehydrogenase (NADP+)	ec:1.1.1.42	1	45875_TGCAGGCACCGTTTTTAGAGAACCAATTCTTTGCAAAAACATCCC_NODE_1_length_304_cov_6.907895	path:map01070	map01070
Biosynthesis of plant hormones	107	isocitrate dehydrogenase (NAD+)	ec:1.1.1.41	1	3617_TGCAGATGTTCCAATTGAATGGGAAGAACATTTTGTCGGGACAGA_NODE_1_length_317_cov_7.249211	path:map01070	map01070
Biosynthesis of plant hormones	107	malate dehydrogenase	ec:1.1.1.37	1	37798_TGCAGTTGATGCAGCCGATGATCTTCCCCATTTTTTAATTAAAAC_NODE_1_length_250_cov_5.808000	path:map01070	map01070
Biosynthesis of plant hormones	107	hydroxymethylglutaryl-CoA reductase (NADPH)	ec:1.1.1.34	1	775_TGCAGCTCTTTTCGCGGTGGCAAACCTCACCACCGGAGCTCTAGT_NODE_1_length_256_cov_7.984375	path:map01070	map01070
Biosynthesis of plant hormones	107	sterol 24-C-methyltransferase	ec:2.1.1.41	1	13703_TGCAGAGGATCATATGCATCGGAGTGAAAATCCCGGTTTCCCCGC_NODE_1_length_374_cov_6.919786	path:map01070	map01070
Biosynthesis of plant hormones	107	fructose-bisphosphate aldolase	ec:4.1.2.13	7	39136_TGCAGGAGATACCGAGTTTGCTAAAGATGCTTCATTTGGATATAA_NODE_1_length_245_cov_7.759184, 33947_TGCAGAATAATCAACAAAACAAACAGTAGGAATAGTTATAAAGAA_NODE_1_length_277_cov_6.090253, 33280_TGCAGCAGTCTTCTGGTAGAGTGTTTCCTCGAAAAGAATGACTCC_NODE_1_length_246_cov_10.922764, 32387_TGCAGCTAAAGAACAACCCATAACAATTGGCAAAATTGATAACCA_NODE_1_length_232_cov_6.056035, 29437_TGCAGTTTGTTGGTGGGCTAGGTCTTCAATGGCAGGCATCTTTTG_NODE_1_len…	path:map01070	map01070
Biosynthesis of plant hormones	107	ent-kaurene synthase	ec:4.2.3.19	2	11422_TGCAGTCGATAATAACAGATCAAACCCTGATCAACAAGATATTCA_NODE_1_length_281_cov_5.234876, 9763_TGCAGATGGAACATAAATGTGGACGATGATTGTTGTTCAGAGGAA_NODE_1_length_367_cov_5.498638	path:map01070	map01070
Biosynthesis of plant hormones	107	shikimate dehydrogenase	ec:1.1.1.25	3	39677_TGCAGATTGAGAGAAACGATCTAATCAATTCATATTCCAATCTAC_NODE_1_length_293_cov_5.576792, 32436_TGCAGGTACCATTGATTGCATACTCAACAGGGGAGAGGGGGCTTA_NODE_1_length_305_cov_9.800000, 17646_TGCAGTAATAAAAGCCAGAGGAAAAGGGAAACTCTAAGATTCTAT_NODE_1_length_334_cov_6.239521	path:map01070	map01070
Biosynthesis of plant hormones	107	shikimate kinase	ec:2.7.1.71	13	45774_TGCAGCAGCCAACTCCGAGAGATAACCGTTTGACCTACTCAGCCT_NODE_1_length_241_cov_10.717842, 41171_TGCAGATGGACTTTTCCTTTCTGGGTTTGCAGTCTCTATCGACGA_NODE_1_length_271_cov_6.335793, 40045_TGCAGGTTAAGCTAAATGGAGTTGCAACCATCATTGGAAAGATAG_NODE_1_length_413_cov_8.428572, 30092_TGCAGACAGAAGATCTCAATATATGAGCTCCTTGTCGGTGATATT_NODE_1_length_420_cov_7.009524, 25999_TGCAGCAAGCCATCATCGTTACCGGAAGACGAGGAGGAGGAGGGT_NODE_1_len…	path:map01070	map01070
Biosynthesis of plant hormones	107	glucose-6-phosphate isomerase	ec:5.3.1.9	1	20106_TGCAGATTTACTAGCCTCTGGATCTGTAAGTTCACAACACGAATA_NODE_1_length_301_cov_7.734219	path:map01070	map01070
Biosynthesis of plant hormones	107	4-(cytidine 5'-diphospho)-2-C-methyl-D-erythritol kinase	ec:2.7.1.148	1	31333_TGCAGCAACTATGCGTTGTTTTAGTCTTTTCAGAGATGGAAGGAC_NODE_1_length_381_cov_6.847769	path:map01070	map01070
Biosynthesis of plant hormones	107	succinate dehydrogenase (ubiquinone)	ec:1.3.5.1	1	30169_TGCAGACTACAGCTTGAATAAATTGTACTTATCAATCACTGTATG_NODE_2_length_315_cov_7.165080	path:map01070	map01070
Biosynthesis of plant hormones	107	cystathionine beta-lyase	ec:4.4.1.8	1	10536_TGCAGGAGTTAAGTGACTAAATGGGGGTATTTTGGCTGGAAATGG_NODE_1_length_326_cov_5.613497	path:map01070	map01070
Biosynthesis of plant hormones	107	anthranilate synthase	ec:4.1.3.27	1	42470_TGCAGCTCCTTTCCAGTGCACATTCATGTCGTTATCCGCCACTCT_NODE_1_length_376_cov_5.765957	path:map01070	map01070
Biosynthesis of plant hormones	107	ribose-phosphate diphosphokinase	ec:2.7.6.1	1	18728_TGCAGTGGCGCTGAGGATTCTTTGTAGTCGTTTCTATTGTTTTGT_NODE_1_length_343_cov_6.411079	path:map01070	map01070
Biosynthesis of plant hormones	107	aspartate kinase	ec:2.7.2.4	4	45637_TGCAGTTCAAGCTCTTCCATGGCCGCAGCACCAGCCCCACTAGCT_NODE_1_length_202_cov_8.301980, 45153_TGCAGAGGATGCTGGAGAAGTGAGTAGCTTTTACTTGTGTTATTA_NODE_1_length_273_cov_7.340659, 21051_TGCAGTGACTACGTTGGGAAGAGGTGGTAGTGATTTGACTGCCAC_NODE_1_length_286_cov_7.538462, 14437_TGCAGAAGTTCTCCAACCCTACAATTTATATATGGATTTAAATTA_NODE_1_length_260_cov_8.230769	path:map01070	map01070
Biosynthesis of plant hormones	107	phosphoglycerate kinase	ec:2.7.2.3	3	43579_TGCAGTGGAAAAGAGCTACGAGTTACCAGATGGGCAGGTGATCAC_NODE_1_length_366_cov_8.428962, 8645_TGCAGCGAATTTCTCAAACTCGAACACACCCATAGGTCCATTCCA_NODE_1_length_307_cov_10.195439, 3572_TGCAGAACTAGTCTTGGCCGTTTCTAGCTCCTGTTCAAAGTCAAG_NODE_1_length_364_cov_6.318681	path:map01070	map01070
Biosynthesis of plant hormones	107	ATP citrate synthase	ec:2.3.3.8	1	6683_TGCAGCAGCAATCATGGAGGCAATGGACGCTGAACTGGATTTAGT_NODE_1_length_270_cov_6.470370	path:map01070	map01070
Biosynthesis of plant hormones	107	pyruvate kinase	ec:2.7.1.40	4	24706_TGCAGAACCATATGAGCGAGATGTTTGCATATCATGCCACATCAA_NODE_1_length_277_cov_10.523466, 16929_TGCAGAAGACGCCAAGCTCTCAAGTGGGCTCATGGGTACGGGTGC_NODE_1_length_230_cov_5.873913, 15546_TGCAGATAACAGAACAGACGGCTCAGTAAGCAGGGTTCATAGCAC_NODE_1_length_355_cov_7.005634, 7174_TGCAGTGGGTTCCTTTGTAAATAGATCATGTTATCCATCTCCTAT_NODE_1_length_289_cov_5.114187	path:map01070	map01070
Biosynthesis of plant hormones	107	citrate (Si)-synthase	ec:2.3.3.1	1	38971_TGCAGGTTTCTGGCTGTCACCTGTGAGTAGTTTCACGAGCACCAT_NODE_1_length_342_cov_5.146199	path:map01070	map01070
Biosynthesis of plant hormones	107	hydroxymethylglutaryl-CoA synthase	ec:2.3.3.10	1	142_TGCAGTTCCACCATAGCAAGCATTTGTTGAATCAACACCTTCAAT_NODE_1_length_316_cov_8.664557	path:map01070	map01070
Cyanoamino acid metabolism	14	beta-glucosidase	ec:3.2.1.21	1	27818_TGCAGCCGATCCAAGGACTGAAATCTCTTACGTGGAGGATCCCGA_NODE_1_length_306_cov_10.294118	path:map00460	map00460
Cyanoamino acid metabolism	14	cyanoalanine nitrilase	ec:3.5.5.4	3	19672_TGCAGTTGGAGTAAACCCTGGGAATTTTGTAATTATCCTTATTAT_NODE_1_length_235_cov_5.459575, 10057_TGCAGTACAAGGTGGAATCTTGAGCGGTGAGGGCGGAGATGAAAC_NODE_1_length_382_cov_8.651833, 7896_TGCAGTACAAGGAGGTATTTTGAGCGGAGAGGGTGGTGATGAAAC_NODE_1_length_341_cov_6.237536	path:map00460	map00460
Cyanoamino acid metabolism	14	amidase	ec:3.5.1.4	5	45196_TGCAGTCTATTGCCAAACCTCAGGAAACAACAACGAATCCAGAAG_NODE_1_length_228_cov_12.245614, 31327_TGCAGTCGTGTTAAGCTTATCCTTGGTTGCAATGTTATCCTTGAG_NODE_1_length_394_cov_6.571066, 26339_TGCAGCAGAGATCCATGCATAGTCTGGAGCGTATCTAGTAGAAAC_NODE_1_length_299_cov_6.354515, 22154_TGCAGGTTTTCTGGAATCTTTATGGCGTGATATAGACATGAACCG_NODE_1_length_355_cov_5.769014, 11044_TGCAGTCGTGTTAAGCTTATCTTTGGTAGCAATGTTATCCTTGAG_NODE_1_len…	path:map00460	map00460
Cyanoamino acid metabolism	14	nitrile hydratase	ec:4.2.1.84	2	10057_TGCAGTACAAGGTGGAATCTTGAGCGGTGAGGGCGGAGATGAAAC_NODE_1_length_382_cov_8.651833, 7896_TGCAGTACAAGGAGGTATTTTGAGCGGAGAGGGTGGTGATGAAAC_NODE_1_length_341_cov_6.237536	path:map00460	map00460
Cyanoamino acid metabolism	14	asparaginase	ec:3.5.1.1	3	43530_TGCAGCACATCTGAAACCATTTGTAGGGAAACAAATAGCAAATAC_NODE_1_length_400_cov_6.920000, 27173_TGCAGATCGTATCTCCAATGGGAAGATTTCACTAGGAATTAGCCA_NODE_1_length_273_cov_5.091575, 22246_TGCAGCAAGAACACCACCATCAGCAAGCTTATTTGGGCCAAATCC_NODE_1_length_317_cov_9.230284	path:map00460	map00460
Cyanoamino acid metabolism	14	3-cyanoalanine hydratase	ec:4.2.1.65	3	19672_TGCAGTTGGAGTAAACCCTGGGAATTTTGTAATTATCCTTATTAT_NODE_1_length_235_cov_5.459575, 10057_TGCAGTACAAGGTGGAATCTTGAGCGGTGAGGGCGGAGATGAAAC_NODE_1_length_382_cov_8.651833, 7896_TGCAGTACAAGGAGGTATTTTGAGCGGAGAGGGTGGTGATGAAAC_NODE_1_length_341_cov_6.237536	path:map00460	map00460
Cyanoamino acid metabolism	14	glycine hydroxymethyltransferase	ec:2.1.2.1	2	21532_TGCAGGAGATCCCTGTTTGTAAGGGTCTTGGTACTATTCAACTGC_NODE_2_length_311_cov_8.524116, 6438_TGCAGCATTCAATCAACCATTTCATAAGAAAAAAAGAAAAAGATC_NODE_1_length_348_cov_6.571839	path:map00460	map00460
Lysine biosynthesis	8	homoserine dehydrogenase	ec:1.1.1.3	1	45153_TGCAGAGGATGCTGGAGAAGTGAGTAGCTTTTACTTGTGTTATTA_NODE_1_length_273_cov_7.340659	path:map00300	map00300
Lysine biosynthesis	8	acetylornithine transaminase	ec:2.6.1.11	2	8646_TGCAGTTTTCGTGGAACCGATTCAGGGGGAAGGTGGAATCTACAG_NODE_1_length_387_cov_5.457365, 971_TGCAGCGATTTTGCCGCTAGATATTAGTTCTTGAGCAGCATCGAT_NODE_1_length_318_cov_8.377358	path:map00300	map00300
Lysine biosynthesis	8	dihydrodipicolinate reductase	ec:1.3.1.26	1	33002_TGCAGGGCTTCATATTGTTCCAGCATCATTTGGCATTCAACAAGA_NODE_1_length_353_cov_7.393768	path:map00300	map00300
Lysine biosynthesis	8	saccharopine dehydrogenase (NADP+, L-lysine-forming)	ec:1.5.1.8	1	6144_TGCAGCAAACACCAACCATTATTTTGTAAAATGACTAACGCTGTC_NODE_1_length_333_cov_7.588589	path:map00300	map00300
Lysine biosynthesis	8	aspartate-semialdehyde dehydrogenase	ec:1.2.1.11	1	45637_TGCAGTTCAAGCTCTTCCATGGCCGCAGCACCAGCCCCACTAGCT_NODE_1_length_202_cov_8.301980	path:map00300	map00300
Lysine biosynthesis	8	aspartate kinase	ec:2.7.2.4	4	45637_TGCAGTTCAAGCTCTTCCATGGCCGCAGCACCAGCCCCACTAGCT_NODE_1_length_202_cov_8.301980, 45153_TGCAGAGGATGCTGGAGAAGTGAGTAGCTTTTACTTGTGTTATTA_NODE_1_length_273_cov_7.340659, 21051_TGCAGTGACTACGTTGGGAAGAGGTGGTAGTGATTTGACTGCCAC_NODE_1_length_286_cov_7.538462, 14437_TGCAGAAGTTCTCCAACCCTACAATTTATATATGGATTTAAATTA_NODE_1_length_260_cov_8.230769	path:map00300	map00300
Isoquinoline alkaloid biosynthesis	8	catechol oxidase	ec:1.10.3.1	1	875_TGCAGAATAGAAGTTACCCATGTTCTCACCATTAGGTTGGGTGCT_NODE_1_length_281_cov_6.416370	path:map00950	map00950
Isoquinoline alkaloid biosynthesis	8	aspartate transaminase	ec:2.6.1.1	1	5163_TGCAGAATACAGAGAGAGAGAGAGCGACAGCATCGTGAATCCTTG_NODE_1_length_248_cov_6.516129	path:map00950	map00950
Isoquinoline alkaloid biosynthesis	8	monoamine oxidase	ec:1.4.3.4	5	45912_TGCAGGACAGAAAGTGACAGTCCAATGGAAAACGGATATGCACGG_NODE_2_length_342_cov_5.830410, 38605_TGCAGCATAATTACCCTTTTGCCCCATCTTCTGGGTATAAACTCT_NODE_1_length_416_cov_5.598557, 27827_TGCAGGTGTGTTGGATATCATAGTGATGCTGATGCTCCTAGCCGC_NODE_1_length_337_cov_10.759644, 24913_TGCAGCCTCGTCCGACATTTTCTCGATGTCTTTTGCTAGTTTTCC_NODE_1_length_208_cov_5.067307, 4911_TGCAGCAACTACTCCACATTGAGAGCCGGAAACAACTTTAATCTT_NODE_2_leng…	path:map00950	map00950
Isoquinoline alkaloid biosynthesis	8	N-methylcoclaurine 3'-monooxygenase	ec:1.14.13.71	1	20452_TGCAGTCCCGTTTCTAATCCCGCATAAAGCCATAACTGACGTTGA_NODE_1_length_336_cov_12.294642	path:map00950	map00950
Benzoate degradation via hydroxylation	1	acetyl-CoA C-acyltransferase	ec:2.3.1.16	1	20759_TGCAGCTACATCAGCTACTGCCTGAAGACCTGAGGAACACTGTCT_NODE_1_length_431_cov_6.009281	path:map00362	map00362
gamma-Hexachlorocyclohexane degradation	2	acid phosphatase	ec:3.1.3.2	2	42082_TGCAGGCTCACCAGCAAGAACAGTTGGCTGGCGCAATCCTGGTTT_NODE_1_length_296_cov_6.057433, 30319_TGCAGCATATTGGGAAAAGTGGTTATGATGTTTTACTGAACCCTG_NODE_1_length_347_cov_9.645534	path:map00361	map00361
Phenylalanine metabolism	45	amidase	ec:3.5.1.4	5	45196_TGCAGTCTATTGCCAAACCTCAGGAAACAACAACGAATCCAGAAG_NODE_1_length_228_cov_12.245614, 31327_TGCAGTCGTGTTAAGCTTATCCTTGGTTGCAATGTTATCCTTGAG_NODE_1_length_394_cov_6.571066, 26339_TGCAGCAGAGATCCATGCATAGTCTGGAGCGTATCTAGTAGAAAC_NODE_1_length_299_cov_6.354515, 22154_TGCAGGTTTTCTGGAATCTTTATGGCGTGATATAGACATGAACCG_NODE_1_length_355_cov_5.769014, 11044_TGCAGTCGTGTTAAGCTTATCTTTGGTAGCAATGTTATCCTTGAG_NODE_1_len…	path:map00360	map00360
Phenylalanine metabolism	45	4-coumarate---CoA ligase	ec:6.2.1.12	10	40558_TGCAGAAACTCCTCTATGCTTCTGGTGCTCAATGGAGCAGCTCCA_NODE_1_length_224_cov_8.852678, 37356_TGCAGCGTCTAATATTTCAGAATGCGAAAGCATAAGTGCTTCGAG_NODE_1_length_218_cov_5.311927, 26746_TGCAGTCATCCCGTAAGCCAAAAAGACGGTCTTCTTTTCGGTATT_NODE_1_length_279_cov_6.100358, 21845_TGCAGCGTCTAATATTTCAGAATGCGAAAGCAGAAGTGCTTCGAG_NODE_1_length_273_cov_5.457875, 18508_TGCAGTATCCGACTGAGTTGATTGGGTTTCCGGCAACTCCATCGG_NODE_1_leng…	path:map00360	map00360
Phenylalanine metabolism	45	aspartate transaminase	ec:2.6.1.1	1	5163_TGCAGAATACAGAGAGAGAGAGAGCGACAGCATCGTGAATCCTTG_NODE_1_length_248_cov_6.516129	path:map00360	map00360
Phenylalanine metabolism	45	monoamine oxidase	ec:1.4.3.4	5	45912_TGCAGGACAGAAAGTGACAGTCCAATGGAAAACGGATATGCACGG_NODE_2_length_342_cov_5.830410, 38605_TGCAGCATAATTACCCTTTTGCCCCATCTTCTGGGTATAAACTCT_NODE_1_length_416_cov_5.598557, 27827_TGCAGGTGTGTTGGATATCATAGTGATGCTGATGCTCCTAGCCGC_NODE_1_length_337_cov_10.759644, 24913_TGCAGCCTCGTCCGACATTTTCTCGATGTCTTTTGCTAGTTTTCC_NODE_1_length_208_cov_5.067307, 4911_TGCAGCAACTACTCCACATTGAGAGCCGGAAACAACTTTAATCTT_NODE_2_leng…	path:map00360	map00360
Phenylalanine metabolism	45	peroxidase	ec:1.11.1.7	24	41993_TGCAGTGTTCCAAGCAAGTTTTCAAGAGAAAGAAATGATAGATCC_NODE_1_length_219_cov_6.890411, 41729_TGCAGCTTGTGCAGTTTTCAGCTACAGACTATACAATTTCAGTGG_NODE_1_length_276_cov_12.739130, 39374_TGCAGCGAAATCCGATGCAAATGATGCAGGATTGTCTATGTATCC_NODE_1_length_295_cov_8.752542, 37562_TGCAGCCATTGTAATCGGGATAATACTTCATGCCGGTAACCATTT_NODE_1_length_228_cov_6.456141, 37542_TGCAGCTTGTGCAGTTTTCAGCTATAGACTATACAATTTCAGTGG_NODE_1_len…	path:map00360	map00360
T cell receptor signaling pathway	18	phosphoprotein phosphatase	ec:3.1.3.16	15	45473_TGCAGAAAAAACGTCAGCAGCCCTTGGCAGAATCTTGATGTTGGA_NODE_1_length_405_cov_6.920988, 44546_TGCAGGGTTCTCCGCAACTCCTTGTCCTCGATGCTGGTGGCATCC_NODE_1_length_248_cov_6.032258, 43423_TGCAGTTCGGGAAGGCTGACCAGAAAGGATTGGTTGCAAAGCTGG_NODE_1_length_349_cov_12.942694, 40802_TGCAGATGCTAACCGTATGCAATTGAATGCAGGTATCTTCATAAG_NODE_1_length_337_cov_9.130564, 26711_TGCAGTGTCAGAAACGGGTCCATGCGATCCCTGTGAGCCCGAGTT_NODE_1_len…	path:map04660	map04660
T cell receptor signaling pathway	18	non-specific protein-tyrosine kinase	ec:2.7.10.2	3	42138_TGCAGCAGCCTTCAGAATCTTGACGTAAGCAACAACTTCTTTCGA_NODE_1_length_306_cov_8.738562, 15409_TGCAGATTTCAGTCCTTCAAATTTACTCGGAGAGGGTGGTTTTGG_NODE_1_length_413_cov_7.544794, 13836_TGCAGGCTACTTAGATCCTGAATACCTCAGGACATATCAACTCAC_NODE_1_length_391_cov_5.851663	path:map04660	map04660
Glycine, serine and threonine metabolism	27	phosphoserine phosphatase ec:3.1.3.30 Deleted entry ec:3.1.3.31 nucleotidase	ec:3.1.3.3	1	16445_TGCAGTTGAACTACTAAGAAAGGTTAGTCTTTTTGTCATCCATAT_NODE_1_length_363_cov_6.630854	path:map00260	map00260
Glycine, serine and threonine metabolism	27	homoserine dehydrogenase	ec:1.1.1.3	1	45153_TGCAGAGGATGCTGGAGAAGTGAGTAGCTTTTACTTGTGTTATTA_NODE_1_length_273_cov_7.340659	path:map00260	map00260
Glycine, serine and threonine metabolism	27	alcohol dehydrogenase	ec:1.1.1.1	1	33965_TGCAGAATAAACATAGAACCTCATGAGATACATACGAAAGAACGG_NODE_1_length_268_cov_9.436567	path:map00260	map00260
Glycine, serine and threonine metabolism	27	glycine dehydrogenase (decarboxylating)	ec:1.4.4.2	2	29093_TGCAGCCGCGGTTCCTTCATCGAGCAATGAAGCATTCGACATGGG_NODE_1_length_427_cov_7.871194, 2467_TGCAGAAGCTATGGCTATGTGCAACAATATTCAAAAGGGTAAGAA_NODE_1_length_316_cov_8.196202	path:map00260	map00260
Glycine, serine and threonine metabolism	27	serine---pyruvate transaminase	ec:2.6.1.51	1	23702_TGCAGTACCAAAAAGTCAACACCAAGAAAACAGAAAAGAATGGTC_NODE_2_length_233_cov_6.330472	path:map00260	map00260
Glycine, serine and threonine metabolism	27	aminomethyltransferase	ec:2.1.2.10	3	25075_TGCAGGATAGAATGTGCCTTGTCCATCCTTGAGGCCCTTGGTCCA_NODE_1_length_253_cov_5.608696, 7885_TGCAGGATAAAATGTGCCCTGTCCATCCTTGAGTCCCTTGGTCCA_NODE_1_length_338_cov_7.786982, 1145_TGCAGTTTCTCCTGATTTCTCTTATCTGTTCAAGAACACCATGGC_NODE_1_length_329_cov_8.115501	path:map00260	map00260
Glycine, serine and threonine metabolism	27	serine---glyoxylate transaminase	ec:2.6.1.45	1	23702_TGCAGTACCAAAAAGTCAACACCAAGAAAACAGAAAAGAATGGTC_NODE_2_length_233_cov_6.330472	path:map00260	map00260
Glycine, serine and threonine metabolism	27	sarcosine oxidase ec:1.5.3.10 dimethylglycine oxidase ec:1.5.3.11 Deleted entry ec:1.5.3.12 dihydrobenzophenanthridine oxidase ec:1.5.3.13 N1-acetylpolyamine oxidase	ec:1.5.3.1	1	33048_TGCAGGAACATGTTAAAATTACCTACTTAAGGCGAACTTGGTCTT_NODE_1_length_300_cov_5.516667	path:map00260	map00260
Glycine, serine and threonine metabolism	27	monoamine oxidase	ec:1.4.3.4	5	45912_TGCAGGACAGAAAGTGACAGTCCAATGGAAAACGGATATGCACGG_NODE_2_length_342_cov_5.830410, 38605_TGCAGCATAATTACCCTTTTGCCCCATCTTCTGGGTATAAACTCT_NODE_1_length_416_cov_5.598557, 27827_TGCAGGTGTGTTGGATATCATAGTGATGCTGATGCTCCTAGCCGC_NODE_1_length_337_cov_10.759644, 24913_TGCAGCCTCGTCCGACATTTTCTCGATGTCTTTTGCTAGTTTTCC_NODE_1_length_208_cov_5.067307, 4911_TGCAGCAACTACTCCACATTGAGAGCCGGAAACAACTTTAATCTT_NODE_2_leng…	path:map00260	map00260
Glycine, serine and threonine metabolism	27	glycine hydroxymethyltransferase	ec:2.1.2.1	2	21532_TGCAGGAGATCCCTGTTTGTAAGGGTCTTGGTACTATTCAACTGC_NODE_2_length_311_cov_8.524116, 6438_TGCAGCATTCAATCAACCATTTCATAAGAAAAAAAGAAAAAGATC_NODE_1_length_348_cov_6.571839	path:map00260	map00260
Glycine, serine and threonine metabolism	27	tryptophan synthase	ec:4.2.1.20	1	45251_TGCAGCCTCTACTCCGATCATTCTAACATCTTTGTCATCAACGAA_NODE_1_length_356_cov_7.738764	path:map00260	map00260
Glycine, serine and threonine metabolism	27	threonine synthase	ec:4.2.3.1	1	12735_TGCAGATGCACAGTAGGCAGATAACGCAGCGGAAGTGTCGCCGGT_NODE_1_length_284_cov_7.742958	path:map00260	map00260
Glycine, serine and threonine metabolism	27	dihydrolipoyl dehydrogenase	ec:1.8.1.4	3	19488_TGCAGGTATAACAGCTGTACATTTCCGGCCATCAACCGGTCCATC_NODE_1_length_243_cov_10.123457, 15915_TGCAGCTAATATGTTGAAAAATGGAGATTTCGAAGAAGGTCCATT_NODE_1_length_226_cov_7.469027, 6789_TGCAGAATTTCAAAGTCGGATATGCAACCTCCTATTGATTTTACA_NODE_1_length_361_cov_5.927978	path:map00260	map00260
Glycine, serine and threonine metabolism	27	phosphoglycerate dehydrogenase	ec:1.1.1.95	2	38908_TGCAGTAGCAGCAAGTTCACCTCTCAAGGCTCCAACAACAGCTTC_NODE_1_length_284_cov_8.503521, 25080_TGCAGTAGCAGCAAGCTCTCCCCTTAAGGCTCCAACAACAGCTTC_NODE_1_length_361_cov_6.692521	path:map00260	map00260
Glycine, serine and threonine metabolism	27	aspartate-semialdehyde dehydrogenase	ec:1.2.1.11	1	45637_TGCAGTTCAAGCTCTTCCATGGCCGCAGCACCAGCCCCACTAGCT_NODE_1_length_202_cov_8.301980	path:map00260	map00260
Glycine, serine and threonine metabolism	27	aspartate kinase	ec:2.7.2.4	4	45637_TGCAGTTCAAGCTCTTCCATGGCCGCAGCACCAGCCCCACTAGCT_NODE_1_length_202_cov_8.301980, 45153_TGCAGAGGATGCTGGAGAAGTGAGTAGCTTTTACTTGTGTTATTA_NODE_1_length_273_cov_7.340659, 21051_TGCAGTGACTACGTTGGGAAGAGGTGGTAGTGATTTGACTGCCAC_NODE_1_length_286_cov_7.538462, 14437_TGCAGAAGTTCTCCAACCCTACAATTTATATATGGATTTAAATTA_NODE_1_length_260_cov_8.230769	path:map00260	map00260
Vitamin B6 metabolism	4	pyridoxal 5'-phosphate synthase	ec:1.4.3.5	2	41671_TGCAGCCCGTAACAGATCCCCAGCACAAAGATGCCGTTTTTTTCA_NODE_1_length_208_cov_6.120193, 15187_TGCAGATTGAAGATCTTAAACAATGCCCATTTGCTGAAGTATGTA_NODE_1_length_273_cov_6.109890	path:map00750	map00750
Vitamin B6 metabolism	4	aldehyde oxidase	ec:1.2.3.1	1	21918_TGCAGAATAAGGAAGTCCCAGTTAACAGAACCTGCTTGATCTTGC_NODE_1_length_225_cov_5.048889	path:map00750	map00750
Vitamin B6 metabolism	4	threonine synthase	ec:4.2.3.1	1	12735_TGCAGATGCACAGTAGGCAGATAACGCAGCGGAAGTGTCGCCGGT_NODE_1_length_284_cov_7.742958	path:map00750	map00750
Steroid biosynthesis	7	cycloartenol synthase	ec:5.4.99.8	1	38520_TGCAGTTGAGAAAGGCCAAGCACCTTTTGAAATATGACGATACCA_NODE_1_length_245_cov_9.048980	path:map00100	map00100
Steroid biosynthesis	7	lathosterol oxidase	ec:1.14.21.6	1	3069_TGCAGGCAGTGCCTCATGTGATCGCTCTTTTCCTAGTGCCCACAC_NODE_1_length_322_cov_8.944099	path:map00100	map00100
Steroid biosynthesis	7	squalene monooxygenase	ec:1.14.99.7	3	33661_TGCAGCCGGCCCATTCCACCATACTCCCTTCGTCCCAAATAAATG_NODE_1_length_337_cov_5.175074, 33642_TGCAGGTTGATGTTCCCTCCTGCTTTGTGGGTCTGGTTTTGGAGA_NODE_1_length_383_cov_9.078329, 19794_TGCAGTCCACCTCTTTGTGTATACTGATATTTTTTTTTGTTGAAT_NODE_1_length_232_cov_5.176724	path:map00100	map00100
Steroid biosynthesis	7	sterol 14-demethylase	ec:1.14.13.70	1	29663_TGCAGATAAGCAAAGGGTTCACCAAGACATCCATGTCTGCCACCA_NODE_1_length_293_cov_9.133106	path:map00100	map00100
Steroid biosynthesis	7	sterol 24-C-methyltransferase	ec:2.1.1.41	1	13703_TGCAGAGGATCATATGCATCGGAGTGAAAATCCCGGTTTCCCCGC_NODE_1_length_374_cov_6.919786	path:map00100	map00100
Phosphatidylinositol signaling system	38	diacylglycerol kinase	ec:2.7.1.107	6	42686_TGCAGACTGCAAGAGAGAGATAGCTGAGGCCTCACAAAAATGGGG_NODE_2_length_235_cov_7.587234, 12205_TGCAGGATTCTCCCTTCAACGATTCCTAGGTTCTGTTTTCGTATC_NODE_1_length_424_cov_7.153302, 6187_TGCAGTGTTATAAAAGATGAGTTTTTTACTTTAATTTTCTTTTTG_NODE_1_length_244_cov_5.762295, 39047_TGCAGCCACTGTGAAGAGCCCTGTAGTGCCTCTTTTCTCGGGGGA_NODE_1_length_215_cov_8.051163, 22113_TGCAGCATGTTCCATGTGTTGCAACATAGTGCAGAGGCCTCCTTG_NODE_1_lengt…	path:map04070	map04070
Phosphatidylinositol signaling system	38	inositol-polyphosphate 5-phosphatase	ec:3.1.3.56	1	27803_TGCAGCTAAGAAAAGGGTGTGCATTTGACGGGTGGACAGAAGGCA_NODE_1_length_408_cov_7.313725	path:map04070	map04070
Phosphatidylinositol signaling system	38	phosphoinositide 5-phosphatase	ec:3.1.3.36	4	44951_TGCAGCAATACTACTATCAGCATCCACTTTGGGATCATCTGTCAA_NODE_1_length_289_cov_7.640139, 27035_TGCAGCTTTTGCATTTTCAGTTATATATTTTTAAGCATTCAATTG_NODE_1_length_264_cov_5.409091, 20402_TGCAGCCCACAACACTGTATGAACACTTGTGAAATTGCCGGCTAA_NODE_1_length_271_cov_6.557196, 19247_TGCAGAACCACCATATTGTAGTGCTAGAGTGTCACCCATTTTTTC_NODE_1_length_362_cov_6.511050	path:map04070	map04070
Phosphatidylinositol signaling system	38	phosphoinositide phospholipase C	ec:3.1.4.11	6	40587_TGCAGCAACAAAACTTGACTATTAACATATCCTACCATTCTTCTT_NODE_1_length_299_cov_5.204013, 33751_TGCAGATGTAGTGCTCTTTCTGCATTTATGCAAGAACTGTGATTT_NODE_1_length_318_cov_5.418239, 28595_TGCAGCTTTAGCCTGAAGATTTCGTGTAAGATGATCCTCTAAGGT_NODE_1_length_408_cov_6.384804, 17494_TGCAGACAAGTAACACATGTAACTCAGTACACAAACAAGCATCTT_NODE_1_length_219_cov_5.401826, 16349_TGCAGAAAGTTCTCTTTGGGCACTACTTAGCATGCGTGCTTTGCT_NODE_1_leng…	path:map04070	map04070
Phosphatidylinositol signaling system	38	1-phosphatidylinositol-3-phosphate 5-kinase	ec:2.7.1.150	5	10759_TGCAGCAACAGCCCAAGAGGTACTTATTAGCATTTATCCTTCTAT_NODE_1_length_294_cov_5.972789, 10057_TGCAGTACAAGGTGGAATCTTGAGCGGTGAGGGCGGAGATGAAAC_NODE_1_length_382_cov_8.651833, 8003_TGCAGCAGCTAAAATGTTGTGGTGTTTTAGAAGTTGTTCGAATAT_NODE_1_length_327_cov_5.611621, 7896_TGCAGTACAAGGAGGTATTTTGAGCGGAGAGGGTGGTGATGAAAC_NODE_1_length_341_cov_6.237536, 7054_TGCAGATGCTAAAATAATACCAGCTTGTAACACAACCGCTGCGCC_NODE_1_length_…	path:map04070	map04070
Phosphatidylinositol signaling system	38	1-phosphatidylinositol-4-phosphate 5-kinase	ec:2.7.1.68	7	43415_TGCAGGTTGGCAAATCTGAGGCTGGGAATCAACATGCCAGCACGA_NODE_1_length_335_cov_8.274627, 41694_TGCAGTTCCATGCTCTTCTAGAAACCTTTCAACATGGAACATATC_NODE_1_length_383_cov_6.378590, 35372_TGCAGGTCTGACAACAACCCTCTTTTTCTCAAAGCCTTAAGGTAT_NODE_1_length_249_cov_5.718875, 31088_TGCAGATTATATGCTAGCAATATGTGGAGATGATGCTCTTCGAGA_NODE_1_length_242_cov_5.921488, 25075_TGCAGGATAGAATGTGCCTTGTCCATCCTTGAGGCCCTTGGTCCA_NODE_1_leng…	path:map04070	map04070
Phosphatidylinositol signaling system	38	1-phosphatidylinositol 4-kinase	ec:2.7.1.67	4	25554_TGCAGAGAGAGGAATGAATTGGGTTTCTTAGACGACATCTACAAG_NODE_1_length_300_cov_5.766667, 17301_TGCAGATATTGTATCAGATCATAACCAGCAGTTGACCATTTGTCG_NODE_1_length_200_cov_7.075000, 15496_TGCAGTCAACACTACTCTTACCCATTCTGTATCACTGCCATCTGC_NODE_1_length_301_cov_7.265781, 4789_TGCAGCAACATGCACATTGATCTCAGTGAGTGACTACAAACACAT_NODE_1_length_230_cov_5.847826	path:map04070	map04070
Phosphatidylinositol signaling system	38	phosphatidylinositol 3-kinase	ec:2.7.1.137	1	33726_TGCAGTTTTGAACATCGAGTTGTTCTACAGGTGTGTTTTATCAAT_NODE_1_length_326_cov_6.530675	path:map04070	map04070
Phosphatidylinositol signaling system	38	phosphatidate cytidylyltransferase	ec:2.7.7.41	3	35683_TGCAGGCAATCAAGATCTCACACATTTATGACCAAATTGCAGCAA_NODE_1_length_311_cov_8.282958, 25897_TGCAGATTTCTCGTACAACAACTTCTCGGGTTCGATACCTGAAAC_NODE_1_length_293_cov_10.344710, 20497_TGCAGCTCCAGTAAATTTAACTCCGGCAAGTACATGAGTCCTGCC_NODE_1_length_240_cov_7.570833	path:map04070	map04070
Phosphatidylinositol signaling system	38	inositol-trisphosphate 3-kinase	ec:2.7.1.127	1	39611_TGCAGATGGATTAGAGGAAATAAATTTCCTAAGAAGTAGTTTAAC_NODE_1_length_301_cov_7.750831	path:map04070	map04070
Metabolic pathways	609	dihydropyrimidinase	ec:3.5.2.2	1	977_TGCAGGAGGAATTGATCCTCACACACACTTGGCTATGGAGTTCAT_NODE_1_length_315_cov_6.711111	path:map01100	map01100
Metabolic pathways	609	glucose-1-phosphate adenylyltransferase	ec:2.7.7.27	2	31525_TGCAGGGAACTTATCGCGCAGCAAATTCAACATTACGTCTTTGCT_NODE_1_length_374_cov_6.032085, 4449_TGCAGATGCTATGAGAAGATGTTTATGGGTATTAGAACAGCATCC_NODE_1_length_353_cov_6.813031	path:map01100	map01100
Metabolic pathways	609	beta-N-acetylhexosaminidase	ec:3.2.1.52	1	2674_TGCAGCACGAGGCCATATTGTTTGCTGAACATTTGAGGGATCGGC_NODE_1_length_315_cov_5.231746	path:map01100	map01100
Metabolic pathways	609	mevalonate kinase	ec:2.7.1.36	1	16392_TGCAGCATTCTGTGTCTCACTCTCTGGCGCCTTGCTTGCTTTATC_NODE_1_length_278_cov_7.021583	path:map01100	map01100
Metabolic pathways	609	mannose-1-phosphate guanylyltransferase (GDP)	ec:2.7.7.22	1	43569_TGCAGCCCTTTGATGAGAACAAGTTCAACTTTACCAAAGTTGGAC_NODE_1_length_278_cov_5.287770	path:map01100	map01100
Metabolic pathways	609	5'-nucleotidase	ec:3.1.3.5	1	4963_TGCAGTTTAGATTTAATTGCTTCCACTTTTTTATTTTCCCATTCA_NODE_1_length_354_cov_5.853107	path:map01100	map01100
Metabolic pathways	609	phosphatidate phosphatase	ec:3.1.3.4	2	42243_TGCAGATAGCAAAATGTGGCAACAGTGAGACCTGGAGAATAACAA_NODE_1_length_290_cov_5.337931, 29938_TGCAGGGGAAACAAGACCCCCGGCTAGTGAGAAGTGTGTGAAACA_NODE_1_length_294_cov_5.010204	path:map01100	map01100
Metabolic pathways	609	phosphoserine phosphatase ec:3.1.3.30 Deleted entry ec:3.1.3.31 nucleotidase	ec:3.1.3.3	1	16445_TGCAGTTGAACTACTAAGAAAGGTTAGTCTTTTTGTCATCCATAT_NODE_1_length_363_cov_6.630854	path:map01100	map01100
Metabolic pathways	609	homoserine dehydrogenase	ec:1.1.1.3	1	45153_TGCAGAGGATGCTGGAGAAGTGAGTAGCTTTTACTTGTGTTATTA_NODE_1_length_273_cov_7.340659	path:map01100	map01100
Metabolic pathways	609	sulfite reductase (ferredoxin)	ec:1.8.7.1	2	24704_TGCAGTCATGAACTTCTCCCCATCTACCCACATATCATAATAAAA_NODE_1_length_354_cov_8.485876, 2965_TGCAGTCATAAACTTCTCCCCATCCACCCACATATCATAATAGAA_NODE_1_length_329_cov_5.717325	path:map01100	map01100
Metabolic pathways	609	alcohol dehydrogenase	ec:1.1.1.1	1	33965_TGCAGAATAAACATAGAACCTCATGAGATACATACGAAAGAACGG_NODE_1_length_268_cov_9.436567	path:map01100	map01100
Metabolic pathways	609	dTDP-4-dehydrorhamnose reductase	ec:1.1.1.133	4	38805_TGCAGGCCATGATAGTGAGACATGGGGTGTTGCCGCGGCTGAAGA_NODE_1_length_309_cov_8.530745, 27640_TGCAGAAATCATCAGAAAAATGCAATAAAAATGAAATCTTGGAAT_NODE_1_length_227_cov_6.154185, 14624_TGCAGCTTCCCGTTTGTGCCAAGACCTTGTGGAATGCTTCCGGTG_NODE_1_length_242_cov_10.958677, 8450_TGCAGCAGCTATCGAAAATAGATTTCAGCCGCAACAGTTTATCCG_NODE_1_length_358_cov_8.318436	path:map01100	map01100
Metabolic pathways	609	adenosylmethionine---8-amino-7-oxononanoate transaminase	ec:2.6.1.62	1	17493_TGCAGGTGGTGTTGCTAGTCCAGGATCATCTGGTTCGCTTCAATG_NODE_1_length_322_cov_5.779503	path:map01100	map01100
Metabolic pathways	609	diacylglycerol kinase	ec:2.7.1.107	6	42686_TGCAGACTGCAAGAGAGAGATAGCTGAGGCCTCACAAAAATGGGG_NODE_2_length_235_cov_7.587234, 12205_TGCAGGATTCTCCCTTCAACGATTCCTAGGTTCTGTTTTCGTATC_NODE_1_length_424_cov_7.153302, 6187_TGCAGTGTTATAAAAGATGAGTTTTTTACTTTAATTTTCTTTTTG_NODE_1_length_244_cov_5.762295, 39047_TGCAGCCACTGTGAAGAGCCCTGTAGTGCCTCTTTTCTCGGGGGA_NODE_1_length_215_cov_8.051163, 22113_TGCAGCATGTTCCATGTGTTGCAACATAGTGCAGAGGCCTCCTTG_NODE_1_lengt…	path:map01100	map01100
Metabolic pathways	609	aconitate hydratase	ec:4.2.1.3	2	34144_TGCAGGTGAAATGTGATCTGTTGTGATACTGTCACCAAAGTTCAG_NODE_1_length_241_cov_8.970954, 694_TGCAGGAAGCATCCACAAGGACAGCCCGGCTGCAAAGTTCCTTCT_NODE_1_length_336_cov_6.130952	path:map01100	map01100
Metabolic pathways	609	adenylyl-sulfate kinase	ec:2.7.1.25	1	28054_TGCAGTACATGAAACATAGATAGAACAGATATTTATCTGAATTGA_NODE_1_length_326_cov_7.279141	path:map01100	map01100
Metabolic pathways	609	UTP---hexose-1-phosphate uridylyltransferase	ec:2.7.7.10	1	3562_TGCAGCATTAGGAGTTAGTGCCACTAAAGAGTACCATGTTAATTC_NODE_1_length_243_cov_7.901235	path:map01100	map01100
Metabolic pathways	609	flavanone 3-dioxygenase	ec:1.14.11.9	1	39419_TGCAGCTTCGTTCCATAACCTTCAAGAGCTTCATTGCTTGCAGGT_NODE_1_length_245_cov_7.934694	path:map01100	map01100
Metabolic pathways	609	glycine dehydrogenase (decarboxylating)	ec:1.4.4.2	2	29093_TGCAGCCGCGGTTCCTTCATCGAGCAATGAAGCATTCGACATGGG_NODE_1_length_427_cov_7.871194, 2467_TGCAGAAGCTATGGCTATGTGCAACAATATTCAAAAGGGTAAGAA_NODE_1_length_316_cov_8.196202	path:map01100	map01100
Metabolic pathways	609	glycolate dehydrogenase	ec:1.1.99.14	6	39959_TGCAGGAACCAATCCTGCCTGGTTGTTTTCTTCGTGCCAGAGCAA_NODE_1_length_267_cov_6.176030, 32680_TGCAGTAGTAAACTCATCTTCAAATGTCGATGACATTAAGAATGA_NODE_1_length_250_cov_6.432000, 22896_TGCAGTTGGCCGGGATTCATGGCTCCGGTGGTGGTGGTGGGCCAC_NODE_1_length_240_cov_5.045833, 22744_TGCAGCAGTTGGTGGACCCCACTTTGTCGGGGATGTACGACTTCG_NODE_1_length_277_cov_6.992780, 19366_TGCAGCTGCTGCTGGGAAATCGAAGGTGGCACAGCCATGGGAATA_NODE_1_leng…	path:map01100	map01100
Metabolic pathways	609	serine---pyruvate transaminase	ec:2.6.1.51	1	23702_TGCAGTACCAAAAAGTCAACACCAAGAAAACAGAAAAGAATGGTC_NODE_2_length_233_cov_6.330472	path:map01100	map01100
Metabolic pathways	609	xylan 1,4-beta-xylosidase	ec:3.2.1.37	1	15279_TGCAGCAGCTTCTTCAGGAGTGGCTGTGTAGTGTTGATTGTCATA_NODE_1_length_317_cov_5.435331	path:map01100	map01100
Metabolic pathways	609	beta-glucuronidase	ec:3.2.1.31	2	18770_TGCAGGTAACGAGTTAAGTGGCAAGGGGGTTGGTGCAATGGTGGA_NODE_1_length_349_cov_8.272206, 15923_TGCAGCGATCAATGTCGCAATGAGAAATACGAAGGTGTATACTGC_NODE_1_length_359_cov_6.206128	path:map01100	map01100
Metabolic pathways	609	6-phosphofructokinase	ec:2.7.1.11	1	32950_TGCAGATGAAATTGCAAAACTTTTCCCGTCCCTGTTTGGACAACC_NODE_1_length_389_cov_7.056555	path:map01100	map01100
Metabolic pathways	609	aminomethyltransferase	ec:2.1.2.10	3	25075_TGCAGGATAGAATGTGCCTTGTCCATCCTTGAGGCCCTTGGTCCA_NODE_1_length_253_cov_5.608696, 7885_TGCAGGATAAAATGTGCCCTGTCCATCCTTGAGTCCCTTGGTCCA_NODE_1_length_338_cov_7.786982, 1145_TGCAGTTTCTCCTGATTTCTCTTATCTGTTCAAGAACACCATGGC_NODE_1_length_329_cov_8.115501	path:map01100	map01100
Metabolic pathways	609	serine---glyoxylate transaminase	ec:2.6.1.45	1	23702_TGCAGTACCAAAAAGTCAACACCAAGAAAACAGAAAAGAATGGTC_NODE_2_length_233_cov_6.330472	path:map01100	map01100
Metabolic pathways	609	pyruvate decarboxylase	ec:4.1.1.1	4	43621_TGCAGCAATGCAATAACCCAAACCAACTCCCATTGTTCCCCATGT_NODE_1_length_383_cov_7.736292, 39850_TGCAGGAAAAGGGCTAGTTCCCGAGCACCATCCTCACTTCATTGG_NODE_3_length_203_cov_8.088670, 7548_TGCAGTGTCCTTCGAGAGCATTTTCTGTATGTGTTGAAACAGAAT_NODE_1_length_262_cov_5.591603, 4412_TGCAGAATCGATATCGATATGAACAATTTTAGCTCTGCTAGCAAA_NODE_1_length_306_cov_6.944445	path:map01100	map01100
Metabolic pathways	609	beta-fructofuranosidase	ec:3.2.1.26	2	23568_TGCAGTACTAAGCATATCCATTGTTGCTACTGCTGTCCCGAACAA_NODE_1_length_374_cov_8.029411, 14683_TGCAGACCGAGAACATTTCTTTCGACCGTGTTTTCCAAGCCCACA_NODE_1_length_343_cov_6.113703	path:map01100	map01100
Metabolic pathways	609	beta-galactosidase	ec:3.2.1.23	6	21817_TGCAGATGTGGGAAGATCTTGTAGTTAAAGCTAAAAATGGGGGAT_NODE_1_length_387_cov_7.416021, 21651_TGCAGATTCATCATTAGTAACAGATTTTTCTATAATCTGCGCAGA_NODE_1_length_202_cov_5.267327, 17284_TGCAGAGAATTGTTTATTCTCTAAGGTGTTATAGCTGCTAGTTTG_NODE_1_length_276_cov_5.079710, 15697_TGCAGTTGGACAGCTGAGATGGCAAAGAACCTTCCAACTCATTGT_NODE_1_length_232_cov_6.732759, 11205_TGCAGAATCAGAATGAGGTTTATATGAATATGGAACCTTATTTGT_NODE_1_leng…	path:map01100	map01100
Metabolic pathways	609	L-ascorbate oxidase	ec:1.10.3.3	1	45142_TGCAGTATACCCGTCAAGCACTAACCCAATAAGTGTTGATAAATG_NODE_1_length_245_cov_6.040816	path:map01100	map01100
Metabolic pathways	609	catechol oxidase	ec:1.10.3.1	1	875_TGCAGAATAGAAGTTACCCATGTTCTCACCATTAGGTTGGGTGCT_NODE_1_length_281_cov_6.416370	path:map01100	map01100
Metabolic pathways	609	alpha-glucosidase	ec:3.2.1.20	2	40441_TGCAGATCAGTGTTGTATAAGATATTGTCACACTATTCCAATTAT_NODE_1_length_376_cov_6.204787, 15421_TGCAGATTCTTTTGTTGTTTATTTGTTTGATGGATATGAAGCTGT_NODE_1_length_354_cov_5.545198	path:map01100	map01100
Metabolic pathways	609	lipoyl synthase	ec:2.8.1.8	1	26298_TGCAGTAACTAATTTATTTGAACAGTAAATTTTAATTTGTAAACT_NODE_1_length_380_cov_6.289474	path:map01100	map01100
Metabolic pathways	609	uracil phosphoribosyltransferase	ec:2.4.2.9	1	1902_TGCAGCCCAACTCAAAAAGGACACGACGTCTTTTCCCATCTACAA_NODE_1_length_208_cov_10.514423	path:map01100	map01100
Metabolic pathways	609	polygalacturonase	ec:3.2.1.15	6	44738_TGCAGACATTAGGGTTCTACGACTCAAGGAACATCGTCCTCGGCG_NODE_1_length_368_cov_7.782609, 33002_TGCAGGGCTTCATATTGTTCCAGCATCATTTGGCATTCAACAAGA_NODE_1_length_353_cov_7.393768, 21467_TGCAGGTAATGAAGGTAGTTTTGGTTCTTGTTTTGGCTTTCTTGA_NODE_1_length_368_cov_7.304348, 15028_TGCAGTTGGGTGGTAATTATCTCACAGGAACAATCCCTCCAGAAA_NODE_1_length_365_cov_5.597260, 9939_TGCAGTGCTCCTGCTTGTCAGCCGAAGTGGTTACGTGTTCTGGAA_NODE_1_lengt…	path:map01100	map01100
Metabolic pathways	609	pyruvate, phosphate dikinase	ec:2.7.9.1	1	18261_TGCAGCACCGGAGCGGACAGAAAGGAGGAGAGCCTTGGAGGGGTC_NODE_1_length_318_cov_5.415094	path:map01100	map01100
Metabolic pathways	609	3-methyl-2-oxobutanoate dehydrogenase (2-methylpropanoyl-transferring)	ec:1.2.4.4	1	45546_TGCAGCTTGAATCGCTTGCGATAGCTACCAAGAAGTATAATCAGG_NODE_1_length_312_cov_5.759615	path:map01100	map01100
Metabolic pathways	609	pyruvate dehydrogenase (acetyl-transferring)	ec:1.2.4.1	2	45098_TGCAGGACAGATTAATGTACCCATCGTTTTCAGAGGACCAAATGG_NODE_1_length_221_cov_6.945701, 11520_TGCAGGCCAGATTAATGTACCCATCGTTTTCAGAGGACCAAATGG_NODE_1_length_274_cov_5.240876	path:map01100	map01100
Metabolic pathways	609	galactokinase	ec:2.7.1.6	7	41204_TGCAGTTTGCTTATAGAATTTGAGTATAACTATGTTTTTTGGTTT_NODE_1_length_331_cov_8.181269, 34726_TGCAGCTGTTGTGAAAGGACTTCTTCGTATTACCTATGGAGATGA_NODE_1_length_265_cov_5.796227, 29621_TGCAGCTAAGATGCTAGAAGTCCCTAACCCACTTCCACGAGGTAT_NODE_1_length_279_cov_6.483871, 16556_TGCAGTGTTGAAGAGGATATGGTCGATGGCTTCCCATATGACATT_NODE_1_length_361_cov_9.008310, 14136_TGCAGAACGTAAACGTTTAAAGAAAGAATAACATGTTAGCATGTA_NODE_1_leng…	path:map01100	map01100
Metabolic pathways	609	benzoate---CoA ligase	ec:6.2.1.25	1	9995_TGCAGCTGCTAACACGTCGTTTTTCATGGAAGACTCGCATTTCAG_NODE_1_length_312_cov_6.073718	path:map01100	map01100
Metabolic pathways	609	hexokinase	ec:2.7.1.1	1	1986_TGCAGTGGTGATTGGAACTGGTACCAATGCCTGCTATTTGGAGCG_NODE_1_length_371_cov_8.716981	path:map01100	map01100
Metabolic pathways	609	cycloartenol synthase	ec:5.4.99.8	1	38520_TGCAGTTGAGAAAGGCCAAGCACCTTTTGAAATATGACGATACCA_NODE_1_length_245_cov_9.048980	path:map01100	map01100
Metabolic pathways	609	acyl-CoA dehydrogenase	ec:1.3.99.3	1	36335_TGCAGTACATGCATGCGCCTCGGGCAAGGTTGAGAAGTCGTTAGC_NODE_1_length_295_cov_6.613559	path:map01100	map01100
Metabolic pathways	609	GTP cyclohydrolase I	ec:3.5.4.16	1	31860_TGCAGGATCGCTCGAGAACCGACCCAATACCGCAATCGTGGCCGT_NODE_1_length_239_cov_6.008368	path:map01100	map01100
Metabolic pathways	609	succinate dehydrogenase	ec:1.3.99.1	1	30169_TGCAGACTACAGCTTGAATAAATTGTACTTATCAATCACTGTATG_NODE_2_length_315_cov_7.165080	path:map01100	map01100
Metabolic pathways	609	lathosterol oxidase	ec:1.14.21.6	1	3069_TGCAGGCAGTGCCTCATGTGATCGCTCTTTTCCTAGTGCCCACAC_NODE_1_length_322_cov_8.944099	path:map01100	map01100
Metabolic pathways	609	ornithine aminotransferase	ec:2.6.1.13	1	36698_TGCAGTTAATCAGGTGAAGTGCATGCATTATTTTTACATAATACC_NODE_1_length_384_cov_6.703125	path:map01100	map01100
Metabolic pathways	609	acetylornithine transaminase	ec:2.6.1.11	2	8646_TGCAGTTTTCGTGGAACCGATTCAGGGGGAAGGTGGAATCTACAG_NODE_1_length_387_cov_5.457365, 971_TGCAGCGATTTTGCCGCTAGATATTAGTTCTTGAGCAGCATCGAT_NODE_1_length_318_cov_8.377358	path:map01100	map01100
Metabolic pathways	609	ceramide glucosyltransferase	ec:2.4.1.80	1	38844_TGCAGGGATGTGTAATATGCTTACTTCTGGCTGCTGGATGGGCCG_NODE_1_length_222_cov_7.644144	path:map01100	map01100
Metabolic pathways	609	membrane alanyl aminopeptidase	ec:3.4.11.2	1	34692_TGCAGTTAACACTCGCGAATCAAATACCCAAAATCGAGCGATTCT_NODE_1_length_327_cov_5.388379	path:map01100	map01100
Metabolic pathways	609	asparaginase	ec:3.5.1.1	3	43530_TGCAGCACATCTGAAACCATTTGTAGGGAAACAAATAGCAAATAC_NODE_1_length_400_cov_6.920000, 27173_TGCAGATCGTATCTCCAATGGGAAGATTTCACTAGGAATTAGCCA_NODE_1_length_273_cov_5.091575, 22246_TGCAGCAAGAACACCACCATCAGCAAGCTTATTTGGGCCAAATCC_NODE_1_length_317_cov_9.230284	path:map01100	map01100
Metabolic pathways	609	sarcosine oxidase ec:1.5.3.10 dimethylglycine oxidase ec:1.5.3.11 Deleted entry ec:1.5.3.12 dihydrobenzophenanthridine oxidase ec:1.5.3.13 N1-acetylpolyamine oxidase	ec:1.5.3.1	1	33048_TGCAGGAACATGTTAAAATTACCTACTTAAGGCGAACTTGGTCTT_NODE_1_length_300_cov_5.516667	path:map01100	map01100
Metabolic pathways	609	cystathionine gamma-synthase	ec:2.5.1.48	2	42259_TGCAGCCGAAACCATGGAGAATGTTGCAATGAAGAGGCCGACACC_NODE_1_length_366_cov_6.953552, 10457_TGCAGTCGGTCTAATCGAATTCTTCTATAAACAATCATTGGAAGG_NODE_1_length_342_cov_9.122807	path:map01100	map01100
Metabolic pathways	609	cysteine synthase	ec:2.5.1.47	1	18300_TGCAGCTCCGACCACCGCGAGATGGCGCCATCGCCAAAGCCAATT_NODE_1_length_247_cov_6.825911	path:map01100	map01100
Metabolic pathways	609	glutamate 5-kinase	ec:2.7.2.11	1	847_TGCAGCTTCTGGGTCTTCTGTTACAATGCAATCAGTATGAGCACT_NODE_1_length_341_cov_7.777126	path:map01100	map01100
Metabolic pathways	609	4-coumarate---CoA ligase	ec:6.2.1.12	10	40558_TGCAGAAACTCCTCTATGCTTCTGGTGCTCAATGGAGCAGCTCCA_NODE_1_length_224_cov_8.852678, 37356_TGCAGCGTCTAATATTTCAGAATGCGAAAGCATAAGTGCTTCGAG_NODE_1_length_218_cov_5.311927, 26746_TGCAGTCATCCCGTAAGCCAAAAAGACGGTCTTCTTTTCGGTATT_NODE_1_length_279_cov_6.100358, 21845_TGCAGCGTCTAATATTTCAGAATGCGAAAGCAGAAGTGCTTCGAG_NODE_1_length_273_cov_5.457875, 18508_TGCAGTATCCGACTGAGTTGATTGGGTTTCCGGCAACTCCATCGG_NODE_1_leng…	path:map01100	map01100
Metabolic pathways	609	magnesium chelatase	ec:6.6.1.1	5	44265_TGCAGCCACAGGATCGACCGGCTTTCCGGTTTCACAAGGTGGTGC_NODE_1_length_268_cov_6.037313, 35852_TGCAGTTTTGGCTTGGTGGGTCTCCTGACAATTTGGTCAATTTTG_NODE_1_length_290_cov_6.420690, 32790_TGCAGAAGTTCTTTTGCCCCCTTCTAGATCGATTTCTATGGCTAG_NODE_1_length_377_cov_6.870027, 10868_TGCAGCAACTTCCTGAACGAGTTGGGGTTTGTGTTCATCAGCCTG_NODE_1_length_200_cov_8.120000, 6010_TGCAGCTTTCACTTTCAAAGCCAATTCTTCCACAAAAATCAAAGA_NODE_1_lengt…	path:map01100	map01100
Metabolic pathways	609	tetrahydrofolate synthase	ec:6.3.2.17	1	3833_TGCAGATCAGTAACCTTGCTAGTTTATGGTTTATATCCCTCTTTC_NODE_1_length_258_cov_5.740310	path:map01100	map01100
Metabolic pathways	609	aspartate transaminase	ec:2.6.1.1	1	5163_TGCAGAATACAGAGAGAGAGAGAGCGACAGCATCGTGAATCCTTG_NODE_1_length_248_cov_6.516129	path:map01100	map01100
Metabolic pathways	609	squalene monooxygenase	ec:1.14.99.7	3	33661_TGCAGCCGGCCCATTCCACCATACTCCCTTCGTCCCAAATAAATG_NODE_1_length_337_cov_5.175074, 33642_TGCAGGTTGATGTTCCCTCCTGCTTTGTGGGTCTGGTTTTGGAGA_NODE_1_length_383_cov_9.078329, 19794_TGCAGTCCACCTCTTTGTGTATACTGATATTTTTTTTTGTTGAAT_NODE_1_length_232_cov_5.176724	path:map01100	map01100
Metabolic pathways	609	pectinesterase	ec:3.1.1.11	21	44698_TGCAGCCGTCTTCCAAGATTGCAAGTTGATCGTCAAGAAACCTAT_NODE_1_length_281_cov_7.622776, 43270_TGCAGACGCCGAGTCGAACACTCGTGGGCTCGGTGCGAAATGCCG_NODE_1_length_269_cov_7.215613, 43104_TGCAGTCACGTAAATCATGAAGTATCCATCGGCAGCTTCAGATTT_NODE_1_length_303_cov_8.320132, 40594_TGCAGTTTTACCTGATATACATTAATAGTGAATTGAATATCGAAG_NODE_1_length_356_cov_8.441011, 39392_TGCAGCGGTGTTGCAAGATTGTGACATCCAGGCTCGTCGTCCCAA_NODE_1_leng…	path:map01100	map01100
Metabolic pathways	609	pyridoxal 5'-phosphate synthase	ec:1.4.3.5	2	41671_TGCAGCCCGTAACAGATCCCCAGCACAAAGATGCCGTTTTTTTCA_NODE_1_length_208_cov_6.120193, 15187_TGCAGATTGAAGATCTTAAACAATGCCCATTTGCTGAAGTATGTA_NODE_1_length_273_cov_6.109890	path:map01100	map01100
Metabolic pathways	609	monoamine oxidase	ec:1.4.3.4	5	45912_TGCAGGACAGAAAGTGACAGTCCAATGGAAAACGGATATGCACGG_NODE_2_length_342_cov_5.830410, 38605_TGCAGCATAATTACCCTTTTGCCCCATCTTCTGGGTATAAACTCT_NODE_1_length_416_cov_5.598557, 27827_TGCAGGTGTGTTGGATATCATAGTGATGCTGATGCTCCTAGCCGC_NODE_1_length_337_cov_10.759644, 24913_TGCAGCCTCGTCCGACATTTTCTCGATGTCTTTTGCTAGTTTTCC_NODE_1_length_208_cov_5.067307, 4911_TGCAGCAACTACTCCACATTGAGAGCCGGAAACAACTTTAATCTT_NODE_2_leng…	path:map01100	map01100
Metabolic pathways	609	1-pyrroline-5-carboxylate dehydrogenase	ec:1.5.1.12	2	3170_TGCAGTTCACAACGGAAGCTATGCTAGGCCACATGAAGAAATTGC_NODE_1_length_392_cov_5.836735, 847_TGCAGCTTCTGGGTCTTCTGTTACAATGCAATCAGTATGAGCACT_NODE_1_length_341_cov_7.777126	path:map01100	map01100
Metabolic pathways	609	3-cyanoalanine hydratase	ec:4.2.1.65	3	19672_TGCAGTTGGAGTAAACCCTGGGAATTTTGTAATTATCCTTATTAT_NODE_1_length_235_cov_5.459575, 10057_TGCAGTACAAGGTGGAATCTTGAGCGGTGAGGGCGGAGATGAAAC_NODE_1_length_382_cov_8.651833, 7896_TGCAGTACAAGGAGGTATTTTGAGCGGAGAGGGTGGTGATGAAAC_NODE_1_length_341_cov_6.237536	path:map01100	map01100
Metabolic pathways	609	methionine adenosyltransferase	ec:2.5.1.6	1	8381_TGCAGTCACAATCTCTGTTGAGTAGTTAGAATCTCATTCATAAAC_NODE_1_length_325_cov_6.264616	path:map01100	map01100
Metabolic pathways	609	dimethylallyltranstransferase	ec:2.5.1.1	1	22382_TGCAGCAAAAGCCATAGTTCTGTAAAAGGAAAAAGAAACAATCTA_NODE_1_length_431_cov_6.016241	path:map01100	map01100
Metabolic pathways	609	isopentenyl-diphosphate Delta-isomerase	ec:5.3.3.2	1	41726_TGCAGGTTACATCTTCACCGCATTAATGGGTGCACAAAATCAGAT_NODE_1_length_361_cov_5.252078	path:map01100	map01100
Metabolic pathways	609	glycine hydroxymethyltransferase	ec:2.1.2.1	2	21532_TGCAGGAGATCCCTGTTTGTAAGGGTCTTGGTACTATTCAACTGC_NODE_2_length_311_cov_8.524116, 6438_TGCAGCATTCAATCAACCATTTCATAAGAAAAAAAGAAAAAGATC_NODE_1_length_348_cov_6.571839	path:map01100	map01100
Metabolic pathways	609	fatty-acyl-CoA synthase	ec:2.3.1.86	6	37356_TGCAGCGTCTAATATTTCAGAATGCGAAAGCATAAGTGCTTCGAG_NODE_1_length_218_cov_5.311927, 26746_TGCAGTCATCCCGTAAGCCAAAAAGACGGTCTTCTTTTCGGTATT_NODE_1_length_279_cov_6.100358, 21845_TGCAGCGTCTAATATTTCAGAATGCGAAAGCAGAAGTGCTTCGAG_NODE_1_length_273_cov_5.457875, 18508_TGCAGTATCCGACTGAGTTGATTGGGTTTCCGGCAACTCCATCGG_NODE_1_length_329_cov_11.240122, 10941_TGCAGAAGGGAACTTCTTAGCACACTCCTCCATCAATTCTTTCCC_NODE_1_len…	path:map01100	map01100
Metabolic pathways	609	fatty-acid synthase	ec:2.3.1.85	2	7631_TGCAGAGTAAGATACCTGAAAACACATTACAAAATGCAAAATTTT_NODE_1_length_245_cov_6.253061, 6814_TGCAGGACAAAGCATCAATGTGGCAGTGGGATTCCTCTTCACTTT_NODE_1_length_378_cov_7.735450	path:map01100	map01100
Metabolic pathways	609	ubiquinol---cytochrome-c reductase	ec:1.10.2.2	16	45954_TGCAGATTCATGCTAAGTTTCTGCTTCTCATCATATGTCATCTCC_NODE_1_length_282_cov_7.489362, 41960_TGCAGAGATTGATGAAGCACAAGCATGGTTGGGTGTTTAATGAAC_NODE_1_length_388_cov_8.533505, 41711_TGCAGTAATAAACTTTGTTGGTTTACCAACTACAGCTGGTCCACA_NODE_1_length_263_cov_9.159696, 36703_TGCAGTTATGAACTTTGACGGTTTACCAACTACAGCCGGTCCACA_NODE_1_length_276_cov_8.307971, 34674_TGCAGTGATATTTAACTGTAATTTCAGTTTAACCTTGTTTTCAAT_NODE_1_leng…	path:map01100	map01100
Metabolic pathways	609	acyl-CoA oxidase	ec:1.3.3.6	1	36335_TGCAGTACATGCATGCGCCTCGGGCAAGGTTGAGAAGTCGTTAGC_NODE_1_length_295_cov_6.613559	path:map01100	map01100
Metabolic pathways	609	protoporphyrinogen oxidase	ec:1.3.3.4	1	21051_TGCAGTGACTACGTTGGGAAGAGGTGGTAGTGATTTGACTGCCAC_NODE_1_length_286_cov_7.538462	path:map01100	map01100
Metabolic pathways	609	monogalactosyldiacylglycerol synthase	ec:2.4.1.46	1	11990_TGCAGGAAGTTGGGAATGTACCATATGTGGTGGAAAACGGATGTG_NODE_1_length_362_cov_7.389503	path:map01100	map01100
Metabolic pathways	609	acetyl-CoA carboxylase	ec:6.4.1.2	1	20579_TGCAGGTAGATTAATTTCCGCTATCCACTCTGTGACAGGATGCTC_NODE_1_length_369_cov_5.682927	path:map01100	map01100
Metabolic pathways	609	dTDP-glucose 4,6-dehydratase	ec:4.2.1.46	1	9957_TGCAGAGAAACGCGCAGAGAAAAGCGGGAGAGAGAGAGATGGCAT_NODE_1_length_320_cov_8.600000	path:map01100	map01100
Metabolic pathways	609	flavonol synthase	ec:1.14.11.23	2	39419_TGCAGCTTCGTTCCATAACCTTCAAGAGCTTCATTGCTTGCAGGT_NODE_1_length_245_cov_7.934694, 25813_TGCAGCTGGTGGGTCTGTTGTTATTCCCGAAATATTTATCCGACC_NODE_1_length_357_cov_5.462185	path:map01100	map01100
Metabolic pathways	609	guanylate kinase	ec:2.7.4.8	2	40696_TGCAGTCCATGGAAATCTTTACGGAACTAGCATAGAAGCTGTTGA_NODE_1_length_351_cov_6.774929, 40291_TGCAGAATCCCCAAGAATCTTTCTCAATGTAGCTGCACCCTGTAT_NODE_1_length_259_cov_5.227799	path:map01100	map01100
Metabolic pathways	609	nucleoside-diphosphate kinase	ec:2.7.4.6	3	24494_TGCAGTGACCATTGCACTGGTGAACCTTGCAGTGACCATTGCACC_NODE_1_length_434_cov_7.225806, 19549_TGCAGGTCTTTTGCAATTCTTTCTCCTGTTTACCAAACTCATCGG_NODE_1_length_393_cov_5.440204, 5562_TGCAGAAAGCTAATGCTGTTGCTGATTGGCGTGCTCTTATCGGAC_NODE_1_length_214_cov_9.093458	path:map01100	map01100
Metabolic pathways	609	3-isopropylmalate dehydratase	ec:4.2.1.33	1	8294_TGCAGCAACGGCCGATTCTTCTTCATCGGCTTCCAGCACCTCATT_NODE_1_length_298_cov_5.640940	path:map01100	map01100
Metabolic pathways	609	adenylate kinase	ec:2.7.4.3	2	45098_TGCAGGACAGATTAATGTACCCATCGTTTTCAGAGGACCAAATGG_NODE_1_length_221_cov_6.945701, 11520_TGCAGGCCAGATTAATGTACCCATCGTTTTCAGAGGACCAAATGG_NODE_1_length_274_cov_5.240876	path:map01100	map01100
Metabolic pathways	609	glutaminyl-tRNA synthase (glutamine-hydrolysing)	ec:6.3.5.7	6	11939_TGCAGAACACACCACCGTGATCCCTTTTTCGACTGCATGAAAGGC_NODE_1_length_340_cov_5.394118, 10553_TGCAGCCCTATTAGTAAGGAACGAAATATCACCATCATACAATTC_NODE_1_length_303_cov_5.194719, 8294_TGCAGCAACGGCCGATTCTTCTTCATCGGCTTCCAGCACCTCATT_NODE_1_length_298_cov_5.640940, 7873_TGCAGTGTATGCTTTCAGAGAGGTCTTCGAGTTCCTGATCGCAAC_NODE_1_length_282_cov_9.432624, 5586_TGCAGTTACCTCGGTGCACCAGGATAACTTCACCAGTAAGCTACA_NODE_1_length_…	path:map01100	map01100
Metabolic pathways	609	beta-amylase	ec:3.2.1.2	7	25897_TGCAGATTTCTCGTACAACAACTTCTCGGGTTCGATACCTGAAAC_NODE_1_length_293_cov_10.344710, 20497_TGCAGCTCCAGTAAATTTAACTCCGGCAAGTACATGAGTCCTGCC_NODE_1_length_240_cov_7.570833, 18178_TGCAGTCACCTCTGCTGGATGGGATTGGCTTTTGTACCATGAGTG_NODE_2_length_214_cov_7.303738, 17715_TGCAGGGTACTACAACACCCGTTACCGAGATGGTTACCTTCCAAT_NODE_1_length_288_cov_9.503472, 14624_TGCAGCTTCCCGTTTGTGCCAAGACCTTGTGGAATGCTTCCGGTG_NODE_1_len…	path:map01100	map01100
Metabolic pathways	609	alpha-amylase	ec:3.2.1.1	3	41942_TGCAGAAGCCTATGGTATCTTCAGAAGCTCTGTTCAAAGTATACC_NODE_1_length_253_cov_6.656126, 10016_TGCAGCTAACTTTTCAATCTCTTGAAGAATGGTTTCTTGTGCCTC_NODE_1_length_273_cov_6.384615, 4370_TGCAGCCCGTGGTATTTTATGACCATTTCTATGATTTTGGGATCC_NODE_1_length_338_cov_7.423077	path:map01100	map01100
Metabolic pathways	609	asparagine synthase (glutamine-hydrolysing)	ec:6.3.5.4	1	28109_TGCAGTTTCATGTTACAGTTCCCTTAGTACTCGATCATATAATGT_NODE_1_length_298_cov_6.637584	path:map01100	map01100
Metabolic pathways	609	aldehyde oxidase	ec:1.2.3.1	1	21918_TGCAGAATAAGGAAGTCCCAGTTAACAGAACCTGCTTGATCTTGC_NODE_1_length_225_cov_5.048889	path:map01100	map01100
Metabolic pathways	609	phosphoribosylformylglycinamidine synthase	ec:6.3.5.3	1	38530_TGCAGAGTTCTTACAGGTATGTGCCACTTTGCTGTTCTTTTGATT_NODE_1_length_291_cov_6.810997	path:map01100	map01100
Metabolic pathways	609	glutamate synthase (NADH)	ec:1.4.1.14	4	15900_TGCAGTAGCATTGTAAATCTTGAGCTTCTTCCTAAGCCACCCAAA_NODE_1_length_338_cov_7.310651, 14406_TGCAGAGAAGGCTGCTGAAGAAGCTGATATTAGAGAAGAAGACGA_NODE_1_length_403_cov_6.265509, 935_TGCAGCTTTGCTATCGCAAGGGGGTCATTTAAATGAACTTCACCA_NODE_1_length_323_cov_8.154799, 217_TGCAGAGAAGGCTGCTGAAGAAGCTGATATTGGAGAAGAAGACGA_NODE_1_length_420_cov_5.669048	path:map01100	map01100
Metabolic pathways	609	GMP synthase (glutamine-hydrolysing)	ec:6.3.5.2	1	41671_TGCAGCCCGTAACAGATCCCCAGCACAAAGATGCCGTTTTTTTCA_NODE_1_length_208_cov_6.120193	path:map01100	map01100
Metabolic pathways	609	inositol-polyphosphate 5-phosphatase	ec:3.1.3.56	1	27803_TGCAGCTAAGAAAAGGGTGTGCATTTGACGGGTGGACAGAAGGCA_NODE_1_length_408_cov_7.313725	path:map01100	map01100
Metabolic pathways	609	glutamate---ammonia ligase	ec:6.3.1.2	4	44772_TGCAGCAAACACCAAAAGTTCAAACCTTTAACATTCATATGTCAC_NODE_1_length_356_cov_5.994382, 44265_TGCAGCCACAGGATCGACCGGCTTTCCGGTTTCACAAGGTGGTGC_NODE_1_length_268_cov_6.037313, 20298_TGCAGATGCTTTCAATTTCTAAATGCTTATTTTTGGTCCAATTAG_NODE_1_length_389_cov_9.431876, 885_TGCAGCAAACACCAAAAGTTCAAACCTTTAAGTGCACTTATTAAC_NODE_1_length_282_cov_7.773050	path:map01100	map01100
Metabolic pathways	609	strictosidine synthase	ec:4.3.3.2	4	39850_TGCAGGAAAAGGGCTAGTTCCCGAGCACCATCCTCACTTCATTGG_NODE_3_length_203_cov_8.088670, 38351_TGCAGGTTACTATGTGACGTTGAACATAGGTTGGGTACATGTGGA_NODE_1_length_327_cov_8.724771, 29093_TGCAGCCGCGGTTCCTTCATCGAGCAATGAAGCATTCGACATGGG_NODE_1_length_427_cov_7.871194, 2467_TGCAGAAGCTATGGCTATGTGCAACAATATTCAAAAGGGTAAGAA_NODE_1_length_316_cov_8.196202	path:map01100	map01100
Metabolic pathways	609	4-alpha-glucanotransferase	ec:2.4.1.25	2	37597_TGCAGTTATTTCTATTTTTGTTGCTATATATATTGAGAAAGTCAT_NODE_2_length_239_cov_8.782427, 27550_TGCAGCAAGAAGAACAATGCAATGTGAGTATTCCTTTATGCTACA_NODE_1_length_347_cov_7.530259	path:map01100	map01100
Metabolic pathways	609	acetyl-CoA C-acetyltransferase	ec:2.3.1.9	1	15586_TGCAGTTGCCACAAGAAAGAATAAGATTTGAAAACAGGAGGATAT_NODE_1_length_266_cov_5.000000	path:map01100	map01100
Metabolic pathways	609	starch synthase	ec:2.4.1.21	2	7631_TGCAGAGTAAGATACCTGAAAACACATTACAAAATGCAAAATTTT_NODE_1_length_245_cov_6.253061, 2420_TGCAGCAAAGATGTTGAAGTGTTCACCGCCTATAGGATCATACAT_NODE_1_length_301_cov_7.970099	path:map01100	map01100
Metabolic pathways	609	12-oxophytodienoate reductase	ec:1.3.1.42	3	43569_TGCAGCCCTTTGATGAGAACAAGTTCAACTTTACCAAAGTTGGAC_NODE_1_length_278_cov_5.287770, 39053_TGCAGACCACTATAACATTGTGATGTGCGATTTGTAGCCATAACT_NODE_2_length_243_cov_7.320988, 25339_TGCAGCCATTGGTCCAGACCGAGTTGGTGTTAGAATCTCGCCAGC_NODE_2_length_263_cov_5.551331	path:map01100	map01100
Metabolic pathways	609	amino-acid N-acetyltransferase	ec:2.3.1.1	1	45774_TGCAGCAGCCAACTCCGAGAGATAACCGTTTGACCTACTCAGCCT_NODE_1_length_241_cov_10.717842	path:map01100	map01100
Metabolic pathways	609	tryptophan synthase	ec:4.2.1.20	1	45251_TGCAGCCTCTACTCCGATCATTCTAACATCTTTGTCATCAACGAA_NODE_1_length_356_cov_7.738764	path:map01100	map01100
Metabolic pathways	609	serine C-palmitoyltransferase	ec:2.3.1.50	3	39499_TGCAGCTCGGAACTCCCGGTCATTTGGGAAACCTGGAAGAAGGAA_NODE_1_length_297_cov_5.067340, 2681_TGCAGCACGTATGCACCAAATCAGACTGCAAATAACTATAGAAGA_NODE_1_length_239_cov_5.171548, 11311_TGCAGGACCACATACAACAATTAATGGCATAGACGTGGTGAATTT_NODE_1_length_387_cov_5.266150	path:map01100	map01100
Metabolic pathways	609	glutamyl-tRNA reductase	ec:1.2.1.70	1	39677_TGCAGATTGAGAGAAACGATCTAATCAATTCATATTCCAATCTAC_NODE_1_length_293_cov_5.576792	path:map01100	map01100
Metabolic pathways	609	sulfite reductase	ec:1.8.99.1	2	24704_TGCAGTCATGAACTTCTCCCCATCTACCCACATATCATAATAAAA_NODE_1_length_354_cov_8.485876, 2965_TGCAGTCATAAACTTCTCCCCATCCACCCACATATCATAATAGAA_NODE_1_length_329_cov_5.717325	path:map01100	map01100
Metabolic pathways	609	UDP-glucose 4-epimerase	ec:5.1.3.2	2	18582_TGCAGAGGCATCTCTGATGGTAGAACGATGTCTACCTCTACAAAG_NODE_1_length_207_cov_5.144928, 9482_TGCAGCCAACCCTTACGGACGAACCAAGGTATGATATTCTTGGTT_NODE_1_length_289_cov_6.958477	path:map01100	map01100
Metabolic pathways	609	adenosylmethionine decarboxylase	ec:4.1.1.50	1	7867_TGCAGAGCTTGACTCAGACTTGAAAAATACCGATGCCTTCTTCTT_NODE_1_length_330_cov_8.275758	path:map01100	map01100
Metabolic pathways	609	1,4-alpha-glucan branching enzyme	ec:2.4.1.18	1	25177_TGCAGTTGGGTCTTTTTCCTTCCAGTCTCAAGCACCTTGATTCAC_NODE_1_length_345_cov_8.701449	path:map01100	map01100
Metabolic pathways	609	glucuronosyltransferase	ec:2.4.1.17	1	17212_TGCAGTTGAGCTAATCTCATCGGAACTTCCTTTCTGGTACAGGAA_NODE_1_length_370_cov_7.324324	path:map01100	map01100
Metabolic pathways	609	sucrose-phosphate synthase	ec:2.4.1.14	3	39518_TGCAGCTCATGGGTTACCGATGGTTGCCACAAAAAATGGAGGTCC_NODE_1_length_331_cov_8.716012, 31618_TGCAGCGTATCCAGGAGAAGTAAGTATAATTATTTAAGCTTATAA_NODE_1_length_294_cov_6.285714, 10591_TGCAGTTAACAATTTTACAAACATATATCATCTTTTTGTGCACAT_NODE_1_length_387_cov_7.723514	path:map01100	map01100
Metabolic pathways	609	sucrose synthase	ec:2.4.1.13	4	37933_TGCAGATTCAGAGCCCCCACCACTCTTGGTTTATAAGTGGTGCCA_NODE_1_length_295_cov_6.159322, 32785_TGCAGTAATAGGCTCATCATCCGGATCAAAAATATATAACAAAGG_NODE_1_length_345_cov_6.333333, 31618_TGCAGCGTATCCAGGAGAAGTAAGTATAATTATTTAAGCTTATAA_NODE_1_length_294_cov_6.285714, 14699_TGCAGCTTCCATTCCAGGCATGTCTGAAAATTGAGAAATTTGGTG_NODE_1_length_450_cov_5.740000	path:map01100	map01100
Metabolic pathways	609	triacylglycerol lipase	ec:3.1.1.3	14	44772_TGCAGCAAACACCAAAAGTTCAAACCTTTAACATTCATATGTCAC_NODE_1_length_356_cov_5.994382, 38805_TGCAGGCCATGATAGTGAGACATGGGGTGTTGCCGCGGCTGAAGA_NODE_1_length_309_cov_8.530745, 33182_TGCAGGTTATGCCAATCGCCGGTGTTCGTCGATTTCTTCAAGCTC_NODE_1_length_311_cov_10.858521, 32166_TGCAGAAAATCGCCGTCGGTAATCGTGATGTGGTCACTTCTTGTA_NODE_1_length_214_cov_8.556075, 29679_TGCAGTCGTTTTTTAGAAAGTTTCACCCTGAATACTTTGGAGCAT_NODE_1_len…	path:map01100	map01100
Metabolic pathways	609	carboxylesterase	ec:3.1.1.1	49	45526_TGCAGAGGTTTAAATTCTAAAATTCAGGAGCATGATCTTCTAAAT_NODE_1_length_282_cov_6.496454, 44118_TGCAGTGTTGGTGTCTAAACTTCAAAGGCCGTGTTACAGTGGCAT_NODE_1_length_358_cov_9.351955, 43519_TGCAGTTGTCGATAACGTAGATATTTATGCTGCAAATGCTTTTGT_NODE_1_length_339_cov_5.876106, 42831_TGCAGTCTATAAGATTGTAGAAATTCAGGTACGAAACATGTTCTA_NODE_1_length_313_cov_6.293930, 41983_TGCAGATTGTAATGCATACATAATGGTTAAGGTTCCAAAAGAAAA_NODE_1_leng…	path:map01100	map01100
Metabolic pathways	609	phosphopyruvate hydratase	ec:4.2.1.11	1	20955_TGCAGACACTTTAAACATGAATCTATTATGCAAACCATCTAATTA_NODE_1_length_208_cov_10.000000	path:map01100	map01100
Metabolic pathways	609	taxane 13alpha-hydroxylase	ec:1.14.13.77	2	35950_TGCAGGCAACAAGTTCTTGTTCTCAAACGAGTATAAACTCGTAAG_NODE_1_length_394_cov_7.253807, 574_TGCAGCCAACAAGTTCTTTATGTCCAATGAGTTCAAATTGGTGGT_NODE_1_length_359_cov_5.490251	path:map01100	map01100
Metabolic pathways	609	3-dehydroquinate dehydratase	ec:4.2.1.10	2	32436_TGCAGGTACCATTGATTGCATACTCAACAGGGGAGAGGGGGCTTA_NODE_1_length_305_cov_9.800000, 17646_TGCAGTAATAAAAGCCAGAGGAAAAGGGAAACTCTAAGATTCTAT_NODE_1_length_334_cov_6.239521	path:map01100	map01100
Metabolic pathways	609	succinate---CoA ligase (ADP-forming)	ec:6.2.1.5	1	6683_TGCAGCAGCAATCATGGAGGCAATGGACGCTGAACTGGATTTAGT_NODE_1_length_270_cov_6.470370	path:map01100	map01100
Metabolic pathways	609	long-chain-fatty-acid---CoA ligase	ec:6.2.1.3	1	13585_TGCAGCCCATGCTTTAAGCACATCCTGGTCCAATGAGACAATGGC_NODE_1_length_207_cov_5.275362	path:map01100	map01100
Metabolic pathways	609	3-dehydroquinate synthase	ec:4.2.3.4	1	21793_TGCAGGAAGGGGTTTATGTTGTCGATGAACCATCTGAAAAACATG_NODE_1_length_391_cov_7.843990	path:map01100	map01100
Metabolic pathways	609	N-methylcoclaurine 3'-monooxygenase	ec:1.14.13.71	1	20452_TGCAGTCCCGTTTCTAATCCCGCATAAAGCCATAACTGACGTTGA_NODE_1_length_336_cov_12.294642	path:map01100	map01100
Metabolic pathways	609	acetate---CoA ligase	ec:6.2.1.1	1	39917_TGCAGAGAATCCAGCAAAAACAACCTGAAAGCCAAAGGCAGCTTA_NODE_1_length_392_cov_7.507653	path:map01100	map01100
Metabolic pathways	609	phosphoinositide 5-phosphatase	ec:3.1.3.36	4	44951_TGCAGCAATACTACTATCAGCATCCACTTTGGGATCATCTGTCAA_NODE_1_length_289_cov_7.640139, 27035_TGCAGCTTTTGCATTTTCAGTTATATATTTTTAAGCATTCAATTG_NODE_1_length_264_cov_5.409091, 20402_TGCAGCCCACAACACTGTATGAACACTTGTGAAATTGCCGGCTAA_NODE_1_length_271_cov_6.557196, 19247_TGCAGAACCACCATATTGTAGTGCTAGAGTGTCACCCATTTTTTC_NODE_1_length_362_cov_6.511050	path:map01100	map01100
Metabolic pathways	609	sterol 14-demethylase	ec:1.14.13.70	1	29663_TGCAGATAAGCAAAGGGTTCACCAAGACATCCATGTCTGCCACCA_NODE_1_length_293_cov_9.133106	path:map01100	map01100
Metabolic pathways	609	threonine synthase	ec:4.2.3.1	1	12735_TGCAGATGCACAGTAGGCAGATAACGCAGCGGAAGTGTCGCCGGT_NODE_1_length_284_cov_7.742958	path:map01100	map01100
Metabolic pathways	609	indole-3-glycerol-phosphate synthase	ec:4.1.1.48	2	33062_TGCAGAACTTTCACGATTTCTATTGAAACGTATAAAGAAATTGGT_NODE_1_length_264_cov_5.977273, 8822_TGCAGACGATCTTCATTAACAACGACATTCATATGTACTATGAAG_NODE_1_length_338_cov_6.911242	path:map01100	map01100
Metabolic pathways	609	beta-ketoacyl-acyl-carrier-protein synthase I	ec:2.3.1.41	2	39600_TGCAGGCATGTGATAGCGAAGAGGACGGTTTATTTGGTTTTGACT_NODE_1_length_333_cov_7.111111, 23190_TGCAGCATTTCATTGCCCAATAGACATAGAAACAAAAGCACTTAC_NODE_1_length_271_cov_8.815498	path:map01100	map01100
Metabolic pathways	609	dihydrolipoyl dehydrogenase	ec:1.8.1.4	3	19488_TGCAGGTATAACAGCTGTACATTTCCGGCCATCAACCGGTCCATC_NODE_1_length_243_cov_10.123457, 15915_TGCAGCTAATATGTTGAAAAATGGAGATTTCGAAGAAGGTCCATT_NODE_1_length_226_cov_7.469027, 6789_TGCAGAATTTCAAAGTCGGATATGCAACCTCCTATTGATTTTACA_NODE_1_length_361_cov_5.927978	path:map01100	map01100
Metabolic pathways	609	2-succinyl-5-enolpyruvyl-6-hydroxy-3-cyclohexene-1-carboxylic-acid synthase	ec:2.2.1.9	1	28568_TGCAGCTATAGCATTGAGAATTGCCATCTCCAAACCACATCGAAC_NODE_1_length_363_cov_5.738292	path:map01100	map01100
Metabolic pathways	609	1-deoxy-D-xylulose-5-phosphate synthase	ec:2.2.1.7	2	43348_TGCAGGTTTAGCAACTGAAGGCCTGAAACCATTTTGTGCTATTTA_NODE_1_length_410_cov_6.131707, 29131_TGCAGCAGATCAAAATGAAAATTTCCATCATACTTACTCAAGATG_NODE_1_length_331_cov_6.694864	path:map01100	map01100
Metabolic pathways	609	acetolactate synthase	ec:2.2.1.6	1	4412_TGCAGAATCGATATCGATATGAACAATTTTAGCTCTGCTAGCAAA_NODE_1_length_306_cov_6.944445	path:map01100	map01100
Metabolic pathways	609	digalactosyldiacylglycerol synthase	ec:2.4.1.241	1	41378_TGCAGGAGAGTCAGCCATTGTTGAAGGTGATAACATAAATGATGA_NODE_1_length_270_cov_6.448148	path:map01100	map01100
Metabolic pathways	609	dopamine beta-monooxygenase	ec:1.14.17.1	2	29739_TGCAGACCCAAAGTCGCGAAAATAACAATCTCGTTATTCGAATAC_NODE_1_length_213_cov_6.417840, 2041_TGCAGTTCTTGTAGCAGATGACATTGATGAAGCACTGATAACCAT_NODE_1_length_292_cov_7.284246	path:map01100	map01100
Metabolic pathways	609	phosphoglucomutase	ec:5.4.2.2	1	19562_TGCAGGAGCTAATGAAATGATCAATTATCTTAGAGACTTGATTTC_NODE_1_length_279_cov_5.967742	path:map01100	map01100
Metabolic pathways	609	dihydrodipicolinate reductase	ec:1.3.1.26	1	33002_TGCAGGGCTTCATATTGTTCCAGCATCATTTGGCATTCAACAAGA_NODE_1_length_353_cov_7.393768	path:map01100	map01100
Metabolic pathways	609	peroxidase	ec:1.11.1.7	24	41993_TGCAGTGTTCCAAGCAAGTTTTCAAGAGAAAGAAATGATAGATCC_NODE_1_length_219_cov_6.890411, 41729_TGCAGCTTGTGCAGTTTTCAGCTACAGACTATACAATTTCAGTGG_NODE_1_length_276_cov_12.739130, 39374_TGCAGCGAAATCCGATGCAAATGATGCAGGATTGTCTATGTATCC_NODE_1_length_295_cov_8.752542, 37562_TGCAGCCATTGTAATCGGGATAATACTTCATGCCGGTAACCATTT_NODE_1_length_228_cov_6.456141, 37542_TGCAGCTTGTGCAGTTTTCAGCTATAGACTATACAATTTCAGTGG_NODE_1_len…	path:map01100	map01100
Metabolic pathways	609	catalase	ec:1.11.1.6	1	3155_TGCAGGAAGAAGTAGTAAAATGCCTAGTTTATACTGTGTTACTTG_NODE_1_length_211_cov_7.658768	path:map01100	map01100
Metabolic pathways	609	phosphoglycerate dehydrogenase	ec:1.1.1.95	2	38908_TGCAGTAGCAGCAAGTTCACCTCTCAAGGCTCCAACAACAGCTTC_NODE_1_length_284_cov_8.503521, 25080_TGCAGTAGCAGCAAGCTCTCCCCTTAAGGCTCCAACAACAGCTTC_NODE_1_length_361_cov_6.692521	path:map01100	map01100
Metabolic pathways	609	lipoxygenase	ec:1.13.11.12	1	19101_TGCAGGAACAAAGTTAGGTGATCGACGGTGAGATTTAGGCACTGG_NODE_1_length_265_cov_5.901887	path:map01100	map01100
Metabolic pathways	609	ribulose-bisphosphate carboxylase	ec:4.1.1.39	1	44703_TGCAGGGAAGAGCAAGGGAAGCTGGTGAGATAAACAAGAGCTTGC_NODE_1_length_245_cov_5.416327	path:map01100	map01100
Metabolic pathways	609	sucrose-phosphate phosphatase	ec:3.1.3.24	1	15119_TGCAGAGTAAGTTCAGGAAACTTGCTTGCTTCCTCTGTGACTATC_NODE_1_length_309_cov_6.938511	path:map01100	map01100
Metabolic pathways	609	phosphopantothenoylcysteine decarboxylase	ec:4.1.1.36	1	35072_TGCAGCTGTTTCTCAGATTGGGCGGATGTAAAAGCCGTTGCAACA_NODE_1_length_366_cov_6.060109	path:map01100	map01100
Metabolic pathways	609	biotin carboxylase	ec:6.3.4.14	1	45546_TGCAGCTTGAATCGCTTGCGATAGCTACCAAGAAGTATAATCAGG_NODE_1_length_312_cov_5.759615	path:map01100	map01100
Metabolic pathways	609	phosphoenolpyruvate carboxylase	ec:4.1.1.31	4	31105_TGCAGCAACCATTTATAATACGTTAAACATACTTCTGTGCGTAGA_NODE_1_length_291_cov_7.364261, 18837_TGCAGAAAAGAAAACACCCAACATCTAAGCAACTCTAAAAGGGAA_NODE_1_length_347_cov_6.524496, 16709_TGCAGAGTTCTGGAAACAGGTTCCTCCCACAGAACCTTATCGTGT_NODE_2_length_264_cov_5.984848, 5394_TGCAGCAAAGCGCCCAGCATCTTTACCCGAGTCCGAGTATCCAAC_NODE_1_length_390_cov_6.876923	path:map01100	map01100
Metabolic pathways	609	nucleoside-triphosphatase	ec:3.6.1.15	59	45637_TGCAGTTCAAGCTCTTCCATGGCCGCAGCACCAGCCCCACTAGCT_NODE_1_length_202_cov_8.301980, 45011_TGCAGTTATATTTGAATGTGCTGGAACATTAGTGTCGTTGTCATC_NODE_1_length_274_cov_5.083941, 44743_TGCAGCCATATTTTTTTGATCTCTTCACCTGGATTACATAGCAAC_NODE_1_length_230_cov_5.947826, 44265_TGCAGCCACAGGATCGACCGGCTTTCCGGTTTCACAAGGTGGTGC_NODE_1_length_268_cov_6.037313, 42752_TGCAGCATTCCAGGAAGCACTCCTGAGCTTTTCCAGTAGCTCTTC_NODE_1_leng…	path:map01100	map01100
Metabolic pathways	609	ketol-acid reductoisomerase	ec:1.1.1.86	1	38628_TGCAGGCACCGAGATATCGACAGTCGGTCTCAACTCTGCACACAC_NODE_1_length_211_cov_6.635071	path:map01100	map01100
Metabolic pathways	609	3-isopropylmalate dehydrogenase	ec:1.1.1.85	1	3617_TGCAGATGTTCCAATTGAATGGGAAGAACATTTTGTCGGGACAGA_NODE_1_length_317_cov_7.249211	path:map01100	map01100
Metabolic pathways	609	malate dehydrogenase (NADP+)	ec:1.1.1.82	1	37798_TGCAGTTGATGCAGCCGATGATCTTCCCCATTTTTTAATTAAAAC_NODE_1_length_250_cov_5.808000	path:map01100	map01100
Metabolic pathways	609	hydroxymethylglutaryl-CoA lyase	ec:4.1.3.4	1	20759_TGCAGCTACATCAGCTACTGCCTGAAGACCTGAGGAACACTGTCT_NODE_1_length_431_cov_6.009281	path:map01100	map01100
Metabolic pathways	609	phosphoglycolate phosphatase	ec:3.1.3.18	1	24296_TGCAGAAACAATTTTCATAATGAAACCAATTAAGAAAACAGCTTA_NODE_1_length_262_cov_5.648855	path:map01100	map01100
Metabolic pathways	609	cinnamoyl-CoA reductase	ec:1.2.1.44	2	6187_TGCAGTGTTATAAAAGATGAGTTTTTTACTTTAATTTTCTTTTTG_NODE_1_length_244_cov_5.762295, 2_TGCAGAATTTATGAAAATCATAAGAACAATTGATAAAGAATTGAA_NODE_1_length_357_cov_5.938375	path:map01100	map01100
Metabolic pathways	609	glutamate-5-semialdehyde dehydrogenase	ec:1.2.1.41	1	847_TGCAGCTTCTGGGTCTTCTGTTACAATGCAATCAGTATGAGCACT_NODE_1_length_341_cov_7.777126	path:map01100	map01100
Metabolic pathways	609	diacylglycerol O-acyltransferase	ec:2.3.1.20	2	36556_TGCAGTTCCTACTTCTGTTTTTCATTTGCTTTTAAGAGGCAAAGA_NODE_1_length_330_cov_5.318182, 35387_TGCAGTTTGATTGTTGATGAATATTTCAAATACCCTTTGGTTAAT_NODE_1_length_369_cov_5.720867	path:map01100	map01100
Metabolic pathways	609	fructose-bisphosphatase	ec:3.1.3.11	1	45539_TGCAGTTTACAGCCAAATGAGCACCATGTTCGTCCTCCAAGGAAA_NODE_1_length_286_cov_7.559441	path:map01100	map01100
Metabolic pathways	609	phosphoribosylaminoimidazole carboxylase	ec:4.1.1.21	1	45596_TGCAGTGTGGAACAGAGCAGGAGGCCTAAGAACAGTTTCTAAAGA_NODE_1_length_265_cov_5.958490	path:map01100	map01100
Metabolic pathways	609	1,4-beta-D-xylan synthase	ec:2.4.2.24	2	41983_TGCAGATTGTAATGCATACATAATGGTTAAGGTTCCAAAAGAAAA_NODE_1_length_361_cov_8.360111, 9863_TGCAGTTTTCCTCCCTGTGGCATTTGGTGGTGATGGTCTTTCACG_NODE_1_length_203_cov_8.216749	path:map01100	map01100
Metabolic pathways	609	L-galactonolactone dehydrogenase	ec:1.3.2.3	1	25696_TGCAGCAGTGTGTATCTTTAATAGTAATTAGAATCACCCAAAATC_NODE_1_length_339_cov_9.221239	path:map01100	map01100
Metabolic pathways	609	sirohydrochlorin ferrochelatase	ec:4.99.1.4	1	43384_TGCAGCTACAAGCATCATCTCTTCATTCCATAACGCGTTTCCGCT_NODE_1_length_329_cov_5.854104	path:map01100	map01100
Metabolic pathways	609	acetyl-CoA C-acyltransferase	ec:2.3.1.16	1	20759_TGCAGCTACATCAGCTACTGCCTGAAGACCTGAGGAACACTGTCT_NODE_1_length_431_cov_6.009281	path:map01100	map01100
Metabolic pathways	609	glycerol-3-phosphate O-acyltransferase	ec:2.3.1.15	3	43579_TGCAGTGGAAAAGAGCTACGAGTTACCAGATGGGCAGGTGATCAC_NODE_1_length_366_cov_8.428962, 42141_TGCAGCACAATTACACCAATACCCTGAAGAGTGTAAACCACTGTC_NODE_1_length_340_cov_5.882353, 3572_TGCAGAACTAGTCTTGGCCGTTTCTAGCTCCTGTTCAAAGTCAAG_NODE_1_length_364_cov_6.318681	path:map01100	map01100
Metabolic pathways	609	ferrochelatase	ec:4.99.1.1	1	7873_TGCAGTGTATGCTTTCAGAGAGGTCTTCGAGTTCCTGATCGCAAC_NODE_1_length_282_cov_9.432624	path:map01100	map01100
Metabolic pathways	609	arginine decarboxylase	ec:4.1.1.19	2	27433_TGCAGGATGGGCCTGGCACGGCTCGGGTAACAGCAAAGCCATGGG_NODE_1_length_273_cov_5.080586, 7867_TGCAGAGCTTGACTCAGACTTGAAAAATACCGATGCCTTCTTCTT_NODE_1_length_330_cov_8.275758	path:map01100	map01100
Metabolic pathways	609	NADH dehydrogenase (ubiquinone)	ec:1.6.5.3	7	38492_TGCAGGTACAGATATTGAATTCATTAGCTCACTTAAAGGTCAATT_NODE_1_length_392_cov_9.066326, 35391_TGCAGTAGCTTTAGCTGAGTGAGCATTTTTGATAATGTATCCAAA_NODE_1_length_331_cov_5.450151, 33079_TGCAGAGCACATACTATTATCGGTACATTTCTAGCATTGTATACA_NODE_1_length_225_cov_6.675556, 22663_TGCAGCAACTTTGAATAGGAAACCTACAACTGTGATAGTTAATCC_NODE_1_length_318_cov_6.864780, 15296_TGCAGTCAGTTTTTGTCTGCTATGTAGTATTACTTGATTGATTCT_NODE_1_leng…	path:map01100	map01100
Metabolic pathways	609	ATP phosphoribosyltransferase	ec:2.4.2.17	1	27496_TGCAGTCTAGTTCTAGAGTGAGGGAAAGACTCAAGAACTGCATCT_NODE_2_length_228_cov_5.807017	path:map01100	map01100
Metabolic pathways	609	nicotinate phosphoribosyltransferase	ec:2.4.2.11	1	11895_TGCAGGTACAAAGCGAAGGGCATTAGATTAGACTCTGGTGACCTT_NODE_1_length_399_cov_5.526316	path:map01100	map01100
Metabolic pathways	609	UTP---glucose-1-phosphate uridylyltransferase	ec:2.7.7.9	2	43621_TGCAGCAATGCAATAACCCAAACCAACTCCCATTGTTCCCCATGT_NODE_1_length_383_cov_7.736292, 3562_TGCAGCATTAGGAGTTAGTGCCACTAAAGAGTACCATGTTAATTC_NODE_1_length_243_cov_7.901235	path:map01100	map01100
Metabolic pathways	609	DNA-directed DNA polymerase	ec:2.7.7.7	7	33383_TGCAGACCTCGGTTGTTGTGCTTTTTGGGTTAATGCCAAATCTAC_NODE_2_length_237_cov_7.383966, 28024_TGCAGGATTAGATCCTATATTAGCCGAAACACTTTCTTCAGGTGT_NODE_1_length_370_cov_7.564865, 22571_TGCAGAACTCGAAGTCAACGCGAGCACAAATCAAATATTTGGTAT_NODE_1_length_402_cov_5.437811, 22246_TGCAGCAAGAACACCACCATCAGCAAGCTTATTTGGGCCAAATCC_NODE_1_length_317_cov_9.230284, 10705_TGCAGGAGACTTTTGCAATGCATCAACGGCAGAAGCAATATCAGG_NODE_1_leng…	path:map01100	map01100
Metabolic pathways	609	DNA-directed RNA polymerase	ec:2.7.7.6	20	45450_TGCAGAAATATTTACATTACACCACTGACCACAGAAACAATAGAT_NODE_1_length_266_cov_6.763158, 43423_TGCAGTTCGGGAAGGCTGACCAGAAAGGATTGGTTGCAAAGCTGG_NODE_1_length_349_cov_12.942694, 37321_TGCAGCCATCACATACTCCATAGCCATGACCCAACAAACCCAATA_NODE_1_length_290_cov_5.868966, 35033_TGCAGATTGACGTTTCCACTATGAGAGCTTAGCAGTTGTTTCTCT_NODE_1_length_304_cov_5.305921, 28540_TGCAGAACAAAAAGTATTCACAATGAATAGTCATTCAAGTTATAA_NODE_1_len…	path:map01100	map01100
Metabolic pathways	609	nitric-oxide synthase	ec:1.14.13.39	3	25177_TGCAGTTGGGTCTTTTTCCTTCCAGTCTCAAGCACCTTGATTCAC_NODE_1_length_345_cov_8.701449, 14604_TGCAGCAATGTACAACAAGAAAAACCCGTTAGACACGAATCATAC_NODE_1_length_268_cov_5.287313, 13707_TGCAGCTTGCCTATGATGAAGATGAACTCCAGGTGTGTCGTATAC_NODE_1_length_234_cov_6.094017	path:map01100	map01100
Metabolic pathways	609	methylmalonate-semialdehyde dehydrogenase (acylating)	ec:1.2.1.27	1	26924_TGCAGCCAAACAGGCTTTTCCATCGTGGCGAAATACACCGATTAC_NODE_1_length_306_cov_9.382353	path:map01100	map01100
Metabolic pathways	609	ceramidase	ec:3.5.1.23	2	33918_TGCAGTATGTGTTGTACTCTGTGACGTCACTTGGATTCGTTCCTC_NODE_1_length_335_cov_8.710447, 10818_TGCAGGCTCTTTTAACATTACTAGACTGCTTTCAATAACCATATC_NODE_1_length_301_cov_5.328904	path:map01100	map01100
Metabolic pathways	609	adenylosuccinate synthase	ec:6.3.4.4	1	2359_TGCAGGGAATGAAACTCATTCTCATTTCCATTCCCTGAAACAAAC_NODE_1_length_397_cov_7.445844	path:map01100	map01100
Metabolic pathways	609	chlorophyllide-a oxygenase	ec:1.13.12.14	3	36507_TGCAGACGGCAGAGACGTGGATGCCGTAGATAACGACGGCCGAAC_NODE_1_length_300_cov_5.010000, 28828_TGCAGATCGATAGTTTGTCTTTCGGGGTTTCGGGAAATCTCTCCG_NODE_1_length_291_cov_7.082474, 41450_TGCAGCCTACCCCATTGATCAATCCTTCCTTCAGAAAGTGGAGCC_NODE_1_length_298_cov_10.191276	path:map01100	map01100
Metabolic pathways	609	adenylosuccinate lyase	ec:4.3.2.2	1	9742_TGCAGCTCCCTACAACTTTTCTGTGTTTATGATGTTAACTACAAC_NODE_1_length_354_cov_8.683616	path:map01100	map01100
Metabolic pathways	609	argininosuccinate lyase	ec:4.3.2.1	2	3294_TGCAGTCTCTATTCCTTTCCATTCAAATGGCGTTATTTATTGTAA_NODE_1_length_343_cov_8.393586, 460_TGCAGATCACGGTTGTAAGCAAGTGGAAGTCCCTTGCATAACACT_NODE_1_length_306_cov_7.049020	path:map01100	map01100
Metabolic pathways	609	nicotinamidase	ec:3.5.1.19	1	19366_TGCAGCTGCTGCTGGGAAATCGAAGGTGGCACAGCCATGGGAATA_NODE_1_length_305_cov_9.118032	path:map01100	map01100
Metabolic pathways	609	aminoacylase	ec:3.5.1.14	1	38751_TGCAGTCAGAACTGATGATGGCAACATCTTTGCTCGAGGAGCCCA_NODE_1_length_283_cov_10.106007	path:map01100	map01100
Metabolic pathways	609	glyceraldehyde-3-phosphate dehydrogenase (NADP+) (phosphorylating)	ec:1.2.1.13	3	43510_TGCAGCTCGTGCACGTCTGAGATCACGGTGGCTGGCGTCAAGCAG_NODE_1_length_245_cov_10.273469, 27074_TGCAGGTGCAGTAACAGGCCCTGTTAAGGTAGAGACTGTTGCCAA_NODE_1_length_229_cov_6.231441, 14682_TGCAGACAATGAGCTAAAGGGTATCCTGTCGGTGTGCGACGAGCC_NODE_1_length_226_cov_11.305309	path:map01100	map01100
Metabolic pathways	609	glyceraldehyde-3-phosphate dehydrogenase (phosphorylating)	ec:1.2.1.12	5	43510_TGCAGCTCGTGCACGTCTGAGATCACGGTGGCTGGCGTCAAGCAG_NODE_1_length_245_cov_10.273469, 29981_TGCAGGGGGAAAACAAGCGACAATGAGAGAGAGAAAATTCATCTC_NODE_1_length_231_cov_5.337662, 27074_TGCAGGTGCAGTAACAGGCCCTGTTAAGGTAGAGACTGTTGCCAA_NODE_1_length_229_cov_6.231441, 18028_TGCAGTTGTTCTAAACCGCTCTTTGATGTGCGTTGTGGGCAGCTT_NODE_1_length_304_cov_5.631579, 14682_TGCAGACAATGAGCTAAAGGGTATCCTGTCGGTGTGCGACGAGCC_NODE_1_len…	path:map01100	map01100
Metabolic pathways	609	saccharopine dehydrogenase (NADP+, L-lysine-forming)	ec:1.5.1.8	1	6144_TGCAGCAAACACCAACCATTATTTTGTAAAATGACTAACGCTGTC_NODE_1_length_333_cov_7.588589	path:map01100	map01100
Metabolic pathways	609	beta-ketoacyl-acyl-carrier-protein synthase III	ec:2.3.1.180	1	39600_TGCAGGCATGTGATAGCGAAGAGGACGGTTTATTTGGTTTTGACT_NODE_1_length_333_cov_7.111111	path:map01100	map01100
Metabolic pathways	609	aspartate-semialdehyde dehydrogenase	ec:1.2.1.11	1	45637_TGCAGTTCAAGCTCTTCCATGGCCGCAGCACCAGCCCCACTAGCT_NODE_1_length_202_cov_8.301980	path:map01100	map01100
Metabolic pathways	609	dihydrofolate reductase	ec:1.5.1.3	4	23146_TGCAGGACCAGCTTCAGAAACTGCCTAAACCTTTTCCTGTAAGCG_NODE_1_length_384_cov_5.653646, 35924_TGCAGGCTGGTGCTGATTTTCAAGCACGACAGATTCTGGTTGAGG_NODE_1_length_286_cov_5.356643, 18220_TGCAGGTTGGTGCTGATTTTCAAGCACAACAAGTTCAGTTTGAAG_NODE_2_length_228_cov_5.964912, 5358_TGCAGGCTGGTGCTGATTTTCAGGTACAAAGTTTGTGGTCGAGGC_NODE_1_length_213_cov_6.211267	path:map01100	map01100
Metabolic pathways	609	glucose-6-phosphate dehydrogenase	ec:1.1.1.49	1	39683_TGCAGCCAATGACTTGAAAAGTGAACATCGTTGGTTTCAAAACAC_NODE_1_length_304_cov_7.891448	path:map01100	map01100
Metabolic pathways	609	phospholipase D	ec:3.1.4.4	10	36734_TGCAGAATAATGAACCTGAACATGCCAGTTTTCGGGATCCTCCTC_NODE_1_length_349_cov_6.220630, 35707_TGCAGCTGAGTGTGGGCTCGAGACCTCAACTTTATCGGCTAAACG_NODE_1_length_296_cov_6.442567, 35573_TGCAGTTCTTGATCATCATTTGGAACCCTCGACGAAGGGCAGAGT_NODE_1_length_202_cov_7.509901, 9896_TGCAGCACAGTTGGTCGCTAATGCTGTAGTTAAGGGTACTTTCCC_NODE_1_length_303_cov_9.135314, 9047_TGCAGTGTCACCTTTGTTGAGCTGGTCTTTATCATCTTCCATTAT_NODE_1_length…	path:map01100	map01100
Metabolic pathways	609	phosphogluconate dehydrogenase (decarboxylating)	ec:1.1.1.44	5	40022_TGCAGATTTTGGAGGCATAAAGGGCTTGCCTAACGTCATCAATCA_NODE_1_length_335_cov_7.394030, 28226_TGCAGTTATGCGCAGGGAATGAACTTGATACGTGCTAAGAGTGTA_NODE_1_length_315_cov_10.698413, 27400_TGCAGCCGCCAGAACTTCGGCGGCAGCCACCCTCTCATCCTTTAA_NODE_1_length_290_cov_5.948276, 22856_TGCAGGGATGAAGGAGGAGGTGGGAACCATCAGGAGTGGGATTGA_NODE_1_length_380_cov_6.357895, 19247_TGCAGAACCACCATATTGTAGTGCTAGAGTGTCACCCATTTTTTC_NODE_1_len…	path:map01100	map01100
Metabolic pathways	609	isocitrate dehydrogenase (NADP+)	ec:1.1.1.42	1	45875_TGCAGGCACCGTTTTTAGAGAACCAATTCTTTGCAAAAACATCCC_NODE_1_length_304_cov_6.907895	path:map01100	map01100
Metabolic pathways	609	isocitrate dehydrogenase (NAD+)	ec:1.1.1.41	1	3617_TGCAGATGTTCCAATTGAATGGGAAGAACATTTTGTCGGGACAGA_NODE_1_length_317_cov_7.249211	path:map01100	map01100
Metabolic pathways	609	malate dehydrogenase (oxaloacetate-decarboxylating) (NADP+)	ec:1.1.1.40	2	15419_TGCAGATGGGTTATTCGGTTTCGGTTTTTCGACACCCCTAGTACG_NODE_1_length_355_cov_5.938028, 5088_TGCAGGAACAGGACTAGTTCAACTTTTGAAATATGTTGATTACTT_NODE_1_length_227_cov_6.008811	path:map01100	map01100
Metabolic pathways	609	NADH dehydrogenase	ec:1.6.99.3	1	15933_TGCAGTGGTGGGGGTCTTGTTGCTTACTCAGAATCACAATCAACC_NODE_2_length_236_cov_6.067797	path:map01100	map01100
Metabolic pathways	609	phosphoinositide phospholipase C	ec:3.1.4.11	6	40587_TGCAGCAACAAAACTTGACTATTAACATATCCTACCATTCTTCTT_NODE_1_length_299_cov_5.204013, 33751_TGCAGATGTAGTGCTCTTTCTGCATTTATGCAAGAACTGTGATTT_NODE_1_length_318_cov_5.418239, 28595_TGCAGCTTTAGCCTGAAGATTTCGTGTAAGATGATCCTCTAAGGT_NODE_1_length_408_cov_6.384804, 17494_TGCAGACAAGTAACACATGTAACTCAGTACACAAACAAGCATCTT_NODE_1_length_219_cov_5.401826, 16349_TGCAGAAAGTTCTCTTTGGGCACTACTTAGCATGCGTGCTTTGCT_NODE_1_leng…	path:map01100	map01100
Metabolic pathways	609	malate dehydrogenase (decarboxylating)	ec:1.1.1.39	1	31024_TGCAGCTGAATGGTAATTTTCTTAGTTCACCCGTCATGTTCTACA_NODE_1_length_346_cov_6.017341	path:map01100	map01100
Metabolic pathways	609	malate dehydrogenase	ec:1.1.1.37	1	37798_TGCAGTTGATGCAGCCGATGATCTTCCCCATTTTTTAATTAAAAC_NODE_1_length_250_cov_5.808000	path:map01100	map01100
Metabolic pathways	609	hydroxymethylglutaryl-CoA reductase (NADPH)	ec:1.1.1.34	1	775_TGCAGCTCTTTTCGCGGTGGCAAACCTCACCACCGGAGCTCTAGT_NODE_1_length_256_cov_7.984375	path:map01100	map01100
Metabolic pathways	609	glutamate dehydrogenase [NAD(P)+]	ec:1.4.1.3	1	8931_TGCAGGTTCAATGGTATTATTGAAATCAAAAGCCAAGTACAATGG_NODE_1_length_391_cov_5.690537	path:map01100	map01100
Metabolic pathways	609	thymidylate synthase	ec:2.1.1.45	1	23146_TGCAGGACCAGCTTCAGAAACTGCCTAAACCTTTTCCTGTAAGCG_NODE_1_length_384_cov_5.653646	path:map01100	map01100
Metabolic pathways	609	glutamate dehydrogenase	ec:1.4.1.2	1	8931_TGCAGGTTCAATGGTATTATTGAAATCAAAAGCCAAGTACAATGG_NODE_1_length_391_cov_5.690537	path:map01100	map01100
Metabolic pathways	609	sterol 24-C-methyltransferase	ec:2.1.1.41	1	13703_TGCAGAGGATCATATGCATCGGAGTGAAAATCCCGGTTTCCCCGC_NODE_1_length_374_cov_6.919786	path:map01100	map01100
Metabolic pathways	609	fructose-bisphosphate aldolase	ec:4.1.2.13	7	39136_TGCAGGAGATACCGAGTTTGCTAAAGATGCTTCATTTGGATATAA_NODE_1_length_245_cov_7.759184, 33947_TGCAGAATAATCAACAAAACAAACAGTAGGAATAGTTATAAAGAA_NODE_1_length_277_cov_6.090253, 33280_TGCAGCAGTCTTCTGGTAGAGTGTTTCCTCGAAAAGAATGACTCC_NODE_1_length_246_cov_10.922764, 32387_TGCAGCTAAAGAACAACCCATAACAATTGGCAAAATTGATAACCA_NODE_1_length_232_cov_6.056035, 29437_TGCAGTTTGTTGGTGGGCTAGGTCTTCAATGGCAGGCATCTTTTG_NODE_1_len…	path:map01100	map01100
Metabolic pathways	609	ent-kaurene synthase	ec:4.2.3.19	2	11422_TGCAGTCGATAATAACAGATCAAACCCTGATCAACAAGATATTCA_NODE_1_length_281_cov_5.234876, 9763_TGCAGATGGAACATAAATGTGGACGATGATTGTTGTTCAGAGGAA_NODE_1_length_367_cov_5.498638	path:map01100	map01100
Metabolic pathways	609	shikimate dehydrogenase	ec:1.1.1.25	3	39677_TGCAGATTGAGAGAAACGATCTAATCAATTCATATTCCAATCTAC_NODE_1_length_293_cov_5.576792, 32436_TGCAGGTACCATTGATTGCATACTCAACAGGGGAGAGGGGGCTTA_NODE_1_length_305_cov_9.800000, 17646_TGCAGTAATAAAAGCCAGAGGAAAAGGGAAACTCTAAGATTCTAT_NODE_1_length_334_cov_6.239521	path:map01100	map01100
Metabolic pathways	609	UDP-glucose 6-dehydrogenase	ec:1.1.1.22	5	40857_TGCAGCCCATGAGCCCAAGCTCGGTCAAACAAGTGAGCGTGGTCT_NODE_1_length_301_cov_7.106312, 37443_TGCAGAGCTCTCGAAACTTGCTGCAAATGCTTTCTTGGCTCAAAG_NODE_1_length_214_cov_7.724299, 29963_TGCAGATCTAACATACTGGGAAAGTGCTGCTCGTATGATCGCTGA_NODE_1_length_288_cov_6.534722, 9690_TGCAGACCACAAATTGGTTGTGATGATATTTTCTTCAGGGACCCA_NODE_1_length_353_cov_6.521246, 8813_TGCAGGTGCAACGGGTGGTCCCAGTCGAACTTGTTCATCGACAAG_NODE_1_length…	path:map01100	map01100
Metabolic pathways	609	aldehyde reductase	ec:1.1.1.21	1	17620_TGCAGGGATAATTTTGGCGAATTTGAGCAGCTCTTTCATTTGTTG_NODE_1_length_215_cov_7.562791	path:map01100	map01100
Metabolic pathways	609	mannosyl-oligosaccharide 1,2-alpha-mannosidase	ec:3.2.1.113	3	41196_TGCAGCTACTTTCAGACAAGCAGTGGTCTGAATCAATTTAGATCA_NODE_1_length_333_cov_6.033033, 39743_TGCAGAACAGATGACACATGATTGCATTTTCAAAAAGCGAATGCT_NODE_2_length_262_cov_6.209924, 6182_TGCAGAGTGTTCTTGATGGATATAACGGAACGGTCATGGCATACG_NODE_1_length_246_cov_10.000000	path:map01100	map01100
Metabolic pathways	609	shikimate kinase	ec:2.7.1.71	13	45774_TGCAGCAGCCAACTCCGAGAGATAACCGTTTGACCTACTCAGCCT_NODE_1_length_241_cov_10.717842, 41171_TGCAGATGGACTTTTCCTTTCTGGGTTTGCAGTCTCTATCGACGA_NODE_1_length_271_cov_6.335793, 40045_TGCAGGTTAAGCTAAATGGAGTTGCAACCATCATTGGAAAGATAG_NODE_1_length_413_cov_8.428572, 30092_TGCAGACAGAAGATCTCAATATATGAGCTCCTTGTCGGTGATATT_NODE_1_length_420_cov_7.009524, 25999_TGCAGCAAGCCATCATCGTTACCGGAAGACGAGGAGGAGGAGGGT_NODE_1_len…	path:map01100	map01100
Metabolic pathways	609	coenzyme F420 hydrogenase	ec:1.12.98.1	1	16927_TGCAGATTATTTTTCGGCTTAAAGAGTAAACAACTTAAGTTAAAG_NODE_1_length_303_cov_7.062706	path:map01100	map01100
Metabolic pathways	609	DNA (cytosine-5-)-methyltransferase	ec:2.1.1.37	3	27795_TGCAGACATAGTTTCCAACTTCTTTAACTTACTTTTCATTATCCA_NODE_1_length_211_cov_8.180095, 20765_TGCAGCCATAATCCCCAGTCTTGATTGGTAATTCATATGAACCAA_NODE_1_length_338_cov_7.284024, 10000_TGCAGAAGCCCCATTTCCAACAGAAGGGAGATCACCAATTGTGTC_NODE_1_length_264_cov_5.901515	path:map01100	map01100
Metabolic pathways	609	glucose-6-phosphate isomerase	ec:5.3.1.9	1	20106_TGCAGATTTACTAGCCTCTGGATCTGTAAGTTCACAACACGAATA_NODE_1_length_301_cov_7.734219	path:map01100	map01100
Metabolic pathways	609	triose-phosphate isomerase	ec:5.3.1.1	5	40736_TGCAGTCTCTTAAAAGTCTCTTGTTTCTTATCCTCCACAATATCA_NODE_1_length_215_cov_5.446512, 22230_TGCAGGCATGGACTTAGTACAGCAATTTCCATATATCATCTTTCT_NODE_1_length_309_cov_10.126214, 20383_TGCAGATGACCTGATCATGGATCCTGTATCATCTGAAATGGTTTT_NODE_1_length_335_cov_5.582089, 12472_TGCAGCTCGGCAAAAAGAGATTTCACCAGATCTGCCTGCTGAATC_NODE_1_length_397_cov_5.964736, 7668_TGCAGTCCAGAAAATCTGTATCAGAAACCATGGGTGCCTTGAGTG_NODE_1_leng…	path:map01100	map01100
Metabolic pathways	609	4-(cytidine 5'-diphospho)-2-C-methyl-D-erythritol kinase	ec:2.7.1.148	1	31333_TGCAGCAACTATGCGTTGTTTTAGTCTTTTCAGAGATGGAAGGAC_NODE_1_length_381_cov_6.847769	path:map01100	map01100
Metabolic pathways	609	succinate dehydrogenase (ubiquinone)	ec:1.3.5.1	1	30169_TGCAGACTACAGCTTGAATAAATTGTACTTATCAATCACTGTATG_NODE_2_length_315_cov_7.165080	path:map01100	map01100
Metabolic pathways	609	L-iditol 2-dehydrogenase	ec:1.1.1.14	1	26845_TGCAGGAACCAAAGGGATGGTCATTGGACTTGGTCCTAATCCCAC_NODE_1_length_282_cov_9.418440	path:map01100	map01100
Metabolic pathways	609	1-phosphatidylinositol-4-phosphate 5-kinase	ec:2.7.1.68	7	43415_TGCAGGTTGGCAAATCTGAGGCTGGGAATCAACATGCCAGCACGA_NODE_1_length_335_cov_8.274627, 41694_TGCAGTTCCATGCTCTTCTAGAAACCTTTCAACATGGAACATATC_NODE_1_length_383_cov_6.378590, 35372_TGCAGGTCTGACAACAACCCTCTTTTTCTCAAAGCCTTAAGGTAT_NODE_1_length_249_cov_5.718875, 31088_TGCAGATTATATGCTAGCAATATGTGGAGATGATGCTCTTCGAGA_NODE_1_length_242_cov_5.921488, 25075_TGCAGGATAGAATGTGCCTTGTCCATCCTTGAGGCCCTTGGTCCA_NODE_1_leng…	path:map01100	map01100
Metabolic pathways	609	1-phosphatidylinositol 4-kinase	ec:2.7.1.67	4	25554_TGCAGAGAGAGGAATGAATTGGGTTTCTTAGACGACATCTACAAG_NODE_1_length_300_cov_5.766667, 17301_TGCAGATATTGTATCAGATCATAACCAGCAGTTGACCATTTGTCG_NODE_1_length_200_cov_7.075000, 15496_TGCAGTCAACACTACTCTTACCCATTCTGTATCACTGCCATCTGC_NODE_1_length_301_cov_7.265781, 4789_TGCAGCAACATGCACATTGATCTCAGTGAGTGACTACAAACACAT_NODE_1_length_230_cov_5.847826	path:map01100	map01100
Metabolic pathways	609	cystathionine beta-lyase	ec:4.4.1.8	1	10536_TGCAGGAGTTAAGTGACTAAATGGGGGTATTTTGGCTGGAAATGG_NODE_1_length_326_cov_5.613497	path:map01100	map01100
Metabolic pathways	609	dolichyl-diphosphooligosaccharide---protein glycotransferase	ec:2.4.1.119	2	17458_TGCAGGTGTTGCAACAAGAATCAAGCGAACCATCACTCCAGCAAA_NODE_1_length_410_cov_5.260976, 7247_TGCAGGTGTTGCAACAAGAATCAGCCGAACCATCACACCAGCGAA_NODE_1_length_329_cov_5.641337	path:map01100	map01100
Metabolic pathways	609	H+-transporting two-sector ATPase	ec:3.6.3.14	31	45546_TGCAGCTTGAATCGCTTGCGATAGCTACCAAGAAGTATAATCAGG_NODE_1_length_312_cov_5.759615, 45098_TGCAGGACAGATTAATGTACCCATCGTTTTCAGAGGACCAAATGG_NODE_1_length_221_cov_6.945701, 44559_TGCAGTAGCAGGCATCTGATGCATACATTGAGTAGATTGAATAAG_NODE_1_length_276_cov_7.300725, 41671_TGCAGCCCGTAACAGATCCCCAGCACAAAGATGCCGTTTTTTTCA_NODE_1_length_208_cov_6.120193, 39770_TGCAGACGTATCTTGGGGTGAAGGTTGAACTCGAAGATGGATTTT_NODE_1_leng…	path:map01100	map01100
Metabolic pathways	609	isopenicillin-N synthase	ec:1.21.3.1	14	43530_TGCAGCACATCTGAAACCATTTGTAGGGAAACAAATAGCAAATAC_NODE_1_length_400_cov_6.920000, 41171_TGCAGATGGACTTTTCCTTTCTGGGTTTGCAGTCTCTATCGACGA_NODE_1_length_271_cov_6.335793, 40555_TGCAGCATCTTTCGGTCCACGCCTTCCCTTGCAACACAATAGGTC_NODE_1_length_264_cov_8.920455, 40045_TGCAGGTTAAGCTAAATGGAGTTGCAACCATCATTGGAAAGATAG_NODE_1_length_413_cov_8.428572, 33672_TGCAGCATTTTCTTGTCGGCATCATTCTTCGCCACACAGTAAGTT_NODE_1_leng…	path:map01100	map01100
Metabolic pathways	609	RNA-directed RNA polymerase	ec:2.7.7.48	3	45637_TGCAGTTCAAGCTCTTCCATGGCCGCAGCACCAGCCCCACTAGCT_NODE_1_length_202_cov_8.301980, 31963_TGCAGGAAGTCGAAGAGTATTTCACGAACTATATAGTCAATGACA_NODE_2_length_256_cov_7.785156, 5773_TGCAGTAGATAAAACAGAAACAAGATCCTAAAAAGACAAGCATTC_NODE_1_length_267_cov_9.936330	path:map01100	map01100
Metabolic pathways	609	anthocyanidin 3-O-glucosyltransferase	ec:2.4.1.115	3	31983_TGCAGAACTGAAACGAACACTTCCAGAAGGGTTTCTGGAGAGGAT_NODE_1_length_285_cov_8.035088, 44548_TGCAGCTTATCTTGGCTTCGTACTCCACCTCACAACCTTTCCGGC_NODE_1_length_241_cov_9.983402, 38457_TGCAGCATTTAGCCTGTACCCACAGCTGGTCCCAATCGGCCCGCT_NODE_1_length_255_cov_7.039216	path:map01100	map01100
Metabolic pathways	609	phosphatidylinositol 3-kinase	ec:2.7.1.137	1	33726_TGCAGTTTTGAACATCGAGTTGTTCTACAGGTGTGTTTTATCAAT_NODE_1_length_326_cov_6.530675	path:map01100	map01100
Metabolic pathways	609	glucuronate-1-phosphate uridylyltransferase	ec:2.7.7.44	1	3562_TGCAGCATTAGGAGTTAGTGCCACTAAAGAGTACCATGTTAATTC_NODE_1_length_243_cov_7.901235	path:map01100	map01100
Metabolic pathways	609	phosphatidate cytidylyltransferase	ec:2.7.7.41	3	35683_TGCAGGCAATCAAGATCTCACACATTTATGACCAAATTGCAGCAA_NODE_1_length_311_cov_8.282958, 25897_TGCAGATTTCTCGTACAACAACTTCTCGGGTTCGATACCTGAAAC_NODE_1_length_293_cov_10.344710, 20497_TGCAGCTCCAGTAAATTTAACTCCGGCAAGTACATGAGTCCTGCC_NODE_1_length_240_cov_7.570833	path:map01100	map01100
Metabolic pathways	609	tetraacyldisaccharide 4'-kinase	ec:2.7.1.130	1	965_TGCAGGATTAAGACAATTAGAATCCAAAAAGGAATAAGAAAGGGA_NODE_1_length_277_cov_6.010830	path:map01100	map01100
Metabolic pathways	609	anthranilate synthase	ec:4.1.3.27	1	42470_TGCAGCTCCTTTCCAGTGCACATTCATGTCGTTATCCGCCACTCT_NODE_1_length_376_cov_5.765957	path:map01100	map01100
Metabolic pathways	609	ribose-phosphate diphosphokinase	ec:2.7.6.1	1	18728_TGCAGTGGCGCTGAGGATTCTTTGTAGTCGTTTCTATTGTTTTGT_NODE_1_length_343_cov_6.411079	path:map01100	map01100
Metabolic pathways	609	glyceraldehyde-3-phosphate dehydrogenase (NADP+)	ec:1.2.1.9	2	27074_TGCAGGTGCAGTAACAGGCCCTGTTAAGGTAGAGACTGTTGCCAA_NODE_1_length_229_cov_6.231441, 9109_TGCAGTGATCAATGACAGAGCTAAAGCTGTTCTGTTAGAGGCGTA_NODE_1_length_252_cov_9.448413	path:map01100	map01100
Metabolic pathways	609	aspartate kinase	ec:2.7.2.4	4	45637_TGCAGTTCAAGCTCTTCCATGGCCGCAGCACCAGCCCCACTAGCT_NODE_1_length_202_cov_8.301980, 45153_TGCAGAGGATGCTGGAGAAGTGAGTAGCTTTTACTTGTGTTATTA_NODE_1_length_273_cov_7.340659, 21051_TGCAGTGACTACGTTGGGAAGAGGTGGTAGTGATTTGACTGCCAC_NODE_1_length_286_cov_7.538462, 14437_TGCAGAAGTTCTCCAACCCTACAATTTATATATGGATTTAAATTA_NODE_1_length_260_cov_8.230769	path:map01100	map01100
Metabolic pathways	609	phosphoglycerate kinase	ec:2.7.2.3	3	43579_TGCAGTGGAAAAGAGCTACGAGTTACCAGATGGGCAGGTGATCAC_NODE_1_length_366_cov_8.428962, 8645_TGCAGCGAATTTCTCAAACTCGAACACACCCATAGGTCCATTCCA_NODE_1_length_307_cov_10.195439, 3572_TGCAGAACTAGTCTTGGCCGTTTCTAGCTCCTGTTCAAAGTCAAG_NODE_1_length_364_cov_6.318681	path:map01100	map01100
Metabolic pathways	609	aldehyde dehydrogenase (NAD+)	ec:1.2.1.3	1	3898_TGCAGCTTCCAATGCAAGTCTTGGTTTATAGAACTCAATGACTCT_NODE_1_length_378_cov_8.375662	path:map01100	map01100
Metabolic pathways	609	inositol-trisphosphate 3-kinase	ec:2.7.1.127	1	39611_TGCAGATGGATTAGAGGAAATAAATTTCCTAAGAAGTAGTTTAAC_NODE_1_length_301_cov_7.750831	path:map01100	map01100
Metabolic pathways	609	uridine kinase	ec:2.7.1.48	1	1902_TGCAGCCCAACTCAAAAAGGACACGACGTCTTTTCCCATCTACAA_NODE_1_length_208_cov_10.514423	path:map01100	map01100
Metabolic pathways	609	alpha-1,3-mannosyl-glycoprotein 2-beta-N-acetylglucosaminyltransferase	ec:2.4.1.101	1	43944_TGCAGACTTCTGGACGAATAAACTGTCGCCCTTCATGATTTTCTT_NODE_1_length_385_cov_7.129870	path:map01100	map01100
Metabolic pathways	609	ATP citrate synthase	ec:2.3.3.8	1	6683_TGCAGCAGCAATCATGGAGGCAATGGACGCTGAACTGGATTTAGT_NODE_1_length_270_cov_6.470370	path:map01100	map01100
Metabolic pathways	609	cytochrome-c oxidase	ec:1.9.3.1	7	44951_TGCAGCAATACTACTATCAGCATCCACTTTGGGATCATCTGTCAA_NODE_1_length_289_cov_7.640139, 21669_TGCAGTGAGACTCCCCTCTGAAGCAAAACAAACATCATGAAGATT_NODE_1_length_317_cov_5.839117, 20402_TGCAGCCCACAACACTGTATGAACACTTGTGAAATTGCCGGCTAA_NODE_1_length_271_cov_6.557196, 18575_TGCAGAACTTATTGAAAACATTTCACAAGGGCCCACCAAAAGTTA_NODE_1_length_286_cov_5.583916, 13279_TGCAGTTTTAATATGTGCTCAGATAAGTTATATGAGACAAACATG_NODE_1_leng…	path:map01100	map01100
Metabolic pathways	609	pyruvate kinase	ec:2.7.1.40	4	24706_TGCAGAACCATATGAGCGAGATGTTTGCATATCATGCCACATCAA_NODE_1_length_277_cov_10.523466, 16929_TGCAGAAGACGCCAAGCTCTCAAGTGGGCTCATGGGTACGGGTGC_NODE_1_length_230_cov_5.873913, 15546_TGCAGATAACAGAACAGACGGCTCAGTAAGCAGGGTTCATAGCAC_NODE_1_length_355_cov_7.005634, 7174_TGCAGTGGGTTCCTTTGTAAATAGATCATGTTATCCATCTCCTAT_NODE_1_length_289_cov_5.114187	path:map01100	map01100
Metabolic pathways	609	acyl-[acyl-carrier-protein]---UDP-N-acetylglucosamine O-acyltransferase	ec:2.3.1.129	1	624_TGCAGAATCCCTTGTCTCAGAACTCAAGTTGATGTCTAGAGAGGT_NODE_1_length_345_cov_5.869565	path:map01100	map01100
Metabolic pathways	609	2-isopropylmalate synthase	ec:2.3.3.13	5	35372_TGCAGGTCTGACAACAACCCTCTTTTTCTCAAAGCCTTAAGGTAT_NODE_1_length_249_cov_5.718875, 10759_TGCAGCAACAGCCCAAGAGGTACTTATTAGCATTTATCCTTCTAT_NODE_1_length_294_cov_5.972789, 8832_TGCAGGTACAGCCACACAAGGCTATTGTTGGTGCAAATGCTTTTG_NODE_1_length_453_cov_6.437086, 8003_TGCAGCAGCTAAAATGTTGTGGTGTTTTAGAAGTTGTTCGAATAT_NODE_1_length_327_cov_5.611621, 7054_TGCAGATGCTAAAATAATACCAGCTTGTAACACAACCGCTGCGCC_NODE_1_length_…	path:map01100	map01100
Metabolic pathways	609	citrate (Si)-synthase	ec:2.3.3.1	1	38971_TGCAGGTTTCTGGCTGTCACCTGTGAGTAGTTTCACGAGCACCAT_NODE_1_length_342_cov_5.146199	path:map01100	map01100
Metabolic pathways	609	hydroxymethylglutaryl-CoA synthase	ec:2.3.3.10	1	142_TGCAGTTCCACCATAGCAAGCATTTGTTGAATCAACACCTTCAAT_NODE_1_length_316_cov_8.664557	path:map01100	map01100
Butanoate metabolism	7	pyruvate dehydrogenase (acetyl-transferring)	ec:1.2.4.1	2	45098_TGCAGGACAGATTAATGTACCCATCGTTTTCAGAGGACCAAATGG_NODE_1_length_221_cov_6.945701, 11520_TGCAGGCCAGATTAATGTACCCATCGTTTTCAGAGGACCAAATGG_NODE_1_length_274_cov_5.240876	path:map00650	map00650
Butanoate metabolism	7	succinate dehydrogenase	ec:1.3.99.1	1	30169_TGCAGACTACAGCTTGAATAAATTGTACTTATCAATCACTGTATG_NODE_2_length_315_cov_7.165080	path:map00650	map00650
Butanoate metabolism	7	acetyl-CoA C-acetyltransferase	ec:2.3.1.9	1	15586_TGCAGTTGCCACAAGAAAGAATAAGATTTGAAAACAGGAGGATAT_NODE_1_length_266_cov_5.000000	path:map00650	map00650
Butanoate metabolism	7	acetolactate synthase	ec:2.2.1.6	1	4412_TGCAGAATCGATATCGATATGAACAATTTTAGCTCTGCTAGCAAA_NODE_1_length_306_cov_6.944445	path:map00650	map00650
Butanoate metabolism	7	hydroxymethylglutaryl-CoA lyase	ec:4.1.3.4	1	20759_TGCAGCTACATCAGCTACTGCCTGAAGACCTGAGGAACACTGTCT_NODE_1_length_431_cov_6.009281	path:map00650	map00650
Butanoate metabolism	7	hydroxymethylglutaryl-CoA synthase	ec:2.3.3.10	1	142_TGCAGTTCCACCATAGCAAGCATTTGTTGAATCAACACCTTCAAT_NODE_1_length_316_cov_8.664557	path:map00650	map00650
Fatty acid elongation in mitochondria	1	acetyl-CoA C-acyltransferase	ec:2.3.1.16	1	20759_TGCAGCTACATCAGCTACTGCCTGAAGACCTGAGGAACACTGTCT_NODE_1_length_431_cov_6.009281	path:map00062	map00062
Biosynthesis of alkaloids derived from terpenoid and polyketide	52	mevalonate kinase	ec:2.7.1.36	1	16392_TGCAGCATTCTGTGTCTCACTCTCTGGCGCCTTGCTTGCTTTATC_NODE_1_length_278_cov_7.021583	path:map01066	map01066
Biosynthesis of alkaloids derived from terpenoid and polyketide	52	aconitate hydratase	ec:4.2.1.3	2	34144_TGCAGGTGAAATGTGATCTGTTGTGATACTGTCACCAAAGTTCAG_NODE_1_length_241_cov_8.970954, 694_TGCAGGAAGCATCCACAAGGACAGCCCGGCTGCAAAGTTCCTTCT_NODE_1_length_336_cov_6.130952	path:map01066	map01066
Biosynthesis of alkaloids derived from terpenoid and polyketide	52	6-phosphofructokinase	ec:2.7.1.11	1	32950_TGCAGATGAAATTGCAAAACTTTTCCCGTCCCTGTTTGGACAACC_NODE_1_length_389_cov_7.056555	path:map01066	map01066
Biosynthesis of alkaloids derived from terpenoid and polyketide	52	pyruvate dehydrogenase (acetyl-transferring)	ec:1.2.4.1	2	45098_TGCAGGACAGATTAATGTACCCATCGTTTTCAGAGGACCAAATGG_NODE_1_length_221_cov_6.945701, 11520_TGCAGGCCAGATTAATGTACCCATCGTTTTCAGAGGACCAAATGG_NODE_1_length_274_cov_5.240876	path:map01066	map01066
Biosynthesis of alkaloids derived from terpenoid and polyketide	52	hexokinase	ec:2.7.1.1	1	1986_TGCAGTGGTGATTGGAACTGGTACCAATGCCTGCTATTTGGAGCG_NODE_1_length_371_cov_8.716981	path:map01066	map01066
Biosynthesis of alkaloids derived from terpenoid and polyketide	52	lathosterol oxidase	ec:1.14.21.6	1	3069_TGCAGGCAGTGCCTCATGTGATCGCTCTTTTCCTAGTGCCCACAC_NODE_1_length_322_cov_8.944099	path:map01066	map01066
Biosynthesis of alkaloids derived from terpenoid and polyketide	52	squalene monooxygenase	ec:1.14.99.7	3	33661_TGCAGCCGGCCCATTCCACCATACTCCCTTCGTCCCAAATAAATG_NODE_1_length_337_cov_5.175074, 33642_TGCAGGTTGATGTTCCCTCCTGCTTTGTGGGTCTGGTTTTGGAGA_NODE_1_length_383_cov_9.078329, 19794_TGCAGTCCACCTCTTTGTGTATACTGATATTTTTTTTTGTTGAAT_NODE_1_length_232_cov_5.176724	path:map01066	map01066
Biosynthesis of alkaloids derived from terpenoid and polyketide	52	dimethylallyltranstransferase	ec:2.5.1.1	1	22382_TGCAGCAAAAGCCATAGTTCTGTAAAAGGAAAAAGAAACAATCTA_NODE_1_length_431_cov_6.016241	path:map01066	map01066
Biosynthesis of alkaloids derived from terpenoid and polyketide	52	isopentenyl-diphosphate Delta-isomerase	ec:5.3.3.2	1	41726_TGCAGGTTACATCTTCACCGCATTAATGGGTGCACAAAATCAGAT_NODE_1_length_361_cov_5.252078	path:map01066	map01066
Biosynthesis of alkaloids derived from terpenoid and polyketide	52	phosphopyruvate hydratase	ec:4.2.1.11	1	20955_TGCAGACACTTTAAACATGAATCTATTATGCAAACCATCTAATTA_NODE_1_length_208_cov_10.000000	path:map01066	map01066
Biosynthesis of alkaloids derived from terpenoid and polyketide	52	succinate---CoA ligase (ADP-forming)	ec:6.2.1.5	1	6683_TGCAGCAGCAATCATGGAGGCAATGGACGCTGAACTGGATTTAGT_NODE_1_length_270_cov_6.470370	path:map01066	map01066
Biosynthesis of alkaloids derived from terpenoid and polyketide	52	sterol 14-demethylase	ec:1.14.13.70	1	29663_TGCAGATAAGCAAAGGGTTCACCAAGACATCCATGTCTGCCACCA_NODE_1_length_293_cov_9.133106	path:map01066	map01066
Biosynthesis of alkaloids derived from terpenoid and polyketide	52	dihydrolipoyl dehydrogenase	ec:1.8.1.4	3	19488_TGCAGGTATAACAGCTGTACATTTCCGGCCATCAACCGGTCCATC_NODE_1_length_243_cov_10.123457, 15915_TGCAGCTAATATGTTGAAAAATGGAGATTTCGAAGAAGGTCCATT_NODE_1_length_226_cov_7.469027, 6789_TGCAGAATTTCAAAGTCGGATATGCAACCTCCTATTGATTTTACA_NODE_1_length_361_cov_5.927978	path:map01066	map01066
Biosynthesis of alkaloids derived from terpenoid and polyketide	52	1-deoxy-D-xylulose-5-phosphate synthase	ec:2.2.1.7	2	43348_TGCAGGTTTAGCAACTGAAGGCCTGAAACCATTTTGTGCTATTTA_NODE_1_length_410_cov_6.131707, 29131_TGCAGCAGATCAAAATGAAAATTTCCATCATACTTACTCAAGATG_NODE_1_length_331_cov_6.694864	path:map01066	map01066
Biosynthesis of alkaloids derived from terpenoid and polyketide	52	glyceraldehyde-3-phosphate dehydrogenase (NADP+) (phosphorylating)	ec:1.2.1.13	3	43510_TGCAGCTCGTGCACGTCTGAGATCACGGTGGCTGGCGTCAAGCAG_NODE_1_length_245_cov_10.273469, 27074_TGCAGGTGCAGTAACAGGCCCTGTTAAGGTAGAGACTGTTGCCAA_NODE_1_length_229_cov_6.231441, 14682_TGCAGACAATGAGCTAAAGGGTATCCTGTCGGTGTGCGACGAGCC_NODE_1_length_226_cov_11.305309	path:map01066	map01066
Biosynthesis of alkaloids derived from terpenoid and polyketide	52	glyceraldehyde-3-phosphate dehydrogenase (phosphorylating)	ec:1.2.1.12	5	43510_TGCAGCTCGTGCACGTCTGAGATCACGGTGGCTGGCGTCAAGCAG_NODE_1_length_245_cov_10.273469, 29981_TGCAGGGGGAAAACAAGCGACAATGAGAGAGAGAAAATTCATCTC_NODE_1_length_231_cov_5.337662, 27074_TGCAGGTGCAGTAACAGGCCCTGTTAAGGTAGAGACTGTTGCCAA_NODE_1_length_229_cov_6.231441, 18028_TGCAGTTGTTCTAAACCGCTCTTTGATGTGCGTTGTGGGCAGCTT_NODE_1_length_304_cov_5.631579, 14682_TGCAGACAATGAGCTAAAGGGTATCCTGTCGGTGTGCGACGAGCC_NODE_1_len…	path:map01066	map01066
Biosynthesis of alkaloids derived from terpenoid and polyketide	52	isocitrate dehydrogenase (NADP+)	ec:1.1.1.42	1	45875_TGCAGGCACCGTTTTTAGAGAACCAATTCTTTGCAAAAACATCCC_NODE_1_length_304_cov_6.907895	path:map01066	map01066
Biosynthesis of alkaloids derived from terpenoid and polyketide	52	isocitrate dehydrogenase (NAD+)	ec:1.1.1.41	1	3617_TGCAGATGTTCCAATTGAATGGGAAGAACATTTTGTCGGGACAGA_NODE_1_length_317_cov_7.249211	path:map01066	map01066
Biosynthesis of alkaloids derived from terpenoid and polyketide	52	malate dehydrogenase (oxaloacetate-decarboxylating) (NADP+)	ec:1.1.1.40	2	15419_TGCAGATGGGTTATTCGGTTTCGGTTTTTCGACACCCCTAGTACG_NODE_1_length_355_cov_5.938028, 5088_TGCAGGAACAGGACTAGTTCAACTTTTGAAATATGTTGATTACTT_NODE_1_length_227_cov_6.008811	path:map01066	map01066
Biosynthesis of alkaloids derived from terpenoid and polyketide	52	malate dehydrogenase (decarboxylating)	ec:1.1.1.39	1	31024_TGCAGCTGAATGGTAATTTTCTTAGTTCACCCGTCATGTTCTACA_NODE_1_length_346_cov_6.017341	path:map01066	map01066
Biosynthesis of alkaloids derived from terpenoid and polyketide	52	malate dehydrogenase	ec:1.1.1.37	1	37798_TGCAGTTGATGCAGCCGATGATCTTCCCCATTTTTTAATTAAAAC_NODE_1_length_250_cov_5.808000	path:map01066	map01066
Biosynthesis of alkaloids derived from terpenoid and polyketide	52	hydroxymethylglutaryl-CoA reductase (NADPH)	ec:1.1.1.34	1	775_TGCAGCTCTTTTCGCGGTGGCAAACCTCACCACCGGAGCTCTAGT_NODE_1_length_256_cov_7.984375	path:map01066	map01066
Biosynthesis of alkaloids derived from terpenoid and polyketide	52	fructose-bisphosphate aldolase	ec:4.1.2.13	7	39136_TGCAGGAGATACCGAGTTTGCTAAAGATGCTTCATTTGGATATAA_NODE_1_length_245_cov_7.759184, 33947_TGCAGAATAATCAACAAAACAAACAGTAGGAATAGTTATAAAGAA_NODE_1_length_277_cov_6.090253, 33280_TGCAGCAGTCTTCTGGTAGAGTGTTTCCTCGAAAAGAATGACTCC_NODE_1_length_246_cov_10.922764, 32387_TGCAGCTAAAGAACAACCCATAACAATTGGCAAAATTGATAACCA_NODE_1_length_232_cov_6.056035, 29437_TGCAGTTTGTTGGTGGGCTAGGTCTTCAATGGCAGGCATCTTTTG_NODE_1_len…	path:map01066	map01066
Biosynthesis of alkaloids derived from terpenoid and polyketide	52	glucose-6-phosphate isomerase	ec:5.3.1.9	1	20106_TGCAGATTTACTAGCCTCTGGATCTGTAAGTTCACAACACGAATA_NODE_1_length_301_cov_7.734219	path:map01066	map01066
Biosynthesis of alkaloids derived from terpenoid and polyketide	52	4-(cytidine 5'-diphospho)-2-C-methyl-D-erythritol kinase	ec:2.7.1.148	1	31333_TGCAGCAACTATGCGTTGTTTTAGTCTTTTCAGAGATGGAAGGAC_NODE_1_length_381_cov_6.847769	path:map01066	map01066
Biosynthesis of alkaloids derived from terpenoid and polyketide	52	succinate dehydrogenase (ubiquinone)	ec:1.3.5.1	1	30169_TGCAGACTACAGCTTGAATAAATTGTACTTATCAATCACTGTATG_NODE_2_length_315_cov_7.165080	path:map01066	map01066
Biosynthesis of alkaloids derived from terpenoid and polyketide	52	phosphoglycerate kinase	ec:2.7.2.3	3	43579_TGCAGTGGAAAAGAGCTACGAGTTACCAGATGGGCAGGTGATCAC_NODE_1_length_366_cov_8.428962, 8645_TGCAGCGAATTTCTCAAACTCGAACACACCCATAGGTCCATTCCA_NODE_1_length_307_cov_10.195439, 3572_TGCAGAACTAGTCTTGGCCGTTTCTAGCTCCTGTTCAAAGTCAAG_NODE_1_length_364_cov_6.318681	path:map01066	map01066
Biosynthesis of alkaloids derived from terpenoid and polyketide	52	ATP citrate synthase	ec:2.3.3.8	1	6683_TGCAGCAGCAATCATGGAGGCAATGGACGCTGAACTGGATTTAGT_NODE_1_length_270_cov_6.470370	path:map01066	map01066
Biosynthesis of alkaloids derived from terpenoid and polyketide	52	pyruvate kinase	ec:2.7.1.40	4	24706_TGCAGAACCATATGAGCGAGATGTTTGCATATCATGCCACATCAA_NODE_1_length_277_cov_10.523466, 16929_TGCAGAAGACGCCAAGCTCTCAAGTGGGCTCATGGGTACGGGTGC_NODE_1_length_230_cov_5.873913, 15546_TGCAGATAACAGAACAGACGGCTCAGTAAGCAGGGTTCATAGCAC_NODE_1_length_355_cov_7.005634, 7174_TGCAGTGGGTTCCTTTGTAAATAGATCATGTTATCCATCTCCTAT_NODE_1_length_289_cov_5.114187	path:map01066	map01066
Biosynthesis of alkaloids derived from terpenoid and polyketide	52	citrate (Si)-synthase	ec:2.3.3.1	1	38971_TGCAGGTTTCTGGCTGTCACCTGTGAGTAGTTTCACGAGCACCAT_NODE_1_length_342_cov_5.146199	path:map01066	map01066
Biosynthesis of alkaloids derived from terpenoid and polyketide	52	hydroxymethylglutaryl-CoA synthase	ec:2.3.3.10	1	142_TGCAGTTCCACCATAGCAAGCATTTGTTGAATCAACACCTTCAAT_NODE_1_length_316_cov_8.664557	path:map01066	map01066
Fatty acid biosynthesis	16	acyl-[acyl-carrier-protein] desaturase	ec:1.14.19.2	4	42941_TGCAGTATCCCAGCGTCTGGGGGTCTACACGGCAGCTGATTACGC_NODE_1_length_333_cov_5.519519, 37799_TGCAGTATCCCAGCGTCTGGGGGTCTACACGGCAGGTGATTACGC_NODE_1_length_249_cov_5.751004, 32112_TGCAGTATCCCATCGTCTCGGGGTCTACACCGCAGGTGATTACGC_NODE_1_length_269_cov_6.687732, 16314_TGCAGAGTAATGGCTAAATAGAGATGTATCGCACCCGTCATTCAT_NODE_3_length_280_cov_6.764286	path:map00061	map00061
Fatty acid biosynthesis	16	fatty-acyl-CoA synthase	ec:2.3.1.86	6	37356_TGCAGCGTCTAATATTTCAGAATGCGAAAGCATAAGTGCTTCGAG_NODE_1_length_218_cov_5.311927, 26746_TGCAGTCATCCCGTAAGCCAAAAAGACGGTCTTCTTTTCGGTATT_NODE_1_length_279_cov_6.100358, 21845_TGCAGCGTCTAATATTTCAGAATGCGAAAGCAGAAGTGCTTCGAG_NODE_1_length_273_cov_5.457875, 18508_TGCAGTATCCGACTGAGTTGATTGGGTTTCCGGCAACTCCATCGG_NODE_1_length_329_cov_11.240122, 10941_TGCAGAAGGGAACTTCTTAGCACACTCCTCCATCAATTCTTTCCC_NODE_1_len…	path:map00061	map00061
Fatty acid biosynthesis	16	fatty-acid synthase	ec:2.3.1.85	2	7631_TGCAGAGTAAGATACCTGAAAACACATTACAAAATGCAAAATTTT_NODE_1_length_245_cov_6.253061, 6814_TGCAGGACAAAGCATCAATGTGGCAGTGGGATTCCTCTTCACTTT_NODE_1_length_378_cov_7.735450	path:map00061	map00061
Fatty acid biosynthesis	16	acetyl-CoA carboxylase	ec:6.4.1.2	1	20579_TGCAGGTAGATTAATTTCCGCTATCCACTCTGTGACAGGATGCTC_NODE_1_length_369_cov_5.682927	path:map00061	map00061
Fatty acid biosynthesis	16	beta-ketoacyl-acyl-carrier-protein synthase I	ec:2.3.1.41	2	39600_TGCAGGCATGTGATAGCGAAGAGGACGGTTTATTTGGTTTTGACT_NODE_1_length_333_cov_7.111111, 23190_TGCAGCATTTCATTGCCCAATAGACATAGAAACAAAAGCACTTAC_NODE_1_length_271_cov_8.815498	path:map00061	map00061
Fatty acid biosynthesis	16	biotin carboxylase	ec:6.3.4.14	1	45546_TGCAGCTTGAATCGCTTGCGATAGCTACCAAGAAGTATAATCAGG_NODE_1_length_312_cov_5.759615	path:map00061	map00061
Fatty acid biosynthesis	16	beta-ketoacyl-acyl-carrier-protein synthase III	ec:2.3.1.180	1	39600_TGCAGGCATGTGATAGCGAAGAGGACGGTTTATTTGGTTTTGACT_NODE_1_length_333_cov_7.111111	path:map00061	map00061
Biosynthesis of alkaloids derived from histidine and purine	59	5'-nucleotidase	ec:3.1.3.5	1	4963_TGCAGTTTAGATTTAATTGCTTCCACTTTTTTATTTTCCCATTCA_NODE_1_length_354_cov_5.853107	path:map01065	map01065
Biosynthesis of alkaloids derived from histidine and purine	59	aconitate hydratase	ec:4.2.1.3	2	34144_TGCAGGTGAAATGTGATCTGTTGTGATACTGTCACCAAAGTTCAG_NODE_1_length_241_cov_8.970954, 694_TGCAGGAAGCATCCACAAGGACAGCCCGGCTGCAAAGTTCCTTCT_NODE_1_length_336_cov_6.130952	path:map01065	map01065
Biosynthesis of alkaloids derived from histidine and purine	59	6-phosphofructokinase	ec:2.7.1.11	1	32950_TGCAGATGAAATTGCAAAACTTTTCCCGTCCCTGTTTGGACAACC_NODE_1_length_389_cov_7.056555	path:map01065	map01065
Biosynthesis of alkaloids derived from histidine and purine	59	pyruvate dehydrogenase (acetyl-transferring)	ec:1.2.4.1	2	45098_TGCAGGACAGATTAATGTACCCATCGTTTTCAGAGGACCAAATGG_NODE_1_length_221_cov_6.945701, 11520_TGCAGGCCAGATTAATGTACCCATCGTTTTCAGAGGACCAAATGG_NODE_1_length_274_cov_5.240876	path:map01065	map01065
Biosynthesis of alkaloids derived from histidine and purine	59	hexokinase	ec:2.7.1.1	1	1986_TGCAGTGGTGATTGGAACTGGTACCAATGCCTGCTATTTGGAGCG_NODE_1_length_371_cov_8.716981	path:map01065	map01065
Biosynthesis of alkaloids derived from histidine and purine	59	3-isopropylmalate dehydratase	ec:4.2.1.33	1	8294_TGCAGCAACGGCCGATTCTTCTTCATCGGCTTCCAGCACCTCATT_NODE_1_length_298_cov_5.640940	path:map01065	map01065
Biosynthesis of alkaloids derived from histidine and purine	59	GMP synthase (glutamine-hydrolysing)	ec:6.3.5.2	1	41671_TGCAGCCCGTAACAGATCCCCAGCACAAAGATGCCGTTTTTTTCA_NODE_1_length_208_cov_6.120193	path:map01065	map01065
Biosynthesis of alkaloids derived from histidine and purine	59	phosphopyruvate hydratase	ec:4.2.1.11	1	20955_TGCAGACACTTTAAACATGAATCTATTATGCAAACCATCTAATTA_NODE_1_length_208_cov_10.000000	path:map01065	map01065
Biosynthesis of alkaloids derived from histidine and purine	59	succinate---CoA ligase (ADP-forming)	ec:6.2.1.5	1	6683_TGCAGCAGCAATCATGGAGGCAATGGACGCTGAACTGGATTTAGT_NODE_1_length_270_cov_6.470370	path:map01065	map01065
Biosynthesis of alkaloids derived from histidine and purine	59	dihydrolipoyl dehydrogenase	ec:1.8.1.4	3	19488_TGCAGGTATAACAGCTGTACATTTCCGGCCATCAACCGGTCCATC_NODE_1_length_243_cov_10.123457, 15915_TGCAGCTAATATGTTGAAAAATGGAGATTTCGAAGAAGGTCCATT_NODE_1_length_226_cov_7.469027, 6789_TGCAGAATTTCAAAGTCGGATATGCAACCTCCTATTGATTTTACA_NODE_1_length_361_cov_5.927978	path:map01065	map01065
Biosynthesis of alkaloids derived from histidine and purine	59	acetolactate synthase	ec:2.2.1.6	1	4412_TGCAGAATCGATATCGATATGAACAATTTTAGCTCTGCTAGCAAA_NODE_1_length_306_cov_6.944445	path:map01065	map01065
Biosynthesis of alkaloids derived from histidine and purine	59	ketol-acid reductoisomerase	ec:1.1.1.86	1	38628_TGCAGGCACCGAGATATCGACAGTCGGTCTCAACTCTGCACACAC_NODE_1_length_211_cov_6.635071	path:map01065	map01065
Biosynthesis of alkaloids derived from histidine and purine	59	3-isopropylmalate dehydrogenase	ec:1.1.1.85	1	3617_TGCAGATGTTCCAATTGAATGGGAAGAACATTTTGTCGGGACAGA_NODE_1_length_317_cov_7.249211	path:map01065	map01065
Biosynthesis of alkaloids derived from histidine and purine	59	ATP phosphoribosyltransferase	ec:2.4.2.17	1	27496_TGCAGTCTAGTTCTAGAGTGAGGGAAAGACTCAAGAACTGCATCT_NODE_2_length_228_cov_5.807017	path:map01065	map01065
Biosynthesis of alkaloids derived from histidine and purine	59	adenylosuccinate synthase	ec:6.3.4.4	1	2359_TGCAGGGAATGAAACTCATTCTCATTTCCATTCCCTGAAACAAAC_NODE_1_length_397_cov_7.445844	path:map01065	map01065
Biosynthesis of alkaloids derived from histidine and purine	59	adenylosuccinate lyase	ec:4.3.2.2	1	9742_TGCAGCTCCCTACAACTTTTCTGTGTTTATGATGTTAACTACAAC_NODE_1_length_354_cov_8.683616	path:map01065	map01065
Biosynthesis of alkaloids derived from histidine and purine	59	glyceraldehyde-3-phosphate dehydrogenase (NADP+) (phosphorylating)	ec:1.2.1.13	3	43510_TGCAGCTCGTGCACGTCTGAGATCACGGTGGCTGGCGTCAAGCAG_NODE_1_length_245_cov_10.273469, 27074_TGCAGGTGCAGTAACAGGCCCTGTTAAGGTAGAGACTGTTGCCAA_NODE_1_length_229_cov_6.231441, 14682_TGCAGACAATGAGCTAAAGGGTATCCTGTCGGTGTGCGACGAGCC_NODE_1_length_226_cov_11.305309	path:map01065	map01065
Biosynthesis of alkaloids derived from histidine and purine	59	glyceraldehyde-3-phosphate dehydrogenase (phosphorylating)	ec:1.2.1.12	5	43510_TGCAGCTCGTGCACGTCTGAGATCACGGTGGCTGGCGTCAAGCAG_NODE_1_length_245_cov_10.273469, 29981_TGCAGGGGGAAAACAAGCGACAATGAGAGAGAGAAAATTCATCTC_NODE_1_length_231_cov_5.337662, 27074_TGCAGGTGCAGTAACAGGCCCTGTTAAGGTAGAGACTGTTGCCAA_NODE_1_length_229_cov_6.231441, 18028_TGCAGTTGTTCTAAACCGCTCTTTGATGTGCGTTGTGGGCAGCTT_NODE_1_length_304_cov_5.631579, 14682_TGCAGACAATGAGCTAAAGGGTATCCTGTCGGTGTGCGACGAGCC_NODE_1_len…	path:map01065	map01065
Biosynthesis of alkaloids derived from histidine and purine	59	glucose-6-phosphate dehydrogenase	ec:1.1.1.49	1	39683_TGCAGCCAATGACTTGAAAAGTGAACATCGTTGGTTTCAAAACAC_NODE_1_length_304_cov_7.891448	path:map01065	map01065
Biosynthesis of alkaloids derived from histidine and purine	59	phosphogluconate dehydrogenase (decarboxylating)	ec:1.1.1.44	5	40022_TGCAGATTTTGGAGGCATAAAGGGCTTGCCTAACGTCATCAATCA_NODE_1_length_335_cov_7.394030, 28226_TGCAGTTATGCGCAGGGAATGAACTTGATACGTGCTAAGAGTGTA_NODE_1_length_315_cov_10.698413, 27400_TGCAGCCGCCAGAACTTCGGCGGCAGCCACCCTCTCATCCTTTAA_NODE_1_length_290_cov_5.948276, 22856_TGCAGGGATGAAGGAGGAGGTGGGAACCATCAGGAGTGGGATTGA_NODE_1_length_380_cov_6.357895, 19247_TGCAGAACCACCATATTGTAGTGCTAGAGTGTCACCCATTTTTTC_NODE_1_len…	path:map01065	map01065
Biosynthesis of alkaloids derived from histidine and purine	59	isocitrate dehydrogenase (NADP+)	ec:1.1.1.42	1	45875_TGCAGGCACCGTTTTTAGAGAACCAATTCTTTGCAAAAACATCCC_NODE_1_length_304_cov_6.907895	path:map01065	map01065
Biosynthesis of alkaloids derived from histidine and purine	59	isocitrate dehydrogenase (NAD+)	ec:1.1.1.41	1	3617_TGCAGATGTTCCAATTGAATGGGAAGAACATTTTGTCGGGACAGA_NODE_1_length_317_cov_7.249211	path:map01065	map01065
Biosynthesis of alkaloids derived from histidine and purine	59	malate dehydrogenase (oxaloacetate-decarboxylating) (NADP+)	ec:1.1.1.40	2	15419_TGCAGATGGGTTATTCGGTTTCGGTTTTTCGACACCCCTAGTACG_NODE_1_length_355_cov_5.938028, 5088_TGCAGGAACAGGACTAGTTCAACTTTTGAAATATGTTGATTACTT_NODE_1_length_227_cov_6.008811	path:map01065	map01065
Biosynthesis of alkaloids derived from histidine and purine	59	malate dehydrogenase (decarboxylating)	ec:1.1.1.39	1	31024_TGCAGCTGAATGGTAATTTTCTTAGTTCACCCGTCATGTTCTACA_NODE_1_length_346_cov_6.017341	path:map01065	map01065
Biosynthesis of alkaloids derived from histidine and purine	59	malate dehydrogenase	ec:1.1.1.37	1	37798_TGCAGTTGATGCAGCCGATGATCTTCCCCATTTTTTAATTAAAAC_NODE_1_length_250_cov_5.808000	path:map01065	map01065
Biosynthesis of alkaloids derived from histidine and purine	59	fructose-bisphosphate aldolase	ec:4.1.2.13	7	39136_TGCAGGAGATACCGAGTTTGCTAAAGATGCTTCATTTGGATATAA_NODE_1_length_245_cov_7.759184, 33947_TGCAGAATAATCAACAAAACAAACAGTAGGAATAGTTATAAAGAA_NODE_1_length_277_cov_6.090253, 33280_TGCAGCAGTCTTCTGGTAGAGTGTTTCCTCGAAAAGAATGACTCC_NODE_1_length_246_cov_10.922764, 32387_TGCAGCTAAAGAACAACCCATAACAATTGGCAAAATTGATAACCA_NODE_1_length_232_cov_6.056035, 29437_TGCAGTTTGTTGGTGGGCTAGGTCTTCAATGGCAGGCATCTTTTG_NODE_1_len…	path:map01065	map01065
Biosynthesis of alkaloids derived from histidine and purine	59	glucose-6-phosphate isomerase	ec:5.3.1.9	1	20106_TGCAGATTTACTAGCCTCTGGATCTGTAAGTTCACAACACGAATA_NODE_1_length_301_cov_7.734219	path:map01065	map01065
Biosynthesis of alkaloids derived from histidine and purine	59	succinate dehydrogenase (ubiquinone)	ec:1.3.5.1	1	30169_TGCAGACTACAGCTTGAATAAATTGTACTTATCAATCACTGTATG_NODE_2_length_315_cov_7.165080	path:map01065	map01065
Biosynthesis of alkaloids derived from histidine and purine	59	ribose-phosphate diphosphokinase	ec:2.7.6.1	1	18728_TGCAGTGGCGCTGAGGATTCTTTGTAGTCGTTTCTATTGTTTTGT_NODE_1_length_343_cov_6.411079	path:map01065	map01065
Biosynthesis of alkaloids derived from histidine and purine	59	phosphoglycerate kinase	ec:2.7.2.3	3	43579_TGCAGTGGAAAAGAGCTACGAGTTACCAGATGGGCAGGTGATCAC_NODE_1_length_366_cov_8.428962, 8645_TGCAGCGAATTTCTCAAACTCGAACACACCCATAGGTCCATTCCA_NODE_1_length_307_cov_10.195439, 3572_TGCAGAACTAGTCTTGGCCGTTTCTAGCTCCTGTTCAAAGTCAAG_NODE_1_length_364_cov_6.318681	path:map01065	map01065
Biosynthesis of alkaloids derived from histidine and purine	59	ATP citrate synthase	ec:2.3.3.8	1	6683_TGCAGCAGCAATCATGGAGGCAATGGACGCTGAACTGGATTTAGT_NODE_1_length_270_cov_6.470370	path:map01065	map01065
Biosynthesis of alkaloids derived from histidine and purine	59	pyruvate kinase	ec:2.7.1.40	4	24706_TGCAGAACCATATGAGCGAGATGTTTGCATATCATGCCACATCAA_NODE_1_length_277_cov_10.523466, 16929_TGCAGAAGACGCCAAGCTCTCAAGTGGGCTCATGGGTACGGGTGC_NODE_1_length_230_cov_5.873913, 15546_TGCAGATAACAGAACAGACGGCTCAGTAAGCAGGGTTCATAGCAC_NODE_1_length_355_cov_7.005634, 7174_TGCAGTGGGTTCCTTTGTAAATAGATCATGTTATCCATCTCCTAT_NODE_1_length_289_cov_5.114187	path:map01065	map01065
Biosynthesis of alkaloids derived from histidine and purine	59	2-isopropylmalate synthase	ec:2.3.3.13	5	35372_TGCAGGTCTGACAACAACCCTCTTTTTCTCAAAGCCTTAAGGTAT_NODE_1_length_249_cov_5.718875, 10759_TGCAGCAACAGCCCAAGAGGTACTTATTAGCATTTATCCTTCTAT_NODE_1_length_294_cov_5.972789, 8832_TGCAGGTACAGCCACACAAGGCTATTGTTGGTGCAAATGCTTTTG_NODE_1_length_453_cov_6.437086, 8003_TGCAGCAGCTAAAATGTTGTGGTGTTTTAGAAGTTGTTCGAATAT_NODE_1_length_327_cov_5.611621, 7054_TGCAGATGCTAAAATAATACCAGCTTGTAACACAACCGCTGCGCC_NODE_1_length_…	path:map01065	map01065
Biosynthesis of alkaloids derived from histidine and purine	59	citrate (Si)-synthase	ec:2.3.3.1	1	38971_TGCAGGTTTCTGGCTGTCACCTGTGAGTAGTTTCACGAGCACCAT_NODE_1_length_342_cov_5.146199	path:map01065	map01065
Biosynthesis of alkaloids derived from ornithine, lysine and nicotinic acid	55	aconitate hydratase	ec:4.2.1.3	2	34144_TGCAGGTGAAATGTGATCTGTTGTGATACTGTCACCAAAGTTCAG_NODE_1_length_241_cov_8.970954, 694_TGCAGGAAGCATCCACAAGGACAGCCCGGCTGCAAAGTTCCTTCT_NODE_1_length_336_cov_6.130952	path:map01064	map01064
Biosynthesis of alkaloids derived from ornithine, lysine and nicotinic acid	55	6-phosphofructokinase	ec:2.7.1.11	1	32950_TGCAGATGAAATTGCAAAACTTTTCCCGTCCCTGTTTGGACAACC_NODE_1_length_389_cov_7.056555	path:map01064	map01064
Biosynthesis of alkaloids derived from ornithine, lysine and nicotinic acid	55	pyruvate dehydrogenase (acetyl-transferring)	ec:1.2.4.1	2	45098_TGCAGGACAGATTAATGTACCCATCGTTTTCAGAGGACCAAATGG_NODE_1_length_221_cov_6.945701, 11520_TGCAGGCCAGATTAATGTACCCATCGTTTTCAGAGGACCAAATGG_NODE_1_length_274_cov_5.240876	path:map01064	map01064
Biosynthesis of alkaloids derived from ornithine, lysine and nicotinic acid	55	hexokinase	ec:2.7.1.1	1	1986_TGCAGTGGTGATTGGAACTGGTACCAATGCCTGCTATTTGGAGCG_NODE_1_length_371_cov_8.716981	path:map01064	map01064
Biosynthesis of alkaloids derived from ornithine, lysine and nicotinic acid	55	acetylornithine transaminase	ec:2.6.1.11	2	8646_TGCAGTTTTCGTGGAACCGATTCAGGGGGAAGGTGGAATCTACAG_NODE_1_length_387_cov_5.457365, 971_TGCAGCGATTTTGCCGCTAGATATTAGTTCTTGAGCAGCATCGAT_NODE_1_length_318_cov_8.377358	path:map01064	map01064
Biosynthesis of alkaloids derived from ornithine, lysine and nicotinic acid	55	aspartate transaminase	ec:2.6.1.1	1	5163_TGCAGAATACAGAGAGAGAGAGAGCGACAGCATCGTGAATCCTTG_NODE_1_length_248_cov_6.516129	path:map01064	map01064
Biosynthesis of alkaloids derived from ornithine, lysine and nicotinic acid	55	glutamate synthase (NADH)	ec:1.4.1.14	4	15900_TGCAGTAGCATTGTAAATCTTGAGCTTCTTCCTAAGCCACCCAAA_NODE_1_length_338_cov_7.310651, 14406_TGCAGAGAAGGCTGCTGAAGAAGCTGATATTAGAGAAGAAGACGA_NODE_1_length_403_cov_6.265509, 935_TGCAGCTTTGCTATCGCAAGGGGGTCATTTAAATGAACTTCACCA_NODE_1_length_323_cov_8.154799, 217_TGCAGAGAAGGCTGCTGAAGAAGCTGATATTGGAGAAGAAGACGA_NODE_1_length_420_cov_5.669048	path:map01064	map01064
Biosynthesis of alkaloids derived from ornithine, lysine and nicotinic acid	55	amino-acid N-acetyltransferase	ec:2.3.1.1	1	45774_TGCAGCAGCCAACTCCGAGAGATAACCGTTTGACCTACTCAGCCT_NODE_1_length_241_cov_10.717842	path:map01064	map01064
Biosynthesis of alkaloids derived from ornithine, lysine and nicotinic acid	55	phosphopyruvate hydratase	ec:4.2.1.11	1	20955_TGCAGACACTTTAAACATGAATCTATTATGCAAACCATCTAATTA_NODE_1_length_208_cov_10.000000	path:map01064	map01064
Biosynthesis of alkaloids derived from ornithine, lysine and nicotinic acid	55	succinate---CoA ligase (ADP-forming)	ec:6.2.1.5	1	6683_TGCAGCAGCAATCATGGAGGCAATGGACGCTGAACTGGATTTAGT_NODE_1_length_270_cov_6.470370	path:map01064	map01064
Biosynthesis of alkaloids derived from ornithine, lysine and nicotinic acid	55	dihydrolipoyl dehydrogenase	ec:1.8.1.4	3	19488_TGCAGGTATAACAGCTGTACATTTCCGGCCATCAACCGGTCCATC_NODE_1_length_243_cov_10.123457, 15915_TGCAGCTAATATGTTGAAAAATGGAGATTTCGAAGAAGGTCCATT_NODE_1_length_226_cov_7.469027, 6789_TGCAGAATTTCAAAGTCGGATATGCAACCTCCTATTGATTTTACA_NODE_1_length_361_cov_5.927978	path:map01064	map01064
Biosynthesis of alkaloids derived from ornithine, lysine and nicotinic acid	55	dihydrodipicolinate reductase	ec:1.3.1.26	1	33002_TGCAGGGCTTCATATTGTTCCAGCATCATTTGGCATTCAACAAGA_NODE_1_length_353_cov_7.393768	path:map01064	map01064
Biosynthesis of alkaloids derived from ornithine, lysine and nicotinic acid	55	nicotinate phosphoribosyltransferase	ec:2.4.2.11	1	11895_TGCAGGTACAAAGCGAAGGGCATTAGATTAGACTCTGGTGACCTT_NODE_1_length_399_cov_5.526316	path:map01064	map01064
Biosynthesis of alkaloids derived from ornithine, lysine and nicotinic acid	55	aminoacylase	ec:3.5.1.14	1	38751_TGCAGTCAGAACTGATGATGGCAACATCTTTGCTCGAGGAGCCCA_NODE_1_length_283_cov_10.106007	path:map01064	map01064
Biosynthesis of alkaloids derived from ornithine, lysine and nicotinic acid	55	glyceraldehyde-3-phosphate dehydrogenase (NADP+) (phosphorylating)	ec:1.2.1.13	3	43510_TGCAGCTCGTGCACGTCTGAGATCACGGTGGCTGGCGTCAAGCAG_NODE_1_length_245_cov_10.273469, 27074_TGCAGGTGCAGTAACAGGCCCTGTTAAGGTAGAGACTGTTGCCAA_NODE_1_length_229_cov_6.231441, 14682_TGCAGACAATGAGCTAAAGGGTATCCTGTCGGTGTGCGACGAGCC_NODE_1_length_226_cov_11.305309	path:map01064	map01064
Biosynthesis of alkaloids derived from ornithine, lysine and nicotinic acid	55	glyceraldehyde-3-phosphate dehydrogenase (phosphorylating)	ec:1.2.1.12	5	43510_TGCAGCTCGTGCACGTCTGAGATCACGGTGGCTGGCGTCAAGCAG_NODE_1_length_245_cov_10.273469, 29981_TGCAGGGGGAAAACAAGCGACAATGAGAGAGAGAAAATTCATCTC_NODE_1_length_231_cov_5.337662, 27074_TGCAGGTGCAGTAACAGGCCCTGTTAAGGTAGAGACTGTTGCCAA_NODE_1_length_229_cov_6.231441, 18028_TGCAGTTGTTCTAAACCGCTCTTTGATGTGCGTTGTGGGCAGCTT_NODE_1_length_304_cov_5.631579, 14682_TGCAGACAATGAGCTAAAGGGTATCCTGTCGGTGTGCGACGAGCC_NODE_1_len…	path:map01064	map01064
Biosynthesis of alkaloids derived from ornithine, lysine and nicotinic acid	55	aspartate-semialdehyde dehydrogenase	ec:1.2.1.11	1	45637_TGCAGTTCAAGCTCTTCCATGGCCGCAGCACCAGCCCCACTAGCT_NODE_1_length_202_cov_8.301980	path:map01064	map01064
Biosynthesis of alkaloids derived from ornithine, lysine and nicotinic acid	55	isocitrate dehydrogenase (NADP+)	ec:1.1.1.42	1	45875_TGCAGGCACCGTTTTTAGAGAACCAATTCTTTGCAAAAACATCCC_NODE_1_length_304_cov_6.907895	path:map01064	map01064
Biosynthesis of alkaloids derived from ornithine, lysine and nicotinic acid	55	isocitrate dehydrogenase (NAD+)	ec:1.1.1.41	1	3617_TGCAGATGTTCCAATTGAATGGGAAGAACATTTTGTCGGGACAGA_NODE_1_length_317_cov_7.249211	path:map01064	map01064
Biosynthesis of alkaloids derived from ornithine, lysine and nicotinic acid	55	malate dehydrogenase (oxaloacetate-decarboxylating) (NADP+)	ec:1.1.1.40	2	15419_TGCAGATGGGTTATTCGGTTTCGGTTTTTCGACACCCCTAGTACG_NODE_1_length_355_cov_5.938028, 5088_TGCAGGAACAGGACTAGTTCAACTTTTGAAATATGTTGATTACTT_NODE_1_length_227_cov_6.008811	path:map01064	map01064
Biosynthesis of alkaloids derived from ornithine, lysine and nicotinic acid	55	malate dehydrogenase (decarboxylating)	ec:1.1.1.39	1	31024_TGCAGCTGAATGGTAATTTTCTTAGTTCACCCGTCATGTTCTACA_NODE_1_length_346_cov_6.017341	path:map01064	map01064
Biosynthesis of alkaloids derived from ornithine, lysine and nicotinic acid	55	malate dehydrogenase	ec:1.1.1.37	1	37798_TGCAGTTGATGCAGCCGATGATCTTCCCCATTTTTTAATTAAAAC_NODE_1_length_250_cov_5.808000	path:map01064	map01064
Biosynthesis of alkaloids derived from ornithine, lysine and nicotinic acid	55	glutamate dehydrogenase [NAD(P)+]	ec:1.4.1.3	1	8931_TGCAGGTTCAATGGTATTATTGAAATCAAAAGCCAAGTACAATGG_NODE_1_length_391_cov_5.690537	path:map01064	map01064
Biosynthesis of alkaloids derived from ornithine, lysine and nicotinic acid	55	fructose-bisphosphate aldolase	ec:4.1.2.13	7	39136_TGCAGGAGATACCGAGTTTGCTAAAGATGCTTCATTTGGATATAA_NODE_1_length_245_cov_7.759184, 33947_TGCAGAATAATCAACAAAACAAACAGTAGGAATAGTTATAAAGAA_NODE_1_length_277_cov_6.090253, 33280_TGCAGCAGTCTTCTGGTAGAGTGTTTCCTCGAAAAGAATGACTCC_NODE_1_length_246_cov_10.922764, 32387_TGCAGCTAAAGAACAACCCATAACAATTGGCAAAATTGATAACCA_NODE_1_length_232_cov_6.056035, 29437_TGCAGTTTGTTGGTGGGCTAGGTCTTCAATGGCAGGCATCTTTTG_NODE_1_len…	path:map01064	map01064
Biosynthesis of alkaloids derived from ornithine, lysine and nicotinic acid	55	glucose-6-phosphate isomerase	ec:5.3.1.9	1	20106_TGCAGATTTACTAGCCTCTGGATCTGTAAGTTCACAACACGAATA_NODE_1_length_301_cov_7.734219	path:map01064	map01064
Biosynthesis of alkaloids derived from ornithine, lysine and nicotinic acid	55	succinate dehydrogenase (ubiquinone)	ec:1.3.5.1	1	30169_TGCAGACTACAGCTTGAATAAATTGTACTTATCAATCACTGTATG_NODE_2_length_315_cov_7.165080	path:map01064	map01064
Biosynthesis of alkaloids derived from ornithine, lysine and nicotinic acid	55	aspartate kinase	ec:2.7.2.4	4	45637_TGCAGTTCAAGCTCTTCCATGGCCGCAGCACCAGCCCCACTAGCT_NODE_1_length_202_cov_8.301980, 45153_TGCAGAGGATGCTGGAGAAGTGAGTAGCTTTTACTTGTGTTATTA_NODE_1_length_273_cov_7.340659, 21051_TGCAGTGACTACGTTGGGAAGAGGTGGTAGTGATTTGACTGCCAC_NODE_1_length_286_cov_7.538462, 14437_TGCAGAAGTTCTCCAACCCTACAATTTATATATGGATTTAAATTA_NODE_1_length_260_cov_8.230769	path:map01064	map01064
Biosynthesis of alkaloids derived from ornithine, lysine and nicotinic acid	55	phosphoglycerate kinase	ec:2.7.2.3	3	43579_TGCAGTGGAAAAGAGCTACGAGTTACCAGATGGGCAGGTGATCAC_NODE_1_length_366_cov_8.428962, 8645_TGCAGCGAATTTCTCAAACTCGAACACACCCATAGGTCCATTCCA_NODE_1_length_307_cov_10.195439, 3572_TGCAGAACTAGTCTTGGCCGTTTCTAGCTCCTGTTCAAAGTCAAG_NODE_1_length_364_cov_6.318681	path:map01064	map01064
Biosynthesis of alkaloids derived from ornithine, lysine and nicotinic acid	55	ATP citrate synthase	ec:2.3.3.8	1	6683_TGCAGCAGCAATCATGGAGGCAATGGACGCTGAACTGGATTTAGT_NODE_1_length_270_cov_6.470370	path:map01064	map01064
Biosynthesis of alkaloids derived from ornithine, lysine and nicotinic acid	55	pyruvate kinase	ec:2.7.1.40	4	24706_TGCAGAACCATATGAGCGAGATGTTTGCATATCATGCCACATCAA_NODE_1_length_277_cov_10.523466, 16929_TGCAGAAGACGCCAAGCTCTCAAGTGGGCTCATGGGTACGGGTGC_NODE_1_length_230_cov_5.873913, 15546_TGCAGATAACAGAACAGACGGCTCAGTAAGCAGGGTTCATAGCAC_NODE_1_length_355_cov_7.005634, 7174_TGCAGTGGGTTCCTTTGTAAATAGATCATGTTATCCATCTCCTAT_NODE_1_length_289_cov_5.114187	path:map01064	map01064
Biosynthesis of alkaloids derived from ornithine, lysine and nicotinic acid	55	citrate (Si)-synthase	ec:2.3.3.1	1	38971_TGCAGGTTTCTGGCTGTCACCTGTGAGTAGTTTCACGAGCACCAT_NODE_1_length_342_cov_5.146199	path:map01064	map01064
Biosynthesis of alkaloids derived from shikimate pathway	76	aconitate hydratase	ec:4.2.1.3	2	34144_TGCAGGTGAAATGTGATCTGTTGTGATACTGTCACCAAAGTTCAG_NODE_1_length_241_cov_8.970954, 694_TGCAGGAAGCATCCACAAGGACAGCCCGGCTGCAAAGTTCCTTCT_NODE_1_length_336_cov_6.130952	path:map01063	map01063
Biosynthesis of alkaloids derived from shikimate pathway	76	6-phosphofructokinase	ec:2.7.1.11	1	32950_TGCAGATGAAATTGCAAAACTTTTCCCGTCCCTGTTTGGACAACC_NODE_1_length_389_cov_7.056555	path:map01063	map01063
Biosynthesis of alkaloids derived from shikimate pathway	76	3-methyl-2-oxobutanoate dehydrogenase (2-methylpropanoyl-transferring)	ec:1.2.4.4	1	45546_TGCAGCTTGAATCGCTTGCGATAGCTACCAAGAAGTATAATCAGG_NODE_1_length_312_cov_5.759615	path:map01063	map01063
Biosynthesis of alkaloids derived from shikimate pathway	76	pyruvate dehydrogenase (acetyl-transferring)	ec:1.2.4.1	2	45098_TGCAGGACAGATTAATGTACCCATCGTTTTCAGAGGACCAAATGG_NODE_1_length_221_cov_6.945701, 11520_TGCAGGCCAGATTAATGTACCCATCGTTTTCAGAGGACCAAATGG_NODE_1_length_274_cov_5.240876	path:map01063	map01063
Biosynthesis of alkaloids derived from shikimate pathway	76	hexokinase	ec:2.7.1.1	1	1986_TGCAGTGGTGATTGGAACTGGTACCAATGCCTGCTATTTGGAGCG_NODE_1_length_371_cov_8.716981	path:map01063	map01063
Biosynthesis of alkaloids derived from shikimate pathway	76	4-coumarate---CoA ligase	ec:6.2.1.12	10	40558_TGCAGAAACTCCTCTATGCTTCTGGTGCTCAATGGAGCAGCTCCA_NODE_1_length_224_cov_8.852678, 37356_TGCAGCGTCTAATATTTCAGAATGCGAAAGCATAAGTGCTTCGAG_NODE_1_length_218_cov_5.311927, 26746_TGCAGTCATCCCGTAAGCCAAAAAGACGGTCTTCTTTTCGGTATT_NODE_1_length_279_cov_6.100358, 21845_TGCAGCGTCTAATATTTCAGAATGCGAAAGCAGAAGTGCTTCGAG_NODE_1_length_273_cov_5.457875, 18508_TGCAGTATCCGACTGAGTTGATTGGGTTTCCGGCAACTCCATCGG_NODE_1_leng…	path:map01063	map01063
Biosynthesis of alkaloids derived from shikimate pathway	76	deacetoxyvindoline 4-hydroxylase	ec:1.14.11.20	1	25813_TGCAGCTGGTGGGTCTGTTGTTATTCCCGAAATATTTATCCGACC_NODE_1_length_357_cov_5.462185	path:map01063	map01063
Biosynthesis of alkaloids derived from shikimate pathway	76	strictosidine synthase	ec:4.3.3.2	4	39850_TGCAGGAAAAGGGCTAGTTCCCGAGCACCATCCTCACTTCATTGG_NODE_3_length_203_cov_8.088670, 38351_TGCAGGTTACTATGTGACGTTGAACATAGGTTGGGTACATGTGGA_NODE_1_length_327_cov_8.724771, 29093_TGCAGCCGCGGTTCCTTCATCGAGCAATGAAGCATTCGACATGGG_NODE_1_length_427_cov_7.871194, 2467_TGCAGAAGCTATGGCTATGTGCAACAATATTCAAAAGGGTAAGAA_NODE_1_length_316_cov_8.196202	path:map01063	map01063
Biosynthesis of alkaloids derived from shikimate pathway	76	tryptophan synthase	ec:4.2.1.20	1	45251_TGCAGCCTCTACTCCGATCATTCTAACATCTTTGTCATCAACGAA_NODE_1_length_356_cov_7.738764	path:map01063	map01063
Biosynthesis of alkaloids derived from shikimate pathway	76	phosphopyruvate hydratase	ec:4.2.1.11	1	20955_TGCAGACACTTTAAACATGAATCTATTATGCAAACCATCTAATTA_NODE_1_length_208_cov_10.000000	path:map01063	map01063
Biosynthesis of alkaloids derived from shikimate pathway	76	3-dehydroquinate dehydratase	ec:4.2.1.10	2	32436_TGCAGGTACCATTGATTGCATACTCAACAGGGGAGAGGGGGCTTA_NODE_1_length_305_cov_9.800000, 17646_TGCAGTAATAAAAGCCAGAGGAAAAGGGAAACTCTAAGATTCTAT_NODE_1_length_334_cov_6.239521	path:map01063	map01063
Biosynthesis of alkaloids derived from shikimate pathway	76	succinate---CoA ligase (ADP-forming)	ec:6.2.1.5	1	6683_TGCAGCAGCAATCATGGAGGCAATGGACGCTGAACTGGATTTAGT_NODE_1_length_270_cov_6.470370	path:map01063	map01063
Biosynthesis of alkaloids derived from shikimate pathway	76	3-dehydroquinate synthase	ec:4.2.3.4	1	21793_TGCAGGAAGGGGTTTATGTTGTCGATGAACCATCTGAAAAACATG_NODE_1_length_391_cov_7.843990	path:map01063	map01063
Biosynthesis of alkaloids derived from shikimate pathway	76	indole-3-glycerol-phosphate synthase	ec:4.1.1.48	2	33062_TGCAGAACTTTCACGATTTCTATTGAAACGTATAAAGAAATTGGT_NODE_1_length_264_cov_5.977273, 8822_TGCAGACGATCTTCATTAACAACGACATTCATATGTACTATGAAG_NODE_1_length_338_cov_6.911242	path:map01063	map01063
Biosynthesis of alkaloids derived from shikimate pathway	76	dihydrolipoyl dehydrogenase	ec:1.8.1.4	3	19488_TGCAGGTATAACAGCTGTACATTTCCGGCCATCAACCGGTCCATC_NODE_1_length_243_cov_10.123457, 15915_TGCAGCTAATATGTTGAAAAATGGAGATTTCGAAGAAGGTCCATT_NODE_1_length_226_cov_7.469027, 6789_TGCAGAATTTCAAAGTCGGATATGCAACCTCCTATTGATTTTACA_NODE_1_length_361_cov_5.927978	path:map01063	map01063
Biosynthesis of alkaloids derived from shikimate pathway	76	glyceraldehyde-3-phosphate dehydrogenase (NADP+) (phosphorylating)	ec:1.2.1.13	3	43510_TGCAGCTCGTGCACGTCTGAGATCACGGTGGCTGGCGTCAAGCAG_NODE_1_length_245_cov_10.273469, 27074_TGCAGGTGCAGTAACAGGCCCTGTTAAGGTAGAGACTGTTGCCAA_NODE_1_length_229_cov_6.231441, 14682_TGCAGACAATGAGCTAAAGGGTATCCTGTCGGTGTGCGACGAGCC_NODE_1_length_226_cov_11.305309	path:map01063	map01063
Biosynthesis of alkaloids derived from shikimate pathway	76	glyceraldehyde-3-phosphate dehydrogenase (phosphorylating)	ec:1.2.1.12	5	43510_TGCAGCTCGTGCACGTCTGAGATCACGGTGGCTGGCGTCAAGCAG_NODE_1_length_245_cov_10.273469, 29981_TGCAGGGGGAAAACAAGCGACAATGAGAGAGAGAAAATTCATCTC_NODE_1_length_231_cov_5.337662, 27074_TGCAGGTGCAGTAACAGGCCCTGTTAAGGTAGAGACTGTTGCCAA_NODE_1_length_229_cov_6.231441, 18028_TGCAGTTGTTCTAAACCGCTCTTTGATGTGCGTTGTGGGCAGCTT_NODE_1_length_304_cov_5.631579, 14682_TGCAGACAATGAGCTAAAGGGTATCCTGTCGGTGTGCGACGAGCC_NODE_1_len…	path:map01063	map01063
Biosynthesis of alkaloids derived from shikimate pathway	76	isocitrate dehydrogenase (NADP+)	ec:1.1.1.42	1	45875_TGCAGGCACCGTTTTTAGAGAACCAATTCTTTGCAAAAACATCCC_NODE_1_length_304_cov_6.907895	path:map01063	map01063
Biosynthesis of alkaloids derived from shikimate pathway	76	isocitrate dehydrogenase (NAD+)	ec:1.1.1.41	1	3617_TGCAGATGTTCCAATTGAATGGGAAGAACATTTTGTCGGGACAGA_NODE_1_length_317_cov_7.249211	path:map01063	map01063
Biosynthesis of alkaloids derived from shikimate pathway	76	malate dehydrogenase (oxaloacetate-decarboxylating) (NADP+)	ec:1.1.1.40	2	15419_TGCAGATGGGTTATTCGGTTTCGGTTTTTCGACACCCCTAGTACG_NODE_1_length_355_cov_5.938028, 5088_TGCAGGAACAGGACTAGTTCAACTTTTGAAATATGTTGATTACTT_NODE_1_length_227_cov_6.008811	path:map01063	map01063
Biosynthesis of alkaloids derived from shikimate pathway	76	malate dehydrogenase (decarboxylating)	ec:1.1.1.39	1	31024_TGCAGCTGAATGGTAATTTTCTTAGTTCACCCGTCATGTTCTACA_NODE_1_length_346_cov_6.017341	path:map01063	map01063
Biosynthesis of alkaloids derived from shikimate pathway	76	malate dehydrogenase	ec:1.1.1.37	1	37798_TGCAGTTGATGCAGCCGATGATCTTCCCCATTTTTTAATTAAAAC_NODE_1_length_250_cov_5.808000	path:map01063	map01063
Biosynthesis of alkaloids derived from shikimate pathway	76	fructose-bisphosphate aldolase	ec:4.1.2.13	7	39136_TGCAGGAGATACCGAGTTTGCTAAAGATGCTTCATTTGGATATAA_NODE_1_length_245_cov_7.759184, 33947_TGCAGAATAATCAACAAAACAAACAGTAGGAATAGTTATAAAGAA_NODE_1_length_277_cov_6.090253, 33280_TGCAGCAGTCTTCTGGTAGAGTGTTTCCTCGAAAAGAATGACTCC_NODE_1_length_246_cov_10.922764, 32387_TGCAGCTAAAGAACAACCCATAACAATTGGCAAAATTGATAACCA_NODE_1_length_232_cov_6.056035, 29437_TGCAGTTTGTTGGTGGGCTAGGTCTTCAATGGCAGGCATCTTTTG_NODE_1_len…	path:map01063	map01063
Biosynthesis of alkaloids derived from shikimate pathway	76	shikimate dehydrogenase	ec:1.1.1.25	3	39677_TGCAGATTGAGAGAAACGATCTAATCAATTCATATTCCAATCTAC_NODE_1_length_293_cov_5.576792, 32436_TGCAGGTACCATTGATTGCATACTCAACAGGGGAGAGGGGGCTTA_NODE_1_length_305_cov_9.800000, 17646_TGCAGTAATAAAAGCCAGAGGAAAAGGGAAACTCTAAGATTCTAT_NODE_1_length_334_cov_6.239521	path:map01063	map01063
Biosynthesis of alkaloids derived from shikimate pathway	76	shikimate kinase	ec:2.7.1.71	13	45774_TGCAGCAGCCAACTCCGAGAGATAACCGTTTGACCTACTCAGCCT_NODE_1_length_241_cov_10.717842, 41171_TGCAGATGGACTTTTCCTTTCTGGGTTTGCAGTCTCTATCGACGA_NODE_1_length_271_cov_6.335793, 40045_TGCAGGTTAAGCTAAATGGAGTTGCAACCATCATTGGAAAGATAG_NODE_1_length_413_cov_8.428572, 30092_TGCAGACAGAAGATCTCAATATATGAGCTCCTTGTCGGTGATATT_NODE_1_length_420_cov_7.009524, 25999_TGCAGCAAGCCATCATCGTTACCGGAAGACGAGGAGGAGGAGGGT_NODE_1_len…	path:map01063	map01063
Biosynthesis of alkaloids derived from shikimate pathway	76	glucose-6-phosphate isomerase	ec:5.3.1.9	1	20106_TGCAGATTTACTAGCCTCTGGATCTGTAAGTTCACAACACGAATA_NODE_1_length_301_cov_7.734219	path:map01063	map01063
Biosynthesis of alkaloids derived from shikimate pathway	76	succinate dehydrogenase (ubiquinone)	ec:1.3.5.1	1	30169_TGCAGACTACAGCTTGAATAAATTGTACTTATCAATCACTGTATG_NODE_2_length_315_cov_7.165080	path:map01063	map01063
Biosynthesis of alkaloids derived from shikimate pathway	76	anthranilate synthase	ec:4.1.3.27	1	42470_TGCAGCTCCTTTCCAGTGCACATTCATGTCGTTATCCGCCACTCT_NODE_1_length_376_cov_5.765957	path:map01063	map01063
Biosynthesis of alkaloids derived from shikimate pathway	76	phosphoglycerate kinase	ec:2.7.2.3	3	43579_TGCAGTGGAAAAGAGCTACGAGTTACCAGATGGGCAGGTGATCAC_NODE_1_length_366_cov_8.428962, 8645_TGCAGCGAATTTCTCAAACTCGAACACACCCATAGGTCCATTCCA_NODE_1_length_307_cov_10.195439, 3572_TGCAGAACTAGTCTTGGCCGTTTCTAGCTCCTGTTCAAAGTCAAG_NODE_1_length_364_cov_6.318681	path:map01063	map01063
Biosynthesis of alkaloids derived from shikimate pathway	76	ATP citrate synthase	ec:2.3.3.8	1	6683_TGCAGCAGCAATCATGGAGGCAATGGACGCTGAACTGGATTTAGT_NODE_1_length_270_cov_6.470370	path:map01063	map01063
Biosynthesis of alkaloids derived from shikimate pathway	76	pyruvate kinase	ec:2.7.1.40	4	24706_TGCAGAACCATATGAGCGAGATGTTTGCATATCATGCCACATCAA_NODE_1_length_277_cov_10.523466, 16929_TGCAGAAGACGCCAAGCTCTCAAGTGGGCTCATGGGTACGGGTGC_NODE_1_length_230_cov_5.873913, 15546_TGCAGATAACAGAACAGACGGCTCAGTAAGCAGGGTTCATAGCAC_NODE_1_length_355_cov_7.005634, 7174_TGCAGTGGGTTCCTTTGTAAATAGATCATGTTATCCATCTCCTAT_NODE_1_length_289_cov_5.114187	path:map01063	map01063
Biosynthesis of alkaloids derived from shikimate pathway	76	citrate (Si)-synthase	ec:2.3.3.1	1	38971_TGCAGGTTTCTGGCTGTCACCTGTGAGTAGTTTCACGAGCACCAT_NODE_1_length_342_cov_5.146199	path:map01063	map01063
Stilbenoid, diarylheptanoid and gingerol biosynthesis	2	quinate O-hydroxycinnamoyltransferase	ec:2.3.1.99	2	36775_TGCAGCCTGATCTGAAGGCCCTGGTTCGTGGGGCTCATACGTTTA_NODE_1_length_213_cov_8.051643, 31546_TGCAGTTCCAAGTAATCAAGTGCCGATTTTAGATAATCGTCGTCC_NODE_1_length_253_cov_7.201581	path:map00945	map00945
Stilbenoid, diarylheptanoid and gingerol biosynthesis	2	shikimate O-hydroxycinnamoyltransferase	ec:2.3.1.133	2	36775_TGCAGCCTGATCTGAAGGCCCTGGTTCGTGGGGCTCATACGTTTA_NODE_1_length_213_cov_8.051643, 31546_TGCAGTTCCAAGTAATCAAGTGCCGATTTTAGATAATCGTCGTCC_NODE_1_length_253_cov_7.201581	path:map00945	map00945
Biosynthesis of terpenoids and steroids	57	mevalonate kinase	ec:2.7.1.36	1	16392_TGCAGCATTCTGTGTCTCACTCTCTGGCGCCTTGCTTGCTTTATC_NODE_1_length_278_cov_7.021583	path:map01062	map01062
Biosynthesis of terpenoids and steroids	57	aconitate hydratase	ec:4.2.1.3	2	34144_TGCAGGTGAAATGTGATCTGTTGTGATACTGTCACCAAAGTTCAG_NODE_1_length_241_cov_8.970954, 694_TGCAGGAAGCATCCACAAGGACAGCCCGGCTGCAAAGTTCCTTCT_NODE_1_length_336_cov_6.130952	path:map01062	map01062
Biosynthesis of terpenoids and steroids	57	6-phosphofructokinase	ec:2.7.1.11	1	32950_TGCAGATGAAATTGCAAAACTTTTCCCGTCCCTGTTTGGACAACC_NODE_1_length_389_cov_7.056555	path:map01062	map01062
Biosynthesis of terpenoids and steroids	57	pyruvate dehydrogenase (acetyl-transferring)	ec:1.2.4.1	2	45098_TGCAGGACAGATTAATGTACCCATCGTTTTCAGAGGACCAAATGG_NODE_1_length_221_cov_6.945701, 11520_TGCAGGCCAGATTAATGTACCCATCGTTTTCAGAGGACCAAATGG_NODE_1_length_274_cov_5.240876	path:map01062	map01062
Biosynthesis of terpenoids and steroids	57	hexokinase	ec:2.7.1.1	1	1986_TGCAGTGGTGATTGGAACTGGTACCAATGCCTGCTATTTGGAGCG_NODE_1_length_371_cov_8.716981	path:map01062	map01062
Biosynthesis of terpenoids and steroids	57	cycloartenol synthase	ec:5.4.99.8	1	38520_TGCAGTTGAGAAAGGCCAAGCACCTTTTGAAATATGACGATACCA_NODE_1_length_245_cov_9.048980	path:map01062	map01062
Biosynthesis of terpenoids and steroids	57	lathosterol oxidase	ec:1.14.21.6	1	3069_TGCAGGCAGTGCCTCATGTGATCGCTCTTTTCCTAGTGCCCACAC_NODE_1_length_322_cov_8.944099	path:map01062	map01062
Biosynthesis of terpenoids and steroids	57	squalene monooxygenase	ec:1.14.99.7	3	33661_TGCAGCCGGCCCATTCCACCATACTCCCTTCGTCCCAAATAAATG_NODE_1_length_337_cov_5.175074, 33642_TGCAGGTTGATGTTCCCTCCTGCTTTGTGGGTCTGGTTTTGGAGA_NODE_1_length_383_cov_9.078329, 19794_TGCAGTCCACCTCTTTGTGTATACTGATATTTTTTTTTGTTGAAT_NODE_1_length_232_cov_5.176724	path:map01062	map01062
Biosynthesis of terpenoids and steroids	57	dimethylallyltranstransferase	ec:2.5.1.1	1	22382_TGCAGCAAAAGCCATAGTTCTGTAAAAGGAAAAAGAAACAATCTA_NODE_1_length_431_cov_6.016241	path:map01062	map01062
Biosynthesis of terpenoids and steroids	57	isopentenyl-diphosphate Delta-isomerase	ec:5.3.3.2	1	41726_TGCAGGTTACATCTTCACCGCATTAATGGGTGCACAAAATCAGAT_NODE_1_length_361_cov_5.252078	path:map01062	map01062
Biosynthesis of terpenoids and steroids	57	ent-kaurene oxidase	ec:1.14.13.78	1	37945_TGCAGCTCTTACACTCTTAACTCTCCTCTGTTTATGCAACGAGTA_NODE_2_length_254_cov_5.657480	path:map01062	map01062
Biosynthesis of terpenoids and steroids	57	phosphopyruvate hydratase	ec:4.2.1.11	1	20955_TGCAGACACTTTAAACATGAATCTATTATGCAAACCATCTAATTA_NODE_1_length_208_cov_10.000000	path:map01062	map01062
Biosynthesis of terpenoids and steroids	57	taxane 13alpha-hydroxylase	ec:1.14.13.77	2	35950_TGCAGGCAACAAGTTCTTGTTCTCAAACGAGTATAAACTCGTAAG_NODE_1_length_394_cov_7.253807, 574_TGCAGCCAACAAGTTCTTTATGTCCAATGAGTTCAAATTGGTGGT_NODE_1_length_359_cov_5.490251	path:map01062	map01062
Biosynthesis of terpenoids and steroids	57	succinate---CoA ligase (ADP-forming)	ec:6.2.1.5	1	6683_TGCAGCAGCAATCATGGAGGCAATGGACGCTGAACTGGATTTAGT_NODE_1_length_270_cov_6.470370	path:map01062	map01062
Biosynthesis of terpenoids and steroids	57	sterol 14-demethylase	ec:1.14.13.70	1	29663_TGCAGATAAGCAAAGGGTTCACCAAGACATCCATGTCTGCCACCA_NODE_1_length_293_cov_9.133106	path:map01062	map01062
Biosynthesis of terpenoids and steroids	57	dihydrolipoyl dehydrogenase	ec:1.8.1.4	3	19488_TGCAGGTATAACAGCTGTACATTTCCGGCCATCAACCGGTCCATC_NODE_1_length_243_cov_10.123457, 15915_TGCAGCTAATATGTTGAAAAATGGAGATTTCGAAGAAGGTCCATT_NODE_1_length_226_cov_7.469027, 6789_TGCAGAATTTCAAAGTCGGATATGCAACCTCCTATTGATTTTACA_NODE_1_length_361_cov_5.927978	path:map01062	map01062
Biosynthesis of terpenoids and steroids	57	1-deoxy-D-xylulose-5-phosphate synthase	ec:2.2.1.7	2	43348_TGCAGGTTTAGCAACTGAAGGCCTGAAACCATTTTGTGCTATTTA_NODE_1_length_410_cov_6.131707, 29131_TGCAGCAGATCAAAATGAAAATTTCCATCATACTTACTCAAGATG_NODE_1_length_331_cov_6.694864	path:map01062	map01062
Biosynthesis of terpenoids and steroids	57	glyceraldehyde-3-phosphate dehydrogenase (NADP+) (phosphorylating)	ec:1.2.1.13	3	43510_TGCAGCTCGTGCACGTCTGAGATCACGGTGGCTGGCGTCAAGCAG_NODE_1_length_245_cov_10.273469, 27074_TGCAGGTGCAGTAACAGGCCCTGTTAAGGTAGAGACTGTTGCCAA_NODE_1_length_229_cov_6.231441, 14682_TGCAGACAATGAGCTAAAGGGTATCCTGTCGGTGTGCGACGAGCC_NODE_1_length_226_cov_11.305309	path:map01062	map01062
Biosynthesis of terpenoids and steroids	57	glyceraldehyde-3-phosphate dehydrogenase (phosphorylating)	ec:1.2.1.12	5	43510_TGCAGCTCGTGCACGTCTGAGATCACGGTGGCTGGCGTCAAGCAG_NODE_1_length_245_cov_10.273469, 29981_TGCAGGGGGAAAACAAGCGACAATGAGAGAGAGAAAATTCATCTC_NODE_1_length_231_cov_5.337662, 27074_TGCAGGTGCAGTAACAGGCCCTGTTAAGGTAGAGACTGTTGCCAA_NODE_1_length_229_cov_6.231441, 18028_TGCAGTTGTTCTAAACCGCTCTTTGATGTGCGTTGTGGGCAGCTT_NODE_1_length_304_cov_5.631579, 14682_TGCAGACAATGAGCTAAAGGGTATCCTGTCGGTGTGCGACGAGCC_NODE_1_len…	path:map01062	map01062
Biosynthesis of terpenoids and steroids	57	isocitrate dehydrogenase (NADP+)	ec:1.1.1.42	1	45875_TGCAGGCACCGTTTTTAGAGAACCAATTCTTTGCAAAAACATCCC_NODE_1_length_304_cov_6.907895	path:map01062	map01062
Biosynthesis of terpenoids and steroids	57	isocitrate dehydrogenase (NAD+)	ec:1.1.1.41	1	3617_TGCAGATGTTCCAATTGAATGGGAAGAACATTTTGTCGGGACAGA_NODE_1_length_317_cov_7.249211	path:map01062	map01062
Biosynthesis of terpenoids and steroids	57	malate dehydrogenase (oxaloacetate-decarboxylating) (NADP+)	ec:1.1.1.40	2	15419_TGCAGATGGGTTATTCGGTTTCGGTTTTTCGACACCCCTAGTACG_NODE_1_length_355_cov_5.938028, 5088_TGCAGGAACAGGACTAGTTCAACTTTTGAAATATGTTGATTACTT_NODE_1_length_227_cov_6.008811	path:map01062	map01062
Biosynthesis of terpenoids and steroids	57	malate dehydrogenase (decarboxylating)	ec:1.1.1.39	1	31024_TGCAGCTGAATGGTAATTTTCTTAGTTCACCCGTCATGTTCTACA_NODE_1_length_346_cov_6.017341	path:map01062	map01062
Biosynthesis of terpenoids and steroids	57	malate dehydrogenase	ec:1.1.1.37	1	37798_TGCAGTTGATGCAGCCGATGATCTTCCCCATTTTTTAATTAAAAC_NODE_1_length_250_cov_5.808000	path:map01062	map01062
Biosynthesis of terpenoids and steroids	57	hydroxymethylglutaryl-CoA reductase (NADPH)	ec:1.1.1.34	1	775_TGCAGCTCTTTTCGCGGTGGCAAACCTCACCACCGGAGCTCTAGT_NODE_1_length_256_cov_7.984375	path:map01062	map01062
Biosynthesis of terpenoids and steroids	57	sterol 24-C-methyltransferase	ec:2.1.1.41	1	13703_TGCAGAGGATCATATGCATCGGAGTGAAAATCCCGGTTTCCCCGC_NODE_1_length_374_cov_6.919786	path:map01062	map01062
Biosynthesis of terpenoids and steroids	57	fructose-bisphosphate aldolase	ec:4.1.2.13	7	39136_TGCAGGAGATACCGAGTTTGCTAAAGATGCTTCATTTGGATATAA_NODE_1_length_245_cov_7.759184, 33947_TGCAGAATAATCAACAAAACAAACAGTAGGAATAGTTATAAAGAA_NODE_1_length_277_cov_6.090253, 33280_TGCAGCAGTCTTCTGGTAGAGTGTTTCCTCGAAAAGAATGACTCC_NODE_1_length_246_cov_10.922764, 32387_TGCAGCTAAAGAACAACCCATAACAATTGGCAAAATTGATAACCA_NODE_1_length_232_cov_6.056035, 29437_TGCAGTTTGTTGGTGGGCTAGGTCTTCAATGGCAGGCATCTTTTG_NODE_1_len…	path:map01062	map01062
Biosynthesis of terpenoids and steroids	57	glucose-6-phosphate isomerase	ec:5.3.1.9	1	20106_TGCAGATTTACTAGCCTCTGGATCTGTAAGTTCACAACACGAATA_NODE_1_length_301_cov_7.734219	path:map01062	map01062
Biosynthesis of terpenoids and steroids	57	4-(cytidine 5'-diphospho)-2-C-methyl-D-erythritol kinase	ec:2.7.1.148	1	31333_TGCAGCAACTATGCGTTGTTTTAGTCTTTTCAGAGATGGAAGGAC_NODE_1_length_381_cov_6.847769	path:map01062	map01062
Biosynthesis of terpenoids and steroids	57	succinate dehydrogenase (ubiquinone)	ec:1.3.5.1	1	30169_TGCAGACTACAGCTTGAATAAATTGTACTTATCAATCACTGTATG_NODE_2_length_315_cov_7.165080	path:map01062	map01062
Biosynthesis of terpenoids and steroids	57	phosphoglycerate kinase	ec:2.7.2.3	3	43579_TGCAGTGGAAAAGAGCTACGAGTTACCAGATGGGCAGGTGATCAC_NODE_1_length_366_cov_8.428962, 8645_TGCAGCGAATTTCTCAAACTCGAACACACCCATAGGTCCATTCCA_NODE_1_length_307_cov_10.195439, 3572_TGCAGAACTAGTCTTGGCCGTTTCTAGCTCCTGTTCAAAGTCAAG_NODE_1_length_364_cov_6.318681	path:map01062	map01062
Biosynthesis of terpenoids and steroids	57	ATP citrate synthase	ec:2.3.3.8	1	6683_TGCAGCAGCAATCATGGAGGCAATGGACGCTGAACTGGATTTAGT_NODE_1_length_270_cov_6.470370	path:map01062	map01062
Biosynthesis of terpenoids and steroids	57	pyruvate kinase	ec:2.7.1.40	4	24706_TGCAGAACCATATGAGCGAGATGTTTGCATATCATGCCACATCAA_NODE_1_length_277_cov_10.523466, 16929_TGCAGAAGACGCCAAGCTCTCAAGTGGGCTCATGGGTACGGGTGC_NODE_1_length_230_cov_5.873913, 15546_TGCAGATAACAGAACAGACGGCTCAGTAAGCAGGGTTCATAGCAC_NODE_1_length_355_cov_7.005634, 7174_TGCAGTGGGTTCCTTTGTAAATAGATCATGTTATCCATCTCCTAT_NODE_1_length_289_cov_5.114187	path:map01062	map01062
Biosynthesis of terpenoids and steroids	57	citrate (Si)-synthase	ec:2.3.3.1	1	38971_TGCAGGTTTCTGGCTGTCACCTGTGAGTAGTTTCACGAGCACCAT_NODE_1_length_342_cov_5.146199	path:map01062	map01062
Biosynthesis of terpenoids and steroids	57	hydroxymethylglutaryl-CoA synthase	ec:2.3.3.10	1	142_TGCAGTTCCACCATAGCAAGCATTTGTTGAATCAACACCTTCAAT_NODE_1_length_316_cov_8.664557	path:map01062	map01062
Flavone and flavonol biosynthesis	3	beta-glucuronidase	ec:3.2.1.31	2	18770_TGCAGGTAACGAGTTAAGTGGCAAGGGGGTTGGTGCAATGGTGGA_NODE_1_length_349_cov_8.272206, 15923_TGCAGCGATCAATGTCGCAATGAGAAATACGAAGGTGTATACTGC_NODE_1_length_359_cov_6.206128	path:map00944	map00944
Flavone and flavonol biosynthesis	3	flavonoid 3',5'-hydroxylase	ec:1.14.13.88	1	13366_TGCAGGTGGTTCTAAGGTAGACATAAGAGGCAGGGACCTTAGGCT_NODE_1_length_344_cov_9.572675	path:map00944	map00944
Biosynthesis of phenylpropanoids	103	aconitate hydratase	ec:4.2.1.3	2	34144_TGCAGGTGAAATGTGATCTGTTGTGATACTGTCACCAAAGTTCAG_NODE_1_length_241_cov_8.970954, 694_TGCAGGAAGCATCCACAAGGACAGCCCGGCTGCAAAGTTCCTTCT_NODE_1_length_336_cov_6.130952	path:map01061	map01061
Biosynthesis of phenylpropanoids	103	flavanone 3-dioxygenase	ec:1.14.11.9	1	39419_TGCAGCTTCGTTCCATAACCTTCAAGAGCTTCATTGCTTGCAGGT_NODE_1_length_245_cov_7.934694	path:map01061	map01061
Biosynthesis of phenylpropanoids	103	6-phosphofructokinase	ec:2.7.1.11	1	32950_TGCAGATGAAATTGCAAAACTTTTCCCGTCCCTGTTTGGACAACC_NODE_1_length_389_cov_7.056555	path:map01061	map01061
Biosynthesis of phenylpropanoids	103	pyruvate dehydrogenase (acetyl-transferring)	ec:1.2.4.1	2	45098_TGCAGGACAGATTAATGTACCCATCGTTTTCAGAGGACCAAATGG_NODE_1_length_221_cov_6.945701, 11520_TGCAGGCCAGATTAATGTACCCATCGTTTTCAGAGGACCAAATGG_NODE_1_length_274_cov_5.240876	path:map01061	map01061
Biosynthesis of phenylpropanoids	103	hexokinase	ec:2.7.1.1	1	1986_TGCAGTGGTGATTGGAACTGGTACCAATGCCTGCTATTTGGAGCG_NODE_1_length_371_cov_8.716981	path:map01061	map01061
Biosynthesis of phenylpropanoids	103	succinate dehydrogenase	ec:1.3.99.1	1	30169_TGCAGACTACAGCTTGAATAAATTGTACTTATCAATCACTGTATG_NODE_2_length_315_cov_7.165080	path:map01061	map01061
Biosynthesis of phenylpropanoids	103	4-coumarate---CoA ligase	ec:6.2.1.12	10	40558_TGCAGAAACTCCTCTATGCTTCTGGTGCTCAATGGAGCAGCTCCA_NODE_1_length_224_cov_8.852678, 37356_TGCAGCGTCTAATATTTCAGAATGCGAAAGCATAAGTGCTTCGAG_NODE_1_length_218_cov_5.311927, 26746_TGCAGTCATCCCGTAAGCCAAAAAGACGGTCTTCTTTTCGGTATT_NODE_1_length_279_cov_6.100358, 21845_TGCAGCGTCTAATATTTCAGAATGCGAAAGCAGAAGTGCTTCGAG_NODE_1_length_273_cov_5.457875, 18508_TGCAGTATCCGACTGAGTTGATTGGGTTTCCGGCAACTCCATCGG_NODE_1_leng…	path:map01061	map01061
Biosynthesis of phenylpropanoids	103	tetrahydrofolate synthase	ec:6.3.2.17	1	3833_TGCAGATCAGTAACCTTGCTAGTTTATGGTTTATATCCCTCTTTC_NODE_1_length_258_cov_5.740310	path:map01061	map01061
Biosynthesis of phenylpropanoids	103	aspartate transaminase	ec:2.6.1.1	1	5163_TGCAGAATACAGAGAGAGAGAGAGCGACAGCATCGTGAATCCTTG_NODE_1_length_248_cov_6.516129	path:map01061	map01061
Biosynthesis of phenylpropanoids	103	flavonol synthase	ec:1.14.11.23	2	39419_TGCAGCTTCGTTCCATAACCTTCAAGAGCTTCATTGCTTGCAGGT_NODE_1_length_245_cov_7.934694, 25813_TGCAGCTGGTGGGTCTGTTGTTATTCCCGAAATATTTATCCGACC_NODE_1_length_357_cov_5.462185	path:map01061	map01061
Biosynthesis of phenylpropanoids	103	tryptophan synthase	ec:4.2.1.20	1	45251_TGCAGCCTCTACTCCGATCATTCTAACATCTTTGTCATCAACGAA_NODE_1_length_356_cov_7.738764	path:map01061	map01061
Biosynthesis of phenylpropanoids	103	phosphopyruvate hydratase	ec:4.2.1.11	1	20955_TGCAGACACTTTAAACATGAATCTATTATGCAAACCATCTAATTA_NODE_1_length_208_cov_10.000000	path:map01061	map01061
Biosynthesis of phenylpropanoids	103	3-dehydroquinate dehydratase	ec:4.2.1.10	2	32436_TGCAGGTACCATTGATTGCATACTCAACAGGGGAGAGGGGGCTTA_NODE_1_length_305_cov_9.800000, 17646_TGCAGTAATAAAAGCCAGAGGAAAAGGGAAACTCTAAGATTCTAT_NODE_1_length_334_cov_6.239521	path:map01061	map01061
Biosynthesis of phenylpropanoids	103	succinate---CoA ligase (ADP-forming)	ec:6.2.1.5	1	6683_TGCAGCAGCAATCATGGAGGCAATGGACGCTGAACTGGATTTAGT_NODE_1_length_270_cov_6.470370	path:map01061	map01061
Biosynthesis of phenylpropanoids	103	3-dehydroquinate synthase	ec:4.2.3.4	1	21793_TGCAGGAAGGGGTTTATGTTGTCGATGAACCATCTGAAAAACATG_NODE_1_length_391_cov_7.843990	path:map01061	map01061
Biosynthesis of phenylpropanoids	103	indole-3-glycerol-phosphate synthase	ec:4.1.1.48	2	33062_TGCAGAACTTTCACGATTTCTATTGAAACGTATAAAGAAATTGGT_NODE_1_length_264_cov_5.977273, 8822_TGCAGACGATCTTCATTAACAACGACATTCATATGTACTATGAAG_NODE_1_length_338_cov_6.911242	path:map01061	map01061
Biosynthesis of phenylpropanoids	103	dihydrolipoyl dehydrogenase	ec:1.8.1.4	3	19488_TGCAGGTATAACAGCTGTACATTTCCGGCCATCAACCGGTCCATC_NODE_1_length_243_cov_10.123457, 15915_TGCAGCTAATATGTTGAAAAATGGAGATTTCGAAGAAGGTCCATT_NODE_1_length_226_cov_7.469027, 6789_TGCAGAATTTCAAAGTCGGATATGCAACCTCCTATTGATTTTACA_NODE_1_length_361_cov_5.927978	path:map01061	map01061
Biosynthesis of phenylpropanoids	103	peroxidase	ec:1.11.1.7	24	41993_TGCAGTGTTCCAAGCAAGTTTTCAAGAGAAAGAAATGATAGATCC_NODE_1_length_219_cov_6.890411, 41729_TGCAGCTTGTGCAGTTTTCAGCTACAGACTATACAATTTCAGTGG_NODE_1_length_276_cov_12.739130, 39374_TGCAGCGAAATCCGATGCAAATGATGCAGGATTGTCTATGTATCC_NODE_1_length_295_cov_8.752542, 37562_TGCAGCCATTGTAATCGGGATAATACTTCATGCCGGTAACCATTT_NODE_1_length_228_cov_6.456141, 37542_TGCAGCTTGTGCAGTTTTCAGCTATAGACTATACAATTTCAGTGG_NODE_1_len…	path:map01061	map01061
Biosynthesis of phenylpropanoids	103	cinnamoyl-CoA reductase	ec:1.2.1.44	2	6187_TGCAGTGTTATAAAAGATGAGTTTTTTACTTTAATTTTCTTTTTG_NODE_1_length_244_cov_5.762295, 2_TGCAGAATTTATGAAAATCATAAGAACAATTGATAAAGAATTGAA_NODE_1_length_357_cov_5.938375	path:map01061	map01061
Biosynthesis of phenylpropanoids	103	fructose-bisphosphatase	ec:3.1.3.11	1	45539_TGCAGTTTACAGCCAAATGAGCACCATGTTCGTCCTCCAAGGAAA_NODE_1_length_286_cov_7.559441	path:map01061	map01061
Biosynthesis of phenylpropanoids	103	glyceraldehyde-3-phosphate dehydrogenase (NADP+) (phosphorylating)	ec:1.2.1.13	3	43510_TGCAGCTCGTGCACGTCTGAGATCACGGTGGCTGGCGTCAAGCAG_NODE_1_length_245_cov_10.273469, 27074_TGCAGGTGCAGTAACAGGCCCTGTTAAGGTAGAGACTGTTGCCAA_NODE_1_length_229_cov_6.231441, 14682_TGCAGACAATGAGCTAAAGGGTATCCTGTCGGTGTGCGACGAGCC_NODE_1_length_226_cov_11.305309	path:map01061	map01061
Biosynthesis of phenylpropanoids	103	glyceraldehyde-3-phosphate dehydrogenase (phosphorylating)	ec:1.2.1.12	5	43510_TGCAGCTCGTGCACGTCTGAGATCACGGTGGCTGGCGTCAAGCAG_NODE_1_length_245_cov_10.273469, 29981_TGCAGGGGGAAAACAAGCGACAATGAGAGAGAGAAAATTCATCTC_NODE_1_length_231_cov_5.337662, 27074_TGCAGGTGCAGTAACAGGCCCTGTTAAGGTAGAGACTGTTGCCAA_NODE_1_length_229_cov_6.231441, 18028_TGCAGTTGTTCTAAACCGCTCTTTGATGTGCGTTGTGGGCAGCTT_NODE_1_length_304_cov_5.631579, 14682_TGCAGACAATGAGCTAAAGGGTATCCTGTCGGTGTGCGACGAGCC_NODE_1_len…	path:map01061	map01061
Biosynthesis of phenylpropanoids	103	dihydrofolate reductase	ec:1.5.1.3	4	23146_TGCAGGACCAGCTTCAGAAACTGCCTAAACCTTTTCCTGTAAGCG_NODE_1_length_384_cov_5.653646, 35924_TGCAGGCTGGTGCTGATTTTCAAGCACGACAGATTCTGGTTGAGG_NODE_1_length_286_cov_5.356643, 18220_TGCAGGTTGGTGCTGATTTTCAAGCACAACAAGTTCAGTTTGAAG_NODE_2_length_228_cov_5.964912, 5358_TGCAGGCTGGTGCTGATTTTCAGGTACAAAGTTTGTGGTCGAGGC_NODE_1_length_213_cov_6.211267	path:map01061	map01061
Biosynthesis of phenylpropanoids	103	isocitrate dehydrogenase (NADP+)	ec:1.1.1.42	1	45875_TGCAGGCACCGTTTTTAGAGAACCAATTCTTTGCAAAAACATCCC_NODE_1_length_304_cov_6.907895	path:map01061	map01061
Biosynthesis of phenylpropanoids	103	malate dehydrogenase	ec:1.1.1.37	1	37798_TGCAGTTGATGCAGCCGATGATCTTCCCCATTTTTTAATTAAAAC_NODE_1_length_250_cov_5.808000	path:map01061	map01061
Biosynthesis of phenylpropanoids	103	fructose-bisphosphate aldolase	ec:4.1.2.13	7	39136_TGCAGGAGATACCGAGTTTGCTAAAGATGCTTCATTTGGATATAA_NODE_1_length_245_cov_7.759184, 33947_TGCAGAATAATCAACAAAACAAACAGTAGGAATAGTTATAAAGAA_NODE_1_length_277_cov_6.090253, 33280_TGCAGCAGTCTTCTGGTAGAGTGTTTCCTCGAAAAGAATGACTCC_NODE_1_length_246_cov_10.922764, 32387_TGCAGCTAAAGAACAACCCATAACAATTGGCAAAATTGATAACCA_NODE_1_length_232_cov_6.056035, 29437_TGCAGTTTGTTGGTGGGCTAGGTCTTCAATGGCAGGCATCTTTTG_NODE_1_len…	path:map01061	map01061
Biosynthesis of phenylpropanoids	103	shikimate dehydrogenase	ec:1.1.1.25	3	39677_TGCAGATTGAGAGAAACGATCTAATCAATTCATATTCCAATCTAC_NODE_1_length_293_cov_5.576792, 32436_TGCAGGTACCATTGATTGCATACTCAACAGGGGAGAGGGGGCTTA_NODE_1_length_305_cov_9.800000, 17646_TGCAGTAATAAAAGCCAGAGGAAAAGGGAAACTCTAAGATTCTAT_NODE_1_length_334_cov_6.239521	path:map01061	map01061
Biosynthesis of phenylpropanoids	103	shikimate kinase	ec:2.7.1.71	13	45774_TGCAGCAGCCAACTCCGAGAGATAACCGTTTGACCTACTCAGCCT_NODE_1_length_241_cov_10.717842, 41171_TGCAGATGGACTTTTCCTTTCTGGGTTTGCAGTCTCTATCGACGA_NODE_1_length_271_cov_6.335793, 40045_TGCAGGTTAAGCTAAATGGAGTTGCAACCATCATTGGAAAGATAG_NODE_1_length_413_cov_8.428572, 30092_TGCAGACAGAAGATCTCAATATATGAGCTCCTTGTCGGTGATATT_NODE_1_length_420_cov_7.009524, 25999_TGCAGCAAGCCATCATCGTTACCGGAAGACGAGGAGGAGGAGGGT_NODE_1_len…	path:map01061	map01061
Biosynthesis of phenylpropanoids	103	glucose-6-phosphate isomerase	ec:5.3.1.9	1	20106_TGCAGATTTACTAGCCTCTGGATCTGTAAGTTCACAACACGAATA_NODE_1_length_301_cov_7.734219	path:map01061	map01061
Biosynthesis of phenylpropanoids	103	succinate dehydrogenase (ubiquinone)	ec:1.3.5.1	1	30169_TGCAGACTACAGCTTGAATAAATTGTACTTATCAATCACTGTATG_NODE_2_length_315_cov_7.165080	path:map01061	map01061
Biosynthesis of phenylpropanoids	103	anthranilate synthase	ec:4.1.3.27	1	42470_TGCAGCTCCTTTCCAGTGCACATTCATGTCGTTATCCGCCACTCT_NODE_1_length_376_cov_5.765957	path:map01061	map01061
Biosynthesis of phenylpropanoids	103	shikimate O-hydroxycinnamoyltransferase	ec:2.3.1.133	2	36775_TGCAGCCTGATCTGAAGGCCCTGGTTCGTGGGGCTCATACGTTTA_NODE_1_length_213_cov_8.051643, 31546_TGCAGTTCCAAGTAATCAAGTGCCGATTTTAGATAATCGTCGTCC_NODE_1_length_253_cov_7.201581	path:map01061	map01061
Biosynthesis of phenylpropanoids	103	phosphoglycerate kinase	ec:2.7.2.3	3	43579_TGCAGTGGAAAAGAGCTACGAGTTACCAGATGGGCAGGTGATCAC_NODE_1_length_366_cov_8.428962, 8645_TGCAGCGAATTTCTCAAACTCGAACACACCCATAGGTCCATTCCA_NODE_1_length_307_cov_10.195439, 3572_TGCAGAACTAGTCTTGGCCGTTTCTAGCTCCTGTTCAAAGTCAAG_NODE_1_length_364_cov_6.318681	path:map01061	map01061
Biosynthesis of phenylpropanoids	103	ATP citrate synthase	ec:2.3.3.8	1	6683_TGCAGCAGCAATCATGGAGGCAATGGACGCTGAACTGGATTTAGT_NODE_1_length_270_cov_6.470370	path:map01061	map01061
Biosynthesis of phenylpropanoids	103	pyruvate kinase	ec:2.7.1.40	4	24706_TGCAGAACCATATGAGCGAGATGTTTGCATATCATGCCACATCAA_NODE_1_length_277_cov_10.523466, 16929_TGCAGAAGACGCCAAGCTCTCAAGTGGGCTCATGGGTACGGGTGC_NODE_1_length_230_cov_5.873913, 15546_TGCAGATAACAGAACAGACGGCTCAGTAAGCAGGGTTCATAGCAC_NODE_1_length_355_cov_7.005634, 7174_TGCAGTGGGTTCCTTTGTAAATAGATCATGTTATCCATCTCCTAT_NODE_1_length_289_cov_5.114187	path:map01061	map01061
Biosynthesis of phenylpropanoids	103	citrate (Si)-synthase	ec:2.3.3.1	1	38971_TGCAGGTTTCTGGCTGTCACCTGTGAGTAGTTTCACGAGCACCAT_NODE_1_length_342_cov_5.146199	path:map01061	map01061
Anthocyanin biosynthesis	3	anthocyanidin 3-O-glucosyltransferase	ec:2.4.1.115	3	31983_TGCAGAACTGAAACGAACACTTCCAGAAGGGTTTCTGGAGAGGAT_NODE_1_length_285_cov_8.035088, 44548_TGCAGCTTATCTTGGCTTCGTACTCCACCTCACAACCTTTCCGGC_NODE_1_length_241_cov_9.983402, 38457_TGCAGCATTTAGCCTGTACCCACAGCTGGTCCCAATCGGCCCGCT_NODE_1_length_255_cov_7.039216	path:map00942	map00942
Flavonoid biosynthesis	5	flavanone 3-dioxygenase	ec:1.14.11.9	1	39419_TGCAGCTTCGTTCCATAACCTTCAAGAGCTTCATTGCTTGCAGGT_NODE_1_length_245_cov_7.934694	path:map00941	map00941
Flavonoid biosynthesis	5	flavonol synthase	ec:1.14.11.23	2	39419_TGCAGCTTCGTTCCATAACCTTCAAGAGCTTCATTGCTTGCAGGT_NODE_1_length_245_cov_7.934694, 25813_TGCAGCTGGTGGGTCTGTTGTTATTCCCGAAATATTTATCCGACC_NODE_1_length_357_cov_5.462185	path:map00941	map00941
Flavonoid biosynthesis	5	flavonoid 3',5'-hydroxylase	ec:1.14.13.88	1	13366_TGCAGGTGGTTCTAAGGTAGACATAAGAGGCAGGGACCTTAGGCT_NODE_1_length_344_cov_9.572675	path:map00941	map00941
Flavonoid biosynthesis	5	shikimate O-hydroxycinnamoyltransferase	ec:2.3.1.133	2	36775_TGCAGCCTGATCTGAAGGCCCTGGTTCGTGGGGCTCATACGTTTA_NODE_1_length_213_cov_8.051643, 31546_TGCAGTTCCAAGTAATCAAGTGCCGATTTTAGATAATCGTCGTCC_NODE_1_length_253_cov_7.201581	path:map00941	map00941
Selenoamino acid metabolism	11	sulfite reductase (ferredoxin)	ec:1.8.7.1	2	24704_TGCAGTCATGAACTTCTCCCCATCTACCCACATATCATAATAAAA_NODE_1_length_354_cov_8.485876, 2965_TGCAGTCATAAACTTCTCCCCATCCACCCACATATCATAATAGAA_NODE_1_length_329_cov_5.717325	path:map00450	map00450
Selenoamino acid metabolism	11	adenylyl-sulfate kinase	ec:2.7.1.25	1	28054_TGCAGTACATGAAACATAGATAGAACAGATATTTATCTGAATTGA_NODE_1_length_326_cov_7.279141	path:map00450	map00450
Selenoamino acid metabolism	11	cystathionine gamma-synthase	ec:2.5.1.48	2	42259_TGCAGCCGAAACCATGGAGAATGTTGCAATGAAGAGGCCGACACC_NODE_1_length_366_cov_6.953552, 10457_TGCAGTCGGTCTAATCGAATTCTTCTATAAACAATCATTGGAAGG_NODE_1_length_342_cov_9.122807	path:map00450	map00450
Selenoamino acid metabolism	11	cysteine synthase	ec:2.5.1.47	1	18300_TGCAGCTCCGACCACCGCGAGATGGCGCCATCGCCAAAGCCAATT_NODE_1_length_247_cov_6.825911	path:map00450	map00450
Selenoamino acid metabolism	11	methionine adenosyltransferase	ec:2.5.1.6	1	8381_TGCAGTCACAATCTCTGTTGAGTAGTTAGAATCTCATTCATAAAC_NODE_1_length_325_cov_6.264616	path:map00450	map00450
Selenoamino acid metabolism	11	methionine---tRNA ligase	ec:6.1.1.10	2	13093_TGCAGAGAACTGGACCCTGATGAAGACTATTAGTGTTACAGAGTA_NODE_1_length_302_cov_6.592715, 5907_TGCAGGGTAAGACATATGCATAGCTTATTAGATATCTATGGAGTT_NODE_1_length_385_cov_6.085714	path:map00450	map00450
Selenoamino acid metabolism	11	sulfite reductase	ec:1.8.99.1	2	24704_TGCAGTCATGAACTTCTCCCCATCTACCCACATATCATAATAAAA_NODE_1_length_354_cov_8.485876, 2965_TGCAGTCATAAACTTCTCCCCATCCACCCACATATCATAATAGAA_NODE_1_length_329_cov_5.717325	path:map00450	map00450
Selenoamino acid metabolism	11	cystathionine beta-lyase	ec:4.4.1.8	1	10536_TGCAGGAGTTAAGTGACTAAATGGGGGTATTTTGGCTGGAAATGG_NODE_1_length_326_cov_5.613497	path:map00450	map00450
Selenoamino acid metabolism	11	methionine S-methyltransferase	ec:2.1.1.12	1	43107_TGCAGTTAAGGCTGCCATCTTTGAAAGTTTTGCAAGACAGAACGT_NODE_1_length_383_cov_7.595300	path:map00450	map00450
Phenylpropanoid biosynthesis	39	beta-glucosidase	ec:3.2.1.21	1	27818_TGCAGCCGATCCAAGGACTGAAATCTCTTACGTGGAGGATCCCGA_NODE_1_length_306_cov_10.294118	path:map00940	map00940
Phenylpropanoid biosynthesis	39	4-coumarate---CoA ligase	ec:6.2.1.12	10	40558_TGCAGAAACTCCTCTATGCTTCTGGTGCTCAATGGAGCAGCTCCA_NODE_1_length_224_cov_8.852678, 37356_TGCAGCGTCTAATATTTCAGAATGCGAAAGCATAAGTGCTTCGAG_NODE_1_length_218_cov_5.311927, 26746_TGCAGTCATCCCGTAAGCCAAAAAGACGGTCTTCTTTTCGGTATT_NODE_1_length_279_cov_6.100358, 21845_TGCAGCGTCTAATATTTCAGAATGCGAAAGCAGAAGTGCTTCGAG_NODE_1_length_273_cov_5.457875, 18508_TGCAGTATCCGACTGAGTTGATTGGGTTTCCGGCAACTCCATCGG_NODE_1_leng…	path:map00940	map00940
Phenylpropanoid biosynthesis	39	quinate O-hydroxycinnamoyltransferase	ec:2.3.1.99	2	36775_TGCAGCCTGATCTGAAGGCCCTGGTTCGTGGGGCTCATACGTTTA_NODE_1_length_213_cov_8.051643, 31546_TGCAGTTCCAAGTAATCAAGTGCCGATTTTAGATAATCGTCGTCC_NODE_1_length_253_cov_7.201581	path:map00940	map00940
Phenylpropanoid biosynthesis	39	peroxidase	ec:1.11.1.7	24	41993_TGCAGTGTTCCAAGCAAGTTTTCAAGAGAAAGAAATGATAGATCC_NODE_1_length_219_cov_6.890411, 41729_TGCAGCTTGTGCAGTTTTCAGCTACAGACTATACAATTTCAGTGG_NODE_1_length_276_cov_12.739130, 39374_TGCAGCGAAATCCGATGCAAATGATGCAGGATTGTCTATGTATCC_NODE_1_length_295_cov_8.752542, 37562_TGCAGCCATTGTAATCGGGATAATACTTCATGCCGGTAACCATTT_NODE_1_length_228_cov_6.456141, 37542_TGCAGCTTGTGCAGTTTTCAGCTATAGACTATACAATTTCAGTGG_NODE_1_len…	path:map00940	map00940
Phenylpropanoid biosynthesis	39	cinnamoyl-CoA reductase	ec:1.2.1.44	2	6187_TGCAGTGTTATAAAAGATGAGTTTTTTACTTTAATTTTCTTTTTG_NODE_1_length_244_cov_5.762295, 2_TGCAGAATTTATGAAAATCATAAGAACAATTGATAAAGAATTGAA_NODE_1_length_357_cov_5.938375	path:map00940	map00940
Phenylpropanoid biosynthesis	39	shikimate O-hydroxycinnamoyltransferase	ec:2.3.1.133	2	36775_TGCAGCCTGATCTGAAGGCCCTGGTTCGTGGGGCTCATACGTTTA_NODE_1_length_213_cov_8.051643, 31546_TGCAGTTCCAAGTAATCAAGTGCCGATTTTAGATAATCGTCGTCC_NODE_1_length_253_cov_7.201581	path:map00940	map00940
Tyrosine metabolism	11	alcohol dehydrogenase	ec:1.1.1.1	1	33965_TGCAGAATAAACATAGAACCTCATGAGATACATACGAAAGAACGG_NODE_1_length_268_cov_9.436567	path:map00350	map00350
Tyrosine metabolism	11	catechol oxidase	ec:1.10.3.1	1	875_TGCAGAATAGAAGTTACCCATGTTCTCACCATTAGGTTGGGTGCT_NODE_1_length_281_cov_6.416370	path:map00350	map00350
Tyrosine metabolism	11	aspartate transaminase	ec:2.6.1.1	1	5163_TGCAGAATACAGAGAGAGAGAGAGCGACAGCATCGTGAATCCTTG_NODE_1_length_248_cov_6.516129	path:map00350	map00350
Tyrosine metabolism	11	monoamine oxidase	ec:1.4.3.4	5	45912_TGCAGGACAGAAAGTGACAGTCCAATGGAAAACGGATATGCACGG_NODE_2_length_342_cov_5.830410, 38605_TGCAGCATAATTACCCTTTTGCCCCATCTTCTGGGTATAAACTCT_NODE_1_length_416_cov_5.598557, 27827_TGCAGGTGTGTTGGATATCATAGTGATGCTGATGCTCCTAGCCGC_NODE_1_length_337_cov_10.759644, 24913_TGCAGCCTCGTCCGACATTTTCTCGATGTCTTTTGCTAGTTTTCC_NODE_1_length_208_cov_5.067307, 4911_TGCAGCAACTACTCCACATTGAGAGCCGGAAACAACTTTAATCTT_NODE_2_leng…	path:map00350	map00350
Tyrosine metabolism	11	aldehyde oxidase	ec:1.2.3.1	1	21918_TGCAGAATAAGGAAGTCCCAGTTAACAGAACCTGCTTGATCTTGC_NODE_1_length_225_cov_5.048889	path:map00350	map00350
Tyrosine metabolism	11	dopamine beta-monooxygenase	ec:1.14.17.1	2	29739_TGCAGACCCAAAGTCGCGAAAATAACAATCTCGTTATTCGAATAC_NODE_1_length_213_cov_6.417840, 2041_TGCAGTTCTTGTAGCAGATGACATTGATGAAGCACTGATAACCAT_NODE_1_length_292_cov_7.284246	path:map00350	map00350
Tetracycline biosynthesis	1	acetyl-CoA carboxylase	ec:6.4.1.2	1	20579_TGCAGGTAGATTAATTTCCGCTATCCACTCTGTGACAGGATGCTC_NODE_1_length_369_cov_5.682927	path:map00253	map00253
Alanine, aspartate and glutamate metabolism	20	asparaginase	ec:3.5.1.1	3	43530_TGCAGCACATCTGAAACCATTTGTAGGGAAACAAATAGCAAATAC_NODE_1_length_400_cov_6.920000, 27173_TGCAGATCGTATCTCCAATGGGAAGATTTCACTAGGAATTAGCCA_NODE_1_length_273_cov_5.091575, 22246_TGCAGCAAGAACACCACCATCAGCAAGCTTATTTGGGCCAAATCC_NODE_1_length_317_cov_9.230284	path:map00250	map00250
Alanine, aspartate and glutamate metabolism	20	aspartate transaminase	ec:2.6.1.1	1	5163_TGCAGAATACAGAGAGAGAGAGAGCGACAGCATCGTGAATCCTTG_NODE_1_length_248_cov_6.516129	path:map00250	map00250
Alanine, aspartate and glutamate metabolism	20	1-pyrroline-5-carboxylate dehydrogenase	ec:1.5.1.12	2	3170_TGCAGTTCACAACGGAAGCTATGCTAGGCCACATGAAGAAATTGC_NODE_1_length_392_cov_5.836735, 847_TGCAGCTTCTGGGTCTTCTGTTACAATGCAATCAGTATGAGCACT_NODE_1_length_341_cov_7.777126	path:map00250	map00250
Alanine, aspartate and glutamate metabolism	20	asparagine synthase (glutamine-hydrolysing)	ec:6.3.5.4	1	28109_TGCAGTTTCATGTTACAGTTCCCTTAGTACTCGATCATATAATGT_NODE_1_length_298_cov_6.637584	path:map00250	map00250
Alanine, aspartate and glutamate metabolism	20	glutamate synthase (NADH)	ec:1.4.1.14	4	15900_TGCAGTAGCATTGTAAATCTTGAGCTTCTTCCTAAGCCACCCAAA_NODE_1_length_338_cov_7.310651, 14406_TGCAGAGAAGGCTGCTGAAGAAGCTGATATTAGAGAAGAAGACGA_NODE_1_length_403_cov_6.265509, 935_TGCAGCTTTGCTATCGCAAGGGGGTCATTTAAATGAACTTCACCA_NODE_1_length_323_cov_8.154799, 217_TGCAGAGAAGGCTGCTGAAGAAGCTGATATTGGAGAAGAAGACGA_NODE_1_length_420_cov_5.669048	path:map00250	map00250
Alanine, aspartate and glutamate metabolism	20	glutamate---ammonia ligase	ec:6.3.1.2	4	44772_TGCAGCAAACACCAAAAGTTCAAACCTTTAACATTCATATGTCAC_NODE_1_length_356_cov_5.994382, 44265_TGCAGCCACAGGATCGACCGGCTTTCCGGTTTCACAAGGTGGTGC_NODE_1_length_268_cov_6.037313, 20298_TGCAGATGCTTTCAATTTCTAAATGCTTATTTTTGGTCCAATTAG_NODE_1_length_389_cov_9.431876, 885_TGCAGCAAACACCAAAAGTTCAAACCTTTAAGTGCACTTATTAAC_NODE_1_length_282_cov_7.773050	path:map00250	map00250
Alanine, aspartate and glutamate metabolism	20	adenylosuccinate synthase	ec:6.3.4.4	1	2359_TGCAGGGAATGAAACTCATTCTCATTTCCATTCCCTGAAACAAAC_NODE_1_length_397_cov_7.445844	path:map00250	map00250
Alanine, aspartate and glutamate metabolism	20	adenylosuccinate lyase	ec:4.3.2.2	1	9742_TGCAGCTCCCTACAACTTTTCTGTGTTTATGATGTTAACTACAAC_NODE_1_length_354_cov_8.683616	path:map00250	map00250
Alanine, aspartate and glutamate metabolism	20	argininosuccinate lyase	ec:4.3.2.1	2	3294_TGCAGTCTCTATTCCTTTCCATTCAAATGGCGTTATTTATTGTAA_NODE_1_length_343_cov_8.393586, 460_TGCAGATCACGGTTGTAAGCAAGTGGAAGTCCCTTGCATAACACT_NODE_1_length_306_cov_7.049020	path:map00250	map00250
Alanine, aspartate and glutamate metabolism	20	glutamate dehydrogenase [NAD(P)+]	ec:1.4.1.3	1	8931_TGCAGGTTCAATGGTATTATTGAAATCAAAAGCCAAGTACAATGG_NODE_1_length_391_cov_5.690537	path:map00250	map00250
Alanine, aspartate and glutamate metabolism	20	glutamate dehydrogenase	ec:1.4.1.2	1	8931_TGCAGGTTCAATGGTATTATTGAAATCAAAAGCCAAGTACAATGG_NODE_1_length_391_cov_5.690537	path:map00250	map00250
Riboflavin metabolism	2	acid phosphatase	ec:3.1.3.2	2	42082_TGCAGGCTCACCAGCAAGAACAGTTGGCTGGCGCAATCCTGGTTT_NODE_1_length_296_cov_6.057433, 30319_TGCAGCATATTGGGAAAAGTGGTTATGATGTTTTACTGAACCCTG_NODE_1_length_347_cov_9.645534	path:map00740	map00740
Styrene degradation	7	amidase	ec:3.5.1.4	5	45196_TGCAGTCTATTGCCAAACCTCAGGAAACAACAACGAATCCAGAAG_NODE_1_length_228_cov_12.245614, 31327_TGCAGTCGTGTTAAGCTTATCCTTGGTTGCAATGTTATCCTTGAG_NODE_1_length_394_cov_6.571066, 26339_TGCAGCAGAGATCCATGCATAGTCTGGAGCGTATCTAGTAGAAAC_NODE_1_length_299_cov_6.354515, 22154_TGCAGGTTTTCTGGAATCTTTATGGCGTGATATAGACATGAACCG_NODE_1_length_355_cov_5.769014, 11044_TGCAGTCGTGTTAAGCTTATCTTTGGTAGCAATGTTATCCTTGAG_NODE_1_len…	path:map00643	map00643
Styrene degradation	7	nitrile hydratase	ec:4.2.1.84	2	10057_TGCAGTACAAGGTGGAATCTTGAGCGGTGAGGGCGGAGATGAAAC_NODE_1_length_382_cov_8.651833, 7896_TGCAGTACAAGGAGGTATTTTGAGCGGAGAGGGTGGTGATGAAAC_NODE_1_length_341_cov_6.237536	path:map00643	map00643
Ethylbenzene degradation	1	acetyl-CoA C-acyltransferase	ec:2.3.1.16	1	20759_TGCAGCTACATCAGCTACTGCCTGAAGACCTGAGGAACACTGTCT_NODE_1_length_431_cov_6.009281	path:map00642	map00642
3-Chloroacrylic acid degradation	2	alcohol dehydrogenase	ec:1.1.1.1	1	33965_TGCAGAATAAACATAGAACCTCATGAGATACATACGAAAGAACGG_NODE_1_length_268_cov_9.436567	path:map00641	map00641
3-Chloroacrylic acid degradation	2	aldehyde dehydrogenase (NAD+)	ec:1.2.1.3	1	3898_TGCAGCTTCCAATGCAAGTCTTGGTTTATAGAACTCAATGACTCT_NODE_1_length_378_cov_8.375662	path:map00641	map00641
Propanoate metabolism	9	acyl-CoA dehydrogenase	ec:1.3.99.3	1	36335_TGCAGTACATGCATGCGCCTCGGGCAAGGTTGAGAAGTCGTTAGC_NODE_1_length_295_cov_6.613559	path:map00640	map00640
Propanoate metabolism	9	1-aminocyclopropane-1-carboxylate deaminase	ec:3.5.99.7	2	33010_TGCAGCCACCAAAATGTCGAGTTTTGGGCTCATTTCATCTCAAAC_NODE_1_length_283_cov_7.833922, 26385_TGCAGTTTTCCATAGCAGATTTTGAAGGTTTATACAACTCAAATA_NODE_1_length_268_cov_8.787313	path:map00640	map00640
Propanoate metabolism	9	acetyl-CoA carboxylase	ec:6.4.1.2	1	20579_TGCAGGTAGATTAATTTCCGCTATCCACTCTGTGACAGGATGCTC_NODE_1_length_369_cov_5.682927	path:map00640	map00640
Propanoate metabolism	9	acetyl-CoA C-acetyltransferase	ec:2.3.1.9	1	15586_TGCAGTTGCCACAAGAAAGAATAAGATTTGAAAACAGGAGGATAT_NODE_1_length_266_cov_5.000000	path:map00640	map00640
Propanoate metabolism	9	succinate---CoA ligase (ADP-forming)	ec:6.2.1.5	1	6683_TGCAGCAGCAATCATGGAGGCAATGGACGCTGAACTGGATTTAGT_NODE_1_length_270_cov_6.470370	path:map00640	map00640
Propanoate metabolism	9	acetate---CoA ligase	ec:6.2.1.1	1	39917_TGCAGAGAATCCAGCAAAAACAACCTGAAAGCCAAAGGCAGCTTA_NODE_1_length_392_cov_7.507653	path:map00640	map00640
Propanoate metabolism	9	methylmalonate-semialdehyde dehydrogenase (acylating)	ec:1.2.1.27	1	26924_TGCAGCCAAACAGGCTTTTCCATCGTGGCGAAATACACCGATTAC_NODE_1_length_306_cov_9.382353	path:map00640	map00640
Propanoate metabolism	9	aldehyde dehydrogenase (NAD+)	ec:1.2.1.3	1	3898_TGCAGCTTCCAATGCAAGTCTTGGTTTATAGAACTCAATGACTCT_NODE_1_length_378_cov_8.375662	path:map00640	map00640
Ascorbate and aldarate metabolism	11	L-ascorbate oxidase	ec:1.10.3.3	1	45142_TGCAGTATACCCGTCAAGCACTAACCCAATAAGTGTTGATAAATG_NODE_1_length_245_cov_6.040816	path:map00053	map00053
Ascorbate and aldarate metabolism	11	L-ascorbate peroxidase	ec:1.11.1.11	1	27191_TGCAGAATGTTTATAAAGAAGGATGACTCTCCTTTTACAGGAATA_NODE_1_length_362_cov_8.508287	path:map00053	map00053
Ascorbate and aldarate metabolism	11	glucuronosyltransferase	ec:2.4.1.17	1	17212_TGCAGTTGAGCTAATCTCATCGGAACTTCCTTTCTGGTACAGGAA_NODE_1_length_370_cov_7.324324	path:map00053	map00053
Ascorbate and aldarate metabolism	11	L-galactonolactone dehydrogenase	ec:1.3.2.3	1	25696_TGCAGCAGTGTGTATCTTTAATAGTAATTAGAATCACCCAAAATC_NODE_1_length_339_cov_9.221239	path:map00053	map00053
Ascorbate and aldarate metabolism	11	UDP-glucose 6-dehydrogenase	ec:1.1.1.22	5	40857_TGCAGCCCATGAGCCCAAGCTCGGTCAAACAAGTGAGCGTGGTCT_NODE_1_length_301_cov_7.106312, 37443_TGCAGAGCTCTCGAAACTTGCTGCAAATGCTTTCTTGGCTCAAAG_NODE_1_length_214_cov_7.724299, 29963_TGCAGATCTAACATACTGGGAAAGTGCTGCTCGTATGATCGCTGA_NODE_1_length_288_cov_6.534722, 9690_TGCAGACCACAAATTGGTTGTGATGATATTTTCTTCAGGGACCCA_NODE_1_length_353_cov_6.521246, 8813_TGCAGGTGCAACGGGTGGTCCCAGTCGAACTTGTTCATCGACAAG_NODE_1_length…	path:map00053	map00053
Ascorbate and aldarate metabolism	11	glucuronate-1-phosphate uridylyltransferase	ec:2.7.7.44	1	3562_TGCAGCATTAGGAGTTAGTGCCACTAAAGAGTACCATGTTAATTC_NODE_1_length_243_cov_7.901235	path:map00053	map00053
Ascorbate and aldarate metabolism	11	aldehyde dehydrogenase (NAD+)	ec:1.2.1.3	1	3898_TGCAGCTTCCAATGCAAGTCTTGGTTTATAGAACTCAATGACTCT_NODE_1_length_378_cov_8.375662	path:map00053	map00053
Galactose metabolism	25	UTP---hexose-1-phosphate uridylyltransferase	ec:2.7.7.10	1	3562_TGCAGCATTAGGAGTTAGTGCCACTAAAGAGTACCATGTTAATTC_NODE_1_length_243_cov_7.901235	path:map00052	map00052
Galactose metabolism	25	6-phosphofructokinase	ec:2.7.1.11	1	32950_TGCAGATGAAATTGCAAAACTTTTCCCGTCCCTGTTTGGACAACC_NODE_1_length_389_cov_7.056555	path:map00052	map00052
Galactose metabolism	25	beta-fructofuranosidase	ec:3.2.1.26	2	23568_TGCAGTACTAAGCATATCCATTGTTGCTACTGCTGTCCCGAACAA_NODE_1_length_374_cov_8.029411, 14683_TGCAGACCGAGAACATTTCTTTCGACCGTGTTTTCCAAGCCCACA_NODE_1_length_343_cov_6.113703	path:map00052	map00052
Galactose metabolism	25	beta-galactosidase	ec:3.2.1.23	6	21817_TGCAGATGTGGGAAGATCTTGTAGTTAAAGCTAAAAATGGGGGAT_NODE_1_length_387_cov_7.416021, 21651_TGCAGATTCATCATTAGTAACAGATTTTTCTATAATCTGCGCAGA_NODE_1_length_202_cov_5.267327, 17284_TGCAGAGAATTGTTTATTCTCTAAGGTGTTATAGCTGCTAGTTTG_NODE_1_length_276_cov_5.079710, 15697_TGCAGTTGGACAGCTGAGATGGCAAAGAACCTTCCAACTCATTGT_NODE_1_length_232_cov_6.732759, 11205_TGCAGAATCAGAATGAGGTTTATATGAATATGGAACCTTATTTGT_NODE_1_leng…	path:map00052	map00052
Galactose metabolism	25	alpha-glucosidase	ec:3.2.1.20	2	40441_TGCAGATCAGTGTTGTATAAGATATTGTCACACTATTCCAATTAT_NODE_1_length_376_cov_6.204787, 15421_TGCAGATTCTTTTGTTGTTTATTTGTTTGATGGATATGAAGCTGT_NODE_1_length_354_cov_5.545198	path:map00052	map00052
Galactose metabolism	25	galactokinase	ec:2.7.1.6	7	41204_TGCAGTTTGCTTATAGAATTTGAGTATAACTATGTTTTTTGGTTT_NODE_1_length_331_cov_8.181269, 34726_TGCAGCTGTTGTGAAAGGACTTCTTCGTATTACCTATGGAGATGA_NODE_1_length_265_cov_5.796227, 29621_TGCAGCTAAGATGCTAGAAGTCCCTAACCCACTTCCACGAGGTAT_NODE_1_length_279_cov_6.483871, 16556_TGCAGTGTTGAAGAGGATATGGTCGATGGCTTCCCATATGACATT_NODE_1_length_361_cov_9.008310, 14136_TGCAGAACGTAAACGTTTAAAGAAAGAATAACATGTTAGCATGTA_NODE_1_leng…	path:map00052	map00052
Galactose metabolism	25	hexokinase	ec:2.7.1.1	1	1986_TGCAGTGGTGATTGGAACTGGTACCAATGCCTGCTATTTGGAGCG_NODE_1_length_371_cov_8.716981	path:map00052	map00052
Galactose metabolism	25	UDP-glucose 4-epimerase	ec:5.1.3.2	2	18582_TGCAGAGGCATCTCTGATGGTAGAACGATGTCTACCTCTACAAAG_NODE_1_length_207_cov_5.144928, 9482_TGCAGCCAACCCTTACGGACGAACCAAGGTATGATATTCTTGGTT_NODE_1_length_289_cov_6.958477	path:map00052	map00052
Galactose metabolism	25	phosphoglucomutase	ec:5.4.2.2	1	19562_TGCAGGAGCTAATGAAATGATCAATTATCTTAGAGACTTGATTTC_NODE_1_length_279_cov_5.967742	path:map00052	map00052
Galactose metabolism	25	UTP---glucose-1-phosphate uridylyltransferase	ec:2.7.7.9	2	43621_TGCAGCAATGCAATAACCCAAACCAACTCCCATTGTTCCCCATGT_NODE_1_length_383_cov_7.736292, 3562_TGCAGCATTAGGAGTTAGTGCCACTAAAGAGTACCATGTTAATTC_NODE_1_length_243_cov_7.901235	path:map00052	map00052
Galactose metabolism	25	aldehyde reductase	ec:1.1.1.21	1	17620_TGCAGGGATAATTTTGGCGAATTTGAGCAGCTCTTTCATTTGTTG_NODE_1_length_215_cov_7.562791	path:map00052	map00052
Fructose and mannose metabolism	21	mannose-1-phosphate guanylyltransferase (GDP)	ec:2.7.7.22	1	43569_TGCAGCCCTTTGATGAGAACAAGTTCAACTTTACCAAAGTTGGAC_NODE_1_length_278_cov_5.287770	path:map00051	map00051
Fructose and mannose metabolism	21	6-phosphofructokinase	ec:2.7.1.11	1	32950_TGCAGATGAAATTGCAAAACTTTTCCCGTCCCTGTTTGGACAACC_NODE_1_length_389_cov_7.056555	path:map00051	map00051
Fructose and mannose metabolism	21	hexokinase	ec:2.7.1.1	1	1986_TGCAGTGGTGATTGGAACTGGTACCAATGCCTGCTATTTGGAGCG_NODE_1_length_371_cov_8.716981	path:map00051	map00051
Fructose and mannose metabolism	21	fructose-bisphosphatase	ec:3.1.3.11	1	45539_TGCAGTTTACAGCCAAATGAGCACCATGTTCGTCCTCCAAGGAAA_NODE_1_length_286_cov_7.559441	path:map00051	map00051
Fructose and mannose metabolism	21	diphosphate---fructose-6-phosphate 1-phosphotransferase	ec:2.7.1.90	1	32950_TGCAGATGAAATTGCAAAACTTTTCCCGTCCCTGTTTGGACAACC_NODE_1_length_389_cov_7.056555	path:map00051	map00051
Fructose and mannose metabolism	21	fructose-bisphosphate aldolase	ec:4.1.2.13	7	39136_TGCAGGAGATACCGAGTTTGCTAAAGATGCTTCATTTGGATATAA_NODE_1_length_245_cov_7.759184, 33947_TGCAGAATAATCAACAAAACAAACAGTAGGAATAGTTATAAAGAA_NODE_1_length_277_cov_6.090253, 33280_TGCAGCAGTCTTCTGGTAGAGTGTTTCCTCGAAAAGAATGACTCC_NODE_1_length_246_cov_10.922764, 32387_TGCAGCTAAAGAACAACCCATAACAATTGGCAAAATTGATAACCA_NODE_1_length_232_cov_6.056035, 29437_TGCAGTTTGTTGGTGGGCTAGGTCTTCAATGGCAGGCATCTTTTG_NODE_1_len…	path:map00051	map00051
Fructose and mannose metabolism	21	aldehyde reductase	ec:1.1.1.21	1	17620_TGCAGGGATAATTTTGGCGAATTTGAGCAGCTCTTTCATTTGTTG_NODE_1_length_215_cov_7.562791	path:map00051	map00051
Fructose and mannose metabolism	21	triose-phosphate isomerase	ec:5.3.1.1	5	40736_TGCAGTCTCTTAAAAGTCTCTTGTTTCTTATCCTCCACAATATCA_NODE_1_length_215_cov_5.446512, 22230_TGCAGGCATGGACTTAGTACAGCAATTTCCATATATCATCTTTCT_NODE_1_length_309_cov_10.126214, 20383_TGCAGATGACCTGATCATGGATCCTGTATCATCTGAAATGGTTTT_NODE_1_length_335_cov_5.582089, 12472_TGCAGCTCGGCAAAAAGAGATTTCACCAGATCTGCCTGCTGAATC_NODE_1_length_397_cov_5.964736, 7668_TGCAGTCCAGAAAATCTGTATCAGAAACCATGGGTGCCTTGAGTG_NODE_1_leng…	path:map00051	map00051
Fructose and mannose metabolism	21	L-iditol 2-dehydrogenase	ec:1.1.1.14	1	26845_TGCAGGAACCAAAGGGATGGTCATTGGACTTGGTCCTAATCCCAC_NODE_1_length_282_cov_9.418440	path:map00051	map00051
Fructose and mannose metabolism	21	fructan beta-fructosidase	ec:3.2.1.80	1	26825_TGCAGCCTCATAAAGTGGCGAATCGATTGCAGTCCAACTAAAAAA_NODE_1_length_333_cov_5.669670	path:map00051	map00051
Fructose and mannose metabolism	21	mannan endo-1,4-beta-mannosidase	ec:3.2.1.78	2	39027_TGCAGCCATTGTTATATATACCTATGAGTCATCATAAAACACAAG_NODE_1_length_208_cov_6.120193, 15649_TGCAGAGAATGATAACAAGAGTCAATACCATCACCAAGATTGCTT_NODE_3_length_315_cov_5.546032	path:map00051	map00051
Biosynthesis of vancomycin group antibiotics	1	dTDP-glucose 4,6-dehydratase	ec:4.2.1.46	1	9957_TGCAGAGAAACGCGCAGAGAAAAGCGGGAGAGAGAGAGATGGCAT_NODE_1_length_320_cov_8.600000	path:map01055	map01055
Lipopolysaccharide biosynthesis	2	tetraacyldisaccharide 4'-kinase	ec:2.7.1.130	1	965_TGCAGGATTAAGACAATTAGAATCCAAAAAGGAATAAGAAAGGGA_NODE_1_length_277_cov_6.010830	path:map00540	map00540
Lipopolysaccharide biosynthesis	2	acyl-[acyl-carrier-protein]---UDP-N-acetylglucosamine O-acyltransferase	ec:2.3.1.129	1	624_TGCAGAATCCCTTGTCTCAGAACTCAAGTTGATGTCTAGAGAGGT_NODE_1_length_345_cov_5.869565	path:map00540	map00540
Histidine metabolism	7	monoamine oxidase	ec:1.4.3.4	5	45912_TGCAGGACAGAAAGTGACAGTCCAATGGAAAACGGATATGCACGG_NODE_2_length_342_cov_5.830410, 38605_TGCAGCATAATTACCCTTTTGCCCCATCTTCTGGGTATAAACTCT_NODE_1_length_416_cov_5.598557, 27827_TGCAGGTGTGTTGGATATCATAGTGATGCTGATGCTCCTAGCCGC_NODE_1_length_337_cov_10.759644, 24913_TGCAGCCTCGTCCGACATTTTCTCGATGTCTTTTGCTAGTTTTCC_NODE_1_length_208_cov_5.067307, 4911_TGCAGCAACTACTCCACATTGAGAGCCGGAAACAACTTTAATCTT_NODE_2_leng…	path:map00340	map00340
Histidine metabolism	7	ATP phosphoribosyltransferase	ec:2.4.2.17	1	27496_TGCAGTCTAGTTCTAGAGTGAGGGAAAGACTCAAGAACTGCATCT_NODE_2_length_228_cov_5.807017	path:map00340	map00340
Histidine metabolism	7	aldehyde dehydrogenase (NAD+)	ec:1.2.1.3	1	3898_TGCAGCTTCCAATGCAAGTCTTGGTTTATAGAACTCAATGACTCT_NODE_1_length_378_cov_8.375662	path:map00340	map00340
mTOR signaling pathway	4	mitogen-activated protein kinase	ec:2.7.11.24	4	36326_TGCAGTATACTCTGAACAGTTTAGCAACAATTCAGGTGCTCTGTA_NODE_1_length_349_cov_9.621777, 16702_TGCAGTTTCATGGAAAACAGCAAGCACAATAGAGGGACATCCAAA_NODE_1_length_339_cov_6.277286, 2433_TGCAGAAAATGGATCTTTAAAAGATTTACCCCTTTGGTCCATCTC_NODE_1_length_321_cov_7.361371, 1525_TGCAGGAGACACCTTGCTTGTGTTTGCATCTTCAGGCATTGGTGG_NODE_1_length_264_cov_7.291667	path:map04150	map04150
Retinol metabolism	2	alcohol dehydrogenase	ec:1.1.1.1	1	33965_TGCAGAATAAACATAGAACCTCATGAGATACATACGAAAGAACGG_NODE_1_length_268_cov_9.436567	path:map00830	map00830
Retinol metabolism	2	glucuronosyltransferase	ec:2.4.1.17	1	17212_TGCAGTTGAGCTAATCTCATCGGAACTTCCTTTCTGGTACAGGAA_NODE_1_length_370_cov_7.324324	path:map00830	map00830
Pyrimidine metabolism	45	dihydropyrimidinase	ec:3.5.2.2	1	977_TGCAGGAGGAATTGATCCTCACACACACTTGGCTATGGAGTTCAT_NODE_1_length_315_cov_6.711111	path:map00240	map00240
Pyrimidine metabolism	45	5'-nucleotidase	ec:3.1.3.5	1	4963_TGCAGTTTAGATTTAATTGCTTCCACTTTTTTATTTTCCCATTCA_NODE_1_length_354_cov_5.853107	path:map00240	map00240
Pyrimidine metabolism	45	uracil phosphoribosyltransferase	ec:2.4.2.9	1	1902_TGCAGCCCAACTCAAAAAGGACACGACGTCTTTTCCCATCTACAA_NODE_1_length_208_cov_10.514423	path:map00240	map00240
Pyrimidine metabolism	45	pseudouridylate synthase	ec:4.2.1.70	1	20955_TGCAGACACTTTAAACATGAATCTATTATGCAAACCATCTAATTA_NODE_1_length_208_cov_10.000000	path:map00240	map00240
Pyrimidine metabolism	45	nucleoside-diphosphate kinase	ec:2.7.4.6	3	24494_TGCAGTGACCATTGCACTGGTGAACCTTGCAGTGACCATTGCACC_NODE_1_length_434_cov_7.225806, 19549_TGCAGGTCTTTTGCAATTCTTTCTCCTGTTTACCAAACTCATCGG_NODE_1_length_393_cov_5.440204, 5562_TGCAGAAAGCTAATGCTGTTGCTGATTGGCGTGCTCTTATCGGAC_NODE_1_length_214_cov_9.093458	path:map00240	map00240
Pyrimidine metabolism	45	thioredoxin-disulfide reductase	ec:1.8.1.9	10	43384_TGCAGCTACAAGCATCATCTCTTCATTCCATAACGCGTTTCCGCT_NODE_1_length_329_cov_5.854104, 37356_TGCAGCGTCTAATATTTCAGAATGCGAAAGCATAAGTGCTTCGAG_NODE_1_length_218_cov_5.311927, 31703_TGCAGATTTACATGATGCCCGAAGGTAGTAAAAAGGGAGATCTTC_NODE_1_length_315_cov_5.196826, 26746_TGCAGTCATCCCGTAAGCCAAAAAGACGGTCTTCTTTTCGGTATT_NODE_1_length_279_cov_6.100358, 21845_TGCAGCGTCTAATATTTCAGAATGCGAAAGCAGAAGTGCTTCGAG_NODE_1_leng…	path:map00240	map00240
Pyrimidine metabolism	45	DNA-directed DNA polymerase	ec:2.7.7.7	7	33383_TGCAGACCTCGGTTGTTGTGCTTTTTGGGTTAATGCCAAATCTAC_NODE_2_length_237_cov_7.383966, 28024_TGCAGGATTAGATCCTATATTAGCCGAAACACTTTCTTCAGGTGT_NODE_1_length_370_cov_7.564865, 22571_TGCAGAACTCGAAGTCAACGCGAGCACAAATCAAATATTTGGTAT_NODE_1_length_402_cov_5.437811, 22246_TGCAGCAAGAACACCACCATCAGCAAGCTTATTTGGGCCAAATCC_NODE_1_length_317_cov_9.230284, 10705_TGCAGGAGACTTTTGCAATGCATCAACGGCAGAAGCAATATCAGG_NODE_1_leng…	path:map00240	map00240
Pyrimidine metabolism	45	DNA-directed RNA polymerase	ec:2.7.7.6	20	45450_TGCAGAAATATTTACATTACACCACTGACCACAGAAACAATAGAT_NODE_1_length_266_cov_6.763158, 43423_TGCAGTTCGGGAAGGCTGACCAGAAAGGATTGGTTGCAAAGCTGG_NODE_1_length_349_cov_12.942694, 37321_TGCAGCCATCACATACTCCATAGCCATGACCCAACAAACCCAATA_NODE_1_length_290_cov_5.868966, 35033_TGCAGATTGACGTTTCCACTATGAGAGCTTAGCAGTTGTTTCTCT_NODE_1_length_304_cov_5.305921, 28540_TGCAGAACAAAAAGTATTCACAATGAATAGTCATTCAAGTTATAA_NODE_1_len…	path:map00240	map00240
Pyrimidine metabolism	45	thymidylate synthase	ec:2.1.1.45	1	23146_TGCAGGACCAGCTTCAGAAACTGCCTAAACCTTTTCCTGTAAGCG_NODE_1_length_384_cov_5.653646	path:map00240	map00240
Pyrimidine metabolism	45	uridine kinase	ec:2.7.1.48	1	1902_TGCAGCCCAACTCAAAAAGGACACGACGTCTTTTCCCATCTACAA_NODE_1_length_208_cov_10.514423	path:map00240	map00240
Thiamine metabolism	61	cysteine desulfurase	ec:2.8.1.7	2	41839_TGCAGGAATGCCACGGCAGGACCGATGCTGTCTGAAAGGTCCAAA_NODE_1_length_362_cov_6.176795, 13254_TGCAGATTTTATTGCAAATGAATGTGGTTCATCGATACGAAGCAA_NODE_1_length_332_cov_9.665663	path:map00730	map00730
Thiamine metabolism	61	nucleoside-triphosphatase	ec:3.6.1.15	59	45637_TGCAGTTCAAGCTCTTCCATGGCCGCAGCACCAGCCCCACTAGCT_NODE_1_length_202_cov_8.301980, 45011_TGCAGTTATATTTGAATGTGCTGGAACATTAGTGTCGTTGTCATC_NODE_1_length_274_cov_5.083941, 44743_TGCAGCCATATTTTTTTGATCTCTTCACCTGGATTACATAGCAAC_NODE_1_length_230_cov_5.947826, 44265_TGCAGCCACAGGATCGACCGGCTTTCCGGTTTCACAAGGTGGTGC_NODE_1_length_268_cov_6.037313, 42752_TGCAGCATTCCAGGAAGCACTCCTGAGCTTTTCCAGTAGCTCTTC_NODE_1_leng…	path:map00730	map00730
Benzoate degradation via CoA ligation	10	benzoate---CoA ligase	ec:6.2.1.25	1	9995_TGCAGCTGCTAACACGTCGTTTTTCATGGAAGACTCGCATTTCAG_NODE_1_length_312_cov_6.073718	path:map00632	map00632
Benzoate degradation via CoA ligation	10	succinate dehydrogenase	ec:1.3.99.1	1	30169_TGCAGACTACAGCTTGAATAAATTGTACTTATCAATCACTGTATG_NODE_2_length_315_cov_7.165080	path:map00632	map00632
Benzoate degradation via CoA ligation	10	amidase	ec:3.5.1.4	5	45196_TGCAGTCTATTGCCAAACCTCAGGAAACAACAACGAATCCAGAAG_NODE_1_length_228_cov_12.245614, 31327_TGCAGTCGTGTTAAGCTTATCCTTGGTTGCAATGTTATCCTTGAG_NODE_1_length_394_cov_6.571066, 26339_TGCAGCAGAGATCCATGCATAGTCTGGAGCGTATCTAGTAGAAAC_NODE_1_length_299_cov_6.354515, 22154_TGCAGGTTTTCTGGAATCTTTATGGCGTGATATAGACATGAACCG_NODE_1_length_355_cov_5.769014, 11044_TGCAGTCGTGTTAAGCTTATCTTTGGTAGCAATGTTATCCTTGAG_NODE_1_len…	path:map00632	map00632
Benzoate degradation via CoA ligation	10	nitrile hydratase	ec:4.2.1.84	2	10057_TGCAGTACAAGGTGGAATCTTGAGCGGTGAGGGCGGAGATGAAAC_NODE_1_length_382_cov_8.651833, 7896_TGCAGTACAAGGAGGTATTTTGAGCGGAGAGGGTGGTGATGAAAC_NODE_1_length_341_cov_6.237536	path:map00632	map00632
Benzoate degradation via CoA ligation	10	acetyl-CoA C-acetyltransferase	ec:2.3.1.9	1	15586_TGCAGTTGCCACAAGAAAGAATAAGATTTGAAAACAGGAGGATAT_NODE_1_length_266_cov_5.000000	path:map00632	map00632
1,2-Dichloroethane degradation	1	aldehyde dehydrogenase (NAD+)	ec:1.2.1.3	1	3898_TGCAGCTTCCAATGCAAGTCTTGGTTTATAGAACTCAATGACTCT_NODE_1_length_378_cov_8.375662	path:map00631	map00631
Folate biosynthesis	6	GTP cyclohydrolase I	ec:3.5.4.16	1	31860_TGCAGGATCGCTCGAGAACCGACCCAATACCGCAATCGTGGCCGT_NODE_1_length_239_cov_6.008368	path:map00790	map00790
Folate biosynthesis	6	tetrahydrofolate synthase	ec:6.3.2.17	1	3833_TGCAGATCAGTAACCTTGCTAGTTTATGGTTTATATCCCTCTTTC_NODE_1_length_258_cov_5.740310	path:map00790	map00790
Folate biosynthesis	6	dihydrofolate reductase	ec:1.5.1.3	4	23146_TGCAGGACCAGCTTCAGAAACTGCCTAAACCTTTTCCTGTAAGCG_NODE_1_length_384_cov_5.653646, 35924_TGCAGGCTGGTGCTGATTTTCAAGCACGACAGATTCTGGTTGAGG_NODE_1_length_286_cov_5.356643, 18220_TGCAGGTTGGTGCTGATTTTCAAGCACAACAAGTTCAGTTTGAAG_NODE_2_length_228_cov_5.964912, 5358_TGCAGGCTGGTGCTGATTTTCAGGTACAAAGTTTGTGGTCGAGGC_NODE_1_length_213_cov_6.211267	path:map00790	map00790
Steroid hormone biosynthesis	4	3-oxo-5alpha-steroid 4-dehydrogenase	ec:1.3.99.5	3	43137_TGCAGATATGCAAAACTTACAATAGACCAGCAAGATAACCAAAGA_NODE_1_length_343_cov_7.498542, 6120_TGCAGATCACTTACGGGTGTGTAAAGAGGGTGATTAACGTAATAA_NODE_1_length_254_cov_5.972441, 5338_TGCAGATAAAGATTGGATTAGGAATTGGGTTGATCATGCAACTTG_NODE_1_length_229_cov_5.065502	path:map00140	map00140
Steroid hormone biosynthesis	4	glucuronosyltransferase	ec:2.4.1.17	1	17212_TGCAGTTGAGCTAATCTCATCGGAACTTCCTTTCTGGTACAGGAA_NODE_1_length_370_cov_7.324324	path:map00140	map00140
Glyoxylate and dicarboxylate metabolism	12	aconitate hydratase	ec:4.2.1.3	2	34144_TGCAGGTGAAATGTGATCTGTTGTGATACTGTCACCAAAGTTCAG_NODE_1_length_241_cov_8.970954, 694_TGCAGGAAGCATCCACAAGGACAGCCCGGCTGCAAAGTTCCTTCT_NODE_1_length_336_cov_6.130952	path:map00630	map00630
Glyoxylate and dicarboxylate metabolism	12	glycolate dehydrogenase	ec:1.1.99.14	6	39959_TGCAGGAACCAATCCTGCCTGGTTGTTTTCTTCGTGCCAGAGCAA_NODE_1_length_267_cov_6.176030, 32680_TGCAGTAGTAAACTCATCTTCAAATGTCGATGACATTAAGAATGA_NODE_1_length_250_cov_6.432000, 22896_TGCAGTTGGCCGGGATTCATGGCTCCGGTGGTGGTGGTGGGCCAC_NODE_1_length_240_cov_5.045833, 22744_TGCAGCAGTTGGTGGACCCCACTTTGTCGGGGATGTACGACTTCG_NODE_1_length_277_cov_6.992780, 19366_TGCAGCTGCTGCTGGGAAATCGAAGGTGGCACAGCCATGGGAATA_NODE_1_leng…	path:map00630	map00630
Glyoxylate and dicarboxylate metabolism	12	ribulose-bisphosphate carboxylase	ec:4.1.1.39	1	44703_TGCAGGGAAGAGCAAGGGAAGCTGGTGAGATAAACAAGAGCTTGC_NODE_1_length_245_cov_5.416327	path:map00630	map00630
Glyoxylate and dicarboxylate metabolism	12	phosphoglycolate phosphatase	ec:3.1.3.18	1	24296_TGCAGAAACAATTTTCATAATGAAACCAATTAAGAAAACAGCTTA_NODE_1_length_262_cov_5.648855	path:map00630	map00630
Glyoxylate and dicarboxylate metabolism	12	malate dehydrogenase	ec:1.1.1.37	1	37798_TGCAGTTGATGCAGCCGATGATCTTCCCCATTTTTTAATTAAAAC_NODE_1_length_250_cov_5.808000	path:map00630	map00630
Glyoxylate and dicarboxylate metabolism	12	citrate (Si)-synthase	ec:2.3.3.1	1	38971_TGCAGGTTTCTGGCTGTCACCTGTGAGTAGTTTCACGAGCACCAT_NODE_1_length_342_cov_5.146199	path:map00630	map00630
Pentose and glucuronate interconversions	38	beta-glucuronidase	ec:3.2.1.31	2	18770_TGCAGGTAACGAGTTAAGTGGCAAGGGGGTTGGTGCAATGGTGGA_NODE_1_length_349_cov_8.272206, 15923_TGCAGCGATCAATGTCGCAATGAGAAATACGAAGGTGTATACTGC_NODE_1_length_359_cov_6.206128	path:map00040	map00040
Pentose and glucuronate interconversions	38	polygalacturonase	ec:3.2.1.15	6	44738_TGCAGACATTAGGGTTCTACGACTCAAGGAACATCGTCCTCGGCG_NODE_1_length_368_cov_7.782609, 33002_TGCAGGGCTTCATATTGTTCCAGCATCATTTGGCATTCAACAAGA_NODE_1_length_353_cov_7.393768, 21467_TGCAGGTAATGAAGGTAGTTTTGGTTCTTGTTTTGGCTTTCTTGA_NODE_1_length_368_cov_7.304348, 15028_TGCAGTTGGGTGGTAATTATCTCACAGGAACAATCCCTCCAGAAA_NODE_1_length_365_cov_5.597260, 9939_TGCAGTGCTCCTGCTTGTCAGCCGAAGTGGTTACGTGTTCTGGAA_NODE_1_lengt…	path:map00040	map00040
Pentose and glucuronate interconversions	38	pectinesterase	ec:3.1.1.11	21	44698_TGCAGCCGTCTTCCAAGATTGCAAGTTGATCGTCAAGAAACCTAT_NODE_1_length_281_cov_7.622776, 43270_TGCAGACGCCGAGTCGAACACTCGTGGGCTCGGTGCGAAATGCCG_NODE_1_length_269_cov_7.215613, 43104_TGCAGTCACGTAAATCATGAAGTATCCATCGGCAGCTTCAGATTT_NODE_1_length_303_cov_8.320132, 40594_TGCAGTTTTACCTGATATACATTAATAGTGAATTGAATATCGAAG_NODE_1_length_356_cov_8.441011, 39392_TGCAGCGGTGTTGCAAGATTGTGACATCCAGGCTCGTCGTCCCAA_NODE_1_leng…	path:map00040	map00040
Pentose and glucuronate interconversions	38	glucuronosyltransferase	ec:2.4.1.17	1	17212_TGCAGTTGAGCTAATCTCATCGGAACTTCCTTTCTGGTACAGGAA_NODE_1_length_370_cov_7.324324	path:map00040	map00040
Pentose and glucuronate interconversions	38	UTP---glucose-1-phosphate uridylyltransferase	ec:2.7.7.9	2	43621_TGCAGCAATGCAATAACCCAAACCAACTCCCATTGTTCCCCATGT_NODE_1_length_383_cov_7.736292, 3562_TGCAGCATTAGGAGTTAGTGCCACTAAAGAGTACCATGTTAATTC_NODE_1_length_243_cov_7.901235	path:map00040	map00040
Pentose and glucuronate interconversions	38	UDP-glucose 6-dehydrogenase	ec:1.1.1.22	5	40857_TGCAGCCCATGAGCCCAAGCTCGGTCAAACAAGTGAGCGTGGTCT_NODE_1_length_301_cov_7.106312, 37443_TGCAGAGCTCTCGAAACTTGCTGCAAATGCTTTCTTGGCTCAAAG_NODE_1_length_214_cov_7.724299, 29963_TGCAGATCTAACATACTGGGAAAGTGCTGCTCGTATGATCGCTGA_NODE_1_length_288_cov_6.534722, 9690_TGCAGACCACAAATTGGTTGTGATGATATTTTCTTCAGGGACCCA_NODE_1_length_353_cov_6.521246, 8813_TGCAGGTGCAACGGGTGGTCCCAGTCGAACTTGTTCATCGACAAG_NODE_1_length…	path:map00040	map00040
Pentose and glucuronate interconversions	38	aldehyde reductase	ec:1.1.1.21	1	17620_TGCAGGGATAATTTTGGCGAATTTGAGCAGCTCTTTCATTTGTTG_NODE_1_length_215_cov_7.562791	path:map00040	map00040
Pentose and glucuronate interconversions	38	glucuronate-1-phosphate uridylyltransferase	ec:2.7.7.44	1	3562_TGCAGCATTAGGAGTTAGTGCCACTAAAGAGTACCATGTTAATTC_NODE_1_length_243_cov_7.901235	path:map00040	map00040
Glycosaminoglycan degradation	9	beta-N-acetylhexosaminidase	ec:3.2.1.52	1	2674_TGCAGCACGAGGCCATATTGTTTGCTGAACATTTGAGGGATCGGC_NODE_1_length_315_cov_5.231746	path:map00531	map00531
Glycosaminoglycan degradation	9	beta-glucuronidase	ec:3.2.1.31	2	18770_TGCAGGTAACGAGTTAAGTGGCAAGGGGGTTGGTGCAATGGTGGA_NODE_1_length_349_cov_8.272206, 15923_TGCAGCGATCAATGTCGCAATGAGAAATACGAAGGTGTATACTGC_NODE_1_length_359_cov_6.206128	path:map00531	map00531
Glycosaminoglycan degradation	9	beta-galactosidase	ec:3.2.1.23	6	21817_TGCAGATGTGGGAAGATCTTGTAGTTAAAGCTAAAAATGGGGGAT_NODE_1_length_387_cov_7.416021, 21651_TGCAGATTCATCATTAGTAACAGATTTTTCTATAATCTGCGCAGA_NODE_1_length_202_cov_5.267327, 17284_TGCAGAGAATTGTTTATTCTCTAAGGTGTTATAGCTGCTAGTTTG_NODE_1_length_276_cov_5.079710, 15697_TGCAGTTGGACAGCTGAGATGGCAAAGAACCTTCCAACTCATTGT_NODE_1_length_232_cov_6.732759, 11205_TGCAGAATCAGAATGAGGTTTATATGAATATGGAACCTTATTTGT_NODE_1_leng…	path:map00531	map00531
alpha-Linolenic acid metabolism	6	acyl-CoA oxidase	ec:1.3.3.6	1	36335_TGCAGTACATGCATGCGCCTCGGGCAAGGTTGAGAAGTCGTTAGC_NODE_1_length_295_cov_6.613559	path:map00592	map00592
alpha-Linolenic acid metabolism	6	12-oxophytodienoate reductase	ec:1.3.1.42	3	43569_TGCAGCCCTTTGATGAGAACAAGTTCAACTTTACCAAAGTTGGAC_NODE_1_length_278_cov_5.287770, 39053_TGCAGACCACTATAACATTGTGATGTGCGATTTGTAGCCATAACT_NODE_2_length_243_cov_7.320988, 25339_TGCAGCCATTGGTCCAGACCGAGTTGGTGTTAGAATCTCGCCAGC_NODE_2_length_263_cov_5.551331	path:map00592	map00592
alpha-Linolenic acid metabolism	6	lipoxygenase	ec:1.13.11.12	1	19101_TGCAGGAACAAAGTTAGGTGATCGACGGTGAGATTTAGGCACTGG_NODE_1_length_265_cov_5.901887	path:map00592	map00592
alpha-Linolenic acid metabolism	6	acetyl-CoA C-acyltransferase	ec:2.3.1.16	1	20759_TGCAGCTACATCAGCTACTGCCTGAAGACCTGAGGAACACTGTCT_NODE_1_length_431_cov_6.009281	path:map00592	map00592
Linoleic acid metabolism	3	Delta12-fatty acid dehydrogenase	ec:1.14.99.33	2	39478_TGCAGGTTCACAAATATGGGTGCAGGTGGTCGGATGTCGGATGCA_NODE_1_length_404_cov_8.801980, 15077_TGCAGCCTCCGATAAACCCCACGCCTTCAAACGTGTTCCTGTCTC_NODE_1_length_201_cov_13.233830	path:map00591	map00591
Linoleic acid metabolism	3	lipoxygenase	ec:1.13.11.12	1	19101_TGCAGGAACAAAGTTAGGTGATCGACGGTGAGATTTAGGCACTGG_NODE_1_length_265_cov_5.901887	path:map00591	map00591
Biosynthesis of unsaturated fatty acids	6	acyl-[acyl-carrier-protein] desaturase	ec:1.14.19.2	4	42941_TGCAGTATCCCAGCGTCTGGGGGTCTACACGGCAGCTGATTACGC_NODE_1_length_333_cov_5.519519, 37799_TGCAGTATCCCAGCGTCTGGGGGTCTACACGGCAGGTGATTACGC_NODE_1_length_249_cov_5.751004, 32112_TGCAGTATCCCATCGTCTCGGGGTCTACACCGCAGGTGATTACGC_NODE_1_length_269_cov_6.687732, 16314_TGCAGAGTAATGGCTAAATAGAGATGTATCGCACCCGTCATTCAT_NODE_3_length_280_cov_6.764286	path:map01040	map01040
Biosynthesis of unsaturated fatty acids	6	acyl-CoA oxidase	ec:1.3.3.6	1	36335_TGCAGTACATGCATGCGCCTCGGGCAAGGTTGAGAAGTCGTTAGC_NODE_1_length_295_cov_6.613559	path:map01040	map01040
Biosynthesis of unsaturated fatty acids	6	acetyl-CoA C-acyltransferase	ec:2.3.1.16	1	20759_TGCAGCTACATCAGCTACTGCCTGAAGACCTGAGGAACACTGTCT_NODE_1_length_431_cov_6.009281	path:map01040	map01040
Arachidonic acid metabolism	1	glutathione peroxidase	ec:1.11.1.9	1	7164_TGCAGTTTCCGGTGAAAGCGAGGTCCGTTCAAAGCGATCTGGTAG_NODE_1_length_477_cov_6.666667	path:map00590	map00590
Sulfur metabolism	7	sulfite reductase (ferredoxin)	ec:1.8.7.1	2	24704_TGCAGTCATGAACTTCTCCCCATCTACCCACATATCATAATAAAA_NODE_1_length_354_cov_8.485876, 2965_TGCAGTCATAAACTTCTCCCCATCCACCCACATATCATAATAGAA_NODE_1_length_329_cov_5.717325	path:map00920	map00920
Sulfur metabolism	7	adenylyl-sulfate kinase	ec:2.7.1.25	1	28054_TGCAGTACATGAAACATAGATAGAACAGATATTTATCTGAATTGA_NODE_1_length_326_cov_7.279141	path:map00920	map00920
Sulfur metabolism	7	cystathionine gamma-synthase	ec:2.5.1.48	2	42259_TGCAGCCGAAACCATGGAGAATGTTGCAATGAAGAGGCCGACACC_NODE_1_length_366_cov_6.953552, 10457_TGCAGTCGGTCTAATCGAATTCTTCTATAAACAATCATTGGAAGG_NODE_1_length_342_cov_9.122807	path:map00920	map00920
Sulfur metabolism	7	cysteine synthase	ec:2.5.1.47	1	18300_TGCAGCTCCGACCACCGCGAGATGGCGCCATCGCCAAAGCCAATT_NODE_1_length_247_cov_6.825911	path:map00920	map00920
Sulfur metabolism	7	sulfite reductase	ec:1.8.99.1	2	24704_TGCAGTCATGAACTTCTCCCCATCTACCCACATATCATAATAAAA_NODE_1_length_354_cov_8.485876, 2965_TGCAGTCATAAACTTCTCCCCATCCACCCACATATCATAATAGAA_NODE_1_length_329_cov_5.717325	path:map00920	map00920
Sulfur metabolism	7	cystathionine beta-lyase	ec:4.4.1.8	1	10536_TGCAGGAGTTAAGTGACTAAATGGGGGTATTTTGGCTGGAAATGG_NODE_1_length_326_cov_5.613497	path:map00920	map00920
Drug metabolism - other enzymes	55	dihydropyrimidinase	ec:3.5.2.2	1	977_TGCAGGAGGAATTGATCCTCACACACACTTGGCTATGGAGTTCAT_NODE_1_length_315_cov_6.711111	path:map00983	map00983
Drug metabolism - other enzymes	55	beta-glucuronidase	ec:3.2.1.31	2	18770_TGCAGGTAACGAGTTAAGTGGCAAGGGGGTTGGTGCAATGGTGGA_NODE_1_length_349_cov_8.272206, 15923_TGCAGCGATCAATGTCGCAATGAGAAATACGAAGGTGTATACTGC_NODE_1_length_359_cov_6.206128	path:map00983	map00983
Drug metabolism - other enzymes	55	GMP synthase (glutamine-hydrolysing)	ec:6.3.5.2	1	41671_TGCAGCCCGTAACAGATCCCCAGCACAAAGATGCCGTTTTTTTCA_NODE_1_length_208_cov_6.120193	path:map00983	map00983
Drug metabolism - other enzymes	55	glucuronosyltransferase	ec:2.4.1.17	1	17212_TGCAGTTGAGCTAATCTCATCGGAACTTCCTTTCTGGTACAGGAA_NODE_1_length_370_cov_7.324324	path:map00983	map00983
Drug metabolism - other enzymes	55	carboxylesterase	ec:3.1.1.1	49	45526_TGCAGAGGTTTAAATTCTAAAATTCAGGAGCATGATCTTCTAAAT_NODE_1_length_282_cov_6.496454, 44118_TGCAGTGTTGGTGTCTAAACTTCAAAGGCCGTGTTACAGTGGCAT_NODE_1_length_358_cov_9.351955, 43519_TGCAGTTGTCGATAACGTAGATATTTATGCTGCAAATGCTTTTGT_NODE_1_length_339_cov_5.876106, 42831_TGCAGTCTATAAGATTGTAGAAATTCAGGTACGAAACATGTTCTA_NODE_1_length_313_cov_6.293930, 41983_TGCAGATTGTAATGCATACATAATGGTTAAGGTTCCAAAAGAAAA_NODE_1_leng…	path:map00983	map00983
Drug metabolism - other enzymes	55	uridine kinase	ec:2.7.1.48	1	1902_TGCAGCCCAACTCAAAAAGGACACGACGTCTTTTCCCATCTACAA_NODE_1_length_208_cov_10.514423	path:map00983	map00983
Drug metabolism - cytochrome P450	19	alcohol dehydrogenase	ec:1.1.1.1	1	33965_TGCAGAATAAACATAGAACCTCATGAGATACATACGAAAGAACGG_NODE_1_length_268_cov_9.436567	path:map00982	map00982
Drug metabolism - cytochrome P450	19	monoamine oxidase	ec:1.4.3.4	5	45912_TGCAGGACAGAAAGTGACAGTCCAATGGAAAACGGATATGCACGG_NODE_2_length_342_cov_5.830410, 38605_TGCAGCATAATTACCCTTTTGCCCCATCTTCTGGGTATAAACTCT_NODE_1_length_416_cov_5.598557, 27827_TGCAGGTGTGTTGGATATCATAGTGATGCTGATGCTCCTAGCCGC_NODE_1_length_337_cov_10.759644, 24913_TGCAGCCTCGTCCGACATTTTCTCGATGTCTTTTGCTAGTTTTCC_NODE_1_length_208_cov_5.067307, 4911_TGCAGCAACTACTCCACATTGAGAGCCGGAAACAACTTTAATCTT_NODE_2_leng…	path:map00982	map00982
Drug metabolism - cytochrome P450	19	glutathione transferase	ec:2.5.1.18	9	40510_TGCAGATGTAACAGGTGCCGAAGAAGGGTTTAAAGGTAATTTAGT_NODE_1_length_422_cov_7.421801, 39984_TGCAGAATTCACATAATATAACAAAACTCTAGCAAAGACAGTGAA_NODE_1_length_246_cov_8.556911, 37821_TGCAGAGTCAAAATTGCTTTGAATCTCAAGGGAATCAAGTATGAA_NODE_1_length_324_cov_8.123457, 30723_TGCAGGACTCTCTCTTACAATGCTCTTTACAAGGTTGCCAAGGAA_NODE_1_length_335_cov_5.582089, 8815_TGCAGATCCGGTTTTCGGTGTCGTTTTTTGGTATTCCATCAATAT_NODE_1_lengt…	path:map00982	map00982
Drug metabolism - cytochrome P450	19	aldehyde oxidase	ec:1.2.3.1	1	21918_TGCAGAATAAGGAAGTCCCAGTTAACAGAACCTGCTTGATCTTGC_NODE_1_length_225_cov_5.048889	path:map00982	map00982
Drug metabolism - cytochrome P450	19	glucuronosyltransferase	ec:2.4.1.17	1	17212_TGCAGTTGAGCTAATCTCATCGGAACTTCCTTTCTGGTACAGGAA_NODE_1_length_370_cov_7.324324	path:map00982	map00982
Drug metabolism - cytochrome P450	19	flavin-containing monooxygenase	ec:1.14.13.8	2	45557_TGCAGCTGCATCGTCATCCATGGCAGCGTATTCCATCGAGTGTAT_NODE_1_length_344_cov_5.087209, 20341_TGCAGCATTCCATTTTCAGTAAAAGTTCATGTTAAAAGCTAGTGT_NODE_1_length_427_cov_6.330211	path:map00982	map00982
Arginine and proline metabolism	32	ornithine aminotransferase	ec:2.6.1.13	1	36698_TGCAGTTAATCAGGTGAAGTGCATGCATTATTTTTACATAATACC_NODE_1_length_384_cov_6.703125	path:map00330	map00330
Arginine and proline metabolism	32	acetylornithine transaminase	ec:2.6.1.11	2	8646_TGCAGTTTTCGTGGAACCGATTCAGGGGGAAGGTGGAATCTACAG_NODE_1_length_387_cov_5.457365, 971_TGCAGCGATTTTGCCGCTAGATATTAGTTCTTGAGCAGCATCGAT_NODE_1_length_318_cov_8.377358	path:map00330	map00330
Arginine and proline metabolism	32	prolyl aminopeptidase	ec:3.4.11.5	1	1424_TGCAGGAGGAAAGTATTACAGACTGCTAGAAAATAATGACAAAGG_NODE_1_length_322_cov_6.114907	path:map00330	map00330
Arginine and proline metabolism	32	amidase	ec:3.5.1.4	5	45196_TGCAGTCTATTGCCAAACCTCAGGAAACAACAACGAATCCAGAAG_NODE_1_length_228_cov_12.245614, 31327_TGCAGTCGTGTTAAGCTTATCCTTGGTTGCAATGTTATCCTTGAG_NODE_1_length_394_cov_6.571066, 26339_TGCAGCAGAGATCCATGCATAGTCTGGAGCGTATCTAGTAGAAAC_NODE_1_length_299_cov_6.354515, 22154_TGCAGGTTTTCTGGAATCTTTATGGCGTGATATAGACATGAACCG_NODE_1_length_355_cov_5.769014, 11044_TGCAGTCGTGTTAAGCTTATCTTTGGTAGCAATGTTATCCTTGAG_NODE_1_len…	path:map00330	map00330
Arginine and proline metabolism	32	glutamate 5-kinase	ec:2.7.2.11	1	847_TGCAGCTTCTGGGTCTTCTGTTACAATGCAATCAGTATGAGCACT_NODE_1_length_341_cov_7.777126	path:map00330	map00330
Arginine and proline metabolism	32	aspartate transaminase	ec:2.6.1.1	1	5163_TGCAGAATACAGAGAGAGAGAGAGCGACAGCATCGTGAATCCTTG_NODE_1_length_248_cov_6.516129	path:map00330	map00330
Arginine and proline metabolism	32	monoamine oxidase	ec:1.4.3.4	5	45912_TGCAGGACAGAAAGTGACAGTCCAATGGAAAACGGATATGCACGG_NODE_2_length_342_cov_5.830410, 38605_TGCAGCATAATTACCCTTTTGCCCCATCTTCTGGGTATAAACTCT_NODE_1_length_416_cov_5.598557, 27827_TGCAGGTGTGTTGGATATCATAGTGATGCTGATGCTCCTAGCCGC_NODE_1_length_337_cov_10.759644, 24913_TGCAGCCTCGTCCGACATTTTCTCGATGTCTTTTGCTAGTTTTCC_NODE_1_length_208_cov_5.067307, 4911_TGCAGCAACTACTCCACATTGAGAGCCGGAAACAACTTTAATCTT_NODE_2_leng…	path:map00330	map00330
Arginine and proline metabolism	32	1-pyrroline-5-carboxylate dehydrogenase	ec:1.5.1.12	2	3170_TGCAGTTCACAACGGAAGCTATGCTAGGCCACATGAAGAAATTGC_NODE_1_length_392_cov_5.836735, 847_TGCAGCTTCTGGGTCTTCTGTTACAATGCAATCAGTATGAGCACT_NODE_1_length_341_cov_7.777126	path:map00330	map00330
Arginine and proline metabolism	32	glutamate---ammonia ligase	ec:6.3.1.2	4	44772_TGCAGCAAACACCAAAAGTTCAAACCTTTAACATTCATATGTCAC_NODE_1_length_356_cov_5.994382, 44265_TGCAGCCACAGGATCGACCGGCTTTCCGGTTTCACAAGGTGGTGC_NODE_1_length_268_cov_6.037313, 20298_TGCAGATGCTTTCAATTTCTAAATGCTTATTTTTGGTCCAATTAG_NODE_1_length_389_cov_9.431876, 885_TGCAGCAAACACCAAAAGTTCAAACCTTTAAGTGCACTTATTAAC_NODE_1_length_282_cov_7.773050	path:map00330	map00330
Arginine and proline metabolism	32	amino-acid N-acetyltransferase	ec:2.3.1.1	1	45774_TGCAGCAGCCAACTCCGAGAGATAACCGTTTGACCTACTCAGCCT_NODE_1_length_241_cov_10.717842	path:map00330	map00330
Arginine and proline metabolism	32	adenosylmethionine decarboxylase	ec:4.1.1.50	1	7867_TGCAGAGCTTGACTCAGACTTGAAAAATACCGATGCCTTCTTCTT_NODE_1_length_330_cov_8.275758	path:map00330	map00330
Arginine and proline metabolism	32	glutamate-5-semialdehyde dehydrogenase	ec:1.2.1.41	1	847_TGCAGCTTCTGGGTCTTCTGTTACAATGCAATCAGTATGAGCACT_NODE_1_length_341_cov_7.777126	path:map00330	map00330
Arginine and proline metabolism	32	arginine decarboxylase	ec:4.1.1.19	2	27433_TGCAGGATGGGCCTGGCACGGCTCGGGTAACAGCAAAGCCATGGG_NODE_1_length_273_cov_5.080586, 7867_TGCAGAGCTTGACTCAGACTTGAAAAATACCGATGCCTTCTTCTT_NODE_1_length_330_cov_8.275758	path:map00330	map00330
Arginine and proline metabolism	32	nitric-oxide synthase	ec:1.14.13.39	3	25177_TGCAGTTGGGTCTTTTTCCTTCCAGTCTCAAGCACCTTGATTCAC_NODE_1_length_345_cov_8.701449, 14604_TGCAGCAATGTACAACAAGAAAAACCCGTTAGACACGAATCATAC_NODE_1_length_268_cov_5.287313, 13707_TGCAGCTTGCCTATGATGAAGATGAACTCCAGGTGTGTCGTATAC_NODE_1_length_234_cov_6.094017	path:map00330	map00330
Arginine and proline metabolism	32	argininosuccinate lyase	ec:4.3.2.1	2	3294_TGCAGTCTCTATTCCTTTCCATTCAAATGGCGTTATTTATTGTAA_NODE_1_length_343_cov_8.393586, 460_TGCAGATCACGGTTGTAAGCAAGTGGAAGTCCCTTGCATAACACT_NODE_1_length_306_cov_7.049020	path:map00330	map00330
Arginine and proline metabolism	32	aminoacylase	ec:3.5.1.14	1	38751_TGCAGTCAGAACTGATGATGGCAACATCTTTGCTCGAGGAGCCCA_NODE_1_length_283_cov_10.106007	path:map00330	map00330
Arginine and proline metabolism	32	glutamate dehydrogenase [NAD(P)+]	ec:1.4.1.3	1	8931_TGCAGGTTCAATGGTATTATTGAAATCAAAAGCCAAGTACAATGG_NODE_1_length_391_cov_5.690537	path:map00330	map00330
Arginine and proline metabolism	32	glutamate dehydrogenase	ec:1.4.1.2	1	8931_TGCAGGTTCAATGGTATTATTGAAATCAAAAGCCAAGTACAATGG_NODE_1_length_391_cov_5.690537	path:map00330	map00330
Arginine and proline metabolism	32	aldehyde dehydrogenase (NAD+)	ec:1.2.1.3	1	3898_TGCAGCTTCCAATGCAAGTCTTGGTTTATAGAACTCAATGACTCT_NODE_1_length_378_cov_8.375662	path:map00330	map00330
Metabolism of xenobiotics by cytochrome P450	11	alcohol dehydrogenase	ec:1.1.1.1	1	33965_TGCAGAATAAACATAGAACCTCATGAGATACATACGAAAGAACGG_NODE_1_length_268_cov_9.436567	path:map00980	map00980
Metabolism of xenobiotics by cytochrome P450	11	glutathione transferase	ec:2.5.1.18	9	40510_TGCAGATGTAACAGGTGCCGAAGAAGGGTTTAAAGGTAATTTAGT_NODE_1_length_422_cov_7.421801, 39984_TGCAGAATTCACATAATATAACAAAACTCTAGCAAAGACAGTGAA_NODE_1_length_246_cov_8.556911, 37821_TGCAGAGTCAAAATTGCTTTGAATCTCAAGGGAATCAAGTATGAA_NODE_1_length_324_cov_8.123457, 30723_TGCAGGACTCTCTCTTACAATGCTCTTTACAAGGTTGCCAAGGAA_NODE_1_length_335_cov_5.582089, 8815_TGCAGATCCGGTTTTCGGTGTCGTTTTTTGGTATTCCATCAATAT_NODE_1_lengt…	path:map00980	map00980
Metabolism of xenobiotics by cytochrome P450	11	glucuronosyltransferase	ec:2.4.1.17	1	17212_TGCAGTTGAGCTAATCTCATCGGAACTTCCTTTCTGGTACAGGAA_NODE_1_length_370_cov_7.324324	path:map00980	map00980
1,4-Dichlorobenzene degradation	2	nitrile hydratase	ec:4.2.1.84	2	10057_TGCAGTACAAGGTGGAATCTTGAGCGGTGAGGGCGGAGATGAAAC_NODE_1_length_382_cov_8.651833, 7896_TGCAGTACAAGGAGGTATTTTGAGCGGAGAGGGTGGTGATGAAAC_NODE_1_length_341_cov_6.237536	path:map00627	map00627
Purine metabolism	108	5'-nucleotidase	ec:3.1.3.5	1	4963_TGCAGTTTAGATTTAATTGCTTCCACTTTTTTATTTTCCCATTCA_NODE_1_length_354_cov_5.853107	path:map00230	map00230
Purine metabolism	108	adenylyl-sulfate kinase	ec:2.7.1.25	1	28054_TGCAGTACATGAAACATAGATAGAACAGATATTTATCTGAATTGA_NODE_1_length_326_cov_7.279141	path:map00230	map00230
Purine metabolism	108	adenosinetriphosphatase	ec:3.6.1.3	2	26237_TGCAGATGCTCGTTTGCTTGATGGTGATCCTTTAAAGATTGATCA_NODE_1_length_311_cov_6.742765, 25437_TGCAGCACCTCACGAGCTTTTGTCCTAATGTCGATGAAATCCGAA_NODE_1_length_248_cov_7.733871	path:map00230	map00230
Purine metabolism	108	guanylate kinase	ec:2.7.4.8	2	40696_TGCAGTCCATGGAAATCTTTACGGAACTAGCATAGAAGCTGTTGA_NODE_1_length_351_cov_6.774929, 40291_TGCAGAATCCCCAAGAATCTTTCTCAATGTAGCTGCACCCTGTAT_NODE_1_length_259_cov_5.227799	path:map00230	map00230
Purine metabolism	108	nucleoside-diphosphate kinase	ec:2.7.4.6	3	24494_TGCAGTGACCATTGCACTGGTGAACCTTGCAGTGACCATTGCACC_NODE_1_length_434_cov_7.225806, 19549_TGCAGGTCTTTTGCAATTCTTTCTCCTGTTTACCAAACTCATCGG_NODE_1_length_393_cov_5.440204, 5562_TGCAGAAAGCTAATGCTGTTGCTGATTGGCGTGCTCTTATCGGAC_NODE_1_length_214_cov_9.093458	path:map00230	map00230
Purine metabolism	108	adenylate kinase	ec:2.7.4.3	2	45098_TGCAGGACAGATTAATGTACCCATCGTTTTCAGAGGACCAAATGG_NODE_1_length_221_cov_6.945701, 11520_TGCAGGCCAGATTAATGTACCCATCGTTTTCAGAGGACCAAATGG_NODE_1_length_274_cov_5.240876	path:map00230	map00230
Purine metabolism	108	phosphoribosylformylglycinamidine synthase	ec:6.3.5.3	1	38530_TGCAGAGTTCTTACAGGTATGTGCCACTTTGCTGTTCTTTTGATT_NODE_1_length_291_cov_6.810997	path:map00230	map00230
Purine metabolism	108	GMP synthase (glutamine-hydrolysing)	ec:6.3.5.2	1	41671_TGCAGCCCGTAACAGATCCCCAGCACAAAGATGCCGTTTTTTTCA_NODE_1_length_208_cov_6.120193	path:map00230	map00230
Purine metabolism	108	phosphoglucomutase	ec:5.4.2.2	1	19562_TGCAGGAGCTAATGAAATGATCAATTATCTTAGAGACTTGATTTC_NODE_1_length_279_cov_5.967742	path:map00230	map00230
Purine metabolism	108	nucleoside-triphosphatase	ec:3.6.1.15	59	45637_TGCAGTTCAAGCTCTTCCATGGCCGCAGCACCAGCCCCACTAGCT_NODE_1_length_202_cov_8.301980, 45011_TGCAGTTATATTTGAATGTGCTGGAACATTAGTGTCGTTGTCATC_NODE_1_length_274_cov_5.083941, 44743_TGCAGCCATATTTTTTTGATCTCTTCACCTGGATTACATAGCAAC_NODE_1_length_230_cov_5.947826, 44265_TGCAGCCACAGGATCGACCGGCTTTCCGGTTTCACAAGGTGGTGC_NODE_1_length_268_cov_6.037313, 42752_TGCAGCATTCCAGGAAGCACTCCTGAGCTTTTCCAGTAGCTCTTC_NODE_1_leng…	path:map00230	map00230
Purine metabolism	108	phosphoribosylaminoimidazole carboxylase	ec:4.1.1.21	1	45596_TGCAGTGTGGAACAGAGCAGGAGGCCTAAGAACAGTTTCTAAAGA_NODE_1_length_265_cov_5.958490	path:map00230	map00230
Purine metabolism	108	DNA-directed DNA polymerase	ec:2.7.7.7	7	33383_TGCAGACCTCGGTTGTTGTGCTTTTTGGGTTAATGCCAAATCTAC_NODE_2_length_237_cov_7.383966, 28024_TGCAGGATTAGATCCTATATTAGCCGAAACACTTTCTTCAGGTGT_NODE_1_length_370_cov_7.564865, 22571_TGCAGAACTCGAAGTCAACGCGAGCACAAATCAAATATTTGGTAT_NODE_1_length_402_cov_5.437811, 22246_TGCAGCAAGAACACCACCATCAGCAAGCTTATTTGGGCCAAATCC_NODE_1_length_317_cov_9.230284, 10705_TGCAGGAGACTTTTGCAATGCATCAACGGCAGAAGCAATATCAGG_NODE_1_leng…	path:map00230	map00230
Purine metabolism	108	DNA-directed RNA polymerase	ec:2.7.7.6	20	45450_TGCAGAAATATTTACATTACACCACTGACCACAGAAACAATAGAT_NODE_1_length_266_cov_6.763158, 43423_TGCAGTTCGGGAAGGCTGACCAGAAAGGATTGGTTGCAAAGCTGG_NODE_1_length_349_cov_12.942694, 37321_TGCAGCCATCACATACTCCATAGCCATGACCCAACAAACCCAATA_NODE_1_length_290_cov_5.868966, 35033_TGCAGATTGACGTTTCCACTATGAGAGCTTAGCAGTTGTTTCTCT_NODE_1_length_304_cov_5.305921, 28540_TGCAGAACAAAAAGTATTCACAATGAATAGTCATTCAAGTTATAA_NODE_1_len…	path:map00230	map00230
Purine metabolism	108	adenylosuccinate synthase	ec:6.3.4.4	1	2359_TGCAGGGAATGAAACTCATTCTCATTTCCATTCCCTGAAACAAAC_NODE_1_length_397_cov_7.445844	path:map00230	map00230
Purine metabolism	108	adenylosuccinate lyase	ec:4.3.2.2	1	9742_TGCAGCTCCCTACAACTTTTCTGTGTTTATGATGTTAACTACAAC_NODE_1_length_354_cov_8.683616	path:map00230	map00230
Purine metabolism	108	RNA-directed RNA polymerase	ec:2.7.7.48	3	45637_TGCAGTTCAAGCTCTTCCATGGCCGCAGCACCAGCCCCACTAGCT_NODE_1_length_202_cov_8.301980, 31963_TGCAGGAAGTCGAAGAGTATTTCACGAACTATATAGTCAATGACA_NODE_2_length_256_cov_7.785156, 5773_TGCAGTAGATAAAACAGAAACAAGATCCTAAAAAGACAAGCATTC_NODE_1_length_267_cov_9.936330	path:map00230	map00230
Purine metabolism	108	GTP diphosphokinase	ec:2.7.6.5	1	44373_TGCAGCAAGTAAATGACTTCCTTCAACCCTAAGGACCGGATGTCC_NODE_1_length_290_cov_6.306897	path:map00230	map00230
Purine metabolism	108	ribose-phosphate diphosphokinase	ec:2.7.6.1	1	18728_TGCAGTGGCGCTGAGGATTCTTTGTAGTCGTTTCTATTGTTTTGT_NODE_1_length_343_cov_6.411079	path:map00230	map00230
Purine metabolism	108	pyruvate kinase	ec:2.7.1.40	4	24706_TGCAGAACCATATGAGCGAGATGTTTGCATATCATGCCACATCAA_NODE_1_length_277_cov_10.523466, 16929_TGCAGAAGACGCCAAGCTCTCAAGTGGGCTCATGGGTACGGGTGC_NODE_1_length_230_cov_5.873913, 15546_TGCAGATAACAGAACAGACGGCTCAGTAAGCAGGGTTCATAGCAC_NODE_1_length_355_cov_7.005634, 7174_TGCAGTGGGTTCCTTTGTAAATAGATCATGTTATCCATCTCCTAT_NODE_1_length_289_cov_5.114187	path:map00230	map00230
Reductive carboxylate cycle (CO2 fixation)	11	aconitate hydratase	ec:4.2.1.3	2	34144_TGCAGGTGAAATGTGATCTGTTGTGATACTGTCACCAAAGTTCAG_NODE_1_length_241_cov_8.970954, 694_TGCAGGAAGCATCCACAAGGACAGCCCGGCTGCAAAGTTCCTTCT_NODE_1_length_336_cov_6.130952	path:map00720	map00720
Reductive carboxylate cycle (CO2 fixation)	11	succinate dehydrogenase	ec:1.3.99.1	1	30169_TGCAGACTACAGCTTGAATAAATTGTACTTATCAATCACTGTATG_NODE_2_length_315_cov_7.165080	path:map00720	map00720
Reductive carboxylate cycle (CO2 fixation)	11	succinate---CoA ligase (ADP-forming)	ec:6.2.1.5	1	6683_TGCAGCAGCAATCATGGAGGCAATGGACGCTGAACTGGATTTAGT_NODE_1_length_270_cov_6.470370	path:map00720	map00720
Reductive carboxylate cycle (CO2 fixation)	11	acetate---CoA ligase	ec:6.2.1.1	1	39917_TGCAGAGAATCCAGCAAAAACAACCTGAAAGCCAAAGGCAGCTTA_NODE_1_length_392_cov_7.507653	path:map00720	map00720
Reductive carboxylate cycle (CO2 fixation)	11	phosphoenolpyruvate carboxylase	ec:4.1.1.31	4	31105_TGCAGCAACCATTTATAATACGTTAAACATACTTCTGTGCGTAGA_NODE_1_length_291_cov_7.364261, 18837_TGCAGAAAAGAAAACACCCAACATCTAAGCAACTCTAAAAGGGAA_NODE_1_length_347_cov_6.524496, 16709_TGCAGAGTTCTGGAAACAGGTTCCTCCCACAGAACCTTATCGTGT_NODE_2_length_264_cov_5.984848, 5394_TGCAGCAAAGCGCCCAGCATCTTTACCCGAGTCCGAGTATCCAAC_NODE_1_length_390_cov_6.876923	path:map00720	map00720
Reductive carboxylate cycle (CO2 fixation)	11	isocitrate dehydrogenase (NADP+)	ec:1.1.1.42	1	45875_TGCAGGCACCGTTTTTAGAGAACCAATTCTTTGCAAAAACATCCC_NODE_1_length_304_cov_6.907895	path:map00720	map00720
Reductive carboxylate cycle (CO2 fixation)	11	malate dehydrogenase	ec:1.1.1.37	1	37798_TGCAGTTGATGCAGCCGATGATCTTCCCCATTTTTTAATTAAAAC_NODE_1_length_250_cov_5.808000	path:map00720	map00720
Reductive carboxylate cycle (CO2 fixation)	11	ATP citrate synthase	ec:2.3.3.8	1	6683_TGCAGCAGCAATCATGGAGGCAATGGACGCTGAACTGGATTTAGT_NODE_1_length_270_cov_6.470370	path:map00720	map00720
Lipoic acid metabolism	1	lipoyl synthase	ec:2.8.1.8	1	26298_TGCAGTAACTAATTTATTTGAACAGTAAATTTTAATTTGTAAACT_NODE_1_length_380_cov_6.289474	path:map00785	map00785
1- and 2-Methylnaphthalene degradation	1	alcohol dehydrogenase	ec:1.1.1.1	1	33965_TGCAGAATAAACATAGAACCTCATGAGATACATACGAAAGAACGG_NODE_1_length_268_cov_9.436567	path:map00624	map00624
Valine, leucine and isoleucine biosynthesis	14	pyruvate dehydrogenase (acetyl-transferring)	ec:1.2.4.1	2	45098_TGCAGGACAGATTAATGTACCCATCGTTTTCAGAGGACCAAATGG_NODE_1_length_221_cov_6.945701, 11520_TGCAGGCCAGATTAATGTACCCATCGTTTTCAGAGGACCAAATGG_NODE_1_length_274_cov_5.240876	path:map00290	map00290
Valine, leucine and isoleucine biosynthesis	14	3-isopropylmalate dehydratase	ec:4.2.1.33	1	8294_TGCAGCAACGGCCGATTCTTCTTCATCGGCTTCCAGCACCTCATT_NODE_1_length_298_cov_5.640940	path:map00290	map00290
Valine, leucine and isoleucine biosynthesis	14	acetolactate synthase	ec:2.2.1.6	1	4412_TGCAGAATCGATATCGATATGAACAATTTTAGCTCTGCTAGCAAA_NODE_1_length_306_cov_6.944445	path:map00290	map00290
Valine, leucine and isoleucine biosynthesis	14	ketol-acid reductoisomerase	ec:1.1.1.86	1	38628_TGCAGGCACCGAGATATCGACAGTCGGTCTCAACTCTGCACACAC_NODE_1_length_211_cov_6.635071	path:map00290	map00290
Valine, leucine and isoleucine biosynthesis	14	3-isopropylmalate dehydrogenase	ec:1.1.1.85	1	3617_TGCAGATGTTCCAATTGAATGGGAAGAACATTTTGTCGGGACAGA_NODE_1_length_317_cov_7.249211	path:map00290	map00290
Valine, leucine and isoleucine biosynthesis	14	isoleucine---tRNA ligase	ec:6.1.1.5	3	8543_TGCAGGACAACTAAGGCCATCTCTACTCTCCAAAACAGCAGCCCA_NODE_1_length_282_cov_7.996454, 610_TGCAGATTTGTACGTTGAAGGTACCGATCAGCATCGGGGTTGGTT_NODE_1_length_247_cov_10.465587, 10466_TGCAGCAAATTTACTACTATCAGTATACGACAAACAAAAACTTGC_NODE_2_length_294_cov_5.292517	path:map00290	map00290
Valine, leucine and isoleucine biosynthesis	14	2-isopropylmalate synthase	ec:2.3.3.13	5	35372_TGCAGGTCTGACAACAACCCTCTTTTTCTCAAAGCCTTAAGGTAT_NODE_1_length_249_cov_5.718875, 10759_TGCAGCAACAGCCCAAGAGGTACTTATTAGCATTTATCCTTCTAT_NODE_1_length_294_cov_5.972789, 8832_TGCAGGTACAGCCACACAAGGCTATTGTTGGTGCAAATGCTTTTG_NODE_1_length_453_cov_6.437086, 8003_TGCAGCAGCTAAAATGTTGTGGTGTTTTAGAAGTTGTTCGAATAT_NODE_1_length_327_cov_5.611621, 7054_TGCAGATGCTAAAATAATACCAGCTTGTAACACAACCGCTGCGCC_NODE_1_length_…	path:map00290	map00290
Photosynthesis	31	H+-transporting two-sector ATPase	ec:3.6.3.14	31	45546_TGCAGCTTGAATCGCTTGCGATAGCTACCAAGAAGTATAATCAGG_NODE_1_length_312_cov_5.759615, 45098_TGCAGGACAGATTAATGTACCCATCGTTTTCAGAGGACCAAATGG_NODE_1_length_221_cov_6.945701, 44559_TGCAGTAGCAGGCATCTGATGCATACATTGAGTAGATTGAATAAG_NODE_1_length_276_cov_7.300725, 41671_TGCAGCCCGTAACAGATCCCCAGCACAAAGATGCCGTTTTTTTCA_NODE_1_length_208_cov_6.120193, 39770_TGCAGACGTATCTTGGGGTGAAGGTTGAACTCGAAGATGGATTTT_NODE_1_leng…	path:map00195	map00195
Ubiquinone and other terpenoid-quinone biosynthesis	11	4-coumarate---CoA ligase	ec:6.2.1.12	10	40558_TGCAGAAACTCCTCTATGCTTCTGGTGCTCAATGGAGCAGCTCCA_NODE_1_length_224_cov_8.852678, 37356_TGCAGCGTCTAATATTTCAGAATGCGAAAGCATAAGTGCTTCGAG_NODE_1_length_218_cov_5.311927, 26746_TGCAGTCATCCCGTAAGCCAAAAAGACGGTCTTCTTTTCGGTATT_NODE_1_length_279_cov_6.100358, 21845_TGCAGCGTCTAATATTTCAGAATGCGAAAGCAGAAGTGCTTCGAG_NODE_1_length_273_cov_5.457875, 18508_TGCAGTATCCGACTGAGTTGATTGGGTTTCCGGCAACTCCATCGG_NODE_1_leng…	path:map00130	map00130
Ubiquinone and other terpenoid-quinone biosynthesis	11	2-succinyl-5-enolpyruvyl-6-hydroxy-3-cyclohexene-1-carboxylic-acid synthase	ec:2.2.1.9	1	28568_TGCAGCTATAGCATTGAGAATTGCCATCTCCAAACCACATCGAAC_NODE_1_length_363_cov_5.738292	path:map00130	map00130
Biotin metabolism	1	adenosylmethionine---8-amino-7-oxononanoate transaminase	ec:2.6.1.62	1	17493_TGCAGGTGGTGTTGCTAGTCCAGGATCATCTGGTTCGCTTCAATG_NODE_1_length_322_cov_5.779503	path:map00780	map00780
Pyruvate metabolism	32	pyruvate, phosphate dikinase	ec:2.7.9.1	1	18261_TGCAGCACCGGAGCGGACAGAAAGGAGGAGAGCCTTGGAGGGGTC_NODE_1_length_318_cov_5.415094	path:map00620	map00620
Pyruvate metabolism	32	pyruvate dehydrogenase (acetyl-transferring)	ec:1.2.4.1	2	45098_TGCAGGACAGATTAATGTACCCATCGTTTTCAGAGGACCAAATGG_NODE_1_length_221_cov_6.945701, 11520_TGCAGGCCAGATTAATGTACCCATCGTTTTCAGAGGACCAAATGG_NODE_1_length_274_cov_5.240876	path:map00620	map00620
Pyruvate metabolism	32	hydroxyacylglutathione hydrolase	ec:3.1.2.6	4	41168_TGCAGATAAAGCAGAGTAAATCGAAAATATATCAAGCCTAACCAA_NODE_1_length_281_cov_6.501780, 29862_TGCAGTCTAATTAGTGCTCTATGTTATGAATATAATGAAGATGGG_NODE_1_length_436_cov_8.802752, 21113_TGCAGTGCATCACCGTTGATGCAATTTTGACTACTTGTGGTGGTT_NODE_1_length_362_cov_6.074585, 14511_TGCAGGTTTAAATATATGACCTAGAACAGCTCTAGTCGTCCAACT_NODE_1_length_304_cov_6.697369	path:map00620	map00620
Pyruvate metabolism	32	acetyl-CoA carboxylase	ec:6.4.1.2	1	20579_TGCAGGTAGATTAATTTCCGCTATCCACTCTGTGACAGGATGCTC_NODE_1_length_369_cov_5.682927	path:map00620	map00620
Pyruvate metabolism	32	acetyl-CoA C-acetyltransferase	ec:2.3.1.9	1	15586_TGCAGTTGCCACAAGAAAGAATAAGATTTGAAAACAGGAGGATAT_NODE_1_length_266_cov_5.000000	path:map00620	map00620
Pyruvate metabolism	32	acetate---CoA ligase	ec:6.2.1.1	1	39917_TGCAGAGAATCCAGCAAAAACAACCTGAAAGCCAAAGGCAGCTTA_NODE_1_length_392_cov_7.507653	path:map00620	map00620
Pyruvate metabolism	32	dihydrolipoyl dehydrogenase	ec:1.8.1.4	3	19488_TGCAGGTATAACAGCTGTACATTTCCGGCCATCAACCGGTCCATC_NODE_1_length_243_cov_10.123457, 15915_TGCAGCTAATATGTTGAAAAATGGAGATTTCGAAGAAGGTCCATT_NODE_1_length_226_cov_7.469027, 6789_TGCAGAATTTCAAAGTCGGATATGCAACCTCCTATTGATTTTACA_NODE_1_length_361_cov_5.927978	path:map00620	map00620
Pyruvate metabolism	32	phosphoenolpyruvate carboxylase	ec:4.1.1.31	4	31105_TGCAGCAACCATTTATAATACGTTAAACATACTTCTGTGCGTAGA_NODE_1_length_291_cov_7.364261, 18837_TGCAGAAAAGAAAACACCCAACATCTAAGCAACTCTAAAAGGGAA_NODE_1_length_347_cov_6.524496, 16709_TGCAGAGTTCTGGAAACAGGTTCCTCCCACAGAACCTTATCGTGT_NODE_2_length_264_cov_5.984848, 5394_TGCAGCAAAGCGCCCAGCATCTTTACCCGAGTCCGAGTATCCAAC_NODE_1_length_390_cov_6.876923	path:map00620	map00620
Pyruvate metabolism	32	malate dehydrogenase (NADP+)	ec:1.1.1.82	1	37798_TGCAGTTGATGCAGCCGATGATCTTCCCCATTTTTTAATTAAAAC_NODE_1_length_250_cov_5.808000	path:map00620	map00620
Pyruvate metabolism	32	malate dehydrogenase (oxaloacetate-decarboxylating) (NADP+)	ec:1.1.1.40	2	15419_TGCAGATGGGTTATTCGGTTTCGGTTTTTCGACACCCCTAGTACG_NODE_1_length_355_cov_5.938028, 5088_TGCAGGAACAGGACTAGTTCAACTTTTGAAATATGTTGATTACTT_NODE_1_length_227_cov_6.008811	path:map00620	map00620
Pyruvate metabolism	32	malate dehydrogenase (decarboxylating)	ec:1.1.1.39	1	31024_TGCAGCTGAATGGTAATTTTCTTAGTTCACCCGTCATGTTCTACA_NODE_1_length_346_cov_6.017341	path:map00620	map00620
Pyruvate metabolism	32	malate dehydrogenase	ec:1.1.1.37	1	37798_TGCAGTTGATGCAGCCGATGATCTTCCCCATTTTTTAATTAAAAC_NODE_1_length_250_cov_5.808000	path:map00620	map00620
Pyruvate metabolism	32	aldehyde reductase	ec:1.1.1.21	1	17620_TGCAGGGATAATTTTGGCGAATTTGAGCAGCTCTTTCATTTGTTG_NODE_1_length_215_cov_7.562791	path:map00620	map00620
Pyruvate metabolism	32	aldehyde dehydrogenase (NAD+)	ec:1.2.1.3	1	3898_TGCAGCTTCCAATGCAAGTCTTGGTTTATAGAACTCAATGACTCT_NODE_1_length_378_cov_8.375662	path:map00620	map00620
Pyruvate metabolism	32	pyruvate kinase	ec:2.7.1.40	4	24706_TGCAGAACCATATGAGCGAGATGTTTGCATATCATGCCACATCAA_NODE_1_length_277_cov_10.523466, 16929_TGCAGAAGACGCCAAGCTCTCAAGTGGGCTCATGGGTACGGGTGC_NODE_1_length_230_cov_5.873913, 15546_TGCAGATAACAGAACAGACGGCTCAGTAAGCAGGGTTCATAGCAC_NODE_1_length_355_cov_7.005634, 7174_TGCAGTGGGTTCCTTTGTAAATAGATCATGTTATCCATCTCCTAT_NODE_1_length_289_cov_5.114187	path:map00620	map00620
Pyruvate metabolism	32	2-isopropylmalate synthase	ec:2.3.3.13	5	35372_TGCAGGTCTGACAACAACCCTCTTTTTCTCAAAGCCTTAAGGTAT_NODE_1_length_249_cov_5.718875, 10759_TGCAGCAACAGCCCAAGAGGTACTTATTAGCATTTATCCTTCTAT_NODE_1_length_294_cov_5.972789, 8832_TGCAGGTACAGCCACACAAGGCTATTGTTGGTGCAAATGCTTTTG_NODE_1_length_453_cov_6.437086, 8003_TGCAGCAGCTAAAATGTTGTGGTGTTTTAGAAGTTGTTCGAATAT_NODE_1_length_327_cov_5.611621, 7054_TGCAGATGCTAAAATAATACCAGCTTGTAACACAACCGCTGCGCC_NODE_1_length_…	path:map00620	map00620
Butirosin and neomycin biosynthesis	1	hexokinase	ec:2.7.1.1	1	1986_TGCAGTGGTGATTGGAACTGGTACCAATGCCTGCTATTTGGAGCG_NODE_1_length_371_cov_8.716981	path:map00524	map00524
Polyketide sugar unit biosynthesis	5	dTDP-4-dehydrorhamnose reductase	ec:1.1.1.133	4	38805_TGCAGGCCATGATAGTGAGACATGGGGTGTTGCCGCGGCTGAAGA_NODE_1_length_309_cov_8.530745, 27640_TGCAGAAATCATCAGAAAAATGCAATAAAAATGAAATCTTGGAAT_NODE_1_length_227_cov_6.154185, 14624_TGCAGCTTCCCGTTTGTGCCAAGACCTTGTGGAATGCTTCCGGTG_NODE_1_length_242_cov_10.958677, 8450_TGCAGCAGCTATCGAAAATAGATTTCAGCCGCAACAGTTTATCCG_NODE_1_length_358_cov_8.318436	path:map00523	map00523
Polyketide sugar unit biosynthesis	5	dTDP-glucose 4,6-dehydratase	ec:4.2.1.46	1	9957_TGCAGAGAAACGCGCAGAGAAAAGCGGGAGAGAGAGAGATGGCAT_NODE_1_length_320_cov_8.600000	path:map00523	map00523
Oxidative phosphorylation	69	inorganic diphosphatase ec:3.6.1.10 endopolyphosphatase	ec:3.6.1.1	4	39959_TGCAGGAACCAATCCTGCCTGGTTGTTTTCTTCGTGCCAGAGCAA_NODE_1_length_267_cov_6.176030, 10737_TGCAGAGCTTCTCTTGCAGACCGTCTTGCTGCACTTGAAACACGA_NODE_1_length_441_cov_6.142857, 6754_TGCAGCTCTTGTATCCCTGGCCCTCTTTGGTGCGTTTGTGAGCCG_NODE_1_length_292_cov_8.400685, 1441_TGCAGCCCTTGTATCCCTGGCCCTATTCGGTGCATTTGTAAGCAG_NODE_1_length_352_cov_7.178977	path:map00190	map00190
Oxidative phosphorylation	69	succinate dehydrogenase	ec:1.3.99.1	1	30169_TGCAGACTACAGCTTGAATAAATTGTACTTATCAATCACTGTATG_NODE_2_length_315_cov_7.165080	path:map00190	map00190
Oxidative phosphorylation	69	ubiquinol---cytochrome-c reductase	ec:1.10.2.2	16	45954_TGCAGATTCATGCTAAGTTTCTGCTTCTCATCATATGTCATCTCC_NODE_1_length_282_cov_7.489362, 41960_TGCAGAGATTGATGAAGCACAAGCATGGTTGGGTGTTTAATGAAC_NODE_1_length_388_cov_8.533505, 41711_TGCAGTAATAAACTTTGTTGGTTTACCAACTACAGCTGGTCCACA_NODE_1_length_263_cov_9.159696, 36703_TGCAGTTATGAACTTTGACGGTTTACCAACTACAGCCGGTCCACA_NODE_1_length_276_cov_8.307971, 34674_TGCAGTGATATTTAACTGTAATTTCAGTTTAACCTTGTTTTCAAT_NODE_1_leng…	path:map00190	map00190
Oxidative phosphorylation	69	H+-exporting ATPase	ec:3.6.3.6	5	44559_TGCAGTAGCAGGCATCTGATGCATACATTGAGTAGATTGAATAAG_NODE_1_length_276_cov_7.300725, 36003_TGCAGGTTTTGAGGGATGGTCGTTGGAGTGAACAAGAAGCTTCCA_NODE_1_length_366_cov_8.177596, 26237_TGCAGATGCTCGTTTGCTTGATGGTGATCCTTTAAAGATTGATCA_NODE_1_length_311_cov_6.742765, 19739_TGCAGATGATTTGACCGACCCTGTTCTTGCTACGACATTTGCACA_NODE_1_length_415_cov_8.325301, 5911_TGCAGGTTCTCAGGGATGGTCGATGGAGTGAGCAAGAAGCTTCCA_NODE_1_lengt…	path:map00190	map00190
Oxidative phosphorylation	69	NADH dehydrogenase (ubiquinone)	ec:1.6.5.3	7	38492_TGCAGGTACAGATATTGAATTCATTAGCTCACTTAAAGGTCAATT_NODE_1_length_392_cov_9.066326, 35391_TGCAGTAGCTTTAGCTGAGTGAGCATTTTTGATAATGTATCCAAA_NODE_1_length_331_cov_5.450151, 33079_TGCAGAGCACATACTATTATCGGTACATTTCTAGCATTGTATACA_NODE_1_length_225_cov_6.675556, 22663_TGCAGCAACTTTGAATAGGAAACCTACAACTGTGATAGTTAATCC_NODE_1_length_318_cov_6.864780, 15296_TGCAGTCAGTTTTTGTCTGCTATGTAGTATTACTTGATTGATTCT_NODE_1_leng…	path:map00190	map00190
Oxidative phosphorylation	69	NADH dehydrogenase	ec:1.6.99.3	1	15933_TGCAGTGGTGGGGGTCTTGTTGCTTACTCAGAATCACAATCAACC_NODE_2_length_236_cov_6.067797	path:map00190	map00190
Oxidative phosphorylation	69	succinate dehydrogenase (ubiquinone)	ec:1.3.5.1	1	30169_TGCAGACTACAGCTTGAATAAATTGTACTTATCAATCACTGTATG_NODE_2_length_315_cov_7.165080	path:map00190	map00190
Oxidative phosphorylation	69	H+-transporting two-sector ATPase	ec:3.6.3.14	31	45546_TGCAGCTTGAATCGCTTGCGATAGCTACCAAGAAGTATAATCAGG_NODE_1_length_312_cov_5.759615, 45098_TGCAGGACAGATTAATGTACCCATCGTTTTCAGAGGACCAAATGG_NODE_1_length_221_cov_6.945701, 44559_TGCAGTAGCAGGCATCTGATGCATACATTGAGTAGATTGAATAAG_NODE_1_length_276_cov_7.300725, 41671_TGCAGCCCGTAACAGATCCCCAGCACAAAGATGCCGTTTTTTTCA_NODE_1_length_208_cov_6.120193, 39770_TGCAGACGTATCTTGGGGTGAAGGTTGAACTCGAAGATGGATTTT_NODE_1_leng…	path:map00190	map00190
Oxidative phosphorylation	69	cytochrome-c oxidase	ec:1.9.3.1	7	44951_TGCAGCAATACTACTATCAGCATCCACTTTGGGATCATCTGTCAA_NODE_1_length_289_cov_7.640139, 21669_TGCAGTGAGACTCCCCTCTGAAGCAAAACAAACATCATGAAGATT_NODE_1_length_317_cov_5.839117, 20402_TGCAGCCCACAACACTGTATGAACACTTGTGAAATTGCCGGCTAA_NODE_1_length_271_cov_6.557196, 18575_TGCAGAACTTATTGAAAACATTTCACAAGGGCCCACCAAAAGTTA_NODE_1_length_286_cov_5.583916, 13279_TGCAGTTTTAATATGTGCTCAGATAAGTTATATGAGACAAACATG_NODE_1_leng…	path:map00190	map00190
Streptomycin biosynthesis	7	dTDP-4-dehydrorhamnose reductase	ec:1.1.1.133	4	38805_TGCAGGCCATGATAGTGAGACATGGGGTGTTGCCGCGGCTGAAGA_NODE_1_length_309_cov_8.530745, 27640_TGCAGAAATCATCAGAAAAATGCAATAAAAATGAAATCTTGGAAT_NODE_1_length_227_cov_6.154185, 14624_TGCAGCTTCCCGTTTGTGCCAAGACCTTGTGGAATGCTTCCGGTG_NODE_1_length_242_cov_10.958677, 8450_TGCAGCAGCTATCGAAAATAGATTTCAGCCGCAACAGTTTATCCG_NODE_1_length_358_cov_8.318436	path:map00521	map00521
Streptomycin biosynthesis	7	hexokinase	ec:2.7.1.1	1	1986_TGCAGTGGTGATTGGAACTGGTACCAATGCCTGCTATTTGGAGCG_NODE_1_length_371_cov_8.716981	path:map00521	map00521
Streptomycin biosynthesis	7	dTDP-glucose 4,6-dehydratase	ec:4.2.1.46	1	9957_TGCAGAGAAACGCGCAGAGAAAAGCGGGAGAGAGAGAGATGGCAT_NODE_1_length_320_cov_8.600000	path:map00521	map00521
Streptomycin biosynthesis	7	phosphoglucomutase	ec:5.4.2.2	1	19562_TGCAGGAGCTAATGAAATGATCAATTATCTTAGAGACTTGATTTC_NODE_1_length_279_cov_5.967742	path:map00521	map00521
Methane metabolism	81	phosphoserine phosphatase ec:3.1.3.30 Deleted entry ec:3.1.3.31 nucleotidase	ec:3.1.3.3	1	16445_TGCAGTTGAACTACTAAGAAAGGTTAGTCTTTTTGTCATCCATAT_NODE_1_length_363_cov_6.630854	path:map00680	map00680
Methane metabolism	81	6-phosphofructokinase	ec:2.7.1.11	1	32950_TGCAGATGAAATTGCAAAACTTTTCCCGTCCCTGTTTGGACAACC_NODE_1_length_389_cov_7.056555	path:map00680	map00680
Methane metabolism	81	serine---glyoxylate transaminase	ec:2.6.1.45	1	23702_TGCAGTACCAAAAAGTCAACACCAAGAAAACAGAAAAGAATGGTC_NODE_2_length_233_cov_6.330472	path:map00680	map00680
Methane metabolism	81	glycine hydroxymethyltransferase	ec:2.1.2.1	2	21532_TGCAGGAGATCCCTGTTTGTAAGGGTCTTGGTACTATTCAACTGC_NODE_2_length_311_cov_8.524116, 6438_TGCAGCATTCAATCAACCATTTCATAAGAAAAAAAGAAAAAGATC_NODE_1_length_348_cov_6.571839	path:map00680	map00680
Methane metabolism	81	phosphopyruvate hydratase	ec:4.2.1.11	1	20955_TGCAGACACTTTAAACATGAATCTATTATGCAAACCATCTAATTA_NODE_1_length_208_cov_10.000000	path:map00680	map00680
Methane metabolism	81	acetate---CoA ligase	ec:6.2.1.1	1	39917_TGCAGAGAATCCAGCAAAAACAACCTGAAAGCCAAAGGCAGCTTA_NODE_1_length_392_cov_7.507653	path:map00680	map00680
Methane metabolism	81	flavin-containing monooxygenase	ec:1.14.13.8	2	45557_TGCAGCTGCATCGTCATCCATGGCAGCGTATTCCATCGAGTGTAT_NODE_1_length_344_cov_5.087209, 20341_TGCAGCATTCCATTTTCAGTAAAAGTTCATGTTAAAAGCTAGTGT_NODE_1_length_427_cov_6.330211	path:map00680	map00680
Methane metabolism	81	peroxidase	ec:1.11.1.7	24	41993_TGCAGTGTTCCAAGCAAGTTTTCAAGAGAAAGAAATGATAGATCC_NODE_1_length_219_cov_6.890411, 41729_TGCAGCTTGTGCAGTTTTCAGCTACAGACTATACAATTTCAGTGG_NODE_1_length_276_cov_12.739130, 39374_TGCAGCGAAATCCGATGCAAATGATGCAGGATTGTCTATGTATCC_NODE_1_length_295_cov_8.752542, 37562_TGCAGCCATTGTAATCGGGATAATACTTCATGCCGGTAACCATTT_NODE_1_length_228_cov_6.456141, 37542_TGCAGCTTGTGCAGTTTTCAGCTATAGACTATACAATTTCAGTGG_NODE_1_len…	path:map00680	map00680
Methane metabolism	81	catalase	ec:1.11.1.6	1	3155_TGCAGGAAGAAGTAGTAAAATGCCTAGTTTATACTGTGTTACTTG_NODE_1_length_211_cov_7.658768	path:map00680	map00680
Methane metabolism	81	phosphoglycerate dehydrogenase	ec:1.1.1.95	2	38908_TGCAGTAGCAGCAAGTTCACCTCTCAAGGCTCCAACAACAGCTTC_NODE_1_length_284_cov_8.503521, 25080_TGCAGTAGCAGCAAGCTCTCCCCTTAAGGCTCCAACAACAGCTTC_NODE_1_length_361_cov_6.692521	path:map00680	map00680
Methane metabolism	81	phosphoenolpyruvate carboxylase	ec:4.1.1.31	4	31105_TGCAGCAACCATTTATAATACGTTAAACATACTTCTGTGCGTAGA_NODE_1_length_291_cov_7.364261, 18837_TGCAGAAAAGAAAACACCCAACATCTAAGCAACTCTAAAAGGGAA_NODE_1_length_347_cov_6.524496, 16709_TGCAGAGTTCTGGAAACAGGTTCCTCCCACAGAACCTTATCGTGT_NODE_2_length_264_cov_5.984848, 5394_TGCAGCAAAGCGCCCAGCATCTTTACCCGAGTCCGAGTATCCAAC_NODE_1_length_390_cov_6.876923	path:map00680	map00680
Methane metabolism	81	fructose-bisphosphatase	ec:3.1.3.11	1	45539_TGCAGTTTACAGCCAAATGAGCACCATGTTCGTCCTCCAAGGAAA_NODE_1_length_286_cov_7.559441	path:map00680	map00680
Methane metabolism	81	malate dehydrogenase	ec:1.1.1.37	1	37798_TGCAGTTGATGCAGCCGATGATCTTCCCCATTTTTTAATTAAAAC_NODE_1_length_250_cov_5.808000	path:map00680	map00680
Methane metabolism	81	fructose-bisphosphate aldolase	ec:4.1.2.13	7	39136_TGCAGGAGATACCGAGTTTGCTAAAGATGCTTCATTTGGATATAA_NODE_1_length_245_cov_7.759184, 33947_TGCAGAATAATCAACAAAACAAACAGTAGGAATAGTTATAAAGAA_NODE_1_length_277_cov_6.090253, 33280_TGCAGCAGTCTTCTGGTAGAGTGTTTCCTCGAAAAGAATGACTCC_NODE_1_length_246_cov_10.922764, 32387_TGCAGCTAAAGAACAACCCATAACAATTGGCAAAATTGATAACCA_NODE_1_length_232_cov_6.056035, 29437_TGCAGTTTGTTGGTGGGCTAGGTCTTCAATGGCAGGCATCTTTTG_NODE_1_len…	path:map00680	map00680
Methane metabolism	81	coenzyme F420 hydrogenase	ec:1.12.98.1	1	16927_TGCAGATTATTTTTCGGCTTAAAGAGTAAACAACTTAAGTTAAAG_NODE_1_length_303_cov_7.062706	path:map00680	map00680
Methane metabolism	81	H+-transporting two-sector ATPase	ec:3.6.3.14	31	45546_TGCAGCTTGAATCGCTTGCGATAGCTACCAAGAAGTATAATCAGG_NODE_1_length_312_cov_5.759615, 45098_TGCAGGACAGATTAATGTACCCATCGTTTTCAGAGGACCAAATGG_NODE_1_length_221_cov_6.945701, 44559_TGCAGTAGCAGGCATCTGATGCATACATTGAGTAGATTGAATAAG_NODE_1_length_276_cov_7.300725, 41671_TGCAGCCCGTAACAGATCCCCAGCACAAAGATGCCGTTTTTTTCA_NODE_1_length_208_cov_6.120193, 39770_TGCAGACGTATCTTGGGGTGAAGGTTGAACTCGAAGATGGATTTT_NODE_1_leng…	path:map00680	map00680
Pentose phosphate pathway	18	6-phosphofructokinase	ec:2.7.1.11	1	32950_TGCAGATGAAATTGCAAAACTTTTCCCGTCCCTGTTTGGACAACC_NODE_1_length_389_cov_7.056555	path:map00030	map00030
Pentose phosphate pathway	18	phosphoglucomutase	ec:5.4.2.2	1	19562_TGCAGGAGCTAATGAAATGATCAATTATCTTAGAGACTTGATTTC_NODE_1_length_279_cov_5.967742	path:map00030	map00030
Pentose phosphate pathway	18	fructose-bisphosphatase	ec:3.1.3.11	1	45539_TGCAGTTTACAGCCAAATGAGCACCATGTTCGTCCTCCAAGGAAA_NODE_1_length_286_cov_7.559441	path:map00030	map00030
Pentose phosphate pathway	18	glucose-6-phosphate dehydrogenase	ec:1.1.1.49	1	39683_TGCAGCCAATGACTTGAAAAGTGAACATCGTTGGTTTCAAAACAC_NODE_1_length_304_cov_7.891448	path:map00030	map00030
Pentose phosphate pathway	18	phosphogluconate dehydrogenase (decarboxylating)	ec:1.1.1.44	5	40022_TGCAGATTTTGGAGGCATAAAGGGCTTGCCTAACGTCATCAATCA_NODE_1_length_335_cov_7.394030, 28226_TGCAGTTATGCGCAGGGAATGAACTTGATACGTGCTAAGAGTGTA_NODE_1_length_315_cov_10.698413, 27400_TGCAGCCGCCAGAACTTCGGCGGCAGCCACCCTCTCATCCTTTAA_NODE_1_length_290_cov_5.948276, 22856_TGCAGGGATGAAGGAGGAGGTGGGAACCATCAGGAGTGGGATTGA_NODE_1_length_380_cov_6.357895, 19247_TGCAGAACCACCATATTGTAGTGCTAGAGTGTCACCCATTTTTTC_NODE_1_len…	path:map00030	map00030
Pentose phosphate pathway	18	fructose-bisphosphate aldolase	ec:4.1.2.13	7	39136_TGCAGGAGATACCGAGTTTGCTAAAGATGCTTCATTTGGATATAA_NODE_1_length_245_cov_7.759184, 33947_TGCAGAATAATCAACAAAACAAACAGTAGGAATAGTTATAAAGAA_NODE_1_length_277_cov_6.090253, 33280_TGCAGCAGTCTTCTGGTAGAGTGTTTCCTCGAAAAGAATGACTCC_NODE_1_length_246_cov_10.922764, 32387_TGCAGCTAAAGAACAACCCATAACAATTGGCAAAATTGATAACCA_NODE_1_length_232_cov_6.056035, 29437_TGCAGTTTGTTGGTGGGCTAGGTCTTCAATGGCAGGCATCTTTTG_NODE_1_len…	path:map00030	map00030
Pentose phosphate pathway	18	glucose-6-phosphate isomerase	ec:5.3.1.9	1	20106_TGCAGATTTACTAGCCTCTGGATCTGTAAGTTCACAACACGAATA_NODE_1_length_301_cov_7.734219	path:map00030	map00030
Pentose phosphate pathway	18	ribose-phosphate diphosphokinase	ec:2.7.6.1	1	18728_TGCAGTGGCGCTGAGGATTCTTTGTAGTCGTTTCTATTGTTTTGT_NODE_1_length_343_cov_6.411079	path:map00030	map00030
Amino sugar and nucleotide sugar metabolism	36	alpha-N-arabinofuranosidase	ec:3.2.1.55	1	15279_TGCAGCAGCTTCTTCAGGAGTGGCTGTGTAGTGTTGATTGTCATA_NODE_1_length_317_cov_5.435331	path:map00520	map00520
Amino sugar and nucleotide sugar metabolism	36	glucose-1-phosphate adenylyltransferase	ec:2.7.7.27	2	31525_TGCAGGGAACTTATCGCGCAGCAAATTCAACATTACGTCTTTGCT_NODE_1_length_374_cov_6.032085, 4449_TGCAGATGCTATGAGAAGATGTTTATGGGTATTAGAACAGCATCC_NODE_1_length_353_cov_6.813031	path:map00520	map00520
Amino sugar and nucleotide sugar metabolism	36	beta-N-acetylhexosaminidase	ec:3.2.1.52	1	2674_TGCAGCACGAGGCCATATTGTTTGCTGAACATTTGAGGGATCGGC_NODE_1_length_315_cov_5.231746	path:map00520	map00520
Amino sugar and nucleotide sugar metabolism	36	mannose-1-phosphate guanylyltransferase (GDP)	ec:2.7.7.22	1	43569_TGCAGCCCTTTGATGAGAACAAGTTCAACTTTACCAAAGTTGGAC_NODE_1_length_278_cov_5.287770	path:map00520	map00520
Amino sugar and nucleotide sugar metabolism	36	UTP---xylose-1-phosphate uridylyltransferase	ec:2.7.7.11	1	3562_TGCAGCATTAGGAGTTAGTGCCACTAAAGAGTACCATGTTAATTC_NODE_1_length_243_cov_7.901235	path:map00520	map00520
Amino sugar and nucleotide sugar metabolism	36	UTP---hexose-1-phosphate uridylyltransferase	ec:2.7.7.10	1	3562_TGCAGCATTAGGAGTTAGTGCCACTAAAGAGTACCATGTTAATTC_NODE_1_length_243_cov_7.901235	path:map00520	map00520
Amino sugar and nucleotide sugar metabolism	36	xylan 1,4-beta-xylosidase	ec:3.2.1.37	1	15279_TGCAGCAGCTTCTTCAGGAGTGGCTGTGTAGTGTTGATTGTCATA_NODE_1_length_317_cov_5.435331	path:map00520	map00520
Amino sugar and nucleotide sugar metabolism	36	chitinase	ec:3.2.1.14	6	41382_TGCAGACCATACAAAGATCCCACCGAGCTTCCCTTCACTTTTCAG_NODE_1_length_220_cov_7.513637, 38365_TGCAGGCCTCAAAGAATCCATCATTAGGAGGCAGACCTAAGTTAC_NODE_1_length_348_cov_6.919540, 33048_TGCAGGAACATGTTAAAATTACCTACTTAAGGCGAACTTGGTCTT_NODE_1_length_300_cov_5.516667, 18531_TGCAGATGCTAAACAAGTTGCCAATTACCTTTGGAATAACTTCTT_NODE_1_length_259_cov_8.637066, 17126_TGCAGTCGTCAAAAATGCTTCATTTTCATCAAGACAAGACCTGTT_NODE_1_leng…	path:map00520	map00520
Amino sugar and nucleotide sugar metabolism	36	galactokinase	ec:2.7.1.6	7	41204_TGCAGTTTGCTTATAGAATTTGAGTATAACTATGTTTTTTGGTTT_NODE_1_length_331_cov_8.181269, 34726_TGCAGCTGTTGTGAAAGGACTTCTTCGTATTACCTATGGAGATGA_NODE_1_length_265_cov_5.796227, 29621_TGCAGCTAAGATGCTAGAAGTCCCTAACCCACTTCCACGAGGTAT_NODE_1_length_279_cov_6.483871, 16556_TGCAGTGTTGAAGAGGATATGGTCGATGGCTTCCCATATGACATT_NODE_1_length_361_cov_9.008310, 14136_TGCAGAACGTAAACGTTTAAAGAAAGAATAACATGTTAGCATGTA_NODE_1_leng…	path:map00520	map00520
Amino sugar and nucleotide sugar metabolism	36	hexokinase	ec:2.7.1.1	1	1986_TGCAGTGGTGATTGGAACTGGTACCAATGCCTGCTATTTGGAGCG_NODE_1_length_371_cov_8.716981	path:map00520	map00520
Amino sugar and nucleotide sugar metabolism	36	polygalacturonate 4-alpha-galacturonosyltransferase	ec:2.4.1.43	3	36507_TGCAGACGGCAGAGACGTGGATGCCGTAGATAACGACGGCCGAAC_NODE_1_length_300_cov_5.010000, 29941_TGCAGATTTGCAGATTCTAGCTGTTTCAGCACTGGAACATACGAA_NODE_1_length_409_cov_7.337409, 15134_TGCAGAAGATGGAAACTACAATTACTAAAGCAAAGTCAGCTACTG_NODE_1_length_244_cov_5.237705	path:map00520	map00520
Amino sugar and nucleotide sugar metabolism	36	glucosamine-phosphate N-acetyltransferase	ec:2.3.1.4	1	22123_TGCAGCAACTTACGGTGTGTGGTTCTGTATCAGACGATGAATTCC_NODE_1_length_367_cov_7.719346	path:map00520	map00520
Amino sugar and nucleotide sugar metabolism	36	UDP-glucose 4-epimerase	ec:5.1.3.2	2	18582_TGCAGAGGCATCTCTGATGGTAGAACGATGTCTACCTCTACAAAG_NODE_1_length_207_cov_5.144928, 9482_TGCAGCCAACCCTTACGGACGAACCAAGGTATGATATTCTTGGTT_NODE_1_length_289_cov_6.958477	path:map00520	map00520
Amino sugar and nucleotide sugar metabolism	36	phosphoglucomutase	ec:5.4.2.2	1	19562_TGCAGGAGCTAATGAAATGATCAATTATCTTAGAGACTTGATTTC_NODE_1_length_279_cov_5.967742	path:map00520	map00520
Amino sugar and nucleotide sugar metabolism	36	1,4-beta-D-xylan synthase	ec:2.4.2.24	2	41983_TGCAGATTGTAATGCATACATAATGGTTAAGGTTCCAAAAGAAAA_NODE_1_length_361_cov_8.360111, 9863_TGCAGTTTTCCTCCCTGTGGCATTTGGTGGTGATGGTCTTTCACG_NODE_1_length_203_cov_8.216749	path:map00520	map00520
Amino sugar and nucleotide sugar metabolism	36	UTP---glucose-1-phosphate uridylyltransferase	ec:2.7.7.9	2	43621_TGCAGCAATGCAATAACCCAAACCAACTCCCATTGTTCCCCATGT_NODE_1_length_383_cov_7.736292, 3562_TGCAGCATTAGGAGTTAGTGCCACTAAAGAGTACCATGTTAATTC_NODE_1_length_243_cov_7.901235	path:map00520	map00520
Amino sugar and nucleotide sugar metabolism	36	UDP-glucose 6-dehydrogenase	ec:1.1.1.22	5	40857_TGCAGCCCATGAGCCCAAGCTCGGTCAAACAAGTGAGCGTGGTCT_NODE_1_length_301_cov_7.106312, 37443_TGCAGAGCTCTCGAAACTTGCTGCAAATGCTTTCTTGGCTCAAAG_NODE_1_length_214_cov_7.724299, 29963_TGCAGATCTAACATACTGGGAAAGTGCTGCTCGTATGATCGCTGA_NODE_1_length_288_cov_6.534722, 9690_TGCAGACCACAAATTGGTTGTGATGATATTTTCTTCAGGGACCCA_NODE_1_length_353_cov_6.521246, 8813_TGCAGGTGCAACGGGTGGTCCCAGTCGAACTTGTTCATCGACAAG_NODE_1_length…	path:map00520	map00520
Amino sugar and nucleotide sugar metabolism	36	glucose-6-phosphate isomerase	ec:5.3.1.9	1	20106_TGCAGATTTACTAGCCTCTGGATCTGTAAGTTCACAACACGAATA_NODE_1_length_301_cov_7.734219	path:map00520	map00520
Amino sugar and nucleotide sugar metabolism	36	glucuronate-1-phosphate uridylyltransferase	ec:2.7.7.44	1	3562_TGCAGCATTAGGAGTTAGTGCCACTAAAGAGTACCATGTTAATTC_NODE_1_length_243_cov_7.901235	path:map00520	map00520
Nitrogen metabolism	19	carbonate dehydratase	ec:4.2.1.1	2	37321_TGCAGCCATCACATACTCCATAGCCATGACCCAACAAACCCAATA_NODE_1_length_290_cov_5.868966, 32976_TGCAGGAAGAACCCAGGTTTATTCGAAGAGCTTGGGAAAGGCCAA_NODE_1_length_263_cov_6.551331	path:map00910	map00910
Nitrogen metabolism	19	aminomethyltransferase	ec:2.1.2.10	3	25075_TGCAGGATAGAATGTGCCTTGTCCATCCTTGAGGCCCTTGGTCCA_NODE_1_length_253_cov_5.608696, 7885_TGCAGGATAAAATGTGCCCTGTCCATCCTTGAGTCCCTTGGTCCA_NODE_1_length_338_cov_7.786982, 1145_TGCAGTTTCTCCTGATTTCTCTTATCTGTTCAAGAACACCATGGC_NODE_1_length_329_cov_8.115501	path:map00910	map00910
Nitrogen metabolism	19	asparaginase	ec:3.5.1.1	3	43530_TGCAGCACATCTGAAACCATTTGTAGGGAAACAAATAGCAAATAC_NODE_1_length_400_cov_6.920000, 27173_TGCAGATCGTATCTCCAATGGGAAGATTTCACTAGGAATTAGCCA_NODE_1_length_273_cov_5.091575, 22246_TGCAGCAAGAACACCACCATCAGCAAGCTTATTTGGGCCAAATCC_NODE_1_length_317_cov_9.230284	path:map00910	map00910
Nitrogen metabolism	19	asparagine synthase (glutamine-hydrolysing)	ec:6.3.5.4	1	28109_TGCAGTTTCATGTTACAGTTCCCTTAGTACTCGATCATATAATGT_NODE_1_length_298_cov_6.637584	path:map00910	map00910
Nitrogen metabolism	19	glutamate synthase (NADH)	ec:1.4.1.14	4	15900_TGCAGTAGCATTGTAAATCTTGAGCTTCTTCCTAAGCCACCCAAA_NODE_1_length_338_cov_7.310651, 14406_TGCAGAGAAGGCTGCTGAAGAAGCTGATATTAGAGAAGAAGACGA_NODE_1_length_403_cov_6.265509, 935_TGCAGCTTTGCTATCGCAAGGGGGTCATTTAAATGAACTTCACCA_NODE_1_length_323_cov_8.154799, 217_TGCAGAGAAGGCTGCTGAAGAAGCTGATATTGGAGAAGAAGACGA_NODE_1_length_420_cov_5.669048	path:map00910	map00910
Nitrogen metabolism	19	glutamate---ammonia ligase	ec:6.3.1.2	4	44772_TGCAGCAAACACCAAAAGTTCAAACCTTTAACATTCATATGTCAC_NODE_1_length_356_cov_5.994382, 44265_TGCAGCCACAGGATCGACCGGCTTTCCGGTTTCACAAGGTGGTGC_NODE_1_length_268_cov_6.037313, 20298_TGCAGATGCTTTCAATTTCTAAATGCTTATTTTTGGTCCAATTAG_NODE_1_length_389_cov_9.431876, 885_TGCAGCAAACACCAAAAGTTCAAACCTTTAAGTGCACTTATTAAC_NODE_1_length_282_cov_7.773050	path:map00910	map00910
Nitrogen metabolism	19	glutamate dehydrogenase [NAD(P)+]	ec:1.4.1.3	1	8931_TGCAGGTTCAATGGTATTATTGAAATCAAAAGCCAAGTACAATGG_NODE_1_length_391_cov_5.690537	path:map00910	map00910
Nitrogen metabolism	19	glutamate dehydrogenase	ec:1.4.1.2	1	8931_TGCAGGTTCAATGGTATTATTGAAATCAAAAGCCAAGTACAATGG_NODE_1_length_391_cov_5.690537	path:map00910	map00910
Nitrogen metabolism	19	cystathionine beta-lyase	ec:4.4.1.8	1	10536_TGCAGGAGTTAAGTGACTAAATGGGGGTATTTTGGCTGGAAATGG_NODE_1_length_326_cov_5.613497	path:map00910	map00910
Glutathione metabolism	20	L-ascorbate peroxidase	ec:1.11.1.11	1	27191_TGCAGAATGTTTATAAAGAAGGATGACTCTCCTTTTACAGGAATA_NODE_1_length_362_cov_8.508287	path:map00480	map00480
Glutathione metabolism	20	membrane alanyl aminopeptidase	ec:3.4.11.2	1	34692_TGCAGTTAACACTCGCGAATCAAATACCCAAAATCGAGCGATTCT_NODE_1_length_327_cov_5.388379	path:map00480	map00480
Glutathione metabolism	20	glutathione transferase	ec:2.5.1.18	9	40510_TGCAGATGTAACAGGTGCCGAAGAAGGGTTTAAAGGTAATTTAGT_NODE_1_length_422_cov_7.421801, 39984_TGCAGAATTCACATAATATAACAAAACTCTAGCAAAGACAGTGAA_NODE_1_length_246_cov_8.556911, 37821_TGCAGAGTCAAAATTGCTTTGAATCTCAAGGGAATCAAGTATGAA_NODE_1_length_324_cov_8.123457, 30723_TGCAGGACTCTCTCTTACAATGCTCTTTACAAGGTTGCCAAGGAA_NODE_1_length_335_cov_5.582089, 8815_TGCAGATCCGGTTTTCGGTGTCGTTTTTTGGTATTCCATCAATAT_NODE_1_lengt…	path:map00480	map00480
Glutathione metabolism	20	glutathione-disulfide reductase	ec:1.8.1.7	1	7142_TGCAGTATTCTCCCAGCCACCAATCGGGCAAGTCGGACTTAGTGA_NODE_1_length_233_cov_5.296137	path:map00480	map00480
Glutathione metabolism	20	glutathione peroxidase	ec:1.11.1.9	1	7164_TGCAGTTTCCGGTGAAAGCGAGGTCCGTTCAAAGCGATCTGGTAG_NODE_1_length_477_cov_6.666667	path:map00480	map00480
Glutathione metabolism	20	glucose-6-phosphate dehydrogenase	ec:1.1.1.49	1	39683_TGCAGCCAATGACTTGAAAAGTGAACATCGTTGGTTTCAAAACAC_NODE_1_length_304_cov_7.891448	path:map00480	map00480
Glutathione metabolism	20	phosphogluconate dehydrogenase (decarboxylating)	ec:1.1.1.44	5	40022_TGCAGATTTTGGAGGCATAAAGGGCTTGCCTAACGTCATCAATCA_NODE_1_length_335_cov_7.394030, 28226_TGCAGTTATGCGCAGGGAATGAACTTGATACGTGCTAAGAGTGTA_NODE_1_length_315_cov_10.698413, 27400_TGCAGCCGCCAGAACTTCGGCGGCAGCCACCCTCTCATCCTTTAA_NODE_1_length_290_cov_5.948276, 22856_TGCAGGGATGAAGGAGGAGGTGGGAACCATCAGGAGTGGGATTGA_NODE_1_length_380_cov_6.357895, 19247_TGCAGAACCACCATATTGTAGTGCTAGAGTGTCACCCATTTTTTC_NODE_1_len…	path:map00480	map00480
Glutathione metabolism	20	isocitrate dehydrogenase (NADP+)	ec:1.1.1.42	1	45875_TGCAGGCACCGTTTTTAGAGAACCAATTCTTTGCAAAAACATCCC_NODE_1_length_304_cov_6.907895	path:map00480	map00480
Aminoacyl-tRNA biosynthesis	20	asparagine---tRNA ligase	ec:6.1.1.22	1	38224_TGCAGCAAGTGCTTCTTTATTGCTATCACTTCTTTTAAGCTCTTC_NODE_1_length_290_cov_5.203448	path:map00970	map00970
Aminoacyl-tRNA biosynthesis	20	histidine---tRNA ligase	ec:6.1.1.21	1	26335_TGCAGGTTGATATATATGTAACTCACATATATGTATATATATATA_NODE_1_length_283_cov_7.010601	path:map00970	map00970
Aminoacyl-tRNA biosynthesis	20	phenylalanine---tRNA ligase	ec:6.1.1.20	1	38351_TGCAGGTTACTATGTGACGTTGAACATAGGTTGGGTACATGTGGA_NODE_1_length_327_cov_8.724771	path:map00970	map00970
Aminoacyl-tRNA biosynthesis	20	arginine---tRNA ligase	ec:6.1.1.19	1	14591_TGCAGGTATCACAGTGACAACATTGAAGTAAGCAAGATGCTAGAT_NODE_1_length_283_cov_11.098940	path:map00970	map00970
Aminoacyl-tRNA biosynthesis	20	proline---tRNA ligase	ec:6.1.1.15	1	18859_TGCAGAATTGAGTATCTTTTAAGAACCAAAGCACTATTGCTACTG_NODE_1_length_242_cov_5.305785	path:map00970	map00970
Aminoacyl-tRNA biosynthesis	20	glycine---tRNA ligase	ec:6.1.1.14	1	26681_TGCAGTCAGAGATCTGGAGATATGTTTAGCAACTTCCTCGTATTG_NODE_1_length_389_cov_6.262211	path:map00970	map00970
Aminoacyl-tRNA biosynthesis	20	aspartate---tRNA ligase	ec:6.1.1.12	2	40917_TGCAGGCACTAGTGAAGGTGGTGCTGCTGTTTTTAAGCTGGAATA_NODE_1_length_293_cov_6.952219, 38224_TGCAGCAAGTGCTTCTTTATTGCTATCACTTCTTTTAAGCTCTTC_NODE_1_length_290_cov_5.203448	path:map00970	map00970
Aminoacyl-tRNA biosynthesis	20	serine---tRNA ligase	ec:6.1.1.11	2	18859_TGCAGAATTGAGTATCTTTTAAGAACCAAAGCACTATTGCTACTG_NODE_1_length_242_cov_5.305785, 19_TGCAGCATCATTTAAGGCACCAGAGACTACAGACACTACTTGATA_NODE_2_length_238_cov_8.138656	path:map00970	map00970
Aminoacyl-tRNA biosynthesis	20	methionine---tRNA ligase	ec:6.1.1.10	2	13093_TGCAGAGAACTGGACCCTGATGAAGACTATTAGTGTTACAGAGTA_NODE_1_length_302_cov_6.592715, 5907_TGCAGGGTAAGACATATGCATAGCTTATTAGATATCTATGGAGTT_NODE_1_length_385_cov_6.085714	path:map00970	map00970
Aminoacyl-tRNA biosynthesis	20	glutaminyl-tRNA synthase (glutamine-hydrolysing)	ec:6.3.5.7	6	11939_TGCAGAACACACCACCGTGATCCCTTTTTCGACTGCATGAAAGGC_NODE_1_length_340_cov_5.394118, 10553_TGCAGCCCTATTAGTAAGGAACGAAATATCACCATCATACAATTC_NODE_1_length_303_cov_5.194719, 8294_TGCAGCAACGGCCGATTCTTCTTCATCGGCTTCCAGCACCTCATT_NODE_1_length_298_cov_5.640940, 7873_TGCAGTGTATGCTTTCAGAGAGGTCTTCGAGTTCCTGATCGCAAC_NODE_1_length_282_cov_9.432624, 5586_TGCAGTTACCTCGGTGCACCAGGATAACTTCACCAGTAAGCTACA_NODE_1_length_…	path:map00970	map00970
Aminoacyl-tRNA biosynthesis	20	alanine---tRNA ligase	ec:6.1.1.7	2	40558_TGCAGAAACTCCTCTATGCTTCTGGTGCTCAATGGAGCAGCTCCA_NODE_1_length_224_cov_8.852678, 18859_TGCAGAATTGAGTATCTTTTAAGAACCAAAGCACTATTGCTACTG_NODE_1_length_242_cov_5.305785	path:map00970	map00970
Aminoacyl-tRNA biosynthesis	20	isoleucine---tRNA ligase	ec:6.1.1.5	3	8543_TGCAGGACAACTAAGGCCATCTCTACTCTCCAAAACAGCAGCCCA_NODE_1_length_282_cov_7.996454, 610_TGCAGATTTGTACGTTGAAGGTACCGATCAGCATCGGGGTTGGTT_NODE_1_length_247_cov_10.465587, 10466_TGCAGCAAATTTACTACTATCAGTATACGACAAACAAAAACTTGC_NODE_2_length_294_cov_5.292517	path:map00970	map00970
Tryptophan metabolism	16	amidase	ec:3.5.1.4	5	45196_TGCAGTCTATTGCCAAACCTCAGGAAACAACAACGAATCCAGAAG_NODE_1_length_228_cov_12.245614, 31327_TGCAGTCGTGTTAAGCTTATCCTTGGTTGCAATGTTATCCTTGAG_NODE_1_length_394_cov_6.571066, 26339_TGCAGCAGAGATCCATGCATAGTCTGGAGCGTATCTAGTAGAAAC_NODE_1_length_299_cov_6.354515, 22154_TGCAGGTTTTCTGGAATCTTTATGGCGTGATATAGACATGAACCG_NODE_1_length_355_cov_5.769014, 11044_TGCAGTCGTGTTAAGCTTATCTTTGGTAGCAATGTTATCCTTGAG_NODE_1_len…	path:map00380	map00380
Tryptophan metabolism	16	nitrile hydratase	ec:4.2.1.84	2	10057_TGCAGTACAAGGTGGAATCTTGAGCGGTGAGGGCGGAGATGAAAC_NODE_1_length_382_cov_8.651833, 7896_TGCAGTACAAGGAGGTATTTTGAGCGGAGAGGGTGGTGATGAAAC_NODE_1_length_341_cov_6.237536	path:map00380	map00380
Tryptophan metabolism	16	monoamine oxidase	ec:1.4.3.4	5	45912_TGCAGGACAGAAAGTGACAGTCCAATGGAAAACGGATATGCACGG_NODE_2_length_342_cov_5.830410, 38605_TGCAGCATAATTACCCTTTTGCCCCATCTTCTGGGTATAAACTCT_NODE_1_length_416_cov_5.598557, 27827_TGCAGGTGTGTTGGATATCATAGTGATGCTGATGCTCCTAGCCGC_NODE_1_length_337_cov_10.759644, 24913_TGCAGCCTCGTCCGACATTTTCTCGATGTCTTTTGCTAGTTTTCC_NODE_1_length_208_cov_5.067307, 4911_TGCAGCAACTACTCCACATTGAGAGCCGGAAACAACTTTAATCTT_NODE_2_leng…	path:map00380	map00380
Tryptophan metabolism	16	aldehyde oxidase	ec:1.2.3.1	1	21918_TGCAGAATAAGGAAGTCCCAGTTAACAGAACCTGCTTGATCTTGC_NODE_1_length_225_cov_5.048889	path:map00380	map00380
Tryptophan metabolism	16	acetyl-CoA C-acetyltransferase	ec:2.3.1.9	1	15586_TGCAGTTGCCACAAGAAAGAATAAGATTTGAAAACAGGAGGATAT_NODE_1_length_266_cov_5.000000	path:map00380	map00380
Tryptophan metabolism	16	catalase	ec:1.11.1.6	1	3155_TGCAGGAAGAAGTAGTAAAATGCCTAGTTTATACTGTGTTACTTG_NODE_1_length_211_cov_7.658768	path:map00380	map00380
Tryptophan metabolism	16	aldehyde dehydrogenase (NAD+)	ec:1.2.1.3	1	3898_TGCAGCTTCCAATGCAAGTCTTGGTTTATAGAACTCAATGACTCT_NODE_1_length_378_cov_8.375662	path:map00380	map00380
Carbon fixation in photosynthetic organisms	34	pyruvate, phosphate dikinase	ec:2.7.9.1	1	18261_TGCAGCACCGGAGCGGACAGAAAGGAGGAGAGCCTTGGAGGGGTC_NODE_1_length_318_cov_5.415094	path:map00710	map00710
Carbon fixation in photosynthetic organisms	34	aspartate transaminase	ec:2.6.1.1	1	5163_TGCAGAATACAGAGAGAGAGAGAGCGACAGCATCGTGAATCCTTG_NODE_1_length_248_cov_6.516129	path:map00710	map00710
Carbon fixation in photosynthetic organisms	34	ribulose-bisphosphate carboxylase	ec:4.1.1.39	1	44703_TGCAGGGAAGAGCAAGGGAAGCTGGTGAGATAAACAAGAGCTTGC_NODE_1_length_245_cov_5.416327	path:map00710	map00710
Carbon fixation in photosynthetic organisms	34	phosphoenolpyruvate carboxylase	ec:4.1.1.31	4	31105_TGCAGCAACCATTTATAATACGTTAAACATACTTCTGTGCGTAGA_NODE_1_length_291_cov_7.364261, 18837_TGCAGAAAAGAAAACACCCAACATCTAAGCAACTCTAAAAGGGAA_NODE_1_length_347_cov_6.524496, 16709_TGCAGAGTTCTGGAAACAGGTTCCTCCCACAGAACCTTATCGTGT_NODE_2_length_264_cov_5.984848, 5394_TGCAGCAAAGCGCCCAGCATCTTTACCCGAGTCCGAGTATCCAAC_NODE_1_length_390_cov_6.876923	path:map00710	map00710
Carbon fixation in photosynthetic organisms	34	malate dehydrogenase (NADP+)	ec:1.1.1.82	1	37798_TGCAGTTGATGCAGCCGATGATCTTCCCCATTTTTTAATTAAAAC_NODE_1_length_250_cov_5.808000	path:map00710	map00710
Carbon fixation in photosynthetic organisms	34	fructose-bisphosphatase	ec:3.1.3.11	1	45539_TGCAGTTTACAGCCAAATGAGCACCATGTTCGTCCTCCAAGGAAA_NODE_1_length_286_cov_7.559441	path:map00710	map00710
Carbon fixation in photosynthetic organisms	34	glyceraldehyde-3-phosphate dehydrogenase (NADP+) (phosphorylating)	ec:1.2.1.13	3	43510_TGCAGCTCGTGCACGTCTGAGATCACGGTGGCTGGCGTCAAGCAG_NODE_1_length_245_cov_10.273469, 27074_TGCAGGTGCAGTAACAGGCCCTGTTAAGGTAGAGACTGTTGCCAA_NODE_1_length_229_cov_6.231441, 14682_TGCAGACAATGAGCTAAAGGGTATCCTGTCGGTGTGCGACGAGCC_NODE_1_length_226_cov_11.305309	path:map00710	map00710
Carbon fixation in photosynthetic organisms	34	malate dehydrogenase (oxaloacetate-decarboxylating) (NADP+)	ec:1.1.1.40	2	15419_TGCAGATGGGTTATTCGGTTTCGGTTTTTCGACACCCCTAGTACG_NODE_1_length_355_cov_5.938028, 5088_TGCAGGAACAGGACTAGTTCAACTTTTGAAATATGTTGATTACTT_NODE_1_length_227_cov_6.008811	path:map00710	map00710
Carbon fixation in photosynthetic organisms	34	malate dehydrogenase (decarboxylating)	ec:1.1.1.39	1	31024_TGCAGCTGAATGGTAATTTTCTTAGTTCACCCGTCATGTTCTACA_NODE_1_length_346_cov_6.017341	path:map00710	map00710
Carbon fixation in photosynthetic organisms	34	malate dehydrogenase	ec:1.1.1.37	1	37798_TGCAGTTGATGCAGCCGATGATCTTCCCCATTTTTTAATTAAAAC_NODE_1_length_250_cov_5.808000	path:map00710	map00710
Carbon fixation in photosynthetic organisms	34	fructose-bisphosphate aldolase	ec:4.1.2.13	7	39136_TGCAGGAGATACCGAGTTTGCTAAAGATGCTTCATTTGGATATAA_NODE_1_length_245_cov_7.759184, 33947_TGCAGAATAATCAACAAAACAAACAGTAGGAATAGTTATAAAGAA_NODE_1_length_277_cov_6.090253, 33280_TGCAGCAGTCTTCTGGTAGAGTGTTTCCTCGAAAAGAATGACTCC_NODE_1_length_246_cov_10.922764, 32387_TGCAGCTAAAGAACAACCCATAACAATTGGCAAAATTGATAACCA_NODE_1_length_232_cov_6.056035, 29437_TGCAGTTTGTTGGTGGGCTAGGTCTTCAATGGCAGGCATCTTTTG_NODE_1_len…	path:map00710	map00710
Carbon fixation in photosynthetic organisms	34	triose-phosphate isomerase	ec:5.3.1.1	5	40736_TGCAGTCTCTTAAAAGTCTCTTGTTTCTTATCCTCCACAATATCA_NODE_1_length_215_cov_5.446512, 22230_TGCAGGCATGGACTTAGTACAGCAATTTCCATATATCATCTTTCT_NODE_1_length_309_cov_10.126214, 20383_TGCAGATGACCTGATCATGGATCCTGTATCATCTGAAATGGTTTT_NODE_1_length_335_cov_5.582089, 12472_TGCAGCTCGGCAAAAAGAGATTTCACCAGATCTGCCTGCTGAATC_NODE_1_length_397_cov_5.964736, 7668_TGCAGTCCAGAAAATCTGTATCAGAAACCATGGGTGCCTTGAGTG_NODE_1_leng…	path:map00710	map00710
Carbon fixation in photosynthetic organisms	34	phosphoglycerate kinase	ec:2.7.2.3	3	43579_TGCAGTGGAAAAGAGCTACGAGTTACCAGATGGGCAGGTGATCAC_NODE_1_length_366_cov_8.428962, 8645_TGCAGCGAATTTCTCAAACTCGAACACACCCATAGGTCCATTCCA_NODE_1_length_307_cov_10.195439, 3572_TGCAGAACTAGTCTTGGCCGTTTCTAGCTCCTGTTCAAAGTCAAG_NODE_1_length_364_cov_6.318681	path:map00710	map00710
Carbon fixation in photosynthetic organisms	34	pyruvate kinase	ec:2.7.1.40	4	24706_TGCAGAACCATATGAGCGAGATGTTTGCATATCATGCCACATCAA_NODE_1_length_277_cov_10.523466, 16929_TGCAGAAGACGCCAAGCTCTCAAGTGGGCTCATGGGTACGGGTGC_NODE_1_length_230_cov_5.873913, 15546_TGCAGATAACAGAACAGACGGCTCAGTAAGCAGGGTTCATAGCAC_NODE_1_length_355_cov_7.005634, 7174_TGCAGTGGGTTCCTTTGTAAATAGATCATGTTATCCATCTCCTAT_NODE_1_length_289_cov_5.114187	path:map00710	map00710
Geraniol degradation	1	hydroxymethylglutaryl-CoA lyase	ec:4.1.3.4	1	20759_TGCAGCTACATCAGCTACTGCCTGAAGACCTGAGGAACACTGTCT_NODE_1_length_431_cov_6.009281	path:map00281	map00281
Geraniol degradation	1	acetyl-CoA C-acyltransferase	ec:2.3.1.16	1	20759_TGCAGCTACATCAGCTACTGCCTGAAGACCTGAGGAACACTGTCT_NODE_1_length_431_cov_6.009281	path:map00281	map00281
Valine, leucine and isoleucine degradation	11	3-methyl-2-oxobutanoate dehydrogenase (2-methylpropanoyl-transferring)	ec:1.2.4.4	1	45546_TGCAGCTTGAATCGCTTGCGATAGCTACCAAGAAGTATAATCAGG_NODE_1_length_312_cov_5.759615	path:map00280	map00280
Valine, leucine and isoleucine degradation	11	acyl-CoA dehydrogenase	ec:1.3.99.3	1	36335_TGCAGTACATGCATGCGCCTCGGGCAAGGTTGAGAAGTCGTTAGC_NODE_1_length_295_cov_6.613559	path:map00280	map00280
Valine, leucine and isoleucine degradation	11	aldehyde oxidase	ec:1.2.3.1	1	21918_TGCAGAATAAGGAAGTCCCAGTTAACAGAACCTGCTTGATCTTGC_NODE_1_length_225_cov_5.048889	path:map00280	map00280
Valine, leucine and isoleucine degradation	11	acetyl-CoA C-acetyltransferase	ec:2.3.1.9	1	15586_TGCAGTTGCCACAAGAAAGAATAAGATTTGAAAACAGGAGGATAT_NODE_1_length_266_cov_5.000000	path:map00280	map00280
Valine, leucine and isoleucine degradation	11	dihydrolipoyl dehydrogenase	ec:1.8.1.4	3	19488_TGCAGGTATAACAGCTGTACATTTCCGGCCATCAACCGGTCCATC_NODE_1_length_243_cov_10.123457, 15915_TGCAGCTAATATGTTGAAAAATGGAGATTTCGAAGAAGGTCCATT_NODE_1_length_226_cov_7.469027, 6789_TGCAGAATTTCAAAGTCGGATATGCAACCTCCTATTGATTTTACA_NODE_1_length_361_cov_5.927978	path:map00280	map00280
Valine, leucine and isoleucine degradation	11	hydroxymethylglutaryl-CoA lyase	ec:4.1.3.4	1	20759_TGCAGCTACATCAGCTACTGCCTGAAGACCTGAGGAACACTGTCT_NODE_1_length_431_cov_6.009281	path:map00280	map00280
Valine, leucine and isoleucine degradation	11	acetyl-CoA C-acyltransferase	ec:2.3.1.16	1	20759_TGCAGCTACATCAGCTACTGCCTGAAGACCTGAGGAACACTGTCT_NODE_1_length_431_cov_6.009281	path:map00280	map00280
Valine, leucine and isoleucine degradation	11	methylmalonate-semialdehyde dehydrogenase (acylating)	ec:1.2.1.27	1	26924_TGCAGCCAAACAGGCTTTTCCATCGTGGCGAAATACACCGATTAC_NODE_1_length_306_cov_9.382353	path:map00280	map00280
Valine, leucine and isoleucine degradation	11	aldehyde dehydrogenase (NAD+)	ec:1.2.1.3	1	3898_TGCAGCTTCCAATGCAAGTCTTGGTTTATAGAACTCAATGACTCT_NODE_1_length_378_cov_8.375662	path:map00280	map00280
Valine, leucine and isoleucine degradation	11	hydroxymethylglutaryl-CoA synthase	ec:2.3.3.10	1	142_TGCAGTTCCACCATAGCAAGCATTTGTTGAATCAACACCTTCAAT_NODE_1_length_316_cov_8.664557	path:map00280	map00280
Pantothenate and CoA biosynthesis	4	dihydropyrimidinase	ec:3.5.2.2	1	977_TGCAGGAGGAATTGATCCTCACACACACTTGGCTATGGAGTTCAT_NODE_1_length_315_cov_6.711111	path:map00770	map00770
Pantothenate and CoA biosynthesis	4	acetolactate synthase	ec:2.2.1.6	1	4412_TGCAGAATCGATATCGATATGAACAATTTTAGCTCTGCTAGCAAA_NODE_1_length_306_cov_6.944445	path:map00770	map00770
Pantothenate and CoA biosynthesis	4	phosphopantothenoylcysteine decarboxylase	ec:4.1.1.36	1	35072_TGCAGCTGTTTCTCAGATTGGGCGGATGTAAAAGCCGTTGCAACA_NODE_1_length_366_cov_6.060109	path:map00770	map00770
Pantothenate and CoA biosynthesis	4	ketol-acid reductoisomerase	ec:1.1.1.86	1	38628_TGCAGGCACCGAGATATCGACAGTCGGTCTCAACTCTGCACACAC_NODE_1_length_211_cov_6.635071	path:map00770	map00770
High-mannose type N-glycan biosynthesis	3	mannosyl-oligosaccharide 1,2-alpha-mannosidase	ec:3.2.1.113	3	41196_TGCAGCTACTTTCAGACAAGCAGTGGTCTGAATCAATTTAGATCA_NODE_1_length_333_cov_6.033033, 39743_TGCAGAACAGATGACACATGATTGCATTTTCAAAAAGCGAATGCT_NODE_2_length_262_cov_6.209924, 6182_TGCAGAGTGTTCTTGATGGATATAACGGAACGGTCATGGCATACG_NODE_1_length_246_cov_10.000000	path:map00513	map00513
Zeatin biosynthesis	1	adenylate dimethylallyltransferase	ec:2.5.1.27	1	43013_TGCAGATACGTCAATACCTTCGTTTATATGCTTGCTCTGGTGTTC_NODE_1_length_357_cov_8.145658	path:map00908	map00908
Citrate cycle (TCA cycle)	13	aconitate hydratase	ec:4.2.1.3	2	34144_TGCAGGTGAAATGTGATCTGTTGTGATACTGTCACCAAAGTTCAG_NODE_1_length_241_cov_8.970954, 694_TGCAGGAAGCATCCACAAGGACAGCCCGGCTGCAAAGTTCCTTCT_NODE_1_length_336_cov_6.130952	path:map00020	map00020
Citrate cycle (TCA cycle)	13	pyruvate dehydrogenase (acetyl-transferring)	ec:1.2.4.1	2	45098_TGCAGGACAGATTAATGTACCCATCGTTTTCAGAGGACCAAATGG_NODE_1_length_221_cov_6.945701, 11520_TGCAGGCCAGATTAATGTACCCATCGTTTTCAGAGGACCAAATGG_NODE_1_length_274_cov_5.240876	path:map00020	map00020
Citrate cycle (TCA cycle)	13	succinate dehydrogenase	ec:1.3.99.1	1	30169_TGCAGACTACAGCTTGAATAAATTGTACTTATCAATCACTGTATG_NODE_2_length_315_cov_7.165080	path:map00020	map00020
Citrate cycle (TCA cycle)	13	succinate---CoA ligase (ADP-forming)	ec:6.2.1.5	1	6683_TGCAGCAGCAATCATGGAGGCAATGGACGCTGAACTGGATTTAGT_NODE_1_length_270_cov_6.470370	path:map00020	map00020
Citrate cycle (TCA cycle)	13	dihydrolipoyl dehydrogenase	ec:1.8.1.4	3	19488_TGCAGGTATAACAGCTGTACATTTCCGGCCATCAACCGGTCCATC_NODE_1_length_243_cov_10.123457, 15915_TGCAGCTAATATGTTGAAAAATGGAGATTTCGAAGAAGGTCCATT_NODE_1_length_226_cov_7.469027, 6789_TGCAGAATTTCAAAGTCGGATATGCAACCTCCTATTGATTTTACA_NODE_1_length_361_cov_5.927978	path:map00020	map00020
Citrate cycle (TCA cycle)	13	isocitrate dehydrogenase (NADP+)	ec:1.1.1.42	1	45875_TGCAGGCACCGTTTTTAGAGAACCAATTCTTTGCAAAAACATCCC_NODE_1_length_304_cov_6.907895	path:map00020	map00020
Citrate cycle (TCA cycle)	13	isocitrate dehydrogenase (NAD+)	ec:1.1.1.41	1	3617_TGCAGATGTTCCAATTGAATGGGAAGAACATTTTGTCGGGACAGA_NODE_1_length_317_cov_7.249211	path:map00020	map00020
Citrate cycle (TCA cycle)	13	malate dehydrogenase	ec:1.1.1.37	1	37798_TGCAGTTGATGCAGCCGATGATCTTCCCCATTTTTTAATTAAAAC_NODE_1_length_250_cov_5.808000	path:map00020	map00020
Citrate cycle (TCA cycle)	13	succinate dehydrogenase (ubiquinone)	ec:1.3.5.1	1	30169_TGCAGACTACAGCTTGAATAAATTGTACTTATCAATCACTGTATG_NODE_2_length_315_cov_7.165080	path:map00020	map00020
Citrate cycle (TCA cycle)	13	ATP citrate synthase	ec:2.3.3.8	1	6683_TGCAGCAGCAATCATGGAGGCAATGGACGCTGAACTGGATTTAGT_NODE_1_length_270_cov_6.470370	path:map00020	map00020
Citrate cycle (TCA cycle)	13	citrate (Si)-synthase	ec:2.3.3.1	1	38971_TGCAGGTTTCTGGCTGTCACCTGTGAGTAGTTTCACGAGCACCAT_NODE_1_length_342_cov_5.146199	path:map00020	map00020
Other glycan degradation	11	beta-N-acetylhexosaminidase	ec:3.2.1.52	1	2674_TGCAGCACGAGGCCATATTGTTTGCTGAACATTTGAGGGATCGGC_NODE_1_length_315_cov_5.231746	path:map00511	map00511
Other glycan degradation	11	beta-mannosidase	ec:3.2.1.25	3	38199_TGCAGTTGCGCGTAAAGGCGTACCAATTGGTCCACGGGTAAGCAA_NODE_1_length_387_cov_8.098191, 12902_TGCAGAAAAGGTAAGAAACCCATAACTATTTATGCTATTTGTAAA_NODE_1_length_245_cov_6.714286, 7201_TGCAGAAAAGGTAAGAAACCCATAACTATTTATGCTATTTGTGAA_NODE_1_length_237_cov_5.497890	path:map00511	map00511
Other glycan degradation	11	alpha-mannosidase	ec:3.2.1.24	1	23362_TGCAGCACTGGTTTGGCCATTATTTAATAGCTTGCAGGCGTTCTG_NODE_1_length_290_cov_5.779310	path:map00511	map00511
Other glycan degradation	11	beta-galactosidase	ec:3.2.1.23	6	21817_TGCAGATGTGGGAAGATCTTGTAGTTAAAGCTAAAAATGGGGGAT_NODE_1_length_387_cov_7.416021, 21651_TGCAGATTCATCATTAGTAACAGATTTTTCTATAATCTGCGCAGA_NODE_1_length_202_cov_5.267327, 17284_TGCAGAGAATTGTTTATTCTCTAAGGTGTTATAGCTGCTAGTTTG_NODE_1_length_276_cov_5.079710, 15697_TGCAGTTGGACAGCTGAGATGGCAAAGAACCTTCCAACTCATTGT_NODE_1_length_232_cov_6.732759, 11205_TGCAGAATCAGAATGAGGTTTATATGAATATGGAACCTTATTTGT_NODE_1_leng…	path:map00511	map00511
One carbon pool by folate	9	aminomethyltransferase	ec:2.1.2.10	3	25075_TGCAGGATAGAATGTGCCTTGTCCATCCTTGAGGCCCTTGGTCCA_NODE_1_length_253_cov_5.608696, 7885_TGCAGGATAAAATGTGCCCTGTCCATCCTTGAGTCCCTTGGTCCA_NODE_1_length_338_cov_7.786982, 1145_TGCAGTTTCTCCTGATTTCTCTTATCTGTTCAAGAACACCATGGC_NODE_1_length_329_cov_8.115501	path:map00670	map00670
One carbon pool by folate	9	glycine hydroxymethyltransferase	ec:2.1.2.1	2	21532_TGCAGGAGATCCCTGTTTGTAAGGGTCTTGGTACTATTCAACTGC_NODE_2_length_311_cov_8.524116, 6438_TGCAGCATTCAATCAACCATTTCATAAGAAAAAAAGAAAAAGATC_NODE_1_length_348_cov_6.571839	path:map00670	map00670
One carbon pool by folate	9	dihydrofolate reductase	ec:1.5.1.3	4	23146_TGCAGGACCAGCTTCAGAAACTGCCTAAACCTTTTCCTGTAAGCG_NODE_1_length_384_cov_5.653646, 35924_TGCAGGCTGGTGCTGATTTTCAAGCACGACAGATTCTGGTTGAGG_NODE_1_length_286_cov_5.356643, 18220_TGCAGGTTGGTGCTGATTTTCAAGCACAACAAGTTCAGTTTGAAG_NODE_2_length_228_cov_5.964912, 5358_TGCAGGCTGGTGCTGATTTTCAGGTACAAAGTTTGTGGTCGAGGC_NODE_1_length_213_cov_6.211267	path:map00670	map00670
One carbon pool by folate	9	thymidylate synthase	ec:2.1.1.45	1	23146_TGCAGGACCAGCTTCAGAAACTGCCTAAACCTTTTCCTGTAAGCG_NODE_1_length_384_cov_5.653646	path:map00670	map00670
N-Glycan biosynthesis	7	glycoprotein 3-alpha-L-fucosyltransferase	ec:2.4.1.214	1	25484_TGCAGATTCATTTCAAGGTTTTTGATTATTAACTCTAATATGGGT_NODE_2_length_211_cov_6.563981	path:map00510	map00510
N-Glycan biosynthesis	7	mannosyl-oligosaccharide 1,2-alpha-mannosidase	ec:3.2.1.113	3	41196_TGCAGCTACTTTCAGACAAGCAGTGGTCTGAATCAATTTAGATCA_NODE_1_length_333_cov_6.033033, 39743_TGCAGAACAGATGACACATGATTGCATTTTCAAAAAGCGAATGCT_NODE_2_length_262_cov_6.209924, 6182_TGCAGAGTGTTCTTGATGGATATAACGGAACGGTCATGGCATACG_NODE_1_length_246_cov_10.000000	path:map00510	map00510
N-Glycan biosynthesis	7	dolichyl-diphosphooligosaccharide---protein glycotransferase	ec:2.4.1.119	2	17458_TGCAGGTGTTGCAACAAGAATCAAGCGAACCATCACTCCAGCAAA_NODE_1_length_410_cov_5.260976, 7247_TGCAGGTGTTGCAACAAGAATCAGCCGAACCATCACACCAGCGAA_NODE_1_length_329_cov_5.641337	path:map00510	map00510
N-Glycan biosynthesis	7	alpha-1,3-mannosyl-glycoprotein 2-beta-N-acetylglucosaminyltransferase	ec:2.4.1.101	1	43944_TGCAGACTTCTGGACGAATAAACTGTCGCCCTTCATGATTTTCTT_NODE_1_length_385_cov_7.129870	path:map00510	map00510
Carotenoid biosynthesis	1	(+)-abscisic acid 8'-hydroxylase	ec:1.14.13.93	1	15296_TGCAGTCAGTTTTTGTCTGCTATGTAGTATTACTTGATTGATTCT_NODE_1_length_301_cov_8.853821	path:map00906	map00906
Diterpenoid biosynthesis	7	gibberellin 2beta-dioxygenase	ec:1.14.11.13	2	42686_TGCAGACTGCAAGAGAGAGATAGCTGAGGCCTCACAAAAATGGGG_NODE_2_length_235_cov_7.587234, 9335_TGCAGCCAAGAAATGTGTTCAGTAAGCTGTTAATGGATGAAGAAA_NODE_1_length_206_cov_6.024272	path:map00904	map00904
Diterpenoid biosynthesis	7	ent-kaurene oxidase	ec:1.14.13.78	1	37945_TGCAGCTCTTACACTCTTAACTCTCCTCTGTTTATGCAACGAGTA_NODE_2_length_254_cov_5.657480	path:map00904	map00904
Diterpenoid biosynthesis	7	taxane 13alpha-hydroxylase	ec:1.14.13.77	2	35950_TGCAGGCAACAAGTTCTTGTTCTCAAACGAGTATAAACTCGTAAG_NODE_1_length_394_cov_7.253807, 574_TGCAGCCAACAAGTTCTTTATGTCCAATGAGTTCAAATTGGTGGT_NODE_1_length_359_cov_5.490251	path:map00904	map00904
Diterpenoid biosynthesis	7	ent-kaurene synthase	ec:4.2.3.19	2	11422_TGCAGTCGATAATAACAGATCAAACCCTGATCAACAAGATATTCA_NODE_1_length_281_cov_5.234876, 9763_TGCAGATGGAACATAAATGTGGACGATGATTGTTGTTCAGAGGAA_NODE_1_length_367_cov_5.498638	path:map00904	map00904
Limonene and pinene degradation	1	aldehyde dehydrogenase (NAD+)	ec:1.2.1.3	1	3898_TGCAGCTTCCAATGCAAGTCTTGGTTTATAGAACTCAATGACTCT_NODE_1_length_378_cov_8.375662	path:map00903	map00903
Indole alkaloid biosynthesis	5	deacetoxyvindoline 4-hydroxylase	ec:1.14.11.20	1	25813_TGCAGCTGGTGGGTCTGTTGTTATTCCCGAAATATTTATCCGACC_NODE_1_length_357_cov_5.462185	path:map00901	map00901
Indole alkaloid biosynthesis	5	strictosidine synthase	ec:4.3.3.2	4	39850_TGCAGGAAAAGGGCTAGTTCCCGAGCACCATCCTCACTTCATTGG_NODE_3_length_203_cov_8.088670, 38351_TGCAGGTTACTATGTGACGTTGAACATAGGTTGGGTACATGTGGA_NODE_1_length_327_cov_8.724771, 29093_TGCAGCCGCGGTTCCTTCATCGAGCAATGAAGCATTCGACATGGG_NODE_1_length_427_cov_7.871194, 2467_TGCAGAAGCTATGGCTATGTGCAACAATATTCAAAAGGGTAAGAA_NODE_1_length_316_cov_8.196202	path:map00901	map00901
beta-Alanine metabolism	3	dihydropyrimidinase	ec:3.5.2.2	1	977_TGCAGGAGGAATTGATCCTCACACACACTTGGCTATGGAGTTCAT_NODE_1_length_315_cov_6.711111	path:map00410	map00410
beta-Alanine metabolism	3	acyl-CoA dehydrogenase	ec:1.3.99.3	1	36335_TGCAGTACATGCATGCGCCTCGGGCAAGGTTGAGAAGTCGTTAGC_NODE_1_length_295_cov_6.613559	path:map00410	map00410
beta-Alanine metabolism	3	aldehyde dehydrogenase (NAD+)	ec:1.2.1.3	1	3898_TGCAGCTTCCAATGCAAGTCTTGGTTTATAGAACTCAATGACTCT_NODE_1_length_378_cov_8.375662	path:map00410	map00410
Terpenoid backbone biosynthesis	9	mevalonate kinase	ec:2.7.1.36	1	16392_TGCAGCATTCTGTGTCTCACTCTCTGGCGCCTTGCTTGCTTTATC_NODE_1_length_278_cov_7.021583	path:map00900	map00900
Terpenoid backbone biosynthesis	9	dimethylallyltranstransferase	ec:2.5.1.1	1	22382_TGCAGCAAAAGCCATAGTTCTGTAAAAGGAAAAAGAAACAATCTA_NODE_1_length_431_cov_6.016241	path:map00900	map00900
Terpenoid backbone biosynthesis	9	isopentenyl-diphosphate Delta-isomerase	ec:5.3.3.2	1	41726_TGCAGGTTACATCTTCACCGCATTAATGGGTGCACAAAATCAGAT_NODE_1_length_361_cov_5.252078	path:map00900	map00900
Terpenoid backbone biosynthesis	9	acetyl-CoA C-acetyltransferase	ec:2.3.1.9	1	15586_TGCAGTTGCCACAAGAAAGAATAAGATTTGAAAACAGGAGGATAT_NODE_1_length_266_cov_5.000000	path:map00900	map00900
Terpenoid backbone biosynthesis	9	1-deoxy-D-xylulose-5-phosphate synthase	ec:2.2.1.7	2	43348_TGCAGGTTTAGCAACTGAAGGCCTGAAACCATTTTGTGCTATTTA_NODE_1_length_410_cov_6.131707, 29131_TGCAGCAGATCAAAATGAAAATTTCCATCATACTTACTCAAGATG_NODE_1_length_331_cov_6.694864	path:map00900	map00900
Terpenoid backbone biosynthesis	9	hydroxymethylglutaryl-CoA reductase	ec:1.1.1.88	1	775_TGCAGCTCTTTTCGCGGTGGCAAACCTCACCACCGGAGCTCTAGT_NODE_1_length_256_cov_7.984375	path:map00900	map00900
Terpenoid backbone biosynthesis	9	hydroxymethylglutaryl-CoA reductase (NADPH)	ec:1.1.1.34	1	775_TGCAGCTCTTTTCGCGGTGGCAAACCTCACCACCGGAGCTCTAGT_NODE_1_length_256_cov_7.984375	path:map00900	map00900
Terpenoid backbone biosynthesis	9	4-(cytidine 5'-diphospho)-2-C-methyl-D-erythritol kinase	ec:2.7.1.148	1	31333_TGCAGCAACTATGCGTTGTTTTAGTCTTTTCAGAGATGGAAGGAC_NODE_1_length_381_cov_6.847769	path:map00900	map00900
Terpenoid backbone biosynthesis	9	hydroxymethylglutaryl-CoA synthase	ec:2.3.3.10	1	142_TGCAGTTCCACCATAGCAAGCATTTGTTGAATCAACACCTTCAAT_NODE_1_length_316_cov_8.664557	path:map00900	map00900
D-Glutamine and D-glutamate metabolism	1	glutamate dehydrogenase [NAD(P)+]	ec:1.4.1.3	1	8931_TGCAGGTTCAATGGTATTATTGAAATCAAAAGCCAAGTACAATGG_NODE_1_length_391_cov_5.690537	path:map00471	map00471
Penicillin and cephalosporin biosynthesis	14	isopenicillin-N synthase	ec:1.21.3.1	14	43530_TGCAGCACATCTGAAACCATTTGTAGGGAAACAAATAGCAAATAC_NODE_1_length_400_cov_6.920000, 41171_TGCAGATGGACTTTTCCTTTCTGGGTTTGCAGTCTCTATCGACGA_NODE_1_length_271_cov_6.335793, 40555_TGCAGCATCTTTCGGTCCACGCCTTCCCTTGCAACACAATAGGTC_NODE_1_length_264_cov_8.920455, 40045_TGCAGGTTAAGCTAAATGGAGTTGCAACCATCATTGGAAAGATAG_NODE_1_length_413_cov_8.428572, 33672_TGCAGCATTTTCTTGTCGGCATCATTCTTCGCCACACAGTAAGTT_NODE_1_leng…	path:map00311	map00311
Lysine degradation	14	acetyl-CoA C-acetyltransferase	ec:2.3.1.9	1	15586_TGCAGTTGCCACAAGAAAGAATAAGATTTGAAAACAGGAGGATAT_NODE_1_length_266_cov_5.000000	path:map00310	map00310
Lysine degradation	14	saccharopine dehydrogenase (NADP+, L-lysine-forming)	ec:1.5.1.8	1	6144_TGCAGCAAACACCAACCATTATTTTGTAAAATGACTAACGCTGTC_NODE_1_length_333_cov_7.588589	path:map00310	map00310
Lysine degradation	14	histone-lysine N-methyltransferase	ec:2.1.1.43	11	45599_TGCAGCTAGGAGGGCATAAACAAGAAGAACCGCACTCGTGAACCA_NODE_1_length_362_cov_6.875690, 44265_TGCAGCCACAGGATCGACCGGCTTTCCGGTTTCACAAGGTGGTGC_NODE_1_length_268_cov_6.037313, 37870_TGCAGATCCTACGAGGCTCCCTCCTATTAAACCATCCGCTAAACC_NODE_1_length_321_cov_5.137072, 37519_TGCAGCGAAAAGCATTATATGCGGCATTCTTTTGTCCTCCTGGTC_NODE_1_length_259_cov_6.722008, 31327_TGCAGTCGTGTTAAGCTTATCCTTGGTTGCAATGTTATCCTTGAG_NODE_1_leng…	path:map00310	map00310
Lysine degradation	14	aldehyde dehydrogenase (NAD+)	ec:1.2.1.3	1	3898_TGCAGCTTCCAATGCAAGTCTTGGTTTATAGAACTCAATGACTCT_NODE_1_length_378_cov_8.375662	path:map00310	map00310
Tropane, piperidine and pyridine alkaloid biosynthesis	50	aspartate transaminase	ec:2.6.1.1	1	5163_TGCAGAATACAGAGAGAGAGAGAGCGACAGCATCGTGAATCCTTG_NODE_1_length_248_cov_6.516129	path:map00960	map00960
Tropane, piperidine and pyridine alkaloid biosynthesis	50	carboxylesterase	ec:3.1.1.1	49	45526_TGCAGAGGTTTAAATTCTAAAATTCAGGAGCATGATCTTCTAAAT_NODE_1_length_282_cov_6.496454, 44118_TGCAGTGTTGGTGTCTAAACTTCAAAGGCCGTGTTACAGTGGCAT_NODE_1_length_358_cov_9.351955, 43519_TGCAGTTGTCGATAACGTAGATATTTATGCTGCAAATGCTTTTGT_NODE_1_length_339_cov_5.876106, 42831_TGCAGTCTATAAGATTGTAGAAATTCAGGTACGAAACATGTTCTA_NODE_1_length_313_cov_6.293930, 41983_TGCAGATTGTAATGCATACATAATGGTTAAGGTTCCAAAAGAAAA_NODE_1_leng…	path:map00960	map00960
Porphyrin and chlorophyll metabolism	16	beta-glucuronidase	ec:3.2.1.31	2	18770_TGCAGGTAACGAGTTAAGTGGCAAGGGGGTTGGTGCAATGGTGGA_NODE_1_length_349_cov_8.272206, 15923_TGCAGCGATCAATGTCGCAATGAGAAATACGAAGGTGTATACTGC_NODE_1_length_359_cov_6.206128	path:map00860	map00860
Porphyrin and chlorophyll metabolism	16	magnesium chelatase	ec:6.6.1.1	5	44265_TGCAGCCACAGGATCGACCGGCTTTCCGGTTTCACAAGGTGGTGC_NODE_1_length_268_cov_6.037313, 35852_TGCAGTTTTGGCTTGGTGGGTCTCCTGACAATTTGGTCAATTTTG_NODE_1_length_290_cov_6.420690, 32790_TGCAGAAGTTCTTTTGCCCCCTTCTAGATCGATTTCTATGGCTAG_NODE_1_length_377_cov_6.870027, 10868_TGCAGCAACTTCCTGAACGAGTTGGGGTTTGTGTTCATCAGCCTG_NODE_1_length_200_cov_8.120000, 6010_TGCAGCTTTCACTTTCAAAGCCAATTCTTCCACAAAAATCAAAGA_NODE_1_lengt…	path:map00860	map00860
Porphyrin and chlorophyll metabolism	16	phytochromobilin:ferredoxin oxidoreductase	ec:1.3.7.4	1	24990_TGCAGCATCTTACTTAGAATTTACAACCTTGGTTTCTCATATTAT_NODE_1_length_349_cov_6.246418	path:map00860	map00860
Porphyrin and chlorophyll metabolism	16	protoporphyrinogen oxidase	ec:1.3.3.4	1	21051_TGCAGTGACTACGTTGGGAAGAGGTGGTAGTGATTTGACTGCCAC_NODE_1_length_286_cov_7.538462	path:map00860	map00860
Porphyrin and chlorophyll metabolism	16	glutamyl-tRNA reductase	ec:1.2.1.70	1	39677_TGCAGATTGAGAGAAACGATCTAATCAATTCATATTCCAATCTAC_NODE_1_length_293_cov_5.576792	path:map00860	map00860
Porphyrin and chlorophyll metabolism	16	glucuronosyltransferase	ec:2.4.1.17	1	17212_TGCAGTTGAGCTAATCTCATCGGAACTTCCTTTCTGGTACAGGAA_NODE_1_length_370_cov_7.324324	path:map00860	map00860
Porphyrin and chlorophyll metabolism	16	sirohydrochlorin ferrochelatase	ec:4.99.1.4	1	43384_TGCAGCTACAAGCATCATCTCTTCATTCCATAACGCGTTTCCGCT_NODE_1_length_329_cov_5.854104	path:map00860	map00860
Porphyrin and chlorophyll metabolism	16	ferrochelatase	ec:4.99.1.1	1	7873_TGCAGTGTATGCTTTCAGAGAGGTCTTCGAGTTCCTGATCGCAAC_NODE_1_length_282_cov_9.432624	path:map00860	map00860
Porphyrin and chlorophyll metabolism	16	chlorophyllide-a oxygenase	ec:1.13.12.14	3	36507_TGCAGACGGCAGAGACGTGGATGCCGTAGATAACGACGGCCGAAC_NODE_1_length_300_cov_5.010000, 28828_TGCAGATCGATAGTTTGTCTTTCGGGGTTTCGGGAAATCTCTCCG_NODE_1_length_291_cov_7.082474, 41450_TGCAGCCTACCCCATTGATCAATCCTTCCTTCAGAAAGTGGAGCC_NODE_1_length_298_cov_10.191276	path:map00860	map00860
Glycosphingolipid biosynthesis - ganglio series	7	beta-N-acetylhexosaminidase	ec:3.2.1.52	1	2674_TGCAGCACGAGGCCATATTGTTTGCTGAACATTTGAGGGATCGGC_NODE_1_length_315_cov_5.231746	path:map00604	map00604
Glycosphingolipid biosynthesis - ganglio series	7	beta-galactosidase	ec:3.2.1.23	6	21817_TGCAGATGTGGGAAGATCTTGTAGTTAAAGCTAAAAATGGGGGAT_NODE_1_length_387_cov_7.416021, 21651_TGCAGATTCATCATTAGTAACAGATTTTTCTATAATCTGCGCAGA_NODE_1_length_202_cov_5.267327, 17284_TGCAGAGAATTGTTTATTCTCTAAGGTGTTATAGCTGCTAGTTTG_NODE_1_length_276_cov_5.079710, 15697_TGCAGTTGGACAGCTGAGATGGCAAAGAACCTTCCAACTCATTGT_NODE_1_length_232_cov_6.732759, 11205_TGCAGAATCAGAATGAGGTTTATATGAATATGGAACCTTATTTGT_NODE_1_leng…	path:map00604	map00604
Glycosphingolipid biosynthesis - globo series	1	beta-N-acetylhexosaminidase	ec:3.2.1.52	1	2674_TGCAGCACGAGGCCATATTGTTTGCTGAACATTTGAGGGATCGGC_NODE_1_length_315_cov_5.231746	path:map00603	map00603
Cysteine and methionine metabolism	17	homoserine dehydrogenase	ec:1.1.1.3	1	45153_TGCAGAGGATGCTGGAGAAGTGAGTAGCTTTTACTTGTGTTATTA_NODE_1_length_273_cov_7.340659	path:map00270	map00270
Cysteine and methionine metabolism	17	1-aminocyclopropane-1-carboxylate synthase	ec:4.4.1.14	3	33010_TGCAGCCACCAAAATGTCGAGTTTTGGGCTCATTTCATCTCAAAC_NODE_1_length_283_cov_7.833922, 27040_TGCAGTAGATGCTGAAGCTAATCTTCTCAAGTCTTTTAGACTTAG_NODE_1_length_372_cov_5.838710, 26385_TGCAGTTTTCCATAGCAGATTTTGAAGGTTTATACAACTCAAATA_NODE_1_length_268_cov_8.787313	path:map00270	map00270
Cysteine and methionine metabolism	17	cystathionine gamma-synthase	ec:2.5.1.48	2	42259_TGCAGCCGAAACCATGGAGAATGTTGCAATGAAGAGGCCGACACC_NODE_1_length_366_cov_6.953552, 10457_TGCAGTCGGTCTAATCGAATTCTTCTATAAACAATCATTGGAAGG_NODE_1_length_342_cov_9.122807	path:map00270	map00270
Cysteine and methionine metabolism	17	cysteine synthase	ec:2.5.1.47	1	18300_TGCAGCTCCGACCACCGCGAGATGGCGCCATCGCCAAAGCCAATT_NODE_1_length_247_cov_6.825911	path:map00270	map00270
Cysteine and methionine metabolism	17	aspartate transaminase	ec:2.6.1.1	1	5163_TGCAGAATACAGAGAGAGAGAGAGCGACAGCATCGTGAATCCTTG_NODE_1_length_248_cov_6.516129	path:map00270	map00270
Cysteine and methionine metabolism	17	methionine adenosyltransferase	ec:2.5.1.6	1	8381_TGCAGTCACAATCTCTGTTGAGTAGTTAGAATCTCATTCATAAAC_NODE_1_length_325_cov_6.264616	path:map00270	map00270
Cysteine and methionine metabolism	17	adenosylmethionine decarboxylase	ec:4.1.1.50	1	7867_TGCAGAGCTTGACTCAGACTTGAAAAATACCGATGCCTTCTTCTT_NODE_1_length_330_cov_8.275758	path:map00270	map00270
Cysteine and methionine metabolism	17	aspartate-semialdehyde dehydrogenase	ec:1.2.1.11	1	45637_TGCAGTTCAAGCTCTTCCATGGCCGCAGCACCAGCCCCACTAGCT_NODE_1_length_202_cov_8.301980	path:map00270	map00270
Cysteine and methionine metabolism	17	DNA (cytosine-5-)-methyltransferase	ec:2.1.1.37	3	27795_TGCAGACATAGTTTCCAACTTCTTTAACTTACTTTTCATTATCCA_NODE_1_length_211_cov_8.180095, 20765_TGCAGCCATAATCCCCAGTCTTGATTGGTAATTCATATGAACCAA_NODE_1_length_338_cov_7.284024, 10000_TGCAGAAGCCCCATTTCCAACAGAAGGGAGATCACCAATTGTGTC_NODE_1_length_264_cov_5.901515	path:map00270	map00270
Cysteine and methionine metabolism	17	cystathionine beta-lyase	ec:4.4.1.8	1	10536_TGCAGGAGTTAAGTGACTAAATGGGGGTATTTTGGCTGGAAATGG_NODE_1_length_326_cov_5.613497	path:map00270	map00270
Cysteine and methionine metabolism	17	aspartate kinase	ec:2.7.2.4	4	45637_TGCAGTTCAAGCTCTTCCATGGCCGCAGCACCAGCCCCACTAGCT_NODE_1_length_202_cov_8.301980, 45153_TGCAGAGGATGCTGGAGAAGTGAGTAGCTTTTACTTGTGTTATTA_NODE_1_length_273_cov_7.340659, 21051_TGCAGTGACTACGTTGGGAAGAGGTGGTAGTGATTTGACTGCCAC_NODE_1_length_286_cov_7.538462, 14437_TGCAGAAGTTCTCCAACCCTACAATTTATATATGGATTTAAATTA_NODE_1_length_260_cov_8.230769	path:map00270	map00270
Nicotinate and nicotinamide metabolism	4	5'-nucleotidase	ec:3.1.3.5	1	4963_TGCAGTTTAGATTTAATTGCTTCCACTTTTTTATTTTCCCATTCA_NODE_1_length_354_cov_5.853107	path:map00760	map00760
Nicotinate and nicotinamide metabolism	4	aldehyde oxidase	ec:1.2.3.1	1	21918_TGCAGAATAAGGAAGTCCCAGTTAACAGAACCTGCTTGATCTTGC_NODE_1_length_225_cov_5.048889	path:map00760	map00760
Nicotinate and nicotinamide metabolism	4	nicotinate phosphoribosyltransferase	ec:2.4.2.11	1	11895_TGCAGGTACAAAGCGAAGGGCATTAGATTAGACTCTGGTGACCTT_NODE_1_length_399_cov_5.526316	path:map00760	map00760
Nicotinate and nicotinamide metabolism	4	nicotinamidase	ec:3.5.1.19	1	19366_TGCAGCTGCTGCTGGGAAATCGAAGGTGGCACAGCCATGGGAATA_NODE_1_length_305_cov_9.118032	path:map00760	map00760
Sphingolipid metabolism	14	phosphatidate phosphatase	ec:3.1.3.4	2	42243_TGCAGATAGCAAAATGTGGCAACAGTGAGACCTGGAGAATAACAA_NODE_1_length_290_cov_5.337931, 29938_TGCAGGGGAAACAAGACCCCCGGCTAGTGAGAAGTGTGTGAAACA_NODE_1_length_294_cov_5.010204	path:map00600	map00600
Sphingolipid metabolism	14	beta-galactosidase	ec:3.2.1.23	6	21817_TGCAGATGTGGGAAGATCTTGTAGTTAAAGCTAAAAATGGGGGAT_NODE_1_length_387_cov_7.416021, 21651_TGCAGATTCATCATTAGTAACAGATTTTTCTATAATCTGCGCAGA_NODE_1_length_202_cov_5.267327, 17284_TGCAGAGAATTGTTTATTCTCTAAGGTGTTATAGCTGCTAGTTTG_NODE_1_length_276_cov_5.079710, 15697_TGCAGTTGGACAGCTGAGATGGCAAAGAACCTTCCAACTCATTGT_NODE_1_length_232_cov_6.732759, 11205_TGCAGAATCAGAATGAGGTTTATATGAATATGGAACCTTATTTGT_NODE_1_leng…	path:map00600	map00600
Sphingolipid metabolism	14	ceramide glucosyltransferase	ec:2.4.1.80	1	38844_TGCAGGGATGTGTAATATGCTTACTTCTGGCTGCTGGATGGGCCG_NODE_1_length_222_cov_7.644144	path:map00600	map00600
Sphingolipid metabolism	14	serine C-palmitoyltransferase	ec:2.3.1.50	3	39499_TGCAGCTCGGAACTCCCGGTCATTTGGGAAACCTGGAAGAAGGAA_NODE_1_length_297_cov_5.067340, 2681_TGCAGCACGTATGCACCAAATCAGACTGCAAATAACTATAGAAGA_NODE_1_length_239_cov_5.171548, 11311_TGCAGGACCACATACAACAATTAATGGCATAGACGTGGTGAATTT_NODE_1_length_387_cov_5.266150	path:map00600	map00600
Sphingolipid metabolism	14	ceramidase	ec:3.5.1.23	2	33918_TGCAGTATGTGTTGTACTCTGTGACGTCACTTGGATTCGTTCCTC_NODE_1_length_335_cov_8.710447, 10818_TGCAGGCTCTTTTAACATTACTAGACTGCTTTCAATAACCATATC_NODE_1_length_301_cov_5.328904	path:map00600	map00600
Biosynthesis of secondary metabolites	277	mevalonate kinase	ec:2.7.1.36	1	16392_TGCAGCATTCTGTGTCTCACTCTCTGGCGCCTTGCTTGCTTTATC_NODE_1_length_278_cov_7.021583	path:map01110	map01110
Biosynthesis of secondary metabolites	277	mannose-1-phosphate guanylyltransferase (GDP)	ec:2.7.7.22	1	43569_TGCAGCCCTTTGATGAGAACAAGTTCAACTTTACCAAAGTTGGAC_NODE_1_length_278_cov_5.287770	path:map01110	map01110
Biosynthesis of secondary metabolites	277	5'-nucleotidase	ec:3.1.3.5	1	4963_TGCAGTTTAGATTTAATTGCTTCCACTTTTTTATTTTCCCATTCA_NODE_1_length_354_cov_5.853107	path:map01110	map01110
Biosynthesis of secondary metabolites	277	homoserine dehydrogenase	ec:1.1.1.3	1	45153_TGCAGAGGATGCTGGAGAAGTGAGTAGCTTTTACTTGTGTTATTA_NODE_1_length_273_cov_7.340659	path:map01110	map01110
Biosynthesis of secondary metabolites	277	alcohol dehydrogenase	ec:1.1.1.1	1	33965_TGCAGAATAAACATAGAACCTCATGAGATACATACGAAAGAACGG_NODE_1_length_268_cov_9.436567	path:map01110	map01110
Biosynthesis of secondary metabolites	277	dTDP-4-dehydrorhamnose reductase	ec:1.1.1.133	4	38805_TGCAGGCCATGATAGTGAGACATGGGGTGTTGCCGCGGCTGAAGA_NODE_1_length_309_cov_8.530745, 27640_TGCAGAAATCATCAGAAAAATGCAATAAAAATGAAATCTTGGAAT_NODE_1_length_227_cov_6.154185, 14624_TGCAGCTTCCCGTTTGTGCCAAGACCTTGTGGAATGCTTCCGGTG_NODE_1_length_242_cov_10.958677, 8450_TGCAGCAGCTATCGAAAATAGATTTCAGCCGCAACAGTTTATCCG_NODE_1_length_358_cov_8.318436	path:map01110	map01110
Biosynthesis of secondary metabolites	277	aconitate hydratase	ec:4.2.1.3	2	34144_TGCAGGTGAAATGTGATCTGTTGTGATACTGTCACCAAAGTTCAG_NODE_1_length_241_cov_8.970954, 694_TGCAGGAAGCATCCACAAGGACAGCCCGGCTGCAAAGTTCCTTCT_NODE_1_length_336_cov_6.130952	path:map01110	map01110
Biosynthesis of secondary metabolites	277	flavanone 3-dioxygenase	ec:1.14.11.9	1	39419_TGCAGCTTCGTTCCATAACCTTCAAGAGCTTCATTGCTTGCAGGT_NODE_1_length_245_cov_7.934694	path:map01110	map01110
Biosynthesis of secondary metabolites	277	6-phosphofructokinase	ec:2.7.1.11	1	32950_TGCAGATGAAATTGCAAAACTTTTCCCGTCCCTGTTTGGACAACC_NODE_1_length_389_cov_7.056555	path:map01110	map01110
Biosynthesis of secondary metabolites	277	serine---glyoxylate transaminase	ec:2.6.1.45	1	23702_TGCAGTACCAAAAAGTCAACACCAAGAAAACAGAAAAGAATGGTC_NODE_2_length_233_cov_6.330472	path:map01110	map01110
Biosynthesis of secondary metabolites	277	pyruvate decarboxylase	ec:4.1.1.1	4	43621_TGCAGCAATGCAATAACCCAAACCAACTCCCATTGTTCCCCATGT_NODE_1_length_383_cov_7.736292, 39850_TGCAGGAAAAGGGCTAGTTCCCGAGCACCATCCTCACTTCATTGG_NODE_3_length_203_cov_8.088670, 7548_TGCAGTGTCCTTCGAGAGCATTTTCTGTATGTGTTGAAACAGAAT_NODE_1_length_262_cov_5.591603, 4412_TGCAGAATCGATATCGATATGAACAATTTTAGCTCTGCTAGCAAA_NODE_1_length_306_cov_6.944445	path:map01110	map01110
Biosynthesis of secondary metabolites	277	beta-glucosidase	ec:3.2.1.21	1	27818_TGCAGCCGATCCAAGGACTGAAATCTCTTACGTGGAGGATCCCGA_NODE_1_length_306_cov_10.294118	path:map01110	map01110
Biosynthesis of secondary metabolites	277	catechol oxidase	ec:1.10.3.1	1	875_TGCAGAATAGAAGTTACCCATGTTCTCACCATTAGGTTGGGTGCT_NODE_1_length_281_cov_6.416370	path:map01110	map01110
Biosynthesis of secondary metabolites	277	3-methyl-2-oxobutanoate dehydrogenase (2-methylpropanoyl-transferring)	ec:1.2.4.4	1	45546_TGCAGCTTGAATCGCTTGCGATAGCTACCAAGAAGTATAATCAGG_NODE_1_length_312_cov_5.759615	path:map01110	map01110
Biosynthesis of secondary metabolites	277	pyruvate dehydrogenase (acetyl-transferring)	ec:1.2.4.1	2	45098_TGCAGGACAGATTAATGTACCCATCGTTTTCAGAGGACCAAATGG_NODE_1_length_221_cov_6.945701, 11520_TGCAGGCCAGATTAATGTACCCATCGTTTTCAGAGGACCAAATGG_NODE_1_length_274_cov_5.240876	path:map01110	map01110
Biosynthesis of secondary metabolites	277	hexokinase	ec:2.7.1.1	1	1986_TGCAGTGGTGATTGGAACTGGTACCAATGCCTGCTATTTGGAGCG_NODE_1_length_371_cov_8.716981	path:map01110	map01110
Biosynthesis of secondary metabolites	277	cycloartenol synthase	ec:5.4.99.8	1	38520_TGCAGTTGAGAAAGGCCAAGCACCTTTTGAAATATGACGATACCA_NODE_1_length_245_cov_9.048980	path:map01110	map01110
Biosynthesis of secondary metabolites	277	acyl-CoA dehydrogenase	ec:1.3.99.3	1	36335_TGCAGTACATGCATGCGCCTCGGGCAAGGTTGAGAAGTCGTTAGC_NODE_1_length_295_cov_6.613559	path:map01110	map01110
Biosynthesis of secondary metabolites	277	succinate dehydrogenase	ec:1.3.99.1	1	30169_TGCAGACTACAGCTTGAATAAATTGTACTTATCAATCACTGTATG_NODE_2_length_315_cov_7.165080	path:map01110	map01110
Biosynthesis of secondary metabolites	277	lathosterol oxidase	ec:1.14.21.6	1	3069_TGCAGGCAGTGCCTCATGTGATCGCTCTTTTCCTAGTGCCCACAC_NODE_1_length_322_cov_8.944099	path:map01110	map01110
Biosynthesis of secondary metabolites	277	ornithine aminotransferase	ec:2.6.1.13	1	36698_TGCAGTTAATCAGGTGAAGTGCATGCATTATTTTTACATAATACC_NODE_1_length_384_cov_6.703125	path:map01110	map01110
Biosynthesis of secondary metabolites	277	acetylornithine transaminase	ec:2.6.1.11	2	8646_TGCAGTTTTCGTGGAACCGATTCAGGGGGAAGGTGGAATCTACAG_NODE_1_length_387_cov_5.457365, 971_TGCAGCGATTTTGCCGCTAGATATTAGTTCTTGAGCAGCATCGAT_NODE_1_length_318_cov_8.377358	path:map01110	map01110
Biosynthesis of secondary metabolites	277	1-aminocyclopropane-1-carboxylate synthase	ec:4.4.1.14	3	33010_TGCAGCCACCAAAATGTCGAGTTTTGGGCTCATTTCATCTCAAAC_NODE_1_length_283_cov_7.833922, 27040_TGCAGTAGATGCTGAAGCTAATCTTCTCAAGTCTTTTAGACTTAG_NODE_1_length_372_cov_5.838710, 26385_TGCAGTTTTCCATAGCAGATTTTGAAGGTTTATACAACTCAAATA_NODE_1_length_268_cov_8.787313	path:map01110	map01110
Biosynthesis of secondary metabolites	277	asparaginase	ec:3.5.1.1	3	43530_TGCAGCACATCTGAAACCATTTGTAGGGAAACAAATAGCAAATAC_NODE_1_length_400_cov_6.920000, 27173_TGCAGATCGTATCTCCAATGGGAAGATTTCACTAGGAATTAGCCA_NODE_1_length_273_cov_5.091575, 22246_TGCAGCAAGAACACCACCATCAGCAAGCTTATTTGGGCCAAATCC_NODE_1_length_317_cov_9.230284	path:map01110	map01110
Biosynthesis of secondary metabolites	277	cystathionine gamma-synthase	ec:2.5.1.48	2	42259_TGCAGCCGAAACCATGGAGAATGTTGCAATGAAGAGGCCGACACC_NODE_1_length_366_cov_6.953552, 10457_TGCAGTCGGTCTAATCGAATTCTTCTATAAACAATCATTGGAAGG_NODE_1_length_342_cov_9.122807	path:map01110	map01110
Biosynthesis of secondary metabolites	277	4-coumarate---CoA ligase	ec:6.2.1.12	10	40558_TGCAGAAACTCCTCTATGCTTCTGGTGCTCAATGGAGCAGCTCCA_NODE_1_length_224_cov_8.852678, 37356_TGCAGCGTCTAATATTTCAGAATGCGAAAGCATAAGTGCTTCGAG_NODE_1_length_218_cov_5.311927, 26746_TGCAGTCATCCCGTAAGCCAAAAAGACGGTCTTCTTTTCGGTATT_NODE_1_length_279_cov_6.100358, 21845_TGCAGCGTCTAATATTTCAGAATGCGAAAGCAGAAGTGCTTCGAG_NODE_1_length_273_cov_5.457875, 18508_TGCAGTATCCGACTGAGTTGATTGGGTTTCCGGCAACTCCATCGG_NODE_1_leng…	path:map01110	map01110
Biosynthesis of secondary metabolites	277	magnesium chelatase	ec:6.6.1.1	5	44265_TGCAGCCACAGGATCGACCGGCTTTCCGGTTTCACAAGGTGGTGC_NODE_1_length_268_cov_6.037313, 35852_TGCAGTTTTGGCTTGGTGGGTCTCCTGACAATTTGGTCAATTTTG_NODE_1_length_290_cov_6.420690, 32790_TGCAGAAGTTCTTTTGCCCCCTTCTAGATCGATTTCTATGGCTAG_NODE_1_length_377_cov_6.870027, 10868_TGCAGCAACTTCCTGAACGAGTTGGGGTTTGTGTTCATCAGCCTG_NODE_1_length_200_cov_8.120000, 6010_TGCAGCTTTCACTTTCAAAGCCAATTCTTCCACAAAAATCAAAGA_NODE_1_lengt…	path:map01110	map01110
Biosynthesis of secondary metabolites	277	aspartate transaminase	ec:2.6.1.1	1	5163_TGCAGAATACAGAGAGAGAGAGAGCGACAGCATCGTGAATCCTTG_NODE_1_length_248_cov_6.516129	path:map01110	map01110
Biosynthesis of secondary metabolites	277	squalene monooxygenase	ec:1.14.99.7	3	33661_TGCAGCCGGCCCATTCCACCATACTCCCTTCGTCCCAAATAAATG_NODE_1_length_337_cov_5.175074, 33642_TGCAGGTTGATGTTCCCTCCTGCTTTGTGGGTCTGGTTTTGGAGA_NODE_1_length_383_cov_9.078329, 19794_TGCAGTCCACCTCTTTGTGTATACTGATATTTTTTTTTGTTGAAT_NODE_1_length_232_cov_5.176724	path:map01110	map01110
Biosynthesis of secondary metabolites	277	methionine adenosyltransferase	ec:2.5.1.6	1	8381_TGCAGTCACAATCTCTGTTGAGTAGTTAGAATCTCATTCATAAAC_NODE_1_length_325_cov_6.264616	path:map01110	map01110
Biosynthesis of secondary metabolites	277	dimethylallyltranstransferase	ec:2.5.1.1	1	22382_TGCAGCAAAAGCCATAGTTCTGTAAAAGGAAAAAGAAACAATCTA_NODE_1_length_431_cov_6.016241	path:map01110	map01110
Biosynthesis of secondary metabolites	277	isopentenyl-diphosphate Delta-isomerase	ec:5.3.3.2	1	41726_TGCAGGTTACATCTTCACCGCATTAATGGGTGCACAAAATCAGAT_NODE_1_length_361_cov_5.252078	path:map01110	map01110
Biosynthesis of secondary metabolites	277	glycine hydroxymethyltransferase	ec:2.1.2.1	2	21532_TGCAGGAGATCCCTGTTTGTAAGGGTCTTGGTACTATTCAACTGC_NODE_2_length_311_cov_8.524116, 6438_TGCAGCATTCAATCAACCATTTCATAAGAAAAAAAGAAAAAGATC_NODE_1_length_348_cov_6.571839	path:map01110	map01110
Biosynthesis of secondary metabolites	277	protoporphyrinogen oxidase	ec:1.3.3.4	1	21051_TGCAGTGACTACGTTGGGAAGAGGTGGTAGTGATTTGACTGCCAC_NODE_1_length_286_cov_7.538462	path:map01110	map01110
Biosynthesis of secondary metabolites	277	acetyl-CoA carboxylase	ec:6.4.1.2	1	20579_TGCAGGTAGATTAATTTCCGCTATCCACTCTGTGACAGGATGCTC_NODE_1_length_369_cov_5.682927	path:map01110	map01110
Biosynthesis of secondary metabolites	277	dTDP-glucose 4,6-dehydratase	ec:4.2.1.46	1	9957_TGCAGAGAAACGCGCAGAGAAAAGCGGGAGAGAGAGAGATGGCAT_NODE_1_length_320_cov_8.600000	path:map01110	map01110
Biosynthesis of secondary metabolites	277	flavonol synthase	ec:1.14.11.23	2	39419_TGCAGCTTCGTTCCATAACCTTCAAGAGCTTCATTGCTTGCAGGT_NODE_1_length_245_cov_7.934694, 25813_TGCAGCTGGTGGGTCTGTTGTTATTCCCGAAATATTTATCCGACC_NODE_1_length_357_cov_5.462185	path:map01110	map01110
Biosynthesis of secondary metabolites	277	nucleoside-diphosphate kinase	ec:2.7.4.6	3	24494_TGCAGTGACCATTGCACTGGTGAACCTTGCAGTGACCATTGCACC_NODE_1_length_434_cov_7.225806, 19549_TGCAGGTCTTTTGCAATTCTTTCTCCTGTTTACCAAACTCATCGG_NODE_1_length_393_cov_5.440204, 5562_TGCAGAAAGCTAATGCTGTTGCTGATTGGCGTGCTCTTATCGGAC_NODE_1_length_214_cov_9.093458	path:map01110	map01110
Biosynthesis of secondary metabolites	277	3-isopropylmalate dehydratase	ec:4.2.1.33	1	8294_TGCAGCAACGGCCGATTCTTCTTCATCGGCTTCCAGCACCTCATT_NODE_1_length_298_cov_5.640940	path:map01110	map01110
Biosynthesis of secondary metabolites	277	adenylate kinase	ec:2.7.4.3	2	45098_TGCAGGACAGATTAATGTACCCATCGTTTTCAGAGGACCAAATGG_NODE_1_length_221_cov_6.945701, 11520_TGCAGGCCAGATTAATGTACCCATCGTTTTCAGAGGACCAAATGG_NODE_1_length_274_cov_5.240876	path:map01110	map01110
Biosynthesis of secondary metabolites	277	asparagine synthase (glutamine-hydrolysing)	ec:6.3.5.4	1	28109_TGCAGTTTCATGTTACAGTTCCCTTAGTACTCGATCATATAATGT_NODE_1_length_298_cov_6.637584	path:map01110	map01110
Biosynthesis of secondary metabolites	277	phosphoribosylformylglycinamidine synthase	ec:6.3.5.3	1	38530_TGCAGAGTTCTTACAGGTATGTGCCACTTTGCTGTTCTTTTGATT_NODE_1_length_291_cov_6.810997	path:map01110	map01110
Biosynthesis of secondary metabolites	277	glutamate synthase (NADH)	ec:1.4.1.14	4	15900_TGCAGTAGCATTGTAAATCTTGAGCTTCTTCCTAAGCCACCCAAA_NODE_1_length_338_cov_7.310651, 14406_TGCAGAGAAGGCTGCTGAAGAAGCTGATATTAGAGAAGAAGACGA_NODE_1_length_403_cov_6.265509, 935_TGCAGCTTTGCTATCGCAAGGGGGTCATTTAAATGAACTTCACCA_NODE_1_length_323_cov_8.154799, 217_TGCAGAGAAGGCTGCTGAAGAAGCTGATATTGGAGAAGAAGACGA_NODE_1_length_420_cov_5.669048	path:map01110	map01110
Biosynthesis of secondary metabolites	277	strictosidine synthase	ec:4.3.3.2	4	39850_TGCAGGAAAAGGGCTAGTTCCCGAGCACCATCCTCACTTCATTGG_NODE_3_length_203_cov_8.088670, 38351_TGCAGGTTACTATGTGACGTTGAACATAGGTTGGGTACATGTGGA_NODE_1_length_327_cov_8.724771, 29093_TGCAGCCGCGGTTCCTTCATCGAGCAATGAAGCATTCGACATGGG_NODE_1_length_427_cov_7.871194, 2467_TGCAGAAGCTATGGCTATGTGCAACAATATTCAAAAGGGTAAGAA_NODE_1_length_316_cov_8.196202	path:map01110	map01110
Biosynthesis of secondary metabolites	277	acetyl-CoA C-acetyltransferase	ec:2.3.1.9	1	15586_TGCAGTTGCCACAAGAAAGAATAAGATTTGAAAACAGGAGGATAT_NODE_1_length_266_cov_5.000000	path:map01110	map01110
Biosynthesis of secondary metabolites	277	amino-acid N-acetyltransferase	ec:2.3.1.1	1	45774_TGCAGCAGCCAACTCCGAGAGATAACCGTTTGACCTACTCAGCCT_NODE_1_length_241_cov_10.717842	path:map01110	map01110
Biosynthesis of secondary metabolites	277	flavonoid 3',5'-hydroxylase	ec:1.14.13.88	1	13366_TGCAGGTGGTTCTAAGGTAGACATAAGAGGCAGGGACCTTAGGCT_NODE_1_length_344_cov_9.572675	path:map01110	map01110
Biosynthesis of secondary metabolites	277	tryptophan synthase	ec:4.2.1.20	1	45251_TGCAGCCTCTACTCCGATCATTCTAACATCTTTGTCATCAACGAA_NODE_1_length_356_cov_7.738764	path:map01110	map01110
Biosynthesis of secondary metabolites	277	glutamyl-tRNA reductase	ec:1.2.1.70	1	39677_TGCAGATTGAGAGAAACGATCTAATCAATTCATATTCCAATCTAC_NODE_1_length_293_cov_5.576792	path:map01110	map01110
Biosynthesis of secondary metabolites	277	aldose 1-epimerase	ec:5.1.3.3	1	11262_TGCAGGCAATCTTTAAGCCTCCAAAACCAATTCGTGGGGGTATTC_NODE_1_length_273_cov_6.589744	path:map01110	map01110
Biosynthesis of secondary metabolites	277	carboxylesterase	ec:3.1.1.1	49	45526_TGCAGAGGTTTAAATTCTAAAATTCAGGAGCATGATCTTCTAAAT_NODE_1_length_282_cov_6.496454, 44118_TGCAGTGTTGGTGTCTAAACTTCAAAGGCCGTGTTACAGTGGCAT_NODE_1_length_358_cov_9.351955, 43519_TGCAGTTGTCGATAACGTAGATATTTATGCTGCAAATGCTTTTGT_NODE_1_length_339_cov_5.876106, 42831_TGCAGTCTATAAGATTGTAGAAATTCAGGTACGAAACATGTTCTA_NODE_1_length_313_cov_6.293930, 41983_TGCAGATTGTAATGCATACATAATGGTTAAGGTTCCAAAAGAAAA_NODE_1_leng…	path:map01110	map01110
Biosynthesis of secondary metabolites	277	ent-kaurene oxidase	ec:1.14.13.78	1	37945_TGCAGCTCTTACACTCTTAACTCTCCTCTGTTTATGCAACGAGTA_NODE_2_length_254_cov_5.657480	path:map01110	map01110
Biosynthesis of secondary metabolites	277	phosphopyruvate hydratase	ec:4.2.1.11	1	20955_TGCAGACACTTTAAACATGAATCTATTATGCAAACCATCTAATTA_NODE_1_length_208_cov_10.000000	path:map01110	map01110
Biosynthesis of secondary metabolites	277	taxane 13alpha-hydroxylase	ec:1.14.13.77	2	35950_TGCAGGCAACAAGTTCTTGTTCTCAAACGAGTATAAACTCGTAAG_NODE_1_length_394_cov_7.253807, 574_TGCAGCCAACAAGTTCTTTATGTCCAATGAGTTCAAATTGGTGGT_NODE_1_length_359_cov_5.490251	path:map01110	map01110
Biosynthesis of secondary metabolites	277	3-dehydroquinate dehydratase	ec:4.2.1.10	2	32436_TGCAGGTACCATTGATTGCATACTCAACAGGGGAGAGGGGGCTTA_NODE_1_length_305_cov_9.800000, 17646_TGCAGTAATAAAAGCCAGAGGAAAAGGGAAACTCTAAGATTCTAT_NODE_1_length_334_cov_6.239521	path:map01110	map01110
Biosynthesis of secondary metabolites	277	succinate---CoA ligase (ADP-forming)	ec:6.2.1.5	1	6683_TGCAGCAGCAATCATGGAGGCAATGGACGCTGAACTGGATTTAGT_NODE_1_length_270_cov_6.470370	path:map01110	map01110
Biosynthesis of secondary metabolites	277	3-dehydroquinate synthase	ec:4.2.3.4	1	21793_TGCAGGAAGGGGTTTATGTTGTCGATGAACCATCTGAAAAACATG_NODE_1_length_391_cov_7.843990	path:map01110	map01110
Biosynthesis of secondary metabolites	277	N-methylcoclaurine 3'-monooxygenase	ec:1.14.13.71	1	20452_TGCAGTCCCGTTTCTAATCCCGCATAAAGCCATAACTGACGTTGA_NODE_1_length_336_cov_12.294642	path:map01110	map01110
Biosynthesis of secondary metabolites	277	acetate---CoA ligase	ec:6.2.1.1	1	39917_TGCAGAGAATCCAGCAAAAACAACCTGAAAGCCAAAGGCAGCTTA_NODE_1_length_392_cov_7.507653	path:map01110	map01110
Biosynthesis of secondary metabolites	277	sterol 14-demethylase	ec:1.14.13.70	1	29663_TGCAGATAAGCAAAGGGTTCACCAAGACATCCATGTCTGCCACCA_NODE_1_length_293_cov_9.133106	path:map01110	map01110
Biosynthesis of secondary metabolites	277	indole-3-glycerol-phosphate synthase	ec:4.1.1.48	2	33062_TGCAGAACTTTCACGATTTCTATTGAAACGTATAAAGAAATTGGT_NODE_1_length_264_cov_5.977273, 8822_TGCAGACGATCTTCATTAACAACGACATTCATATGTACTATGAAG_NODE_1_length_338_cov_6.911242	path:map01110	map01110
Biosynthesis of secondary metabolites	277	dihydrolipoyl dehydrogenase	ec:1.8.1.4	3	19488_TGCAGGTATAACAGCTGTACATTTCCGGCCATCAACCGGTCCATC_NODE_1_length_243_cov_10.123457, 15915_TGCAGCTAATATGTTGAAAAATGGAGATTTCGAAGAAGGTCCATT_NODE_1_length_226_cov_7.469027, 6789_TGCAGAATTTCAAAGTCGGATATGCAACCTCCTATTGATTTTACA_NODE_1_length_361_cov_5.927978	path:map01110	map01110
Biosynthesis of secondary metabolites	277	2-succinyl-5-enolpyruvyl-6-hydroxy-3-cyclohexene-1-carboxylic-acid synthase	ec:2.2.1.9	1	28568_TGCAGCTATAGCATTGAGAATTGCCATCTCCAAACCACATCGAAC_NODE_1_length_363_cov_5.738292	path:map01110	map01110
Biosynthesis of secondary metabolites	277	1-deoxy-D-xylulose-5-phosphate synthase	ec:2.2.1.7	2	43348_TGCAGGTTTAGCAACTGAAGGCCTGAAACCATTTTGTGCTATTTA_NODE_1_length_410_cov_6.131707, 29131_TGCAGCAGATCAAAATGAAAATTTCCATCATACTTACTCAAGATG_NODE_1_length_331_cov_6.694864	path:map01110	map01110
Biosynthesis of secondary metabolites	277	acetolactate synthase	ec:2.2.1.6	1	4412_TGCAGAATCGATATCGATATGAACAATTTTAGCTCTGCTAGCAAA_NODE_1_length_306_cov_6.944445	path:map01110	map01110
Biosynthesis of secondary metabolites	277	phosphoglucomutase	ec:5.4.2.2	1	19562_TGCAGGAGCTAATGAAATGATCAATTATCTTAGAGACTTGATTTC_NODE_1_length_279_cov_5.967742	path:map01110	map01110
Biosynthesis of secondary metabolites	277	dihydrodipicolinate reductase	ec:1.3.1.26	1	33002_TGCAGGGCTTCATATTGTTCCAGCATCATTTGGCATTCAACAAGA_NODE_1_length_353_cov_7.393768	path:map01110	map01110
Biosynthesis of secondary metabolites	277	peroxidase	ec:1.11.1.7	24	41993_TGCAGTGTTCCAAGCAAGTTTTCAAGAGAAAGAAATGATAGATCC_NODE_1_length_219_cov_6.890411, 41729_TGCAGCTTGTGCAGTTTTCAGCTACAGACTATACAATTTCAGTGG_NODE_1_length_276_cov_12.739130, 39374_TGCAGCGAAATCCGATGCAAATGATGCAGGATTGTCTATGTATCC_NODE_1_length_295_cov_8.752542, 37562_TGCAGCCATTGTAATCGGGATAATACTTCATGCCGGTAACCATTT_NODE_1_length_228_cov_6.456141, 37542_TGCAGCTTGTGCAGTTTTCAGCTATAGACTATACAATTTCAGTGG_NODE_1_len…	path:map01110	map01110
Biosynthesis of secondary metabolites	277	hydroxymethylglutaryl-CoA reductase	ec:1.1.1.88	1	775_TGCAGCTCTTTTCGCGGTGGCAAACCTCACCACCGGAGCTCTAGT_NODE_1_length_256_cov_7.984375	path:map01110	map01110
Biosynthesis of secondary metabolites	277	ketol-acid reductoisomerase	ec:1.1.1.86	1	38628_TGCAGGCACCGAGATATCGACAGTCGGTCTCAACTCTGCACACAC_NODE_1_length_211_cov_6.635071	path:map01110	map01110
Biosynthesis of secondary metabolites	277	3-isopropylmalate dehydrogenase	ec:1.1.1.85	1	3617_TGCAGATGTTCCAATTGAATGGGAAGAACATTTTGTCGGGACAGA_NODE_1_length_317_cov_7.249211	path:map01110	map01110
Biosynthesis of secondary metabolites	277	hydroxymethylglutaryl-CoA lyase	ec:4.1.3.4	1	20759_TGCAGCTACATCAGCTACTGCCTGAAGACCTGAGGAACACTGTCT_NODE_1_length_431_cov_6.009281	path:map01110	map01110
Biosynthesis of secondary metabolites	277	cinnamoyl-CoA reductase	ec:1.2.1.44	2	6187_TGCAGTGTTATAAAAGATGAGTTTTTTACTTTAATTTTCTTTTTG_NODE_1_length_244_cov_5.762295, 2_TGCAGAATTTATGAAAATCATAAGAACAATTGATAAAGAATTGAA_NODE_1_length_357_cov_5.938375	path:map01110	map01110
Biosynthesis of secondary metabolites	277	fructose-bisphosphatase	ec:3.1.3.11	1	45539_TGCAGTTTACAGCCAAATGAGCACCATGTTCGTCCTCCAAGGAAA_NODE_1_length_286_cov_7.559441	path:map01110	map01110
Biosynthesis of secondary metabolites	277	phosphoribosylaminoimidazole carboxylase	ec:4.1.1.21	1	45596_TGCAGTGTGGAACAGAGCAGGAGGCCTAAGAACAGTTTCTAAAGA_NODE_1_length_265_cov_5.958490	path:map01110	map01110
Biosynthesis of secondary metabolites	277	L-galactonolactone dehydrogenase	ec:1.3.2.3	1	25696_TGCAGCAGTGTGTATCTTTAATAGTAATTAGAATCACCCAAAATC_NODE_1_length_339_cov_9.221239	path:map01110	map01110
Biosynthesis of secondary metabolites	277	sirohydrochlorin ferrochelatase	ec:4.99.1.4	1	43384_TGCAGCTACAAGCATCATCTCTTCATTCCATAACGCGTTTCCGCT_NODE_1_length_329_cov_5.854104	path:map01110	map01110
Biosynthesis of secondary metabolites	277	acetyl-CoA C-acyltransferase	ec:2.3.1.16	1	20759_TGCAGCTACATCAGCTACTGCCTGAAGACCTGAGGAACACTGTCT_NODE_1_length_431_cov_6.009281	path:map01110	map01110
Biosynthesis of secondary metabolites	277	ferrochelatase	ec:4.99.1.1	1	7873_TGCAGTGTATGCTTTCAGAGAGGTCTTCGAGTTCCTGATCGCAAC_NODE_1_length_282_cov_9.432624	path:map01110	map01110
Biosynthesis of secondary metabolites	277	ATP phosphoribosyltransferase	ec:2.4.2.17	1	27496_TGCAGTCTAGTTCTAGAGTGAGGGAAAGACTCAAGAACTGCATCT_NODE_2_length_228_cov_5.807017	path:map01110	map01110
Biosynthesis of secondary metabolites	277	UTP---glucose-1-phosphate uridylyltransferase	ec:2.7.7.9	2	43621_TGCAGCAATGCAATAACCCAAACCAACTCCCATTGTTCCCCATGT_NODE_1_length_383_cov_7.736292, 3562_TGCAGCATTAGGAGTTAGTGCCACTAAAGAGTACCATGTTAATTC_NODE_1_length_243_cov_7.901235	path:map01110	map01110
Biosynthesis of secondary metabolites	277	nitric-oxide synthase	ec:1.14.13.39	3	25177_TGCAGTTGGGTCTTTTTCCTTCCAGTCTCAAGCACCTTGATTCAC_NODE_1_length_345_cov_8.701449, 14604_TGCAGCAATGTACAACAAGAAAAACCCGTTAGACACGAATCATAC_NODE_1_length_268_cov_5.287313, 13707_TGCAGCTTGCCTATGATGAAGATGAACTCCAGGTGTGTCGTATAC_NODE_1_length_234_cov_6.094017	path:map01110	map01110
Biosynthesis of secondary metabolites	277	chlorophyllide-a oxygenase	ec:1.13.12.14	3	36507_TGCAGACGGCAGAGACGTGGATGCCGTAGATAACGACGGCCGAAC_NODE_1_length_300_cov_5.010000, 28828_TGCAGATCGATAGTTTGTCTTTCGGGGTTTCGGGAAATCTCTCCG_NODE_1_length_291_cov_7.082474, 41450_TGCAGCCTACCCCATTGATCAATCCTTCCTTCAGAAAGTGGAGCC_NODE_1_length_298_cov_10.191276	path:map01110	map01110
Biosynthesis of secondary metabolites	277	adenylosuccinate lyase	ec:4.3.2.2	1	9742_TGCAGCTCCCTACAACTTTTCTGTGTTTATGATGTTAACTACAAC_NODE_1_length_354_cov_8.683616	path:map01110	map01110
Biosynthesis of secondary metabolites	277	argininosuccinate lyase	ec:4.3.2.1	2	3294_TGCAGTCTCTATTCCTTTCCATTCAAATGGCGTTATTTATTGTAA_NODE_1_length_343_cov_8.393586, 460_TGCAGATCACGGTTGTAAGCAAGTGGAAGTCCCTTGCATAACACT_NODE_1_length_306_cov_7.049020	path:map01110	map01110
Biosynthesis of secondary metabolites	277	aminoacylase	ec:3.5.1.14	1	38751_TGCAGTCAGAACTGATGATGGCAACATCTTTGCTCGAGGAGCCCA_NODE_1_length_283_cov_10.106007	path:map01110	map01110
Biosynthesis of secondary metabolites	277	glyceraldehyde-3-phosphate dehydrogenase (phosphorylating)	ec:1.2.1.12	5	43510_TGCAGCTCGTGCACGTCTGAGATCACGGTGGCTGGCGTCAAGCAG_NODE_1_length_245_cov_10.273469, 29981_TGCAGGGGGAAAACAAGCGACAATGAGAGAGAGAAAATTCATCTC_NODE_1_length_231_cov_5.337662, 27074_TGCAGGTGCAGTAACAGGCCCTGTTAAGGTAGAGACTGTTGCCAA_NODE_1_length_229_cov_6.231441, 18028_TGCAGTTGTTCTAAACCGCTCTTTGATGTGCGTTGTGGGCAGCTT_NODE_1_length_304_cov_5.631579, 14682_TGCAGACAATGAGCTAAAGGGTATCCTGTCGGTGTGCGACGAGCC_NODE_1_len…	path:map01110	map01110
Biosynthesis of secondary metabolites	277	saccharopine dehydrogenase (NADP+, L-lysine-forming)	ec:1.5.1.8	1	6144_TGCAGCAAACACCAACCATTATTTTGTAAAATGACTAACGCTGTC_NODE_1_length_333_cov_7.588589	path:map01110	map01110
Biosynthesis of secondary metabolites	277	aspartate-semialdehyde dehydrogenase	ec:1.2.1.11	1	45637_TGCAGTTCAAGCTCTTCCATGGCCGCAGCACCAGCCCCACTAGCT_NODE_1_length_202_cov_8.301980	path:map01110	map01110
Biosynthesis of secondary metabolites	277	glucose-6-phosphate dehydrogenase	ec:1.1.1.49	1	39683_TGCAGCCAATGACTTGAAAAGTGAACATCGTTGGTTTCAAAACAC_NODE_1_length_304_cov_7.891448	path:map01110	map01110
Biosynthesis of secondary metabolites	277	phosphogluconate dehydrogenase (decarboxylating)	ec:1.1.1.44	5	40022_TGCAGATTTTGGAGGCATAAAGGGCTTGCCTAACGTCATCAATCA_NODE_1_length_335_cov_7.394030, 28226_TGCAGTTATGCGCAGGGAATGAACTTGATACGTGCTAAGAGTGTA_NODE_1_length_315_cov_10.698413, 27400_TGCAGCCGCCAGAACTTCGGCGGCAGCCACCCTCTCATCCTTTAA_NODE_1_length_290_cov_5.948276, 22856_TGCAGGGATGAAGGAGGAGGTGGGAACCATCAGGAGTGGGATTGA_NODE_1_length_380_cov_6.357895, 19247_TGCAGAACCACCATATTGTAGTGCTAGAGTGTCACCCATTTTTTC_NODE_1_len…	path:map01110	map01110
Biosynthesis of secondary metabolites	277	isocitrate dehydrogenase (NADP+)	ec:1.1.1.42	1	45875_TGCAGGCACCGTTTTTAGAGAACCAATTCTTTGCAAAAACATCCC_NODE_1_length_304_cov_6.907895	path:map01110	map01110
Biosynthesis of secondary metabolites	277	isocitrate dehydrogenase (NAD+)	ec:1.1.1.41	1	3617_TGCAGATGTTCCAATTGAATGGGAAGAACATTTTGTCGGGACAGA_NODE_1_length_317_cov_7.249211	path:map01110	map01110
Biosynthesis of secondary metabolites	277	malate dehydrogenase	ec:1.1.1.37	1	37798_TGCAGTTGATGCAGCCGATGATCTTCCCCATTTTTTAATTAAAAC_NODE_1_length_250_cov_5.808000	path:map01110	map01110
Biosynthesis of secondary metabolites	277	hydroxymethylglutaryl-CoA reductase (NADPH)	ec:1.1.1.34	1	775_TGCAGCTCTTTTCGCGGTGGCAAACCTCACCACCGGAGCTCTAGT_NODE_1_length_256_cov_7.984375	path:map01110	map01110
Biosynthesis of secondary metabolites	277	sterol 24-C-methyltransferase	ec:2.1.1.41	1	13703_TGCAGAGGATCATATGCATCGGAGTGAAAATCCCGGTTTCCCCGC_NODE_1_length_374_cov_6.919786	path:map01110	map01110
Biosynthesis of secondary metabolites	277	fructose-bisphosphate aldolase	ec:4.1.2.13	7	39136_TGCAGGAGATACCGAGTTTGCTAAAGATGCTTCATTTGGATATAA_NODE_1_length_245_cov_7.759184, 33947_TGCAGAATAATCAACAAAACAAACAGTAGGAATAGTTATAAAGAA_NODE_1_length_277_cov_6.090253, 33280_TGCAGCAGTCTTCTGGTAGAGTGTTTCCTCGAAAAGAATGACTCC_NODE_1_length_246_cov_10.922764, 32387_TGCAGCTAAAGAACAACCCATAACAATTGGCAAAATTGATAACCA_NODE_1_length_232_cov_6.056035, 29437_TGCAGTTTGTTGGTGGGCTAGGTCTTCAATGGCAGGCATCTTTTG_NODE_1_len…	path:map01110	map01110
Biosynthesis of secondary metabolites	277	ent-kaurene synthase	ec:4.2.3.19	2	11422_TGCAGTCGATAATAACAGATCAAACCCTGATCAACAAGATATTCA_NODE_1_length_281_cov_5.234876, 9763_TGCAGATGGAACATAAATGTGGACGATGATTGTTGTTCAGAGGAA_NODE_1_length_367_cov_5.498638	path:map01110	map01110
Biosynthesis of secondary metabolites	277	shikimate dehydrogenase	ec:1.1.1.25	3	39677_TGCAGATTGAGAGAAACGATCTAATCAATTCATATTCCAATCTAC_NODE_1_length_293_cov_5.576792, 32436_TGCAGGTACCATTGATTGCATACTCAACAGGGGAGAGGGGGCTTA_NODE_1_length_305_cov_9.800000, 17646_TGCAGTAATAAAAGCCAGAGGAAAAGGGAAACTCTAAGATTCTAT_NODE_1_length_334_cov_6.239521	path:map01110	map01110
Biosynthesis of secondary metabolites	277	UDP-glucose 6-dehydrogenase	ec:1.1.1.22	5	40857_TGCAGCCCATGAGCCCAAGCTCGGTCAAACAAGTGAGCGTGGTCT_NODE_1_length_301_cov_7.106312, 37443_TGCAGAGCTCTCGAAACTTGCTGCAAATGCTTTCTTGGCTCAAAG_NODE_1_length_214_cov_7.724299, 29963_TGCAGATCTAACATACTGGGAAAGTGCTGCTCGTATGATCGCTGA_NODE_1_length_288_cov_6.534722, 9690_TGCAGACCACAAATTGGTTGTGATGATATTTTCTTCAGGGACCCA_NODE_1_length_353_cov_6.521246, 8813_TGCAGGTGCAACGGGTGGTCCCAGTCGAACTTGTTCATCGACAAG_NODE_1_length…	path:map01110	map01110
Biosynthesis of secondary metabolites	277	shikimate kinase	ec:2.7.1.71	13	45774_TGCAGCAGCCAACTCCGAGAGATAACCGTTTGACCTACTCAGCCT_NODE_1_length_241_cov_10.717842, 41171_TGCAGATGGACTTTTCCTTTCTGGGTTTGCAGTCTCTATCGACGA_NODE_1_length_271_cov_6.335793, 40045_TGCAGGTTAAGCTAAATGGAGTTGCAACCATCATTGGAAAGATAG_NODE_1_length_413_cov_8.428572, 30092_TGCAGACAGAAGATCTCAATATATGAGCTCCTTGTCGGTGATATT_NODE_1_length_420_cov_7.009524, 25999_TGCAGCAAGCCATCATCGTTACCGGAAGACGAGGAGGAGGAGGGT_NODE_1_len…	path:map01110	map01110
Biosynthesis of secondary metabolites	277	glucose-6-phosphate isomerase	ec:5.3.1.9	1	20106_TGCAGATTTACTAGCCTCTGGATCTGTAAGTTCACAACACGAATA_NODE_1_length_301_cov_7.734219	path:map01110	map01110
Biosynthesis of secondary metabolites	277	triose-phosphate isomerase	ec:5.3.1.1	5	40736_TGCAGTCTCTTAAAAGTCTCTTGTTTCTTATCCTCCACAATATCA_NODE_1_length_215_cov_5.446512, 22230_TGCAGGCATGGACTTAGTACAGCAATTTCCATATATCATCTTTCT_NODE_1_length_309_cov_10.126214, 20383_TGCAGATGACCTGATCATGGATCCTGTATCATCTGAAATGGTTTT_NODE_1_length_335_cov_5.582089, 12472_TGCAGCTCGGCAAAAAGAGATTTCACCAGATCTGCCTGCTGAATC_NODE_1_length_397_cov_5.964736, 7668_TGCAGTCCAGAAAATCTGTATCAGAAACCATGGGTGCCTTGAGTG_NODE_1_leng…	path:map01110	map01110
Biosynthesis of secondary metabolites	277	4-(cytidine 5'-diphospho)-2-C-methyl-D-erythritol kinase	ec:2.7.1.148	1	31333_TGCAGCAACTATGCGTTGTTTTAGTCTTTTCAGAGATGGAAGGAC_NODE_1_length_381_cov_6.847769	path:map01110	map01110
Biosynthesis of secondary metabolites	277	succinate dehydrogenase (ubiquinone)	ec:1.3.5.1	1	30169_TGCAGACTACAGCTTGAATAAATTGTACTTATCAATCACTGTATG_NODE_2_length_315_cov_7.165080	path:map01110	map01110
Biosynthesis of secondary metabolites	277	cystathionine beta-lyase	ec:4.4.1.8	1	10536_TGCAGGAGTTAAGTGACTAAATGGGGGTATTTTGGCTGGAAATGG_NODE_1_length_326_cov_5.613497	path:map01110	map01110
Biosynthesis of secondary metabolites	277	isopenicillin-N synthase	ec:1.21.3.1	14	43530_TGCAGCACATCTGAAACCATTTGTAGGGAAACAAATAGCAAATAC_NODE_1_length_400_cov_6.920000, 41171_TGCAGATGGACTTTTCCTTTCTGGGTTTGCAGTCTCTATCGACGA_NODE_1_length_271_cov_6.335793, 40555_TGCAGCATCTTTCGGTCCACGCCTTCCCTTGCAACACAATAGGTC_NODE_1_length_264_cov_8.920455, 40045_TGCAGGTTAAGCTAAATGGAGTTGCAACCATCATTGGAAAGATAG_NODE_1_length_413_cov_8.428572, 33672_TGCAGCATTTTCTTGTCGGCATCATTCTTCGCCACACAGTAAGTT_NODE_1_leng…	path:map01110	map01110
Biosynthesis of secondary metabolites	277	anthocyanidin 3-O-glucosyltransferase	ec:2.4.1.115	3	31983_TGCAGAACTGAAACGAACACTTCCAGAAGGGTTTCTGGAGAGGAT_NODE_1_length_285_cov_8.035088, 44548_TGCAGCTTATCTTGGCTTCGTACTCCACCTCACAACCTTTCCGGC_NODE_1_length_241_cov_9.983402, 38457_TGCAGCATTTAGCCTGTACCCACAGCTGGTCCCAATCGGCCCGCT_NODE_1_length_255_cov_7.039216	path:map01110	map01110
Biosynthesis of secondary metabolites	277	anthranilate synthase	ec:4.1.3.27	1	42470_TGCAGCTCCTTTCCAGTGCACATTCATGTCGTTATCCGCCACTCT_NODE_1_length_376_cov_5.765957	path:map01110	map01110
Biosynthesis of secondary metabolites	277	shikimate O-hydroxycinnamoyltransferase	ec:2.3.1.133	2	36775_TGCAGCCTGATCTGAAGGCCCTGGTTCGTGGGGCTCATACGTTTA_NODE_1_length_213_cov_8.051643, 31546_TGCAGTTCCAAGTAATCAAGTGCCGATTTTAGATAATCGTCGTCC_NODE_1_length_253_cov_7.201581	path:map01110	map01110
Biosynthesis of secondary metabolites	277	ribose-phosphate diphosphokinase	ec:2.7.6.1	1	18728_TGCAGTGGCGCTGAGGATTCTTTGTAGTCGTTTCTATTGTTTTGT_NODE_1_length_343_cov_6.411079	path:map01110	map01110
Biosynthesis of secondary metabolites	277	aspartate kinase	ec:2.7.2.4	4	45637_TGCAGTTCAAGCTCTTCCATGGCCGCAGCACCAGCCCCACTAGCT_NODE_1_length_202_cov_8.301980, 45153_TGCAGAGGATGCTGGAGAAGTGAGTAGCTTTTACTTGTGTTATTA_NODE_1_length_273_cov_7.340659, 21051_TGCAGTGACTACGTTGGGAAGAGGTGGTAGTGATTTGACTGCCAC_NODE_1_length_286_cov_7.538462, 14437_TGCAGAAGTTCTCCAACCCTACAATTTATATATGGATTTAAATTA_NODE_1_length_260_cov_8.230769	path:map01110	map01110
Biosynthesis of secondary metabolites	277	phosphoglycerate kinase	ec:2.7.2.3	3	43579_TGCAGTGGAAAAGAGCTACGAGTTACCAGATGGGCAGGTGATCAC_NODE_1_length_366_cov_8.428962, 8645_TGCAGCGAATTTCTCAAACTCGAACACACCCATAGGTCCATTCCA_NODE_1_length_307_cov_10.195439, 3572_TGCAGAACTAGTCTTGGCCGTTTCTAGCTCCTGTTCAAAGTCAAG_NODE_1_length_364_cov_6.318681	path:map01110	map01110
Biosynthesis of secondary metabolites	277	aldehyde dehydrogenase (NAD+)	ec:1.2.1.3	1	3898_TGCAGCTTCCAATGCAAGTCTTGGTTTATAGAACTCAATGACTCT_NODE_1_length_378_cov_8.375662	path:map01110	map01110
Biosynthesis of secondary metabolites	277	ATP citrate synthase	ec:2.3.3.8	1	6683_TGCAGCAGCAATCATGGAGGCAATGGACGCTGAACTGGATTTAGT_NODE_1_length_270_cov_6.470370	path:map01110	map01110
Biosynthesis of secondary metabolites	277	pyruvate kinase	ec:2.7.1.40	4	24706_TGCAGAACCATATGAGCGAGATGTTTGCATATCATGCCACATCAA_NODE_1_length_277_cov_10.523466, 16929_TGCAGAAGACGCCAAGCTCTCAAGTGGGCTCATGGGTACGGGTGC_NODE_1_length_230_cov_5.873913, 15546_TGCAGATAACAGAACAGACGGCTCAGTAAGCAGGGTTCATAGCAC_NODE_1_length_355_cov_7.005634, 7174_TGCAGTGGGTTCCTTTGTAAATAGATCATGTTATCCATCTCCTAT_NODE_1_length_289_cov_5.114187	path:map01110	map01110
Biosynthesis of secondary metabolites	277	2-isopropylmalate synthase	ec:2.3.3.13	5	35372_TGCAGGTCTGACAACAACCCTCTTTTTCTCAAAGCCTTAAGGTAT_NODE_1_length_249_cov_5.718875, 10759_TGCAGCAACAGCCCAAGAGGTACTTATTAGCATTTATCCTTCTAT_NODE_1_length_294_cov_5.972789, 8832_TGCAGGTACAGCCACACAAGGCTATTGTTGGTGCAAATGCTTTTG_NODE_1_length_453_cov_6.437086, 8003_TGCAGCAGCTAAAATGTTGTGGTGTTTTAGAAGTTGTTCGAATAT_NODE_1_length_327_cov_5.611621, 7054_TGCAGATGCTAAAATAATACCAGCTTGTAACACAACCGCTGCGCC_NODE_1_length_…	path:map01110	map01110
Biosynthesis of secondary metabolites	277	citrate (Si)-synthase	ec:2.3.3.1	1	38971_TGCAGGTTTCTGGCTGTCACCTGTGAGTAGTTTCACGAGCACCAT_NODE_1_length_342_cov_5.146199	path:map01110	map01110
Biosynthesis of secondary metabolites	277	hydroxymethylglutaryl-CoA synthase	ec:2.3.3.10	1	142_TGCAGTTCCACCATAGCAAGCATTTGTTGAATCAACACCTTCAAT_NODE_1_length_316_cov_8.664557	path:map01110	map01110
