# Supplementary material for: RAD tag sequencing as a source of SNP markers in Cynara cardunculus L
Source: BMC Genomics. 2012 Jan 3;13:3. doi: 10.1186/1471-2164-13-3 (PMC3269995; doi:10.1186/1471-2164-13-3)
Supplement: Additional file 5 — Comprehensive list of SNPs and 1-2 bp indels. CcRAD1 SNP list. [file 1471-2164-13-3-S5.TXT]

Contig name	contig length	to end	from start	Consensus base	C3_in/del	C3_substitution	C3_raito	C3_1�allelefreq	C3_totalreads	C3_extra_base_call	Creta4_in/del	Creta4_substitution	Creta4_raito	Creta4_1�allelefreq	Creta4_totalreads	Creta4_extra_base_call	Altilis41_in/del	Altilis41_substitution	Altilis41_ratio	Altilis41_1�allelefreq	Altilis41_totalreads	Altilis41_extra_base_call
10040_TGCAGGTGAAACCTGATCAGTAGCCATGGTTAACCCTTTTTCTCC_NODE_3_length_235_cov_9.889361	257	165	92	T		C	6/6	6	6			T	15	15	15			T	17	17	17
10045_TGCAGTGAGTGTACTAAAGGAAGAAGCTTGTTGCCTGTAAAATTC_NODE_1_length_299_cov_11.886288	321	154	167	G		G	2	2	2			A	11/20	11	20			G	3	3	3
10047_TGCAGGTGCAATAGTGGCAAAAACATCCCTAACCTAAATAACGTA_NODE_1_length_365_cov_7.517808	387	221	166	G		G	4	4	4			A	5/11	5	11			G	17	17	17
10047_TGCAGGTGCAATAGTGGCAAAAACATCCCTAACCTAAATAACGTA_NODE_1_length_365_cov_7.517808	387	251	136	T		A	4/4	4	4			A	4/11	4	11			A	6/8	6	8	G 2/8
10056_TGCAGTTGACACCATACCATTGGAGGCAATTGAAGCTTTGCCATC_NODE_1_length_219_cov_6.534246	237	150	87	C		C	4	4	4			C	11	11	11			T	5/9	5	9
1007_TGCAGATAGTGAATGTGCCTGAAAAGGGGGCCAGGAAGCATCCTC_NODE_1_length_430_cov_6.765116	452	270	182	T		A	5/5	5	5			T	5	5	5			A	14/15	14	15
10073_TGCAGCCTACATTCTATTCCAAACATTCAAACGGCTTTTTGTCGA_NODE_1_length_309_cov_9.938511	331	194	137	G		G	2	2	2			A	3/13	3	13			G	2	2	2
10073_TGCAGCCTACATTCTATTCCAAACATTCAAACGGCTTTTTGTCGA_NODE_1_length_309_cov_9.938511	331	188	143	T		C	2/2	2	2			T	18	18	18			C	5/5	5	5
10082_TGCAGAATATATCATAATGTCACCCTGATATAGTTTAACATCAGC_NODE_1_length_397_cov_9.790932	419	173	246	C		C	2	2	2			C	30	30	30			T	13/19	13	19
10082_TGCAGAATATATCATAATGTCACCCTGATATAGTTTAACATCAGC_NODE_1_length_397_cov_9.790932	419	274	145	C		C	2	2	2			C	8	8	8			G	11/18	11	18
10082_TGCAGAATATATCATAATGTCACCCTGATATAGTTTAACATCAGC_NODE_1_length_397_cov_9.790932	419	265	154	T		T	2	2	2			T	14	14	14			C	8/20	8	20
10091_TGCAGAAGGTTGAGGAAAATGTTTTTGTATGCACAAAAGTAATCC_NODE_1_length_290_cov_7.672414	312	107	205	G		A	2/2	2	2			G	18	18	18			A	1/3	1	3
10091_TGCAGAAGGTTGAGGAAAATGTTTTTGTATGCACAAAAGTAATCC_NODE_1_length_290_cov_7.672414	312	193	119	C		C	2	2	2			C	10	10	10			G	5/8	5	8
10091_TGCAGAAGGTTGAGGAAAATGTTTTTGTATGCACAAAAGTAATCC_NODE_1_length_290_cov_7.672414	312	182	130	C		T	2/2	2	2			C	12	12	12			T	3/12	3	12
10102_TGCAGAAGAAAAATATATATGTATATAGGTGAATCCAAATAACTG_NODE_1_length_358_cov_5.226257	376	224	152	T		T	2	2	2			T	5	5	5			C	10/10	10	10
10102_TGCAGAAGAAAAATATATATGTATATAGGTGAATCCAAATAACTG_NODE_1_length_358_cov_5.226257	376	232	144	T		C	2/2	2	2			T	8	8	8			C	12/12	12	12
10107_TGCAGAAATCCAACCTGAAACCAAAATAATCAAGAAAATCCGTAA_NODE_1_length_342_cov_5.517544	362	172	190	C		T	1/2	1	2			C	16	16	16			T	2/6	2	6
10108_TGCAGGCAGTAGAAAAAGTCTTGACAGGAGCTATAAGGAGAGAGA_NODE_1_length_288_cov_6.447917	310	158	152	A		G	2/2	2	2			G	3/12	3	12			G	3/3	3	3
10112_TGCAGAAAACATCAAGAAAAAACTGGTTATATAATTTCAACTAAG_NODE_2_length_317_cov_6.359622	339	216	123	A		A	2	2	2			A	11	11	11			T	12/12	12	12
10117_TGCAGTAACACTAGTACAAAAAGAGATGCAAGAGCTTATTGAACA_NODE_1_length_404_cov_10.297029	426	321	105	C		C	2	2	2			C	10	10	10			T	4/4	4	4
10117_TGCAGTAACACTAGTACAAAAAGAGATGCAAGAGCTTATTGAACA_NODE_1_length_404_cov_10.297029	426	224	202	G		G	2	2	2			A	4/10	4	10			G	5	5	5
1013_TGCAGAAGTTGATCTCCTATCAATTATTAGTCGAAAAAGGTTACC_NODE_1_length_459_cov_6.442266	481	341	140	A		G	2/2	2	2			G	3/6	3	6			G	6/6	6	6
1013_TGCAGAAGTTGATCTCCTATCAATTATTAGTCGAAAAAGGTTACC_NODE_1_length_459_cov_6.442266	481	253	228	G		G	4	4	4			A	4/6	4	6			G	9	9	9
1013_TGCAGAAGTTGATCTCCTATCAATTATTAGTCGAAAAAGGTTACC_NODE_1_length_459_cov_6.442266	481	257	224	C		T	4/4	4	4			T	1/3	1	3			T	11/11	11	11
10150_TGCAGATGTCTATCTACTATTATATTGATCAACTCCTCAAATTCT_NODE_1_length_425_cov_5.738823	447	267	180	G		T	6/6	6	6			G	10	10	10			T	6/6	6	6
10150_TGCAGATGTCTATCTACTATTATATTGATCAACTCCTCAAATTCT_NODE_1_length_425_cov_5.738823	447	308	139	T		T	2	2	2			G	4/9	4	9			T	2	2	2
10154_TGCAGATCTTCATGTGTGTTCTAAGGGGTGTTTCAAGAGCAGCTA_NODE_1_length_336_cov_8.735119	358	156	202	G		G	9	9	9			T	10/19	10	19			G	11	11	11
10154_TGCAGATCTTCATGTGTGTTCTAAGGGGTGTTTCAAGAGCAGCTA_NODE_1_length_336_cov_8.735119	358	214	144	T		T	3	3	3			C	3/9	3	9			T	34	34	34
10161_TGCAGTTTTGCCTCCTGAACTTGAGGAGCAGATAAAAAGAAGAGG_NODE_1_length_461_cov_16.718004	483	387	96	C		C	2	2	2			T	3/9	3	9			C	12	12	12
10161_TGCAGTTTTGCCTCCTGAACTTGAGGAGCAGATAAAAAGAAGAGG_NODE_1_length_461_cov_16.718004	483	399	84	G		A	1/2	1	2			A	2/5	2	5			A	2/10	2	10
10161_TGCAGTTTTGCCTCCTGAACTTGAGGAGCAGATAAAAAGAAGAGG_NODE_1_length_461_cov_16.718004	483	280	203	G		T	1/5	1	5			T	4/23	4	23			T	14/31	14	31
10161_TGCAGTTTTGCCTCCTGAACTTGAGGAGCAGATAAAAAGAAGAGG_NODE_1_length_461_cov_16.718004	483	163	320	C		A	6/15	6	15			A	16/47	16	47			A	11/37	11	37
10161_TGCAGTTTTGCCTCCTGAACTTGAGGAGCAGATAAAAAGAAGAGG_NODE_1_length_461_cov_16.718004	483	318	165	C		G	1/5	1	5			G	6/22	6	22			G	12/29	12	29
10161_TGCAGTTTTGCCTCCTGAACTTGAGGAGCAGATAAAAAGAAGAGG_NODE_1_length_461_cov_16.718004	483	313	170	C		T	1/5	1	5			T	6/23	6	23			T	15/34	15	34
10161_TGCAGTTTTGCCTCCTGAACTTGAGGAGCAGATAAAAAGAAGAGG_NODE_1_length_461_cov_16.718004	483	181	302	T		C	8/22	8	22			C	21/49	21	49			C	11/39	11	39
10180_TGCAGCTTCTTCATCCTCATCTTCTTCTCAACCCATGGATATGCA_NODE_1_length_293_cov_7.822526	315	178	137	G		G	6	6	6			G	17	17	17			A	5/5	5	5
10190_TGCAGTTGACAAGATATCAAAACCGAAGATAACATCAAGCAATAA_NODE_1_length_363_cov_7.079890	385	225	160	A		A	4	4	4			G	3/10	3	10			A	25	25	25
10190_TGCAGTTGACAAGATATCAAAACCGAAGATAACATCAAGCAATAA_NODE_1_length_363_cov_7.079890	385	247	138	A		A	3	3	3			A	9	9	9			G	16/16	16	16
10193_TGCAGTTGCAAGGTATCAATATGAGGGCACTAAAAGGATGATCAT_NODE_1_length_455_cov_6.659341	477	209	268	C		T	5/5	5	5			C	7	7	7			T	4/6	4	6
10196_TGCAGGTTGTGGGTTGACATTTGGAAATGGCCAATTCTCTTCATT_NODE_1_length_268_cov_5.238806	284	221	63	T		C	3/3	3	3			T	3	3	3			C	2/2	2	2
10200_TGCAGTCACATTTTCATACCTAAATGTTGTTGTTTGATCTAATTT_NODE_1_length_300_cov_5.263333	318	225	93	A		G	4/8	4	8			A	3	3	3			G	10/21	10	21
10200_TGCAGTCACATTTTCATACCTAAATGTTGTTGTTTGATCTAATTT_NODE_1_length_300_cov_5.263333	318	190	128	A		G	4/4	4	4			A	9	9	9			G	28/28	28	28
10200_TGCAGTCACATTTTCATACCTAAATGTTGTTGTTTGATCTAATTT_NODE_1_length_300_cov_5.263333	318	228	90	A		A	7	7	7			A	4	4	4			G	9/18	9	18
10215_TGCAGGTGAAGCAACACTTCTGTCGATCTGGGTCATTTGGCCGAT_NODE_1_length_335_cov_6.898508	357	183	174	G		G	3	3	3			A	6/14	6	14			G	6	6	6
10215_TGCAGGTGAAGCAACACTTCTGTCGATCTGGGTCATTTGGCCGAT_NODE_1_length_335_cov_6.898508	357	210	147	T		T	3	3	3			T	10	10	10			C	8/8	8	8
10215_TGCAGGTGAAGCAACACTTCTGTCGATCTGGGTCATTTGGCCGAT_NODE_1_length_335_cov_6.898508	357	288	69	G		G	3	3	3			T	3/6	3	6			G	9	9	9
10220_TGCAGATATAAGGTTAATAGAATCTTTTGAACAGTTTAATCGACT_NODE_1_length_340_cov_5.497059	360	222	138	C		A	4/4	4	4			C	4	4	4			C	14	14	14
10220_TGCAGATATAAGGTTAATAGAATCTTTTGAACAGTTTAATCGACT_NODE_1_length_340_cov_5.497059	360	187	173	A		A	4	4	4			A	4	4	4			G	7/13	7	13
10220_TGCAGATATAAGGTTAATAGAATCTTTTGAACAGTTTAATCGACT_NODE_1_length_340_cov_5.497059	360	145	215	G		G	4	4	4			G	8	8	8			A	3/3	3	3
10220_TGCAGATATAAGGTTAATAGAATCTTTTGAACAGTTTAATCGACT_NODE_1_length_340_cov_5.497059	360	133	227	C		C	2	2	2			T	1/11	1	11			T	3/3	3	3
10233_TGCAGCATTTACAAGAATCTTCAGTCAGATGATGTCATCATGTAA_NODE_1_length_363_cov_5.553719	383	235	148	G	+	+A	2/2	2	2		+	+A	2/8	2	8			A	1/13	1	13	+A 7/13
10233_TGCAGCATTTACAAGAATCTTCAGTCAGATGATGTCATCATGTAA_NODE_1_length_363_cov_5.553719	383	242	141	G		G	2	2	2			G	8	8	8			A	3/13	3	13
10236_TGCAGCTTTTCGGCCAAAAATGTCTGAAAAATTAGATCTGCAAAT_NODE_2_length_290_cov_6.324138	310	153	157	A		A	2	2	2			G	4/12	4	12			A	4	4	4
10256_TGCAGCAGAATTCCGAGCTGCTAAAAGTGCCTGCAAAATTGATGT_NODE_1_length_352_cov_6.656250	374	200	174	G		C	4/4	4	4			T	1/14	1	14			C	3/3	3	3
10269_TGCAGGCAACCCAGGGAGATAACCGTGTTGAAATGGACAACAGCC_NODE_1_length_251_cov_6.470119	271	207	64	T		T	2	2	2			T	13	13	13			A	9/9	9	9
1027_TGCAGTTTCGTGGTCATCAAAGAAGCAAAGTATAGTTGCCCTGTC_NODE_1_length_227_cov_6.088106	245	176	69	T		T	3	3	3			T	8	8	8			C	6/9	6	9
1028_TGCAGATGATGATAACGTACTCCGTAGCGGTCCACTCTGCGACGG_NODE_1_length_253_cov_5.881423	271	167	104	C		C	6	6	6			T	4/12	4	12			C	16	16	16
1028_TGCAGATGATGATAACGTACTCCGTAGCGGTCCACTCTGCGACGG_NODE_1_length_253_cov_5.881423	271	187	84	C		T	2/3	2	3			C	14	14	14			T	13/21	13	21
10284_TGCAGGTTGTGATTGATTCTATTGGTGTGTCCATCTGGCAGATGG_NODE_1_length_203_cov_8.955665	225	138	87	A		A	5	5	5			G	15/36	15	36			G	24/24	24	24
10284_TGCAGGTTGTGATTGATTCTATTGGTGTGTCCATCTGGCAGATGG_NODE_1_length_203_cov_8.955665	225	142	83	A		A	5	5	5			C	15/32	15	32			C	23/23	23	23
1029_TGCAGCTAGTTGATAGAGTGCTCAACGATGTTTCGAGCTTCAACA_NODE_1_length_395_cov_5.562026	415	290	125	T		C	2/2	2	2			T	4	4	4			C	3/3	3	3
10295_TGCAGCACATACGTTTTTGTTAAGACAATCTATCCCATAATCCAA_NODE_1_length_260_cov_5.215384	276	154	122	T		C	2/2	2	2			C	12/18	12	18			C	9/9	9	9
10323_TGCAGTTGCTGCTTTATCTTCGGTTCTTACTGCCGAAAAGAAGGG_NODE_1_length_378_cov_6.023809	400	177	223	G		C	5/5	5	5			G	12	12	12			C	15/15	15	15
10326_TGCAGTTCTATCTAATTTCGCAAGAAATGTAGTATGAACTTTCTT_NODE_1_length_249_cov_6.172691	267	175	92	T		G	4/4	4	4			T	7	7	7			G	6/17	6	17
1033_TGCAGATTCTGGGGTCAGCATGGATGACATAGAGGTTCAGGAACC_NODE_1_length_257_cov_6.027237	279	88	191	T		C	3/3	3	3			C	6/17	6	17			C	10/10	10	10
1033_TGCAGATTCTGGGGTCAGCATGGATGACATAGAGGTTCAGGAACC_NODE_1_length_257_cov_6.027237	279	130	149	C		A	5/5	5	5			A	2/10	2	10			A	2/8	2	8
10330_TGCAGATTGAGCAATATCATGGTTTTTGCAGATCAGTCTTGAGTG_NODE_1_length_275_cov_5.872727	293	200	93	A		G	2/2	2	2			A	8	8	8			G	1/7	1	7
10331_TGCAGTGACTCTTCTGATGTTCTTCGGCCTCAAAGCTATCAAGGA_NODE_1_length_390_cov_6.235898	412	254	158	A		A	4	4	4			A	8	8	8			C	3/11	3	11
10339_TGCAGTAGGTAGTTAGCATGAACATGCACTTCTGTTCTCTCTCTC_NODE_1_length_256_cov_7.457031	278	199	79	T		C	4/4	4	4			T	12	12	12			A	1/23	1	23
10345_TGCAGCATTTTCTTCAGTTGCGTACTTGAATTTTTAGTTTGATCG_NODE_1_length_385_cov_7.127273	407	142	265	T		C	3/3	3	3			C	6/19	6	19			C	5/5	5	5
10345_TGCAGCATTTTCTTCAGTTGCGTACTTGAATTTTTAGTTTGATCG_NODE_1_length_385_cov_7.127273	407	301	106	T		T	3	3	3			T	5	5	5			C	8/8	8	8
10357_TGCAGGTACCATAATCACATTTTTCAGGTGGCCACCAATCCATAG_NODE_1_length_305_cov_6.209836	325	167	158	G		G	2	2	2			G	16	16	16			C	6/7	6	7
10357_TGCAGGTACCATAATCACATTTTTCAGGTGGCCACCAATCCATAG_NODE_1_length_305_cov_6.209836	325	178	147	G		G	2	2	2			G	15	15	15			T	4/5	4	5
10360_TGCAGCTTCTACAATTCCAGTAGATTTGGCTTGTTTTGAGGAAGA_NODE_1_length_241_cov_6.879668	259	181	78	A		A	2	2	2			T	3/8	3	8			A	3	3	3
10374_TGCAGTTGGTGAAGTGGGACCAACTTAGCTTTGCTTCGGCAATGG_NODE_1_length_323_cov_5.061920	343	236	107	T		T	2	2	2			T	9	9	9			C	4/4	4	4
10374_TGCAGTTGGTGAAGTGGGACCAACTTAGCTTTGCTTCGGCAATGG_NODE_1_length_323_cov_5.061920	343	277	66	C		C	3	3	3			C	7	7	7			T	5/5	5	5
10386_TGCAGAGGTTAACCATTGATACTTTGCCGTTCATATGCTTATATA_NODE_1_length_412_cov_6.490291	434	182	252	A		G	1/2	1	2			G	4/9	4	9			G	5/5	5	5
10390_TGCAGAGAGATCTAATATCTTTGGACCTAAGCAACACAAAAATTT_NODE_1_length_380_cov_6.139474	402	116	286	G		G	3	3	3			G	12	12	12			A	5/5	5	5
10397_TGCAGCTAAATATTGCATTGCTATCTTCGCTGTTTCAGTTTTTCC_NODE_1_length_393_cov_5.358778	415	280	135	C	-	-C	2/4	2	4			C	14	14	14			A	1/9	1	9	-C 8/9
10398_TGCAGATTTTGTTTTTGGTCTTGATCCAAACCTGTTATATCTATC_NODE_1_length_251_cov_7.776893	273	193	80	G		C	2/2	2	2			G	12	12	12			C	10/10	10	10
10418_TGCAGGTTCGTGAAGTTGACGACGGAGTTGCATTTATGATGGAGA_NODE_1_length_271_cov_7.221402	291	168	123	G	-	-G	3/3	3	3		-	-G	6/17	6	17		-	-G	4/4	4	4
10418_TGCAGGTTCGTGAAGTTGACGACGGAGTTGCATTTATGATGGAGA_NODE_1_length_271_cov_7.221402	291	169	122	C	-	-C	3/3	3	3		-	-C	6/17	6	17		-	-C	4/4	4	4
10427_TGCAGACTCTATATGGTTATTATCTTGTACTTTTGTTTCAGTTTA_NODE_1_length_272_cov_6.518383	292	231	61	T		C	1/2	1	2			T	4	4	4			C	2/6	2	6
10427_TGCAGACTCTATATGGTTATTATCTTGTACTTTTGTTTCAGTTTA_NODE_1_length_272_cov_6.518383	292	216	76	A		T	2/2	2	2			T	2/5	2	5			T	3/3	3	3
10431_TGCAGGTAAATGAGAATACAGTGCAACTGTATGCAAGGTTGTGAT_NODE_1_length_293_cov_7.832765	315	214	101	T		G	2/10	2	10			T	8	8	8			G	3/25	3	25
10431_TGCAGGTAAATGAGAATACAGTGCAACTGTATGCAAGGTTGTGAT_NODE_1_length_293_cov_7.832765	315	207	108	T		C	5/10	5	10			C	2/7	2	7			T	29	29	29
10441_TGCAGTTGGATTTCTCCTTAAACTAATCATTAAAATTAATTGCAA_NODE_1_length_262_cov_6.709924	282	189	93	C		T	4/4	4	4			C	10	10	10			C	11	11	11
10448_TGCAGGTAAACTGTGGTTCTTCTACCTAGCCAATGTCTTAGCCAT_NODE_1_length_340_cov_8.535295	362	249	113	A	-	-A	3/3	3	3		-	-A	1/9	1	9			A	10	10	10
10448_TGCAGGTAAACTGTGGTTCTTCTACCTAGCCAATGTCTTAGCCAT_NODE_1_length_340_cov_8.535295	362	239	123	T		T	3	3	3			T	15	15	15			C	4/14	4	14
10449_TGCAGCCAATAAATGACGGTAATGAGTTGAAACTAAGACAGCAGA_NODE_1_length_235_cov_6.612766	251	172	79	T		C	2/2	2	2			C	8/12	8	12			C	7/7	7	7
1046_TGCAGCCATTTTGGTGTACTAGCTGGCTATACCTCTGACCTAATG_NODE_1_length_334_cov_7.664670	356	253	103	T		G	2/4	2	4			T	13	13	13			G	1/2	1	2
10492_TGCAGTAACGCCATGGTCGAGTTCCGTGCCACACTCTCCTGTAAA_NODE_1_length_258_cov_6.624031	276	205	71	T		C	4/6	4	6			C	9/18	9	18			C	6/15	6	15
10496_TGCAGATTGGATAGCTGGACAGGGACCCAGAATTCTACGAACTTG_NODE_1_length_372_cov_6.696237	394	167	227	C		G	4/4	4	4			G	4/9	4	9			G	6/6	6	6
10496_TGCAGATTGGATAGCTGGACAGGGACCCAGAATTCTACGAACTTG_NODE_1_length_372_cov_6.696237	394	217	177	G		T	2/6	2	6			G	7	7	7			T	4/7	4	7
10500_TGCAGATGCTGTAAGAAAAAAGAGAAGAGGATGAAAGTGCATCAG_NODE_1_length_331_cov_5.435045	351	196	155	A		A	3	3	3			A	7	7	7			G	3/12	3	12
10500_TGCAGATGCTGTAAGAAAAAAGAGAAGAGGATGAAAGTGCATCAG_NODE_1_length_331_cov_5.435045	351	171	180	T		G	1/3	1	3			T	16	16	16			G	3/10	3	10
10500_TGCAGATGCTGTAAGAAAAAAGAGAAGAGGATGAAAGTGCATCAG_NODE_1_length_331_cov_5.435045	351	242	109	G		C	2/2	2	2			G	8	8	8			C	10/10	10	10
10509_TGCAGGTTGCCCACATCAAGTTAGAAATAGACAGGTTAGAACTTC_NODE_1_length_359_cov_5.754875	379	229	150	G	-	-G	3/5	3	5			G	4	4	4			G	2	2	2
10509_TGCAGGTTGCCCACATCAAGTTAGAAATAGACAGGTTAGAACTTC_NODE_1_length_359_cov_5.754875	379	167	212	A		T	1/5	1	5	-A 3/5		A	4	4	4			A	2	2	2
10514_TGCAGCCACCAGTTTAAAATATCCATGATCTGTTAGCTTTTCCAC_NODE_1_length_361_cov_6.074792	383	270	113	A		G	3/3	3	3			A	7	7	7			G	4/4	4	4
10514_TGCAGCCACCAGTTTAAAATATCCATGATCTGTTAGCTTTTCCAC_NODE_1_length_361_cov_6.074792	383	287	96	A		A	2	2	2			A	6	6	6			T	4/4	4	4
10524_TGCAGTCGAGAATTCATAACAAAGAAAGTTAGTTACTAACCAAAC_NODE_1_length_242_cov_6.119835	260	185	75	T		C	1/5	1	5			C	4/7	4	7			T	17	17	17
10524_TGCAGTCGAGAATTCATAACAAAGAAAGTTAGTTACTAACCAAAC_NODE_1_length_242_cov_6.119835	260	163	97	A		A	2	2	2			T	3/8	3	8			A	8	8	8
10529_TGCAGCGCTTGTTTGTTTGAACGGGAAGCTGTGCATCATTCGGAA_NODE_1_length_335_cov_7.871642	357	207	150	A		A	4	4	4			A	11	11	11			G	3/3	3	3
10529_TGCAGCGCTTGTTTGTTTGAACGGGAAGCTGTGCATCATTCGGAA_NODE_1_length_335_cov_7.871642	357	157	200	A		C	1/3	1	3			A	21	21	21			C	2/2	2	2
10532_TGCAGTAGTAGGCCATAGAATACCTGAAAAAGAAAAGCAAAAAGG_NODE_2_length_263_cov_6.954372	283	146	137	C		T	3/3	3	3			T	8/11	8	11			T	4/4	4	4
10532_TGCAGTAGTAGGCCATAGAATACCTGAAAAAGAAAAGCAAAAAGG_NODE_2_length_263_cov_6.954372	283	189	94	T		T	3	3	3			T	12	12	12			G	4/24	4	24
10532_TGCAGTAGTAGGCCATAGAATACCTGAAAAAGAAAAGCAAAAAGG_NODE_2_length_263_cov_6.954372	283	185	98	A		A	6	6	6			G	3/12	3	12			G	23/23	23	23
10532_TGCAGTAGTAGGCCATAGAATACCTGAAAAAGAAAAGCAAAAAGG_NODE_2_length_263_cov_6.954372	283	172	111	A		A	4	4	4			A	12	12	12			G	4/17	4	17
1054_TGCAGAACTTCAAGCTGGATTGAAAACCCAACACTTATATGAAAC_NODE_1_length_370_cov_5.954054	392	111	281	A		T	1/4	1	4			T	5/97	5	97			A	6	6	6
1054_TGCAGAACTTCAAGCTGGATTGAAAACCCAACACTTATATGAAAC_NODE_1_length_370_cov_5.954054	392	112	280	T		G	2/4	2	4			G	6/98	6	98			T	6	6	6
10547_TGCAGGCATGAGTACTATCAGAAACCGGAGGAGGCAATTGTGACT_NODE_1_length_266_cov_6.563910	286	211	75	T		C	6/6	6	6			T	12	12	12			T	14	14	14
10561_TGCAGTGTGACTGTGAAGCAATGTTAGCACTTTCAAGAGATACAA_NODE_1_length_350_cov_6.277143	370	217	153	A		G	2/3	2	3			A	6	6	6			G	2/10	2	10
10561_TGCAGTGTGACTGTGAAGCAATGTTAGCACTTTCAAGAGATACAA_NODE_1_length_350_cov_6.277143	370	260	110	T		T	2	2	2			T	3	3	3		-	-T	3/11	3	11
10561_TGCAGTGTGACTGTGAAGCAATGTTAGCACTTTCAAGAGATACAA_NODE_1_length_350_cov_6.277143	370	160	210	C		T	3/3	3	3			T	6/15	6	15			T	6/6	6	6
10577_TGCAGTTGAAAACGGAGATGTCAAAGGAACAGAGAATCGTAATGT_NODE_1_length_340_cov_8.223530	362	243	119	A		A	8	8	8			A	7	7	7			T	13/24	13	24
10577_TGCAGTTGAAAACGGAGATGTCAAAGGAACAGAGAATCGTAATGT_NODE_1_length_340_cov_8.223530	362	259	103	A		A	6	6	6			A	13	13	13			G	11/25	11	25
10577_TGCAGTTGAAAACGGAGATGTCAAAGGAACAGAGAATCGTAATGT_NODE_1_length_340_cov_8.223530	362	201	161	A	+	+T	8/9	8	9			A	19	19	19		+	+T	12/26	12	26
10577_TGCAGTTGAAAACGGAGATGTCAAAGGAACAGAGAATCGTAATGT_NODE_1_length_340_cov_8.223530	362	168	194	C		C	9	9	9			C	16	16	16			A	8/20	8	20
10581_TGCAGGAAAGAGGTAACTATATATGTAGACAAAGGTTCGAGAGAC_NODE_1_length_395_cov_7.010127	417	142	275	C		T	2/2	2	2			C	22	22	22			T	3/3	3	3
10584_TGCAGATGCTTCCACTGTTAGCTCTCCCACTAAAGGATCAGATAG_NODE_1_length_287_cov_6.149826	307	188	119	G		C	1/2	1	2			C	8/21	8	21			G	28	28	28
10596_TGCAGTTTTCTGATGGACGATCTGACGTATAGAAAAAATTTGTCA_NODE_2_length_391_cov_7.531970	413	152	261	C		C	2	2	2			G	7/23	7	23			C	2	2	2
10597_TGCAGATAATTTCTTGAAGATATTGTTGCATCCAATTCGACATAA_NODE_4_length_268_cov_7.085821	290	153	137	A		A	5	5	5			A	8	8	8			T	11/33	11	33
10598_TGCAGCTCTCACAAATTTTGTAAAATTGAAGAGCTTATTGGCAGT_NODE_1_length_394_cov_5.753807	416	238	178	C		G	4/4	4	4			C	7	7	7			C	2	2	2
10616_TGCAGTCCCTCAAACAGTCACCACTTGCAGTACTTCATGTTAACA_NODE_1_length_285_cov_5.817544	305	176	129	T		C	3/3	3	3			T	8	8	8			C	6/7	6	7
10616_TGCAGTCCCTCAAACAGTCACCACTTGCAGTACTTCATGTTAACA_NODE_1_length_285_cov_5.817544	305	221	84	A		G	3/3	3	3			A	10	10	10			G	8/8	8	8
10654_TGCAGGTGTTATTCTTGCACTGCCTCAAAAATTCTGCTGCTTTTG_NODE_1_length_336_cov_5.032738	354	181	173	G		G	3	3	3			A	3/10	3	10			G	16	16	16
10654_TGCAGGTGTTATTCTTGCACTGCCTCAAAAATTCTGCTGCTTTTG_NODE_1_length_336_cov_5.032738	354	290	64	T		C	6/6	6	6			C	1/4	1	4			C	18/18	18	18
10654_TGCAGGTGTTATTCTTGCACTGCCTCAAAAATTCTGCTGCTTTTG_NODE_1_length_336_cov_5.032738	354	274	80	T		A	3/4	3	4			T	4	4	4			T	18	18	18
10679_TGCAGCCACTAAACCGAGATAAAGAGCTCCTTTCACGATCAAAAT_NODE_1_length_355_cov_6.957747	377	234	143	T		G	1/2	1	2			T	8	8	8			G	2/4	2	4
10679_TGCAGCCACTAAACCGAGATAAAGAGCTCCTTTCACGATCAAAAT_NODE_1_length_355_cov_6.957747	377	209	168	A		C	3/3	3	3			C	5/13	5	13			C	2/2	2	2
10689_TGCAGACATCAGTAACCAAAGCTGTGCTGCAAGATAATCGACCAA_NODE_1_length_326_cov_12.064417	348	189	159	T		C	1/4	1	4			T	23	23	23			C	11/11	11	11
1069_TGCAGAAAAGGTTCTTACCTGTGATCACAATATCTTTGAGATTCT_NODE_1_length_345_cov_7.298551	367	196	171	A		A	7	7	7			A	13	13	13			G	19/19	19	19
1069_TGCAGAAAAGGTTCTTACCTGTGATCACAATATCTTTGAGATTCT_NODE_1_length_345_cov_7.298551	367	208	159	A		G	9/9	9	9			A	7	7	7			A	24	24	24
10690_TGCAGCTTTTGGAGATGATATAGCAATCGAATGTCTTGCTACTGA_NODE_1_length_246_cov_7.865854	268	113	155	C		T	2/3	2	3			T	4/8	4	8			T	7/7	7	7
10690_TGCAGCTTTTGGAGATGATATAGCAATCGAATGTCTTGCTACTGA_NODE_1_length_246_cov_7.865854	268	184	84	T		C	2/2	2	2			A	6/15	6	15			C	4/5	4	5
10694_TGCAGTCTGTAAATTTGGAGACCAGTTGACCATGTAAGAGCCTGC_NODE_1_length_342_cov_6.915205	364	223	141	T		C	4/8	4	8			T	7	7	7			C	13/13	13	13
10694_TGCAGTCTGTAAATTTGGAGACCAGTTGACCATGTAAGAGCCTGC_NODE_1_length_342_cov_6.915205	364	121	243	A		T	4/8	4	8			A	15	15	15			T	10/10	10	10
10700_TGCAGTTTGAGGAAAAGAAAACAAAAACAGCTCCTATCACTGCTC_NODE_1_length_365_cov_6.263014	387	136	251	T		A	3/3	3	3			T	12	12	12			T	9	9	9
10700_TGCAGTTTGAGGAAAAGAAAACAAAAACAGCTCCTATCACTGCTC_NODE_1_length_365_cov_6.263014	387	123	264	T		T	2	2	2			T	12	12	12			G	3/13	3	13
10700_TGCAGTTTGAGGAAAAGAAAACAAAAACAGCTCCTATCACTGCTC_NODE_1_length_365_cov_6.263014	387	210	177	C		T	6/6	6	6			T	3/8	3	8			C	10	10	10
10709_TGCAGTTGCAAAGAAATCAATCTTTTTTGAGGTCGCACATTCAAT_NODE_1_length_307_cov_5.276873	325	216	109	C		C	2	2	2		+	+TA	1/4	1	4		+	+TA	2/7	2	7
10711_TGCAGATGAATACCATCCACAATCTCCTTAAGAGGAGCCATGGTT_NODE_1_length_329_cov_5.489362	349	188	161	T		T	5	5	5			G	5/14	5	14			T	26	26	26
10711_TGCAGATGAATACCATCCACAATCTCCTTAAGAGGAGCCATGGTT_NODE_1_length_329_cov_5.489362	349	208	141	G		T	5/5	5	5			G	15	15	15			G	17	17	17
10714_TGCAGGCCAGATCCGATTGCAGATCGAGCAGTGGCTGTTTCTCCA_NODE_2_length_234_cov_12.397436	256	118	138	A		A	2	2	2			A	23	23	23			G	4/4	4	4
10716_TGCAGGAAGAAGAATTGATGCAGGAGGAGTTCCACATTGAAAGTG_NODE_1_length_350_cov_8.494286	372	154	218	G		A	3/3	3	3			G	8	8	8			G	3	3	3
10724_TGCAGCAAAAAAAGAATCATCAGGTGATGTTTATTTGGAAAATTT_NODE_1_length_301_cov_6.272425	323	188	135	T		T	2	2	2			G	4/18	4	18			T	11	11	11
10732_TGCAGCCTATCGTTGGGGCATTCTCACTACTTGCCATTGCAACTT_NODE_1_length_261_cov_7.222222	283	163	120	A		G	2/3	2	3			A	16	16	16			G	1/4	1	4
10732_TGCAGCCTATCGTTGGGGCATTCTCACTACTTGCCATTGCAACTT_NODE_1_length_261_cov_7.222222	283	211	72	C		T	1/2	1	2			C	8	8	8			T	3/5	3	5
10733_TGCAGAAATAACAAGAAGCTTCTAGGTCGTGTTAGGGCGTTTGAT_NODE_1_length_376_cov_5.696808	398	187	211	C		C	6	6	6			C	7	7	7			T	11/15	11	15
10733_TGCAGAAATAACAAGAAGCTTCTAGGTCGTGTTAGGGCGTTTGAT_NODE_1_length_376_cov_5.696808	398	212	186	G		T	6/6	6	6			G	7	7	7			T	5/7	5	7
1075_TGCAGATGAAATCTAATGGATTGGTCAACATATTTGCAAGTTGAT_NODE_1_length_279_cov_9.118279	301	174	127	A		C	4/4	4	4			C	5/16	5	16			C	17/17	17	17
10763_TGCAGCTCGATGATAAGCCGTCTTCAACCACCCCACATTCCTTAA_NODE_1_length_319_cov_5.902822	341	173	168	T		C	3/3	3	3			C	4/11	4	11			T	4	4	4
10769_TGCAGATTCTGAATAAGTAGTCATCTTTCTTTCTTCCATGTTTTT_NODE_1_length_321_cov_6.333333	341	191	150	T		T	5	5	5			T	7	7	7			C	20/20	20	20
10772_TGCAGACAAAAATGACAAGAAAAATTACCCACAAGCCAGGGGTCT_NODE_1_length_370_cov_5.870270	392	166	226	A	-	-A	3/3	3	3			A	7	7	7			A	18	18	18
10772_TGCAGACAAAAATGACAAGAAAAATTACCCACAAGCCAGGGGTCT_NODE_1_length_370_cov_5.870270	392	295	97	T		C	3/3	3	3			T	6	6	6			T	4	4	4
10779_TGCAGAAATTGATGAAGGTACTTTACATCCGATTCTAATCTTATT_NODE_1_length_254_cov_7.082677	272	144	128	A		A	2	2	2			A	13	13	13			G	4/4	4	4
10779_TGCAGAAATTGATGAAGGTACTTTACATCCGATTCTAATCTTATT_NODE_1_length_254_cov_7.082677	272	129	143	G		G	2	2	2			C	6/16	6	16			G	2	2	2
10788_TGCAGCCTTCATCTGAACTGGTACTCATCTTTACTTTACGTATTT_NODE_1_length_374_cov_5.593583	394	229	165	T		T	3	3	3			T	6	6	6			C	12/12	12	12
10797_TGCAGAAGTAGTAAGAGATAATCATCCCCACTATTTCACATTCTC_NODE_1_length_290_cov_6.879310	312	174	138	G		G	2	2	2			A	4/12	4	12			A	5/5	5	5
10797_TGCAGAAGTAGTAAGAGATAATCATCCCCACTATTTCACATTCTC_NODE_1_length_290_cov_6.879310	312	195	117	T		C	1/3	1	3			C	3/14	3	14			C	2/2	2	2
10797_TGCAGAAGTAGTAAGAGATAATCATCCCCACTATTTCACATTCTC_NODE_1_length_290_cov_6.879310	312	194	118	G		G	3	3	3			G	14	14	14			A	3/3	3	3
10799_TGCAGAATAAAATCATTTAGGGCAAAAAAGAAACAAAACAAAAAT_NODE_1_length_235_cov_7.587234	257	187	70	A		C	4/4	4	4			G	5/11	5	11			C	1/6	1	6	G 5/6
10802_TGCAGATGGTAAAAATGACCTTGCTTCCAGGCCTGATATTGAGCT_NODE_1_length_296_cov_6.094594	316	184	132	T		T	6	6	6			T	16	16	16			A	19/19	19	19
10815_TGCAGTAAACATGAGAATAAGAGCTAAAGCAGGAGACTGAAGAAC_NODE_1_length_308_cov_6.844156	330	190	140	G		A	4/6	4	6			G	6	6	6			G	13	13	13
10815_TGCAGTAAACATGAGAATAAGAGCTAAAGCAGGAGACTGAAGAAC_NODE_1_length_308_cov_6.844156	330	191	139	C		C	6	6	6			C	6	6	6			T	13/13	13	13
10815_TGCAGTAAACATGAGAATAAGAGCTAAAGCAGGAGACTGAAGAAC_NODE_1_length_308_cov_6.844156	330	162	168	A		A	4	4	4			A	5	5	5			T	17/17	17	17
10837_TGCAGGGAGAAGTAGCACTGAATTTTATAACTAGGCCTAAAAGAG_NODE_1_length_288_cov_5.857639	308	118	190	G		A	2/2	2	2			G	18	18	18			A	2/2	2	2
10843_TGCAGCTGAGTTTGAGAAGATGAAGGCCTCCCATTGCTCTCGTTC_NODE_1_length_381_cov_9.097113	403	233	170	C		C	2	2	2			C	17	17	17			A	5/5	5	5
10843_TGCAGCTGAGTTTGAGAAGATGAAGGCCTCCCATTGCTCTCGTTC_NODE_1_length_381_cov_9.097113	403	285	118	A		G	2/2	2	2			A	11	11	11			T	5/5	5	5
10844_TGCAGGTAAAATTGAAAAAAAAAACAGTATCTGCTTAAAAATATG_NODE_1_length_236_cov_10.555085	258	191	67	T		G	2/9	2	9			T	12	12	12			G	1/35	1	35
10847_TGCAGTTAATATTCTCCATTAAATTTGAGCATCAACAACTCTGAT_NODE_1_length_330_cov_7.930303	352	128	224	T		G	4/4	4	4			T	18	18	18			G	28/28	28	28
10848_TGCAGTATAAGCTATCTGAGCACTCATGTGCTACAATTAGTGCTA_NODE_2_length_264_cov_8.109848	286	192	94	G		A	8/13	8	13			G	11	11	11			G	21	21	21
10855_TGCAGATAAGAAGAGCCCAAGGGAAGCTGTTGAATTCATTTTACA_NODE_1_length_213_cov_9.126760	235	129	106	T		T	2	2	2			A	8/13	8	13			T	12	12	12
10866_TGCAGCAAAATAATTAAAAAATTTATGTCAACTTTCTGCACAAAA_NODE_1_length_316_cov_6.848101	338	211	127	C		T	2/2	2	2			C	14	14	14			T	4/4	4	4
10883_TGCAGGAAGAAGTAAAACGCGTTTACACCATCACTGAATAGGTCT_NODE_1_length_394_cov_8.192893	416	114	302	G		G	1	1	1		+	+T	5/15	5	15	C 1/15		G	9	9	9
10889_TGCAGAACATTTAGTAGAACTCTTTTAATGAGTGTTTTACTAACA_NODE_1_length_328_cov_5.585366	348	181	167	G		G	12	12	12			A	10/112	10	112			G	19	19	19
10889_TGCAGAACATTTAGTAGAACTCTTTTAATGAGTGTTTTACTAACA_NODE_1_length_328_cov_5.585366	348	231	117	T		T	3	3	3			C	4/77	4	77			T	22	22	22
10889_TGCAGAACATTTAGTAGAACTCTTTTAATGAGTGTTTTACTAACA_NODE_1_length_328_cov_5.585366	348	259	89	A		T	4/5	4	5			T	50/67	50	67			T	10/10	10	10
10889_TGCAGAACATTTAGTAGAACTCTTTTAATGAGTGTTTTACTAACA_NODE_1_length_328_cov_5.585366	348	273	75	C		C	8	8	8			A	5/71	5	71			A	3/13	3	13
10889_TGCAGAACATTTAGTAGAACTCTTTTAATGAGTGTTTTACTAACA_NODE_1_length_328_cov_5.585366	348	186	162	G		G	11	11	11			A	16/109	16	109			A	3/19	3	19
10889_TGCAGAACATTTAGTAGAACTCTTTTAATGAGTGTTTTACTAACA_NODE_1_length_328_cov_5.585366	348	163	185	G		G	10	10	10			C	3/109	3	109			G	17	17	17
10889_TGCAGAACATTTAGTAGAACTCTTTTAATGAGTGTTTTACTAACA_NODE_1_length_328_cov_5.585366	348	212	136	C		C	5	5	5			T	3/89	3	89			T	5/23	5	23
10889_TGCAGAACATTTAGTAGAACTCTTTTAATGAGTGTTTTACTAACA_NODE_1_length_328_cov_5.585366	348	238	110	C		T	1/3	1	3			T	2/75	2	75			T	2/16	2	16
10889_TGCAGAACATTTAGTAGAACTCTTTTAATGAGTGTTTTACTAACA_NODE_1_length_328_cov_5.585366	348	175	173	G		G	12	12	12			A	8/111	8	111			G	18	18	18
10889_TGCAGAACATTTAGTAGAACTCTTTTAATGAGTGTTTTACTAACA_NODE_1_length_328_cov_5.585366	348	244	104	C		C	2	2	2			T	4/70	4	70			C	11	11	11
10889_TGCAGAACATTTAGTAGAACTCTTTTAATGAGTGTTTTACTAACA_NODE_1_length_328_cov_5.585366	348	207	141	A		A	5	5	5			T	6/97	6	97			T	3/23	3	23
10889_TGCAGAACATTTAGTAGAACTCTTTTAATGAGTGTTTTACTAACA_NODE_1_length_328_cov_5.585366	348	205	143	G		A	1/5	1	5			A	16/98	16	98			A	3/23	3	23
10889_TGCAGAACATTTAGTAGAACTCTTTTAATGAGTGTTTTACTAACA_NODE_1_length_328_cov_5.585366	348	140	208	T		A	1/4	1	4			A	4/83	4	83			A	1/9	1	9
10889_TGCAGAACATTTAGTAGAACTCTTTTAATGAGTGTTTTACTAACA_NODE_1_length_328_cov_5.585366	348	180	168	C		C	12	12	12			T	4/110	4	110			C	19	19	19
10889_TGCAGAACATTTAGTAGAACTCTTTTAATGAGTGTTTTACTAACA_NODE_1_length_328_cov_5.585366	348	189	159	G		A	1/9	1	9			A	39/111	39	111			A	6/21	6	21
10889_TGCAGAACATTTAGTAGAACTCTTTTAATGAGTGTTTTACTAACA_NODE_1_length_328_cov_5.585366	348	260	88	G		G	5	5	5			A	4/67	4	67			G	10	10	10
10889_TGCAGAACATTTAGTAGAACTCTTTTAATGAGTGTTTTACTAACA_NODE_1_length_328_cov_5.585366	348	135	213	T		C	2/2	2	2			C	67/72	67	72			C	4/4	4	4
10889_TGCAGAACATTTAGTAGAACTCTTTTAATGAGTGTTTTACTAACA_NODE_1_length_328_cov_5.585366	348	174	174	T		T	12	12	12			C	7/114	7	114			T	18	18	18
10889_TGCAGAACATTTAGTAGAACTCTTTTAATGAGTGTTTTACTAACA_NODE_1_length_328_cov_5.585366	348	230	118	G		A	1/3	1	3			A	56/73	56	73			A	20/20	20	20
10889_TGCAGAACATTTAGTAGAACTCTTTTAATGAGTGTTTTACTAACA_NODE_1_length_328_cov_5.585366	348	285	63	C		T	2/9	2	9			A	6/70	6	70			T	1/17	1	17
10889_TGCAGAACATTTAGTAGAACTCTTTTAATGAGTGTTTTACTAACA_NODE_1_length_328_cov_5.585366	348	181	167	C		T	2/11	2	11	G 1/11		T	12/111	12	111			G	4/20	4	20
10889_TGCAGAACATTTAGTAGAACTCTTTTAATGAGTGTTTTACTAACA_NODE_1_length_328_cov_5.585366	348	170	178	T		T	8	8	8			C	1/108	1	108	G 6/108		T	26	26	26
10909_TGCAGAGTATCAATGGCTTCATTTGGGTTCCAGTGAGTTAAGGTT_NODE_1_length_300_cov_5.790000	318	194	124	G		G	3	3	3			A	7/9	7	9			G	7	7	7
10914_TGCAGGCACCAATGGGCACTCCTGAAGCACATACTCTAGCTCGAT_NODE_1_length_324_cov_8.472222	346	206	140	A		G	3/3	3	3			A	9	9	9			G	3/3	3	3
10914_TGCAGGCACCAATGGGCACTCCTGAAGCACATACTCTAGCTCGAT_NODE_1_length_324_cov_8.472222	346	243	103	C		C	3	3	3			T	1/10	1	10			T	3/7	3	7
10914_TGCAGGCACCAATGGGCACTCCTGAAGCACATACTCTAGCTCGAT_NODE_1_length_324_cov_8.472222	346	234	112	A		A	2	2	2			T	1/8	1	8			T	2/5	2	5
10914_TGCAGGCACCAATGGGCACTCCTGAAGCACATACTCTAGCTCGAT_NODE_1_length_324_cov_8.472222	346	202	144	G		T	2/3	2	3			G	9	9	9			T	3/4	3	4
10920_TGCAGTCACGGGGGAGTAGAACTCCATGATTCCACCGGCGGAGTT_NODE_1_length_262_cov_5.854962	282	203	79	C		C	2	2	2			C	4	4	4			A	7/7	7	7
10926_TGCAGTCTCAGTTTCCTTCATTTTAAGGCTGTCAAACTCACACTC_NODE_1_length_284_cov_7.390845	306	125	181	T		C	2/2	2	2			C	7/17	7	17			C	6/6	6	6
10926_TGCAGTCTCAGTTTCCTTCATTTTAAGGCTGTCAAACTCACACTC_NODE_1_length_284_cov_7.390845	306	190	116	T		A	1/15	1	15			T	15	15	15			G	3/40	3	40
10928_TGCAGTAATTATGTCAGCAAATCAATGTATGATAAATAGGGTACA_NODE_1_length_261_cov_5.712644	277	176	101	C		T	2/2	2	2			C	10	10	10			T	5/5	5	5
1093_TGCAGTTGCTGTTGTTGGGCTGGCTGCATACCGCGTCTACGCTAC_NODE_1_length_329_cov_7.869301	351	210	141	A		C	5/9	5	9			A	5	5	5			A	17	17	17
10935_TGCAGCATATCAAACGTATAGACTCCTGGAGTGGGTTCAGACATT_NODE_1_length_262_cov_8.908397	284	138	146	T		T	2	2	2			A	7/23	7	23			G	1/18	1	18
10937_TGCAGATGCCACTTCCTCGGGAGTAACTTTTCCATCATAATCTCT_NODE_1_length_341_cov_5.876833	361	219	142	G		T	4/4	4	4			T	2/5	2	5			T	5/5	5	5
10939_TGCAGCTCTTGCTTCAACTTCAAGTGCAACTTGCCAGTCCTCAAA_NODE_1_length_292_cov_5.729452	310	194	116	G		T	2/2	2	2			T	2/5	2	5			T	3/7	3	7
10941_TGCAGAAGGGAACTTCTTAGCACACTCCTCCATCAATTCTTTCCC_NODE_1_length_371_cov_6.261456	393	332	61	G		A	2/2	2	2			G	6	6	6			A	3/6	3	6
10944_TGCAGATGCCCCAGACCCTATCTCTTATTTCATCTTCCTCACAAT_NODE_1_length_354_cov_5.870057	376	207	169	C		C	4	4	4			A	1/7	1	7	-C 2/7		A	3/7	3	7	-C 4/7
10947_TGCAGGTCCCTATTAAAATCTACTACCCTACTCCTGGGTCTCAAA_NODE_1_length_426_cov_5.082160	446	177	269	A		T	2/2	2	2			T	3/8	3	8			T	6/9	6	9
10957_TGCAGTAGATGAATTGATTAAGATCAAGAGTCACCCTGCCCTGCT_NODE_1_length_218_cov_5.967890	234	76	158	T		T	4	4	4			C	4/12	4	12			T	5	5	5
10957_TGCAGTAGATGAATTGATTAAGATCAAGAGTCACCCTGCCCTGCT_NODE_1_length_218_cov_5.967890	234	126	108	C		T	1/6	1	6	G 5/6		T	6/14	6	14			G	3/3	3	3
10961_TGCAGGCTTATTAAAAGTTTCAGAATTCCTCTGATGCAGATGCTG_NODE_1_length_279_cov_8.021505	301	149	152	G		A	2/3	2	3			A	4/9	4	9			A	9/9	9	9
10961_TGCAGGCTTATTAAAAGTTTCAGAATTCCTCTGATGCAGATGCTG_NODE_1_length_279_cov_8.021505	301	218	83	G		G	2	2	2			G	12	12	12			T	8/11	8	11
10972_TGCAGAATATTGGGGCACTCTATAGACTCAATGACAAAAACTATC_NODE_1_length_359_cov_6.008357	379	126	253	G		A	1/2	1	2			A	2/26	2	26			G	2	2	2
10972_TGCAGAATATTGGGGCACTCTATAGACTCAATGACAAAAACTATC_NODE_1_length_359_cov_6.008357	379	159	220	A		G	3/3	3	3			G	19/26	19	26			G	6/6	6	6
10972_TGCAGAATATTGGGGCACTCTATAGACTCAATGACAAAAACTATC_NODE_1_length_359_cov_6.008357	379	154	225	G		A	1/3	1	3			A	10/22	10	22			A	6/6	6	6
10972_TGCAGAATATTGGGGCACTCTATAGACTCAATGACAAAAACTATC_NODE_1_length_359_cov_6.008357	379	81	298	G	-	-G	1/3	1	3			T	1/9	1	9	-G 2/9	-	-G	4/5	4	5
10978_TGCAGATATTCACTGAAACCATTAGCAGGGTACAGATCGGCAGTA_NODE_2_length_227_cov_9.779736	249	153	96	C		T	2/2	2	2			T	1/13	1	13			T	17/18	17	18
10978_TGCAGATATTCACTGAAACCATTAGCAGGGTACAGATCGGCAGTA_NODE_2_length_227_cov_9.779736	249	166	83	A		G	3/3	3	3			G	2/13	2	13			G	17/17	17	17
10979_TGCAGATAATGGTGAAGGAATCCAACATTGAATCTGCTCATCGTC_NODE_1_length_219_cov_7.949772	239	167	72	A		A	2	2	2			A	9	9	9			G	10/10	10	10
10979_TGCAGATAATGGTGAAGGAATCCAACATTGAATCTGCTCATCGTC_NODE_1_length_219_cov_7.949772	239	173	66	T		T	3	3	3			T	9	9	9			C	9/9	9	9
10983_TGCAGGTGAGTTCAAACCTTGTTCATTATATTAATTTTTCCATAT_NODE_1_length_230_cov_5.700000	246	157	89	C		C	4	4	4			A	7/18	7	18			C	4	4	4
10983_TGCAGGTGAGTTCAAACCTTGTTCATTATATTAATTTTTCCATAT_NODE_1_length_230_cov_5.700000	246	179	67	T		A	3/5	3	5			T	14	14	14			T	6	6	6
11002_TGCAGTTGCTCTATCTATATTGACCCATAATTGAGACTCTTGTAC_NODE_1_length_260_cov_6.534616	280	171	109	C		T	2/2	2	2			C	5	5	5			T	7/7	7	7
11008_TGCAGCATGCTGCTAACTTCACTATCCTCTTTCTTGATGATGTAG_NODE_1_length_390_cov_5.200000	412	206	206	A		A	2	2	2			A	12	12	12			G	6/6	6	6
11008_TGCAGCATGCTGCTAACTTCACTATCCTCTTTCTTGATGATGTAG_NODE_1_length_390_cov_5.200000	412	205	207	T		T	2	2	2			G	4/12	4	12			T	7	7	7
11012_TGCAGATTTTACTTCTTGATGACCATATTGTGGCATGGTTGGACT_NODE_1_length_202_cov_5.470297	220	101	119	C		C	4	4	4			C	14	14	14			A	7/8	7	8
11012_TGCAGATTTTACTTCTTGATGACCATATTGTGGCATGGTTGGACT_NODE_1_length_202_cov_5.470297	220	87	133	A		A	4	4	4			A	14	14	14			G	6/8	6	8
11020_TGCAGACTAGATCTCGTAGTGCTTTTCAGTTGAGAATTGGATTGC_NODE_1_length_337_cov_5.925816	357	209	148	T		G	1/2	1	2			G	7/14	7	14			G	5/6	5	6
11020_TGCAGACTAGATCTCGTAGTGCTTTTCAGTTGAGAATTGGATTGC_NODE_1_length_337_cov_5.925816	357	194	163	C		C	4	4	4			G	4/18	4	18			C	5	5	5
11026_TGCAGACACTGTCATCATGGGCGACATCTAGTGTTGAGGAAGTTG_NODE_1_length_236_cov_9.449153	258	141	117	T		T	2	2	2			C	8/21	8	21			T	7	7	7
11032_TGCAGTTTCCTTGGATCGGAAGTTTTCAGTTCATCGGTTTCTTTG_NODE_1_length_226_cov_8.070796	248	89	159	G		A	3/3	3	3			A	1/30	1	30			A	7/7	7	7
11032_TGCAGTTTCCTTGGATCGGAAGTTTTCAGTTCATCGGTTTCTTTG_NODE_1_length_226_cov_8.070796	248	160	88	T		C	1/5	1	5			C	8/34	8	34			C	3/11	3	11
11032_TGCAGTTTCCTTGGATCGGAAGTTTTCAGTTCATCGGTTTCTTTG_NODE_1_length_226_cov_8.070796	248	99	149	C		C	4	4	4			A	12/30	12	30			C	8	8	8
11032_TGCAGTTTCCTTGGATCGGAAGTTTTCAGTTCATCGGTTTCTTTG_NODE_1_length_226_cov_8.070796	248	136	112	T		G	1/3	1	3			G	2/36	2	36			G	1/11	1	11
11032_TGCAGTTTCCTTGGATCGGAAGTTTTCAGTTCATCGGTTTCTTTG_NODE_1_length_226_cov_8.070796	248	156	92	G		G	3	3	3			T	9/34	9	34			T	3/10	3	10
11032_TGCAGTTTCCTTGGATCGGAAGTTTTCAGTTCATCGGTTTCTTTG_NODE_1_length_226_cov_8.070796	248	182	66	G		G	6	6	6			G	28	28	28			A	5/12	5	12
11032_TGCAGTTTCCTTGGATCGGAAGTTTTCAGTTCATCGGTTTCTTTG_NODE_1_length_226_cov_8.070796	248	140	108	C		C	2	2	2			T	3/36	3	36			C	11	11	11
11033_TGCAGTTTAGCGACCCAACCAGGTAAAACTGTTTCCACAGCCACT_NODE_1_length_352_cov_5.798295	374	221	153	C		T	3/6	3	6			C	12	12	12			C	17	17	17
11033_TGCAGTTTAGCGACCCAACCAGGTAAAACTGTTTCCACAGCCACT_NODE_1_length_352_cov_5.798295	374	190	184	T		C	4/4	4	4			T	13	13	13			T	18	18	18
11035_TGCAGACGAAGCATTGCTCATGTATCGTCCAAGTGTTATCGTCAT_NODE_1_length_338_cov_6.511834	360	170	190	C		T	4/4	4	4			T	2/10	2	10			C	7	7	7
11035_TGCAGACGAAGCATTGCTCATGTATCGTCCAAGTGTTATCGTCAT_NODE_1_length_338_cov_6.511834	360	129	231	T		G	1/4	1	4			T	18	18	18			G	2/2	2	2
11035_TGCAGACGAAGCATTGCTCATGTATCGTCCAAGTGTTATCGTCAT_NODE_1_length_338_cov_6.511834	360	172	188	A		G	4/4	4	4			G	4/11	4	11			A	7	7	7
11044_TGCAGTCGTGTTAAGCTTATCTTTGGTAGCAATGTTATCCTTGAG_NODE_1_length_394_cov_7.819797	416	206	210	A		T	5/5	5	5			T	2/9	2	9			T	7/7	7	7
11044_TGCAGTCGTGTTAAGCTTATCTTTGGTAGCAATGTTATCCTTGAG_NODE_1_length_394_cov_7.819797	416	239	177	G		G	4	4	4			C	4/6	4	6			C	6/10	6	10
11063_TGCAGTACTATCTTATGAGTGGTATCGTTCGGTTCGCTGGTAGGT_NODE_1_length_361_cov_7.011080	383	318	65	T		C	2/6	2	6			T	5	5	5			C	15/15	15	15
11082_TGCAGAGATTCAAGTTGTATTAGAAACATAACACATATAAGAAAC_NODE_1_length_303_cov_6.917492	325	190	135	C		C	3	3	3			T	16/35	16	35			T	1/7	1	7
11082_TGCAGAGATTCAAGTTGTATTAGAAACATAACACATATAAGAAAC_NODE_1_length_303_cov_6.917492	325	216	109	G		G	4	4	4			A	15/55	15	55			G	6	6	6
11082_TGCAGAGATTCAAGTTGTATTAGAAACATAACACATATAAGAAAC_NODE_1_length_303_cov_6.917492	325	184	141	G		G	3	3	3			G	39	39	39			A	3/5	3	5
11092_TGCAGGTTAACCTATACACAGATCCTGAGACTCTAAGAATGATGG_NODE_1_length_383_cov_6.370757	405	344	61	G		C	2/2	2	2			C	2/6	2	6			C	11/11	11	11
11092_TGCAGGTTAACCTATACACAGATCCTGAGACTCTAAGAATGATGG_NODE_1_length_383_cov_6.370757	405	270	135	C		C	3	3	3			C	6	6	6			A	9/9	9	9
11092_TGCAGGTTAACCTATACACAGATCCTGAGACTCTAAGAATGATGG_NODE_1_length_383_cov_6.370757	405	293	112	T		C	2/2	2	2			C	5/9	5	9			C	8/8	8	8
11092_TGCAGGTTAACCTATACACAGATCCTGAGACTCTAAGAATGATGG_NODE_1_length_383_cov_6.370757	405	264	141	A		C	4/4	4	4			A	7	7	7			C	6/6	6	6
11096_TGCAGGAATCGTTTGGAACTCCTTCAAGGAACTTGAAGAATCCGA_NODE_1_length_400_cov_6.397500	422	243	179	C		T	1/2	1	2			C	12	12	12			T	4/4	4	4
11102_TGCAGTACAAGGAGGCATTTTGAGCGGAGAGGGTGGTGATGAAAC_NODE_1_length_220_cov_5.900000	242	153	89	G		C	2/2	2	2			G	9	9	9			C	4/4	4	4
11103_TGCAGATTCAGCCTGCTATAGATTCCAAAAAGCAGCAGTGCTGGT_NODE_1_length_438_cov_5.696347	460	212	248	C		G	8/8	8	8			C	3	3	3			G	4/4	4	4
11107_TGCAGTAGTAAAACTCTAATGGCAACTGAAGAGATTCCAATAATG_NODE_1_length_334_cov_6.637724	356	246	110	T		C	7/7	7	7			T	11	11	11			T	13	13	13
11107_TGCAGTAGTAAAACTCTAATGGCAACTGAAGAGATTCCAATAATG_NODE_1_length_334_cov_6.637724	356	165	191	A		G	1/7	1	7			A	11	11	11			G	2/18	2	18
11110_TGCAGTTTCCTGCTTATTTAGACCCTGCAATTCCCCATACCTGAA_NODE_2_length_296_cov_6.317567	318	222	96	A		T	2/10	2	10			T	6/12	6	12			T	28/28	28	28
11110_TGCAGTTTCCTGCTTATTTAGACCCTGCAATTCCCCATACCTGAA_NODE_2_length_296_cov_6.317567	318	119	199	G		G	2	2	2			G	19	19	19			T	6/17	6	17
11110_TGCAGTTTCCTGCTTATTTAGACCCTGCAATTCCCCATACCTGAA_NODE_2_length_296_cov_6.317567	318	134	184	T		T	3	3	3			T	14	14	14			G	12/25	12	25
1112_TGCAGACGATATAAAATAACCTTTATCTATCTTTGTAATACATGG_NODE_2_length_316_cov_7.794304	338	196	142	C		C	2	2	2			C	11	11	11			T	13/13	13	13
1112_TGCAGACGATATAAAATAACCTTTATCTATCTTTGTAATACATGG_NODE_2_length_316_cov_7.794304	338	258	80	A		G	2/5	2	5			G	4/14	4	14			G	19/19	19	19
11122_TGCAGTAGACACCATACAGACAAATCAAGCAATCAAAGATGGTGA_NODE_2_length_219_cov_6.525114	239	114	125	G		T	7/7	7	7			T	4/13	4	13			T	10/16	10	16
11122_TGCAGTAGACACCATACAGACAAATCAAGCAATCAAAGATGGTGA_NODE_2_length_219_cov_6.525114	239	123	116	G		A	2/7	2	7			G	9	9	9			A	1/12	1	12
11122_TGCAGTAGACACCATACAGACAAATCAAGCAATCAAAGATGGTGA_NODE_2_length_219_cov_6.525114	239	165	74	C		A	10/12	10	12			A	4/6	4	6			A	19/25	19	25
11122_TGCAGTAGACACCATACAGACAAATCAAGCAATCAAAGATGGTGA_NODE_2_length_219_cov_6.525114	239	112	127	A		A	6	6	6			A	13	13	13			T	3/16	3	16
11133_TGCAGAAAGCAACAATTACACCCACAGCTTCAATGCAAATCACTT_NODE_1_length_280_cov_12.617857	302	132	170	C		G	3/3	3	3			C	16	16	16			G	12/12	12	12
11134_TGCAGGTTCTAACATTTGTTTGCTCTTACATCAATGTGGAATATG_NODE_1_length_272_cov_5.330883	290	181	109	A		C	6/6	6	6			A	10	10	10			C	5/5	5	5
1115_TGCAGCTTCGTTCTCGTGATCATACACAGTCAAAAGATTTCGATT_NODE_1_length_290_cov_10.196551	312	238	74	G		G	2	2	2			A	6/14	6	14			G	7	7	7
1115_TGCAGCTTCGTTCTCGTGATCATACACAGTCAAAAGATTTCGATT_NODE_1_length_290_cov_10.196551	312	243	69	G		T	2/2	2	2			T	6/13	6	13			T	6/6	6	6
1115_TGCAGCTTCGTTCTCGTGATCATACACAGTCAAAAGATTTCGATT_NODE_1_length_290_cov_10.196551	312	201	111	G		G	3	3	3			A	8/14	8	14			G	8	8	8
11187_TGCAGCAAATGGGTGATGATGAACGAGGATACTAGAAGATTGCAG_NODE_1_length_393_cov_7.402036	415	255	160	C		A	3/3	3	3			C	8	8	8			C	2	2	2
11187_TGCAGCAAATGGGTGATGATGAACGAGGATACTAGAAGATTGCAG_NODE_1_length_393_cov_7.402036	415	269	146	A		A	2	2	2			A	10	10	10			G	3/4	3	4
11195_TGCAGTCAATAGTACGGTGGATTATTTATGTGATATAACTATTTC_NODE_1_length_328_cov_5.265244	348	158	190	T		C	5/5	5	5			T	8	8	8			C	27/27	27	27
11195_TGCAGTCAATAGTACGGTGGATTATTTATGTGATATAACTATTTC_NODE_1_length_328_cov_5.265244	348	186	162	A		G	3/3	3	3			A	7	7	7			A	25	25	25
11208_TGCAGTTTGCAGTGAAACATACATGTTCCGATGTTCATCCTTGTA_NODE_1_length_304_cov_6.513158	326	258	68	T		T	3	3	3			A	4/8	4	8			T	24	24	24
11208_TGCAGTTTGCAGTGAAACATACATGTTCCGATGTTCATCCTTGTA_NODE_1_length_304_cov_6.513158	326	203	123	G		A	3/3	3	3			G	11	11	11			A	36/37	36	37
11232_TGCAGTCATGAAATTAACACACATGCAGATTGATCATGATCAAGA_NODE_1_length_228_cov_7.482456	248	180	68	A		A	3	3	3			A	11	11	11			G	17/17	17	17
11232_TGCAGTCATGAAATTAACACACATGCAGATTGATCATGATCAAGA_NODE_1_length_228_cov_7.482456	248	152	96	C		T	3/3	3	3			C	12	12	12			C	11	11	11
11232_TGCAGTCATGAAATTAACACACATGCAGATTGATCATGATCAAGA_NODE_1_length_228_cov_7.482456	248	175	73	T		C	3/3	3	3			T	14	14	14			T	16	16	16
11233_TGCAGTCTTCTATCTCTCTGCAACTTTTGTTCTTTCCTCCTATCT_NODE_1_length_344_cov_7.011628	366	153	213	G		G	3	3	3			G	10	10	10			C	30/30	30	30
11233_TGCAGTCTTCTATCTCTCTGCAACTTTTGTTCTTTCCTCCTATCT_NODE_1_length_344_cov_7.011628	366	185	181	G		C	4/4	4	4			G	8	8	8			G	33	33	33
11233_TGCAGTCTTCTATCTCTCTGCAACTTTTGTTCTTTCCTCCTATCT_NODE_1_length_344_cov_7.011628	366	293	73	A		A	3	3	3			A	5	5	5			T	2/17	2	17	-A 7/17
11233_TGCAGTCTTCTATCTCTCTGCAACTTTTGTTCTTTCCTCCTATCT_NODE_1_length_344_cov_7.011628	366	141	225	T		T	5	5	5			T	13	13	13			A	12/25	12	25
11236_TGCAGTTTGGTCGGTTTTGTCAAAGTCCACGACAACATGGGCCAA_NODE_1_length_379_cov_7.295515	401	163	238	A		G	3/3	3	3			A	15	15	15			G	8/11	8	11
11244_TGCAGGCACATTACCAAGGTAAGTGTAAAATGATCCCATGAGAAA_NODE_1_length_260_cov_6.780769	278	166	112	C		A	2/2	2	2			C	14	14	14			A	9/9	9	9
11250_TGCAGGTAAGCCGGCTTATGGATCTCATTGTTAACAGTCTATATA_NODE_1_length_300_cov_6.846667	320	160	160	A		G	5/5	5	5			A	11	11	11			G	16/16	16	16
11255_TGCAGGTGAACTTTGATTCTCAATTTTATGTGGCATCATCCCTGA_NODE_1_length_349_cov_7.633238	371	241	130	C		G	5/5	5	5			G	8/13	8	13			G	19/19	19	19
11258_TGCAGCTTCAACAGCCGGGAGTAGATGTGAAATCAGAGCCGTTGG_NODE_1_length_316_cov_7.933544	338	143	195	T		C	3/3	3	3			T	30	30	30			T	2	2	2
11260_TGCAGTAGGGTTTTGTCATGCACGAGGTGTTTATCATCGAGATTT_NODE_1_length_381_cov_5.545932	401	263	138	A		G	4/4	4	4			G	2/6	2	6			G	9/9	9	9
11266_TGCAGTACAAGCATTGATAGTGGTGATTATGAGTTAAGCCAGCAC_NODE_1_length_338_cov_7.399408	360	237	123	T		A	2/2	2	2			T	13	13	13			A	13/13	13	13
1128_TGCAGTTATTACATTTTGTAATTAACTAAATCACAATTTTACCCT_NODE_1_length_206_cov_5.718447	224	137	87	C		G	4/5	4	5			C	10	10	10			G	9/9	9	9
113_TGCAGTGGCAAAGTAGTCCAACATACTCATTGCATCACTTGAAGT_NODE_1_length_278_cov_7.093525	300	205	95	C		T	2/2	2	2			T	5/9	5	9			T	8/8	8	8
11303_TGCAGTTGCAGATTCAACAATGCAAGGCACCGCCAAAAAATCTAG_NODE_1_length_240_cov_9.408334	262	161	101	C		T	4/4	4	4			C	14	14	14			C	15	15	15
11314_TGCAGAAATTCAAGTTGGATTATAAACTTAACACTTATAATAAAA_NODE_1_length_374_cov_5.072193	396	314	82	T		T	2	2	2			C	7/38	7	38			C	1/10	1	10
11314_TGCAGAAATTCAAGTTGGATTATAAACTTAACACTTATAATAAAA_NODE_1_length_374_cov_5.072193	396	322	74	G		G	2	2	2			A	4/48	4	48			G	12	12	12
11314_TGCAGAAATTCAAGTTGGATTATAAACTTAACACTTATAATAAAA_NODE_1_length_374_cov_5.072193	396	98	298	C		A	1/2	1	2			A	6/42	6	42	T 2/42		C	11	11	11
11315_TGCAGATATCTTCTTCTTTATGAATCTTCTGAATGGTGTGTGTTT_NODE_1_length_373_cov_6.375335	395	109	286	T		T	2	2	2			A	7/15	7	15			T	6	6	6
1135_TGCAGCTCTGTCTTTAACCTCTGTTTTACCTCACTTAAACTCAAA_NODE_1_length_341_cov_7.630498	363	221	142	T		C	1/23	1	23			T	51	51	51			A	11/100	11	100
1135_TGCAGCTCTGTCTTTAACCTCTGTTTTACCTCACTTAAACTCAAA_NODE_1_length_341_cov_7.630498	363	237	126	A		G	15/16	15	16			G	19/37	19	37			G	93/93	93	93
1135_TGCAGCTCTGTCTTTAACCTCTGTTTTACCTCACTTAAACTCAAA_NODE_1_length_341_cov_7.630498	363	170	193	C		T	2/34	2	34			T	9/56	9	56			T	12/109	12	109
1135_TGCAGCTCTGTCTTTAACCTCTGTTTTACCTCACTTAAACTCAAA_NODE_1_length_341_cov_7.630498	363	250	113	G		G	21	21	21			G	43	43	43			A	3/82	3	82
1135_TGCAGCTCTGTCTTTAACCTCTGTTTTACCTCACTTAAACTCAAA_NODE_1_length_341_cov_7.630498	363	138	225	G		G	26	26	26			A	7/55	7	55			A	1/56	1	56
1135_TGCAGCTCTGTCTTTAACCTCTGTTTTACCTCACTTAAACTCAAA_NODE_1_length_341_cov_7.630498	363	214	149	C		C	27	27	27			C	49	49	49			T	10/104	10	104
1135_TGCAGCTCTGTCTTTAACCTCTGTTTTACCTCACTTAAACTCAAA_NODE_1_length_341_cov_7.630498	363	96	267	G		G	4	4	4			A	3/61	3	61			A	1/11	1	11
1135_TGCAGCTCTGTCTTTAACCTCTGTTTTACCTCACTTAAACTCAAA_NODE_1_length_341_cov_7.630498	363	195	168	A		A	36	36	36			A	58	58	58			T	3/111	3	111
1135_TGCAGCTCTGTCTTTAACCTCTGTTTTACCTCACTTAAACTCAAA_NODE_1_length_341_cov_7.630498	363	100	263	G		G	4	4	4			A	5/60	5	60			G	16	16	16
1135_TGCAGCTCTGTCTTTAACCTCTGTTTTACCTCACTTAAACTCAAA_NODE_1_length_341_cov_7.630498	363	150	213	T		C	8/36	8	36			T	61	61	61			T	82	82	82
1135_TGCAGCTCTGTCTTTAACCTCTGTTTTACCTCACTTAAACTCAAA_NODE_1_length_341_cov_7.630498	363	269	94	A		G	15/16	15	16			G	22/37	22	37			G	73/83	73	83
1135_TGCAGCTCTGTCTTTAACCTCTGTTTTACCTCACTTAAACTCAAA_NODE_1_length_341_cov_7.630498	363	205	158	G		A	3/26	3	26			A	3/46	3	46			A	20/106	20	106
1135_TGCAGCTCTGTCTTTAACCTCTGTTTTACCTCACTTAAACTCAAA_NODE_1_length_341_cov_7.630498	363	105	258	G		G	8	8	8			T	2/56	2	56			T	1/18	1	18
1135_TGCAGCTCTGTCTTTAACCTCTGTTTTACCTCACTTAAACTCAAA_NODE_1_length_341_cov_7.630498	363	141	222	G		G	28	28	28			T	6/56	6	56			G	63	63	63
1135_TGCAGCTCTGTCTTTAACCTCTGTTTTACCTCACTTAAACTCAAA_NODE_1_length_341_cov_7.630498	363	136	227	T		T	26	26	26			A	6/53	6	53			T	54	54	54
1135_TGCAGCTCTGTCTTTAACCTCTGTTTTACCTCACTTAAACTCAAA_NODE_1_length_341_cov_7.630498	363	186	177	G		T	5/38	5	38			A	2/58	2	58			G	109	109	109
1135_TGCAGCTCTGTCTTTAACCTCTGTTTTACCTCACTTAAACTCAAA_NODE_1_length_341_cov_7.630498	363	209	154	G		G	25	25	25			T	2/51	2	51			T	2/102	2	102
1135_TGCAGCTCTGTCTTTAACCTCTGTTTTACCTCACTTAAACTCAAA_NODE_1_length_341_cov_7.630498	363	146	217	T		T	30	30	30			T	59	59	59			C	5/73	5	73
1135_TGCAGCTCTGTCTTTAACCTCTGTTTTACCTCACTTAAACTCAAA_NODE_1_length_341_cov_7.630498	363	253	110	G		A	6/25	6	25	C 1/25		T	2/52	2	52			G	44	44	44
1135_TGCAGCTCTGTCTTTAACCTCTGTTTTACCTCACTTAAACTCAAA_NODE_1_length_341_cov_7.630498	363	184	179	G		A	1/32	1	32	T 1/32 +T 1/32		A	7/52	7	52			A	3/116	3	116	T 1/116 +T 5/116
1135_TGCAGCTCTGTCTTTAACCTCTGTTTTACCTCACTTAAACTCAAA_NODE_1_length_341_cov_7.630498	363	153	210	T		T	18	18	18			A	7/44	7	44	C 1/44		A	7/103	7	103
11361_TGCAGGCAGGAGGTTTTGCTGTTGGACAATGAGATTGCATTCAAT_NODE_1_length_381_cov_8.204724	403	304	99	G		C	1/2	1	2			C	2/8	2	8			G	5	5	5
11379_TGCAGTAATATGACTAGAGTTATGCTATGCATGATGTTGTCAGAC_NODE_1_length_376_cov_5.223404	396	288	108	T		T	2	2	2			T	7	7	7			G	3/12	3	12
11381_TGCAGCTTGCTGGTTCGTGTAGTTATAGAGCTGCTGGTGAAACCC_NODE_1_length_292_cov_5.852740	314	119	195	C		C	2	2	2			C	17	17	17			T	3/3	3	3
11383_TGCAGGTGAGATGCTTTCTATGTAAAATGGTTTGGAGCAGATATA_NODE_1_length_267_cov_5.779026	289	211	78	G		A	4/4	4	4			G	7	7	7			G	9	9	9
11393_TGCAGGTTCTTTTGTAATGAAAGGTTTGTATTCTTGTATTCGTTT_NODE_2_length_271_cov_5.726937	289	146	143	A		A	3	3	3			A	12	12	12		+	+T	10/10	10	10
11394_TGCAGACATGACTTAGATCATATCCACAATAACCTACTAAAAGAA_NODE_1_length_296_cov_5.783784	314	134	180	T		C	5/5	5	5			C	3/7	3	7			C	7/14	7	14
11394_TGCAGACATGACTTAGATCATATCCACAATAACCTACTAAAAGAA_NODE_1_length_296_cov_5.783784	314	234	80	A		G	2/2	2	2			G	2/8	2	8			G	9/9	9	9
11397_TGCAGTCCAACAATCGCTTACATTATCAGCACTCTGATACTAACC_NODE_1_length_303_cov_5.198020	321	131	190	T		G	1/3	1	3			T	10	10	10			G	2/4	2	4
114_TGCAGTTAACAAACATATCAAACTATGAGCAATAATAACAAGATG_NODE_1_length_206_cov_6.932039	222	113	109	G		A	5/6	5	6			A	18/42	18	42			A	15/16	15	16	C 1/16
114_TGCAGTTAACAAACATATCAAACTATGAGCAATAATAACAAGATG_NODE_1_length_206_cov_6.932039	222	145	77	G		A	3/6	3	6			A	6/31	6	31			A	22/22	22	22
11427_TGCAGATGGATGAGGATGATTTTAAGGAAGAGCAGAATTCTGTTG_NODE_1_length_328_cov_6.728659	350	199	151	C		C	3	3	3			A	3/10	3	10			C	9	9	9
11432_TGCAGCCAATGTATTAACCATCAACATGTAAGGGTCAGGTACTCA_NODE_1_length_264_cov_8.825758	286	173	113	C		T	3/3	3	3			T	9/20	9	20			T	9/9	9	9
11440_TGCAGATTTTACTTACTATATATGTCAACTCGAAATGTTGCATGT_NODE_1_length_221_cov_5.104073	237	162	75	C		T	2/2	2	2			T	1/10	1	10			C	10	10	10
11440_TGCAGATTTTACTTACTATATATGTCAACTCGAAATGTTGCATGT_NODE_1_length_221_cov_5.104073	237	163	74	C		T	2/2	2	2			T	1/10	1	10			C	9	9	9
11442_TGCAGCTTGTCTAGCTTGTTTTGACACTGGTGTTGCTTATATGAA_NODE_1_length_375_cov_6.976000	397	209	188	G		T	2/2	2	2			T	7/15	7	15			T	7/7	7	7
1145_TGCAGTTTCTCCTGATTTCTCTTATCTGTTCAAGAACACCATGGC_NODE_1_length_329_cov_8.115501	351	258	93	C		T	2/2	2	2			T	6/9	6	9			T	10/10	10	10
1145_TGCAGTTTCTCCTGATTTCTCTTATCTGTTCAAGAACACCATGGC_NODE_1_length_329_cov_8.115501	351	126	225	C		C	3	3	3			T	9/23	9	23			C	8	8	8
1145_TGCAGTTTCTCCTGATTTCTCTTATCTGTTCAAGAACACCATGGC_NODE_1_length_329_cov_8.115501	351	207	144	A		T	4/9	4	9			A	18	18	18			T	21/21	21	21
11458_TGCAGCTAAACCAGTTACTAAACAAAGGATTAATCTGATTGATCT_NODE_1_length_302_cov_5.817881	322	125	197	A	-	-A	5/5	5	5			A	8	8	8			A	8	8	8
11496_TGCAGGTAGTTCTTGCCACCTTCTTTGACTCCTTCCATCCTAGAA_NODE_1_length_289_cov_6.276817	309	220	89	A		G	3/3	3	3			G	3/8	3	8			G	9/9	9	9
11496_TGCAGGTAGTTCTTGCCACCTTCTTTGACTCCTTCCATCCTAGAA_NODE_1_length_289_cov_6.276817	309	233	76	C		C	5	5	5			C	7	7	7			T	4/8	4	8
11496_TGCAGGTAGTTCTTGCCACCTTCTTTGACTCCTTCCATCCTAGAA_NODE_1_length_289_cov_6.276817	309	217	92	G		A	3/3	3	3			G	9	9	9			G	9	9	9
11499_TGCAGTACTCGTTCTTATGTTGTTGGACACTTGGGTTCTAATAGA_NODE_1_length_305_cov_5.636065	325	204	121	T		T	4	4	4			T	6	6	6			G	3/15	3	15
11499_TGCAGTACTCGTTCTTATGTTGTTGGACACTTGGGTTCTAATAGA_NODE_1_length_305_cov_5.636065	325	156	169	C	+	+TT	3/3	3	3			C	14	14	14			T	2/19	2	19	+TT 10/19
11501_TGCAGTACTCTGACGGTGGAGAGGAATATTTTGAAGAGCCCATTG_NODE_1_length_288_cov_7.892361	310	165	145	C		A	3/4	3	4			C	20	20	20			C	6	6	6
11508_TGCAGAGTATACTCAGGGAAAGATGTTGCTTGACATTATTGTCCG_NODE_1_length_341_cov_5.947214	363	182	181	A		A	2	2	2			T	3/9	3	9			A	7	7	7
11508_TGCAGAGTATACTCAGGGAAAGATGTTGCTTGACATTATTGTCCG_NODE_1_length_341_cov_5.947214	363	190	173	A		G	3/3	3	3			A	8	8	8			A	6	6	6
11510_TGCAGTTCAAACGTGGTTAAGGTATGAGGGCATGAAACTTGAATC_NODE_1_length_286_cov_6.055944	306	101	205	T		A	3/9	3	9			T	23	23	23			T	22	22	22
11510_TGCAGTTCAAACGTGGTTAAGGTATGAGGGCATGAAACTTGAATC_NODE_1_length_286_cov_6.055944	306	210	96	A		A	7	7	7			A	8	8	8			G	50/50	50	50
11510_TGCAGTTCAAACGTGGTTAAGGTATGAGGGCATGAAACTTGAATC_NODE_1_length_286_cov_6.055944	306	167	139	T		G	2/6	2	6			T	6	6	6			A	2/39	2	39	G 1/39
11510_TGCAGTTCAAACGTGGTTAAGGTATGAGGGCATGAAACTTGAATC_NODE_1_length_286_cov_6.055944	306	244	62	C		G	3/7	3	7			C	4	4	4			C	40	40	40
11510_TGCAGTTCAAACGTGGTTAAGGTATGAGGGCATGAAACTTGAATC_NODE_1_length_286_cov_6.055944	306	159	147	G		A	6/7	6	7			G	9	9	9			G	49	49	49
11510_TGCAGTTCAAACGTGGTTAAGGTATGAGGGCATGAAACTTGAATC_NODE_1_length_286_cov_6.055944	306	151	155	G		G	5	5	5			G	6	6	6			C	45/45	45	45
11510_TGCAGTTCAAACGTGGTTAAGGTATGAGGGCATGAAACTTGAATC_NODE_1_length_286_cov_6.055944	306	143	163	G		G	4	4	4			G	7	7	7			A	41/42	41	42	T 1/42
11540_TGCAGATAGAAACTCCCGTTCTTGGCGTTTCGTTCAAATAAAGTA_NODE_1_length_272_cov_5.823529	290	226	64	A		A	3	3	3			A	8	8	8			T	5/10	5	10
11540_TGCAGATAGAAACTCCCGTTCTTGGCGTTTCGTTCAAATAAAGTA_NODE_1_length_272_cov_5.823529	290	214	76	A		G	2/3	2	3			A	9	9	9			G	5/5	5	5
11540_TGCAGATAGAAACTCCCGTTCTTGGCGTTTCGTTCAAATAAAGTA_NODE_1_length_272_cov_5.823529	290	221	69	G		G	3	3	3			G	6	6	6			A	4/9	4	9
11557_TGCAGAGTTTGTTTGTAAGAGGCATAATTAATTATCCTAATAAAG_NODE_1_length_410_cov_5.275610	432	125	307	T		C	2/2	2	2			C	30/56	30	56			C	1/3	1	3
11557_TGCAGAGTTTGTTTGTAAGAGGCATAATTAATTATCCTAATAAAG_NODE_1_length_410_cov_5.275610	432	266	166	C		G	1/2	1	2			G	2/6	2	6			G	2/5	2	5
11557_TGCAGAGTTTGTTTGTAAGAGGCATAATTAATTATCCTAATAAAG_NODE_1_length_410_cov_5.275610	432	263	169	C		T	1/2	1	2			T	2/6	2	6			T	2/5	2	5
11557_TGCAGAGTTTGTTTGTAAGAGGCATAATTAATTATCCTAATAAAG_NODE_1_length_410_cov_5.275610	432	156	276	C		T	2/2	2	2			T	1/23	1	23			C	4	4	4
11557_TGCAGAGTTTGTTTGTAAGAGGCATAATTAATTATCCTAATAAAG_NODE_1_length_410_cov_5.275610	432	130	302	C		C	2	2	2			T	14/52	14	52			C	3	3	3
1158_TGCAGTATGAGAGTTGCAGTTCTTTTGGGGATTGAGCTCCTTGTG_NODE_1_length_326_cov_11.021472	348	224	124	G		G	8	8	8			G	10	10	10		+	+A	4/4	4	4
1158_TGCAGTATGAGAGTTGCAGTTCTTTTGGGGATTGAGCTCCTTGTG_NODE_1_length_326_cov_11.021472	348	228	120	C		T	3/8	3	8			C	9	9	9			C	4	4	4
1158_TGCAGTATGAGAGTTGCAGTTCTTTTGGGGATTGAGCTCCTTGTG_NODE_1_length_326_cov_11.021472	348	249	99	G		A	4/5	4	5			G	4	4	4			G	3	3	3
1158_TGCAGTATGAGAGTTGCAGTTCTTTTGGGGATTGAGCTCCTTGTG_NODE_1_length_326_cov_11.021472	348	260	88	C		A	6/6	6	6			A	1/4	1	4			C	4	4	4
1158_TGCAGTATGAGAGTTGCAGTTCTTTTGGGGATTGAGCTCCTTGTG_NODE_1_length_326_cov_11.021472	348	209	139	A		C	3/3	3	3			C	14/28	14	28	G 1/28		C	12/12	12	12
11585_TGCAGTTTTGCTTTGGATGCATGATCCAGCAGGAAGGGATGCCAT_NODE_1_length_370_cov_7.951351	392	246	146	C		T	3/5	3	5			C	8	8	8			C	15	15	15
11585_TGCAGTTTTGCTTTGGATGCATGATCCAGCAGGAAGGGATGCCAT_NODE_1_length_370_cov_7.951351	392	274	118	T		A	4/5	4	5			T	5	5	5			T	9	9	9
11593_TGCAGTTTCCTTTATTTGGCTTTGTCATCATAATCATGTTTATTT_NODE_1_length_290_cov_6.310345	310	239	71	T		G	1/4	1	4			T	11	11	11			G	2/9	2	9
11602_TGCAGTTAATCAAACAAAATGGTAAAATCTTAAACCAGAATTCTG_NODE_1_length_364_cov_8.206044	386	200	186	T		T	3	3	3			C	7/14	7	14			T	12	12	12
11602_TGCAGTTAATCAAACAAAATGGTAAAATCTTAAACCAGAATTCTG_NODE_1_length_364_cov_8.206044	386	199	187	T		T	3	3	3			T	14	14	14			C	12/12	12	12
11602_TGCAGTTAATCAAACAAAATGGTAAAATCTTAAACCAGAATTCTG_NODE_1_length_364_cov_8.206044	386	190	196	A		A	3	3	3			G	6/13	6	13			A	10	10	10
11618_TGCAGTTTGCGCTGCCGCGGCTTTGATTGCGCGCCACCGGATGCG_NODE_1_length_236_cov_9.033898	258	167	91	A		G	4/4	4	4			G	4/10	4	10			G	2/2	2	2
11618_TGCAGTTTGCGCTGCCGCGGCTTTGATTGCGCGCCACCGGATGCG_NODE_1_length_236_cov_9.033898	258	181	77	G		A	4/4	4	4			A	6/12	6	12			A	3/3	3	3
1162_TGCAGATGAAGCGTTTGCCTCTTCTTGGTATGATCTAAAAGCACC_NODE_1_length_340_cov_6.023530	362	257	105	T		C	4/4	4	4			T	11	11	11			C	4/12	4	12
11637_TGCAGGTAATGAAGATAAGCATTATGATGCAACAGTAGTAAAGAG_NODE_1_length_371_cov_8.188680	393	300	93	A		C	3/4	3	4			A	7	7	7			A	24	24	24
11637_TGCAGGTAATGAAGATAAGCATTATGATGCAACAGTAGTAAAGAG_NODE_1_length_371_cov_8.188680	393	277	116	A		C	7/7	7	7			A	12	12	12			C	24/24	24	24
11638_TGCAGCATGCATATTCACCTGAATCAGATGGTGAAATCAAGCATA_NODE_1_length_293_cov_6.552901	315	187	128	T		A	2/2	2	2			A	3/6	3	6			A	3/9	3	9
11638_TGCAGCATGCATATTCACCTGAATCAGATGGTGAAATCAAGCATA_NODE_1_length_293_cov_6.552901	315	227	88	T		A	2/2	2	2			T	5	5	5			A	2/4	2	4
11638_TGCAGCATGCATATTCACCTGAATCAGATGGTGAAATCAAGCATA_NODE_1_length_293_cov_6.552901	315	209	106	T		C	1/3	1	3			T	4	4	4			C	2/8	2	8
11659_TGCAGTGTGCAGAAAATAAAGAACTGCAAGAGAGAATCATGTTGC_NODE_1_length_275_cov_9.265454	297	115	182	A		A	2	2	2			A	18	18	18			T	4/4	4	4
11659_TGCAGTGTGCAGAAAATAAAGAACTGCAAGAGAGAATCATGTTGC_NODE_1_length_275_cov_9.265454	297	131	166	A		A	4	4	4			C	11/27	11	27			A	5	5	5
11659_TGCAGTGTGCAGAAAATAAAGAACTGCAAGAGAGAATCATGTTGC_NODE_1_length_275_cov_9.265454	297	205	92	C		T	3/5	3	5			C	6	6	6			C	10	10	10
11659_TGCAGTGTGCAGAAAATAAAGAACTGCAAGAGAGAATCATGTTGC_NODE_1_length_275_cov_9.265454	297	186	111	C		T	3/5	3	5			C	7	7	7			C	7	7	7
11667_TGCAGGAAGCTTCGATCACAATATCTCTCCTGTAAGTACATCCTC_NODE_2_length_295_cov_6.389831	317	210	107	T		C	3/3	3	3			C	4/10	4	10			C	14/14	14	14
11668_TGCAGTTTTAATGGATCGACATATGTTTTCGGAGGAGATAGGCCA_NODE_1_length_267_cov_9.745318	289	170	119	T		T	4	4	4			T	14	14	14			G	6/40	6	40
11669_TGCAGGCTTTTAGATAGCAAGTTGTTGCAAGTTAGTTAAGTATTT_NODE_1_length_404_cov_7.826733	426	228	198	T		A	6/6	6	6			T	10	10	10			T	8	8	8
11669_TGCAGGCTTTTAGATAGCAAGTTGTTGCAAGTTAGTTAAGTATTT_NODE_1_length_404_cov_7.826733	426	256	170	G		A	4/4	4	4			G	11	11	11			A	11/11	11	11
11669_TGCAGGCTTTTAGATAGCAAGTTGTTGCAAGTTAGTTAAGTATTT_NODE_1_length_404_cov_7.826733	426	339	87	C		T	3/3	3	3			C	8	8	8			T	10/11	10	11
11681_TGCAGATTACAAAAACCCATTTGGCAATAGTTTGACATTGTTGAC_NODE_1_length_227_cov_8.876652	249	140	109	T		C	2/2	2	2			C	3/13	3	13			C	3/3	3	3
11699_TGCAGGTGAGATGAATCTTCCAGTCCAAGGCCACCATTGGAGCTG_NODE_1_length_384_cov_7.250000	406	224	182	A		G	8/8	8	8			A	12	12	12			G	10/10	10	10
11699_TGCAGGTGAGATGAATCTTCCAGTCCAAGGCCACCATTGGAGCTG_NODE_1_length_384_cov_7.250000	406	145	261	G		C	5/5	5	5			G	17	17	17			C	7/7	7	7
11699_TGCAGGTGAGATGAATCTTCCAGTCCAAGGCCACCATTGGAGCTG_NODE_1_length_384_cov_7.250000	406	137	269	G		C	5/5	5	5			G	18	18	18			C	7/7	7	7
11704_TGCAGTAAAGCAGACAACCTCACAGCCATAATTCTCCCTGCAACA_NODE_1_length_349_cov_6.810888	371	211	160	A		T	5/9	5	9			A	9	9	9			A	20	20	20
11704_TGCAGTAAAGCAGACAACCTCACAGCCATAATTCTCCCTGCAACA_NODE_1_length_349_cov_6.810888	371	280	91	T		T	4	4	4			T	6	6	6			C	29/29	29	29
11704_TGCAGTAAAGCAGACAACCTCACAGCCATAATTCTCCCTGCAACA_NODE_1_length_349_cov_6.810888	371	177	194	G		G	5	5	5			G	11	11	11			C	21/21	21	21
11705_TGCAGGAATGGGCTGAACAACAAAACTAGAGCCAGGACTTCTAAT_NODE_1_length_250_cov_5.120000	266	201	65	T		G	2/8	2	8			T	7	7	7			G	1/5	1	5
11706_TGCAGTCAAACTAAGCCGAATGAATAGGATTTTACTGAATTCCAC_NODE_1_length_415_cov_5.089157	437	275	162	G		A	4/8	4	8			G	11	11	11			A	7/19	7	19
1172_TGCAGTCAAATGATTGCACCCCATATTAGCAAAAAAGTCACATTG_NODE_2_length_244_cov_6.151639	262	199	63	C		C	3	3	3			C	7	7	7			T	3/9	3	9
11720_TGCAGTCTTAAGATTATTAAGAGTTCTTTAGTTGTGGAATATCAA_NODE_1_length_439_cov_6.526196	461	133	328	T		T	5	5	5			T	16	16	16			C	11/19	11	19
11720_TGCAGTCTTAAGATTATTAAGAGTTCTTTAGTTGTGGAATATCAA_NODE_1_length_439_cov_6.526196	461	248	213	C		C	4	4	4			C	11	11	11			A	6/14	6	14
11720_TGCAGTCTTAAGATTATTAAGAGTTCTTTAGTTGTGGAATATCAA_NODE_1_length_439_cov_6.526196	461	196	265	A		T	7/7	7	7			A	9	9	9			T	13/35	13	35
11734_TGCAGTAAGTTAACCAGTCTCCTGTAATTTCATTTGAATTATCCC_NODE_1_length_336_cov_5.464286	356	144	212	G		G	4	4	4			G	10	10	10			A	4/5	4	5
11739_TGCAGATATGTGGTATTTGCTCTCTTGATTCAGTCACTGAACTTA_NODE_1_length_264_cov_7.833333	284	138	146	T		T	4	4	4		-	-T	3/11	3	11			T	2	2	2
11739_TGCAGATATGTGGTATTTGCTCTCTTGATTCAGTCACTGAACTTA_NODE_1_length_264_cov_7.833333	284	175	109	T		C	1/2	1	2			T	10	10	10			C	4/6	4	6
1174_TGCAGATCCAGATAAAGAACCACCTCTTGTTACTGCAAACACCAT_NODE_1_length_376_cov_5.098404	396	256	140	C		C	5	5	5			C	10	10	10			T	14/18	14	18
1174_TGCAGATCCAGATAAAGAACCACCTCTTGTTACTGCAAACACCAT_NODE_1_length_376_cov_5.098404	396	306	90	G		C	4/4	4	4			G	7	7	7			G	5	5	5
11742_TGCAGGTGACCGTTCTTGGGACATCTGGACTTTCTGGTTCATATA_NODE_1_length_203_cov_7.147783	225	151	74	T		C	3/3	3	3			C	4/11	4	11			C	1/3	1	3
11742_TGCAGGTGACCGTTCTTGGGACATCTGGACTTTCTGGTTCATATA_NODE_1_length_203_cov_7.147783	225	148	77	T		C	3/3	3	3			C	1/8	1	8			C	1/3	1	3
11756_TGCAGTGGATCATTTGATCTCCACACGAAGGATACAAATGATCTG_NODE_2_length_307_cov_8.804561	329	246	83	G		G	5	5	5			A	3/16	3	16			G	17	17	17
11757_TGCAGAAATTCAAGTTAGAGTGAAAACCTAACATTTATACGAAAC_NODE_1_length_337_cov_5.833828	357	112	245	A		A	2	2	2			G	7/140	7	140			A	2	2	2
11757_TGCAGAAATTCAAGTTAGAGTGAAAACCTAACATTTATACGAAAC_NODE_1_length_337_cov_5.833828	357	268	89	C		G	2/2	2	2			A	20/26	20	26			A	5/6	5	6
11757_TGCAGAAATTCAAGTTAGAGTGAAAACCTAACATTTATACGAAAC_NODE_1_length_337_cov_5.833828	357	194	163	G		G	4	4	4			A	4/80	4	80			G	7	7	7
11757_TGCAGAAATTCAAGTTAGAGTGAAAACCTAACATTTATACGAAAC_NODE_1_length_337_cov_5.833828	357	170	187	T		T	4	4	4			A	3/87	3	87			A	1/11	1	11
11757_TGCAGAAATTCAAGTTAGAGTGAAAACCTAACATTTATACGAAAC_NODE_1_length_337_cov_5.833828	357	188	169	C		C	4	4	4			T	3/80	3	80			C	7	7	7
11757_TGCAGAAATTCAAGTTAGAGTGAAAACCTAACATTTATACGAAAC_NODE_1_length_337_cov_5.833828	357	125	232	G		G	2	2	2			T	11/131	11	131			C	2/2	2	2
11757_TGCAGAAATTCAAGTTAGAGTGAAAACCTAACATTTATACGAAAC_NODE_1_length_337_cov_5.833828	357	184	173	C		C	4	4	4			A	3/84	3	84			C	7	7	7
11757_TGCAGAAATTCAAGTTAGAGTGAAAACCTAACATTTATACGAAAC_NODE_1_length_337_cov_5.833828	357	267	90	C		C	2	2	2			T	9/26	9	26			C	6	6	6
11757_TGCAGAAATTCAAGTTAGAGTGAAAACCTAACATTTATACGAAAC_NODE_1_length_337_cov_5.833828	357	201	156	G		G	4	4	4			T	4/62	4	62			G	7	7	7
11757_TGCAGAAATTCAAGTTAGAGTGAAAACCTAACATTTATACGAAAC_NODE_1_length_337_cov_5.833828	357	135	222	C		C	2	2	2			T	12/87	12	87			C	6	6	6
11757_TGCAGAAATTCAAGTTAGAGTGAAAACCTAACATTTATACGAAAC_NODE_1_length_337_cov_5.833828	357	108	249	G		G	2	2	2			A	25/134	25	134			G	2	2	2
11757_TGCAGAAATTCAAGTTAGAGTGAAAACCTAACATTTATACGAAAC_NODE_1_length_337_cov_5.833828	357	196	161	C		C	4	4	4			G	4/75	4	75			C	7	7	7
11757_TGCAGAAATTCAAGTTAGAGTGAAAACCTAACATTTATACGAAAC_NODE_1_length_337_cov_5.833828	357	130	227	T		T	2	2	2			A	8/109	8	109			T	2	2	2
11757_TGCAGAAATTCAAGTTAGAGTGAAAACCTAACATTTATACGAAAC_NODE_1_length_337_cov_5.833828	357	275	82	G		T	2/2	2	2			T	15/34	15	34			T	3/8	3	8
11757_TGCAGAAATTCAAGTTAGAGTGAAAACCTAACATTTATACGAAAC_NODE_1_length_337_cov_5.833828	357	215	142	G		G	3	3	3			A	4/59	4	59	C 2/59		G	7	7	7
11757_TGCAGAAATTCAAGTTAGAGTGAAAACCTAACATTTATACGAAAC_NODE_1_length_337_cov_5.833828	357	239	118	T		T	2	2	2			C	3/82	3	82	G 2/82		T	6	6	6
11757_TGCAGAAATTCAAGTTAGAGTGAAAACCTAACATTTATACGAAAC_NODE_1_length_337_cov_5.833828	357	213	144	A		A	4	4	4			T	3/72	3	72	G 3/72		A	8	8	8
11757_TGCAGAAATTCAAGTTAGAGTGAAAACCTAACATTTATACGAAAC_NODE_1_length_337_cov_5.833828	357	207	150	C		C	4	4	4			A	7/87	7	87	T 2/87 G 1/87		C	11	11	11
11757_TGCAGAAATTCAAGTTAGAGTGAAAACCTAACATTTATACGAAAC_NODE_1_length_337_cov_5.833828	357	242	115	C		T	2/2	2	2			A	2/99	2	99	T 29/99 -C 8/99		C	6	6	6
11757_TGCAGAAATTCAAGTTAGAGTGAAAACCTAACATTTATACGAAAC_NODE_1_length_337_cov_5.833828	357	183	174	G		G	4	4	4			A	4/80	4	80	T 3/80		G	7	7	7
11757_TGCAGAAATTCAAGTTAGAGTGAAAACCTAACATTTATACGAAAC_NODE_1_length_337_cov_5.833828	357	254	103	C		C	2	2	2			A	6/139	6	139	T 5/139		C	2	2	2
11757_TGCAGAAATTCAAGTTAGAGTGAAAACCTAACATTTATACGAAAC_NODE_1_length_337_cov_5.833828	357	241	116	T		T	2	2	2			A	2/93	2	93	-T 8/93 C 2/93		T	6	6	6
11775_TGCAGAGGGTTCCGCCGTCGGTGTTTCTGCACCAGGCTTTGTTAA_NODE_1_length_335_cov_5.173134	353	144	209	C		T	1/2	1	2			C	11	11	11			T	4/9	4	9
11785_TGCAGATACATGACATGTGTAATTATACTAGGAAGGTAAATAGAA_NODE_1_length_228_cov_6.390351	248	124	124	T		T	2	2	2			A	3/8	3	8			T	6	6	6
11792_TGCAGTTGAAATTACCCGCGACAAGCAAGGACCATTTGCCCCATT_NODE_1_length_349_cov_6.326648	369	171	198	T		T	11	11	11			T	11	11	11			A	13/24	13	24
11792_TGCAGTTGAAATTACCCGCGACAAGCAAGGACCATTTGCCCCATT_NODE_1_length_349_cov_6.326648	369	304	65	G		C	6/6	6	6			G	7	7	7			C	15/16	15	16	+C 1/16
11792_TGCAGTTGAAATTACCCGCGACAAGCAAGGACCATTTGCCCCATT_NODE_1_length_349_cov_6.326648	369	257	112	C		T	3/7	3	7			C	7	7	7			C	18	18	18
11792_TGCAGTTGAAATTACCCGCGACAAGCAAGGACCATTTGCCCCATT_NODE_1_length_349_cov_6.326648	369	220	149	G		T	3/3	3	3			G	7	7	7			T	23/23	23	23
11792_TGCAGTTGAAATTACCCGCGACAAGCAAGGACCATTTGCCCCATT_NODE_1_length_349_cov_6.326648	369	303	66	T		G	5/5	5	5			T	7	7	7			G	13/14	13	14
11792_TGCAGTTGAAATTACCCGCGACAAGCAAGGACCATTTGCCCCATT_NODE_1_length_349_cov_6.326648	369	173	196	T		G	11/11	11	11			T	12	12	12			G	29/29	29	29
11795_TGCAGTTGAGTATTCAAGAACTATGGGTTATAAATTCATCGCACC_NODE_1_length_218_cov_9.220183	238	172	66	G		T	6/6	6	6			T	2/9	2	9			T	13/13	13	13
11796_TGCAGTAGGTAATAACGTGTTGAGTATCATAAAATTTCGTTTATG_NODE_1_length_325_cov_9.640000	347	108	239	T		C	1/2	1	2			T	27	27	27			C	2/2	2	2
11796_TGCAGTAGGTAATAACGTGTTGAGTATCATAAAATTTCGTTTATG_NODE_1_length_325_cov_9.640000	347	122	225	A		G	4/4	4	4			A	21	21	21			G	5/5	5	5
118_TGCAGTAATGAATATGCATAGCCTTGCGAGCATTTGAAAAACTAT_NODE_1_length_420_cov_5.566667	442	220	222	A		G	5/5	5	5			G	2/7	2	7			G	17/17	17	17
118_TGCAGTAATGAATATGCATAGCCTTGCGAGCATTTGAAAAACTAT_NODE_1_length_420_cov_5.566667	442	191	251	A		A	2	2	2			G	4/10	4	10			A	18	18	18
118_TGCAGTAATGAATATGCATAGCCTTGCGAGCATTTGAAAAACTAT_NODE_1_length_420_cov_5.566667	442	162	280	T		T	2	2	2			T	12	12	12			C	14/17	14	17
11801_TGCAGTGGAGCTTTCAAGTTGACGTCTTGCCTCCAAGTACTTTGG_NODE_1_length_344_cov_7.834302	366	221	145	A		A	2	2	2			C	6/15	6	15			A	19	19	19
11805_TGCAGAATCAAGGAATCCCGAATTGACAAAGCTAAGAAAGACAAA_NODE_1_length_288_cov_6.809028	310	226	84	C		G	2/2	2	2			T	1/21	1	21	G 9/21		G	2/2	2	2
11808_TGCAGTAACAAAAAAAGGAGAATTTGCAAAGACTTCCCTGTAAAA_NODE_1_length_339_cov_7.351032	361	245	116	T		T	10	10	10			T	14	14	14			G	3/14	3	14
11809_TGCAGTCTATCATGTGCCTTCTTTAATACATATAACTTGAGCTTT_NODE_1_length_333_cov_8.543544	355	218	137	C		A	9/9	9	9			C	11	11	11			A	10/10	10	10
11812_TGCAGTCCAGTATGAGGAAGTTTTCAAATGGGCTTTCATCGATCC_NODE_1_length_421_cov_6.282660	443	230	213	G		G	5	5	5			G	11	11	11			T	13/20	13	20
11812_TGCAGTCCAGTATGAGGAAGTTTTCAAATGGGCTTTCATCGATCC_NODE_1_length_421_cov_6.282660	443	229	214	A		G	5/5	5	5			A	11	11	11			G	7/20	7	20
11821_TGCAGTTAGATTTGATGTCTATGGTTTTAGATTATTTGGTTGATG_NODE_1_length_345_cov_5.359420	365	246	119	T		C	2/2	2	2			T	3	3	3			C	13/13	13	13
11821_TGCAGTTAGATTTGATGTCTATGGTTTTAGATTATTTGGTTGATG_NODE_1_length_345_cov_5.359420	365	144	221	A		G	3/3	3	3			G	7/18	7	18			G	16/16	16	16
11832_TGCAGTACAAGTGGATGTTTTAACGAGGATGGTCAAGAAACAAGG_NODE_1_length_214_cov_6.481308	232	147	85	T		A	3/6	3	6			T	12	12	12			A	5/14	5	14
11836_TGCAGATAGCCATTTGGTTTCTTTTTTTTCGGTGTTTGACTGTTT_NODE_1_length_313_cov_6.706070	335	144	191	T		C	2/2	2	2			T	15	15	15			C	4/4	4	4
11840_TGCAGGCGTAAGGCTCATGAGTTGCATCATCTTAGATGATGCCGA_NODE_1_length_445_cov_8.026966	467	178	289	T		G	1/2	1	2			T	29	29	29			G	3/3	3	3
11844_TGCAGCTTTTATCTGTTCAGGTATGGATTAAGAGTTGTTCTTTTT_NODE_1_length_344_cov_6.226744	366	288	78	G	+	+T	4/4	4	4			G	5	5	5		+	+T	3/3	3	3
11847_TGCAGGCACATGATAAGGACCTTAAAATCATCGTGAAGGGAACAG_NODE_1_length_295_cov_8.461017	317	252	65	A		C	3/5	3	5			A	7	7	7			A	3	3	3
11847_TGCAGGCACATGATAAGGACCTTAAAATCATCGTGAAGGGAACAG_NODE_1_length_295_cov_8.461017	317	237	80	T		A	3/4	3	4			T	11	11	11			T	3	3	3
11849_TGCAGGTGGTGGGGATCCAGAACCAAGGAGATCTACTGGGATCAA_NODE_1_length_404_cov_7.608911	426	236	190	G		T	3/3	3	3			T	3/9	3	9			T	7/7	7	7
11865_TGCAGGTCTGATATCCATCTACAGTTCTGTACTAACTCACTTTTT_NODE_1_length_270_cov_12.040741	292	202	90	A		A	5	5	5			A	22	22	22			C	3/38	3	38
11865_TGCAGGTCTGATATCCATCTACAGTTCTGTACTAACTCACTTTTT_NODE_1_length_270_cov_12.040741	292	178	114	C		C	10	10	10			C	20	20	20			T	28/28	28	28
11868_TGCAGCTTTAATCTGTAGTGTTTCGTTAGAGGGTTACAAAAATAC_NODE_1_length_213_cov_7.544601	235	173	62	T		T	3	3	3			T	10	10	10			G	4/22	4	22
11868_TGCAGCTTTAATCTGTAGTGTTTCGTTAGAGGGTTACAAAAATAC_NODE_1_length_213_cov_7.544601	235	124	111	G		G	3	3	3			C	3/11	3	11			G	16	16	16
11881_TGCAGCGCGGTACATGACATTGGGATTCTCTACATGCTCGGGCAT_NODE_1_length_439_cov_6.952164	461	234	227	G		A	5/5	5	5			A	5/12	5	12			A	5/5	5	5
11895_TGCAGGTACAAAGCGAAGGGCATTAGATTAGACTCTGGTGACCTT_NODE_1_length_399_cov_5.526316	421	176	245	G		G	4	4	4			A	6/15	6	15			G	8	8	8
11895_TGCAGGTACAAAGCGAAGGGCATTAGATTAGACTCTGGTGACCTT_NODE_1_length_399_cov_5.526316	421	179	242	A		G	4/4	4	4			A	14	14	14			A	7	7	7
11898_TGCAGTAGCTTCAGTTCTGGTTGATTAAATACATAAACACATTCG_NODE_1_length_309_cov_9.779935	331	219	112	T		A	4/4	4	4			A	6/14	6	14			T	8	8	8
11898_TGCAGTAGCTTCAGTTCTGGTTGATTAAATACATAAACACATTCG_NODE_1_length_309_cov_9.779935	331	187	144	G		T	4/4	4	4			T	7/17	7	17			G	16	16	16
11904_TGCAGATTGTTTTATGTTCTGATAGCTCATTTTTGCAGGGAATTA_NODE_1_length_420_cov_7.878572	442	357	85	A		C	2/2	2	2			C	3/19	3	19			A	13	13	13
11904_TGCAGATTGTTTTATGTTCTGATAGCTCATTTTTGCAGGGAATTA_NODE_1_length_420_cov_7.878572	442	260	182	A		A	8	8	8			G	7/21	7	21			G	13/13	13	13
11904_TGCAGATTGTTTTATGTTCTGATAGCTCATTTTTGCAGGGAATTA_NODE_1_length_420_cov_7.878572	442	143	299	T		T	3	3	3			T	20	20	20			A	8/8	8	8
11904_TGCAGATTGTTTTATGTTCTGATAGCTCATTTTTGCAGGGAATTA_NODE_1_length_420_cov_7.878572	442	150	292	T		C	3/3	3	3			C	1/16	1	16			C	8/8	8	8
11904_TGCAGATTGTTTTATGTTCTGATAGCTCATTTTTGCAGGGAATTA_NODE_1_length_420_cov_7.878572	442	207	235	A		A	3	3	3			G	11/21	11	21			G	12/12	12	12
11904_TGCAGATTGTTTTATGTTCTGATAGCTCATTTTTGCAGGGAATTA_NODE_1_length_420_cov_7.878572	442	211	231	T		C	3/3	3	3			C	16/20	16	20			C	11/12	11	12
11904_TGCAGATTGTTTTATGTTCTGATAGCTCATTTTTGCAGGGAATTA_NODE_1_length_420_cov_7.878572	442	288	154	T		C	4/4	4	4			C	15/19	15	19			C	4/4	4	4
11907_TGCAGATATATATGTGATTGGGCAAGTATTTACTTCCGAGTTCCA_NODE_1_length_212_cov_8.872642	232	166	66	T		C	3/3	3	3			T	10	10	10			T	5	5	5
11918_TGCAGCTTTAACCTCCCAAACCTGAAATGATAACCAAGCATCCGT_NODE_1_length_298_cov_7.704698	320	194	126	T		G	1/3	1	3			T	9	9	9			G	2/9	2	9
11918_TGCAGCTTTAACCTCCCAAACCTGAAATGATAACCAAGCATCCGT_NODE_1_length_298_cov_7.704698	320	143	177	A	+	+T	3/5	3	5			A	11	11	11			A	7	7	7
11928_TGCAGGCTACATTAGATCAAACCTCTCAAGGTATTGAAAAGACTG_NODE_1_length_252_cov_7.142857	272	160	112	A		G	3/3	3	3			A	8	8	8			G	15/15	15	15
11933_TGCAGTAAGTACGTACCTCTTCACTCACAGTGTATTTTATTTCTT_NODE_1_length_321_cov_5.093458	339	168	171	G		G	4	4	4			G	11	11	11			A	4/6	4	6
11933_TGCAGTAAGTACGTACCTCTTCACTCACAGTGTATTTTATTTCTT_NODE_1_length_321_cov_5.093458	339	191	148	C		C	7	7	7			G	4/9	4	9			C	9	9	9
11933_TGCAGTAAGTACGTACCTCTTCACTCACAGTGTATTTTATTTCTT_NODE_1_length_321_cov_5.093458	339	192	147	C		C	7	7	7			T	4/9	4	9			C	10	10	10
11933_TGCAGTAAGTACGTACCTCTTCACTCACAGTGTATTTTATTTCTT_NODE_1_length_321_cov_5.093458	339	203	136	C		T	7/7	7	7			C	12	12	12			C	12	12	12
11933_TGCAGTAAGTACGTACCTCTTCACTCACAGTGTATTTTATTTCTT_NODE_1_length_321_cov_5.093458	339	166	173	T		T	3	3	3			T	13	13	13			A	6/6	6	6
11933_TGCAGTAAGTACGTACCTCTTCACTCACAGTGTATTTTATTTCTT_NODE_1_length_321_cov_5.093458	339	206	133	G		G	7	7	7			G	11	11	11			T	11/14	11	14
11942_TGCAGTTCAAGTTACAAAACTAAGTAGATTTCTATATGTTATAAG_NODE_1_length_422_cov_6.573460	444	270	174	A		T	6/6	6	6			A	3	3	3			T	21/21	21	21
11942_TGCAGTTCAAGTTACAAAACTAAGTAGATTTCTATATGTTATAAG_NODE_1_length_422_cov_6.573460	444	355	89	A	-	-A	2/2	2	2			A	6	6	6		-	-A	5/8	5	8
11974_TGCAGGCATTACGACGGAGCAGGTGAATAGTTTGGTCTCTAAGTT_NODE_2_length_279_cov_6.304659	299	164	135	G		A	3/3	3	3			G	16	16	16			G	6	6	6
11974_TGCAGGCATTACGACGGAGCAGGTGAATAGTTTGGTCTCTAAGTT_NODE_2_length_279_cov_6.304659	299	198	101	G		C	4/6	4	6			G	15	15	15			G	5	5	5
11983_TGCAGTTACCCTGACGACAACCACCTGAAACCACCGGTCCACCAC_NODE_1_length_377_cov_7.671088	399	230	169	T		C	3/5	3	5			T	9	9	9			T	3	3	3
11997_TGCAGTTTTATTGATTGTGATTATCAACGACAAAAACTGGAAGAA_NODE_2_length_223_cov_5.318386	243	179	64	A		A	2	2	2			C	1/3	1	3			C	2/4	2	4
12001_TGCAGTTTGCTTCTTGGATGTAATAAATGGAATGCAGATAGTTCC_NODE_1_length_238_cov_12.340336	260	175	85	G		T	3/3	3	3			G	23	23	23			T	4/14	4	14	C 1/14
12001_TGCAGTTTGCTTCTTGGATGTAATAAATGGAATGCAGATAGTTCC_NODE_1_length_238_cov_12.340336	260	198	62	A		A	6	6	6			G	6/15	6	15			G	13/30	13	30
12024_TGCAGTTCTGAAAGCATTTGCTGATTATGTGGATAGTCTGTGTGG_NODE_1_length_275_cov_6.996364	295	230	65	C		T	3/3	3	3			C	7	7	7			T	3/14	3	14
12026_TGCAGATAGAGTTTCCGGACCTTCAAAATTATGATGCCTGTCAAG_NODE_1_length_265_cov_8.203773	285	137	148	T		T	5	5	5			T	6	6	6			A	15/15	15	15
12026_TGCAGATAGAGTTTCCGGACCTTCAAAATTATGATGCCTGTCAAG_NODE_1_length_265_cov_8.203773	285	168	117	C		T	4/4	4	4			T	3/10	3	10			T	24/25	24	25
12026_TGCAGATAGAGTTTCCGGACCTTCAAAATTATGATGCCTGTCAAG_NODE_1_length_265_cov_8.203773	285	140	145	T		T	6	6	6			C	3/7	3	7			T	16	16	16
12026_TGCAGATAGAGTTTCCGGACCTTCAAAATTATGATGCCTGTCAAG_NODE_1_length_265_cov_8.203773	285	117	168	G		G	3	3	3			G	12	12	12			A	6/6	6	6
12027_TGCAGACCATAGCCCCTCTAGAGACCTAATCACACCATGTATTAG_NODE_1_length_392_cov_9.408163	414	340	74	G		A	3/3	3	3			G	8	8	8			G	4	4	4
12040_TGCAGCTTATCACGAGACAATTTGTTCCTATGAGGGGAACTTTCA_NODE_1_length_263_cov_7.117871	283	189	94	A		A	5	5	5			G	3/8	3	8			G	7/7	7	7
1205_TGCAGATTACACCATTCTCGCCGGCGACTGGTTCAAGCAAAACCA_NODE_1_length_348_cov_11.824713	370	207	163	C		C	2	2	2			T	5/19	5	19			T	6/6	6	6
12054_TGCAGTTCTTATTGGTGTAGGTGTCTTATTCTTTCTAAATAGAGG_NODE_1_length_387_cov_5.087855	407	284	123	A		A	5	5	5			A	9	9	9			G	19/19	19	19
12056_TGCAGGATCTCAGGAAGCGCATTCGGTGGTGGAAAGTGTGGAGAT_NODE_1_length_320_cov_6.746875	342	227	115	G		A	3/3	3	3			A	4/9	4	9			A	2/2	2	2
12064_TGCAGTTTTCAGAAGATTATCCAAATAAGCCACCGACAGTACGAT_NODE_1_length_333_cov_7.936937	355	134	221	G		A	2/3	2	3			G	11	11	11			A	2/2	2	2
12072_TGCAGTTATTAGTAAGGTCCCATGATTAATATGGAGTTGAGATTT_NODE_1_length_281_cov_6.441281	303	143	160	C		T	5/5	5	5			T	2/8	2	8			T	8/15	8	15
12072_TGCAGTTATTAGTAAGGTCCCATGATTAATATGGAGTTGAGATTT_NODE_1_length_281_cov_6.441281	303	198	105	T		T	6	6	6			T	9	9	9		-	-T	5/7	5	7
12072_TGCAGTTATTAGTAAGGTCCCATGATTAATATGGAGTTGAGATTT_NODE_1_length_281_cov_6.441281	303	199	104	C		C	6	6	6			C	9	9	9		-	-C	5/7	5	7
12072_TGCAGTTATTAGTAAGGTCCCATGATTAATATGGAGTTGAGATTT_NODE_1_length_281_cov_6.441281	303	189	114	A		A	7	7	7			C	5/9	5	9			A	8	8	8
12072_TGCAGTTATTAGTAAGGTCCCATGATTAATATGGAGTTGAGATTT_NODE_1_length_281_cov_6.441281	303	176	127	G		G	4	4	4			G	8	8	8		+	+T	5/8	5	8
12083_TGCAGAACACATCGGTTGCTGATCTTGTGGATCTTGATGTCGATT_NODE_1_length_368_cov_8.752717	390	216	174	A		T	4/4	4	4			T	4/13	4	13			T	22/22	22	22
12083_TGCAGAACACATCGGTTGCTGATCTTGTGGATCTTGATGTCGATT_NODE_1_length_368_cov_8.752717	390	254	136	A		T	4/4	4	4			T	6/14	6	14			T	9/9	9	9
12083_TGCAGAACACATCGGTTGCTGATCTTGTGGATCTTGATGTCGATT_NODE_1_length_368_cov_8.752717	390	282	108	A		A	4	4	4			A	13	13	13			T	7/14	7	14
12115_TGCAGCTTTTGGCATTGTCAAAGGTATTTGAAATAACCATCATCA_NODE_1_length_221_cov_9.837104	243	160	83	C		T	3/3	3	3			T	10/22	10	22			T	11/11	11	11
12118_TGCAGATAGATCAATAGGAGATGTCAAACTCTTCATGAACGATAG_NODE_1_length_238_cov_5.466386	256	126	130	G		A	3/4	3	4			G	8	8	8			G	4	4	4
12118_TGCAGATAGATCAATAGGAGATGTCAAACTCTTCATGAACGATAG_NODE_1_length_238_cov_5.466386	256	133	123	G		C	1/5	1	5			G	10	10	10			C	4/8	4	8
12125_TGCAGCTCTAAATGTTCTAGCTCGTTAAAAGCGTGCGAGCGTGCT_NODE_1_length_314_cov_8.850319	336	173	163	C		T	2/3	2	3			C	13	13	13			T	3/3	3	3
12138_TGCAGTATGACCCAACAATTGCTGATTGTAACAAAGATGGCTAAG_NODE_1_length_249_cov_7.433735	271	175	96	A		T	6/10	6	10			A	8	8	8			A	15	15	15
12145_TGCAGTGTGCTTTGGTGCAACCATAATGCACCAGCTATACTTCTA_NODE_1_length_318_cov_8.474843	340	265	75	A		G	6/6	6	6			A	9	9	9			G	11/16	11	16
12161_TGCAGATACTCCCGGATGGTACTGTGGTCCTAATTTCTACTCAAC_NODE_1_length_227_cov_8.101321	249	125	124	A		G	4/4	4	4			A	17	17	17			G	11/11	11	11
12169_TGCAGCCACCATTCTAGCAGCACGAATGCTTTCAAGACCTATGTT_NODE_2_length_254_cov_5.826772	274	129	145	T		T	3	3	3			C	4/11	4	11			T	7	7	7
12179_TGCAGTTGATGATCAGGTTGAGGTGCAGCTGTTGATCTATGCAAT_NODE_1_length_286_cov_13.716784	308	160	148	T		C	8/9	8	9			T	21	21	21			T	29	29	29
12179_TGCAGTTGATGATCAGGTTGAGGTGCAGCTGTTGATCTATGCAAT_NODE_1_length_286_cov_13.716784	308	151	157	G		A	3/5	3	5			T	1/27	1	27			G	33	33	33
12184_TGCAGAACATAGTTTAATAAATAATAAGATGGCCAGTTCATCATT_NODE_1_length_369_cov_6.059620	391	191	200	T	-	-T	2/2	2	2			T	9	9	9		-	-T	18/20	18	20
12201_TGCAGCTCCTCCACGGTAGTAATCTCAGATGGTTTATTTGCTGAC_NODE_1_length_338_cov_5.642012	356	168	188	C		T	2/2	2	2			C	11	11	11			T	2/3	2	3
1221_TGCAGGATGCTTCTGTCTAGCCATGTCTCTGCATCTTTGAGCATT_NODE_1_length_261_cov_10.501916	283	185	98	A		G	4/4	4	4			A	19	19	19			G	2/2	2	2
12219_TGCAGGAGAAACTTATAGATGAATTGGGATCGGAGATGGACAGTA_NODE_1_length_247_cov_8.263158	269	187	82	T		A	2/3	2	3			T	15	15	15			A	7/7	7	7
12234_TGCAGATCAAAGTTTGCAAATCCCGGTGTTTAGGAGGCAACAATT_NODE_1_length_250_cov_6.832000	268	143	125	A		G	2/2	2	2			A	5	5	5			G	6/13	6	13
12256_TGCAGTTACTGCTGTGGATTCTGGAACTAAGGCCTTGGAGTTTTT_NODE_1_length_237_cov_6.670886	259	164	95	G		T	2/2	2	2			T	7/14	7	14			T	11/11	11	11
12269_TGCAGTTACCGTATTGAGACTCTACCAAGACCGAAAAACCAGGTG_NODE_1_length_322_cov_5.807454	342	232	110	G		G	2	2	2			G	5	5	5			C	16/16	16	16
12269_TGCAGTTACCGTATTGAGACTCTACCAAGACCGAAAAACCAGGTG_NODE_1_length_322_cov_5.807454	342	156	186	G		G	5	5	5			G	11	11	11			T	10/10	10	10
1228_TGCAGAATCAGAAGAGAAAGTAAGATATAGAGAAAATCTTGCTGA_NODE_1_length_387_cov_5.025840	407	213	194	G		G	4	4	4			G	10	10	10			T	6/9	6	9
12291_TGCAGTTGTTTCTGTGGGTGAAGAGATAGCTACTACAGGATTGCC_NODE_1_length_237_cov_10.708860	259	131	128	C		T	8/8	8	8			C	19	19	19			C	11	11	11
12291_TGCAGTTGTTTCTGTGGGTGAAGAGATAGCTACTACAGGATTGCC_NODE_1_length_237_cov_10.708860	259	171	88	G		A	10/10	10	10			G	14	14	14			G	22	22	22
12291_TGCAGTTGTTTCTGTGGGTGAAGAGATAGCTACTACAGGATTGCC_NODE_1_length_237_cov_10.708860	259	113	146	C		A	5/5	5	5			A	10/24	10	24			A	8/8	8	8
12292_TGCAGCTAGAATGTGAACCAGAGTATTTGATGGCTGAGTTTGATT_NODE_2_length_234_cov_6.162393	254	125	129	A		G	3/6	3	6			G	3/5	3	5			G	6/12	6	12
12292_TGCAGCTAGAATGTGAACCAGAGTATTTGATGGCTGAGTTTGATT_NODE_2_length_234_cov_6.162393	254	186	68	T		T	5	5	5			T	9	9	9			G	5/6	5	6
12292_TGCAGCTAGAATGTGAACCAGAGTATTTGATGGCTGAGTTTGATT_NODE_2_length_234_cov_6.162393	254	102	152	C		A	3/4	3	4			A	7/16	7	16			C	8	8	8
12292_TGCAGCTAGAATGTGAACCAGAGTATTTGATGGCTGAGTTTGATT_NODE_2_length_234_cov_6.162393	254	159	95	A		G	6/6	6	6			G	2/7	2	7			G	15/15	15	15
12295_TGCAGATGTTTGAAACAGTTCGTGTTGTACTTCTCGTTGCACCAG_NODE_1_length_258_cov_10.019380	280	143	137	T		T	3	3	3			C	12/30	12	30			T	5	5	5
12295_TGCAGATGTTTGAAACAGTTCGTGTTGTACTTCTCGTTGCACCAG_NODE_1_length_258_cov_10.019380	280	201	79	T		T	2	2	2			T	8	8	8			C	7/11	7	11
12301_TGCAGTATGTGTACAAATGGCCGACACTGAAGCTGATTTCAGCTT_NODE_1_length_337_cov_7.005935	359	268	91	G		A	6/6	6	6			G	5	5	5			A	15/15	15	15
12301_TGCAGTATGTGTACAAATGGCCGACACTGAAGCTGATTTCAGCTT_NODE_1_length_337_cov_7.005935	359	288	71	G		A	3/8	3	8			G	6	6	6			A	7/15	7	15
12301_TGCAGTATGTGTACAAATGGCCGACACTGAAGCTGATTTCAGCTT_NODE_1_length_337_cov_7.005935	359	225	134	T		T	9	9	9			T	8	8	8			C	19/28	19	28
12307_TGCAGTGGAGTTTTCTTGAGAGTCCTGAGGATTGACCATGCTGAT_NODE_2_length_318_cov_10.254717	340	217	123	A		G	1/3	1	3			A	7	7	7			G	2/15	2	15
12319_TGCAGACGTACACTATCAAATTGATGGTGAAATCAAATACCATGT_NODE_1_length_290_cov_10.734483	312	243	69	C		C	2	2	2			C	12	12	12			T	9/9	9	9
12323_TGCAGAACGCTTAGTAGAACTCTTTAAATGAGTATTTTACTAACA_NODE_1_length_202_cov_5.153465	218	154	64	T		G	1/3	1	3			C	6/20	6	20			C	2/2	2	2
12327_TGCAGACAGCAACGTATTCCTTCCTCCTACCAAAACATTAATCTT_NODE_1_length_321_cov_5.931464	341	96	245	T		C	2/2	2	2			C	1/15	1	15			C	2/2	2	2
12340_TGCAGGGCTGATATATGGTCTTTCGGCATAACGGCTCTGGAGCTT_NODE_1_length_331_cov_7.824773	353	137	216	G		G	2	2	2			A	3/18	3	18			G	2	2	2
12340_TGCAGGGCTGATATATGGTCTTTCGGCATAACGGCTCTGGAGCTT_NODE_1_length_331_cov_7.824773	353	145	208	A		G	2/2	2	2			G	3/11	3	11			G	2/2	2	2
12345_TGCAGGTTTCCTCACCAAGTAGAAATTGAAACTTAAAACTTGAAA_NODE_1_length_257_cov_5.350194	273	198	75	A		G	3/4	3	4			A	2	2	2			A	12	12	12
12345_TGCAGGTTTCCTCACCAAGTAGAAATTGAAACTTAAAACTTGAAA_NODE_1_length_257_cov_5.350194	273	145	128	C		T	2/3	2	3			C	9	9	9			T	7/7	7	7
12345_TGCAGGTTTCCTCACCAAGTAGAAATTGAAACTTAAAACTTGAAA_NODE_1_length_257_cov_5.350194	273	197	76	G		C	4/4	4	4			G	2	2	2			C	12/12	12	12
12350_TGCAGATCGCATACATACATACATACATAAATACATATATGTATG_NODE_1_length_363_cov_6.016529	385	232	153	G		G	3	3	3			A	3/7	3	7			G	17	17	17
12350_TGCAGATCGCATACATACATACATACATAAATACATATATGTATG_NODE_1_length_363_cov_6.016529	385	205	180	G		A	4/4	4	4			G	6	6	6			A	26/26	26	26
12350_TGCAGATCGCATACATACATACATACATAAATACATATATGTATG_NODE_1_length_363_cov_6.016529	385	198	187	T		T	4	4	4			T	6	6	6			G	3/25	3	25
12354_TGCAGTTGGAGGGCTTTTAAATGCCACATTTGGCAATGCGACAGA_NODE_1_length_300_cov_6.326667	320	171	149	A		C	3/3	3	3			C	6/12	6	12			C	5/6	5	6
12359_TGCAGGCTTTTCTAGCGTAGTTTCCACAGAACAATTTAACAAATG_NODE_1_length_332_cov_8.415663	354	210	144	G		G	4	4	4			G	3	3	3			A	8/13	8	13
12375_TGCAGCTATGGTCTGAAAAAGGAAACGAGAACCAGAAATCACATA_NODE_1_length_353_cov_6.110482	375	299	76	T		C	4/4	4	4			C	7/10	7	10			C	2/2	2	2
12379_TGCAGCAGAAACTCGAGTGCGAGAGCTAAAATCGACGAAATTGAG_NODE_1_length_300_cov_9.250000	322	130	192	T		T	4	4	4			C	10/19	10	19			T	2	2	2
12386_TGCAGCTCATACAAGACCACCTAAAAAGCAAATCTATATTTATGT_NODE_1_length_301_cov_6.325582	321	183	138	G		C	3/3	3	3			G	10	10	10			C	8/8	8	8
12403_TGCAGCCTCTCCTTGAGCAGAGTCTTGGAGATTGAACTTGAACTA_NODE_1_length_394_cov_8.662436	416	154	262	C		C	2	2	2			T	4/23	4	23			C	2	2	2
12403_TGCAGCCTCTCCTTGAGCAGAGTCTTGGAGATTGAACTTGAACTA_NODE_1_length_394_cov_8.662436	416	190	226	A		A	5	5	5			G	5/14	5	14			A	3	3	3
12403_TGCAGCCTCTCCTTGAGCAGAGTCTTGGAGATTGAACTTGAACTA_NODE_1_length_394_cov_8.662436	416	192	224	C		C	5	5	5			T	5/14	5	14			C	3	3	3
12409_TGCAGATAACAACCCAATTGCACCAAATGCTATGATTGTTGAATT_NODE_1_length_283_cov_8.459364	305	195	110	G		A	2/2	2	2			G	15	15	15			A	7/14	7	14
12424_TGCAGTTGGCTCTTAATAGCGAAGCACGACGTGCCAGACAGGTGG_NODE_1_length_210_cov_5.566667	226	165	61	G		A	7/7	7	7			G	9	9	9			A	7/7	7	7
12427_TGCAGTCACGTGCTGGATATAGAAGAATAAGGAAGATATTGACTG_NODE_3_length_274_cov_11.295620	296	224	72	G		G	3	3	3			G	13	13	13			T	10/17	10	17
12427_TGCAGTCACGTGCTGGATATAGAAGAATAAGGAAGATATTGACTG_NODE_3_length_274_cov_11.295620	296	201	95	T		T	4	4	4			A	6/18	6	18			C	1/22	1	22
12431_TGCAGTTTGTGCCGTCAAGCAAAAGGCTGGGCTCCCACTGGTGTT_NODE_1_length_248_cov_7.947581	270	82	188	C		C	6	6	6			C	18	18	18			A	28/28	28	28
12445_TGCAGTCAAAGCTTCCAAAATCTGTACACAAAGACGTCAACAAAC_NODE_1_length_223_cov_5.107623	239	144	95	T		C	4/5	4	5			T	7	7	7			T	30	30	30
12445_TGCAGTCAAAGCTTCCAAAATCTGTACACAAAGACGTCAACAAAC_NODE_1_length_223_cov_5.107623	239	138	101	C		T	5/5	5	5			C	8	8	8			T	24/24	24	24
12451_TGCAGTGAACTTTTTGATTGCACCAAAACCCCTAAACATGTTAAT_NODE_1_length_347_cov_5.533141	369	161	208	T		A	3/3	3	3			T	7	7	7			A	10/20	10	20
12469_TGCAGTGAAGGGAAAAACATCAAGCGTTTGGTTCAATTGTTGCTT_NODE_1_length_311_cov_6.295820	333	120	213	A		A	2	2	2			G	10/26	10	26			A	7	7	7
12469_TGCAGTGAAGGGAAAAACATCAAGCGTTTGGTTCAATTGTTGCTT_NODE_1_length_311_cov_6.295820	333	171	162	C		A	3/3	3	3			C	7	7	7			A	10/10	10	10
12469_TGCAGTGAAGGGAAAAACATCAAGCGTTTGGTTCAATTGTTGCTT_NODE_1_length_311_cov_6.295820	333	115	218	T		A	2/2	2	2			A	11/27	11	27			A	5/5	5	5
12469_TGCAGTGAAGGGAAAAACATCAAGCGTTTGGTTCAATTGTTGCTT_NODE_1_length_311_cov_6.295820	333	170	163	C		T	2/2	2	2			C	6	6	6			T	7/7	7	7
12482_TGCAGCTATTTTATTCCAAAAAATGTCAAAGGTTACCTTTAACTG_NODE_1_length_363_cov_6.495868	385	273	112	T		T	4	4	4			T	9	9	9			C	7/10	7	10
12493_TGCAGGCGCCATCGTAGTCCAACAAAAGAGATGCTTGAACCTTTG_NODE_1_length_339_cov_7.867257	361	241	120	A	-	-A	4/5	4	5			A	14	14	14			A	16	16	16
12493_TGCAGGCGCCATCGTAGTCCAACAAAAGAGATGCTTGAACCTTTG_NODE_1_length_339_cov_7.867257	361	240	121	T	-	-T	4/5	4	5			T	15	15	15			T	18	18	18
12493_TGCAGGCGCCATCGTAGTCCAACAAAAGAGATGCTTGAACCTTTG_NODE_1_length_339_cov_7.867257	361	209	152	C		A	1/3	1	3			A	9/23	9	23			A	3/12	3	12
12495_TGCAGTATGTAGTGTTGCCGAGAGGGTTACACCTCTAGGAAATGT_NODE_1_length_221_cov_5.800905	237	161	76	T		A	3/5	3	5			T	7	7	7			T	11	11	11
12515_TGCAGTTATGGGTTCTGTGCAGTATCCTAGGATATATGGGGAAAC_NODE_1_length_268_cov_5.018657	284	195	89	G		A	1/2	1	2			A	4/10	4	10			A	3/18	3	18
12515_TGCAGTTATGGGTTCTGTGCAGTATCCTAGGATATATGGGGAAAC_NODE_1_length_268_cov_5.018657	284	162	122	C		T	1/5	1	5			T	5/12	5	12			A	1/29	1	29	T 10/29 G 1/29
12526_TGCAGTTTCTGTTTTAAGCAAGCTGTAAATAGAAACTGTTAGCAT_NODE_1_length_241_cov_6.767635	263	158	105	C		C	9	9	9			C	12	12	12			T	9/22	9	22
12526_TGCAGTTTCTGTTTTAAGCAAGCTGTAAATAGAAACTGTTAGCAT_NODE_1_length_241_cov_6.767635	263	193	70	A		G	3/4	3	4			A	10	10	10			G	16/16	16	16
12526_TGCAGTTTCTGTTTTAAGCAAGCTGTAAATAGAAACTGTTAGCAT_NODE_1_length_241_cov_6.767635	263	167	96	C		C	7	7	7			C	16	16	16			T	9/20	9	20
12526_TGCAGTTTCTGTTTTAAGCAAGCTGTAAATAGAAACTGTTAGCAT_NODE_1_length_241_cov_6.767635	263	114	149	T		C	4/4	4	4			T	11	11	11			C	4/6	4	6
12535_TGCAGCTGGTTTAGAACTCATCTTGTTCTTCTCCTGGAAATAACC_NODE_1_length_248_cov_6.556452	268	200	68	C		G	4/4	4	4			G	2/10	2	10			G	4/4	4	4
12537_TGCAGACAGAAATTTCTAATATAGAGTTATTTAACACCAGGGAGA_NODE_1_length_408_cov_5.411765	430	314	116	C		C	2	2	2			C	6	6	6			A	5/5	5	5
12554_TGCAGATCGAAGGAGGAGGTGTCATTGATGGCAATGGTGCCATTT_NODE_1_length_286_cov_6.608392	306	165	141	G		G	3	3	3			A	5/14	5	14			G	3	3	3
12562_TGCAGGTGGGATTGATTGATCCCTTGCCACATCCTTCACAGATTC_NODE_1_length_305_cov_5.504918	325	199	126	G		G	3	3	3			G	7	7	7			A	10/10	10	10
12573_TGCAGATATCATTAAAAAGGGGAAAATGTGCTGCCTCTTCATCAA_NODE_1_length_376_cov_5.132979	396	168	228	G		G	2	2	2			G	12	12	12			A	9/9	9	9
12574_TGCAGTCGTTTGCCCGAATTGTCCCTCCCTCTCTGCCCATCAATA_NODE_1_length_382_cov_9.209424	404	272	132	T		G	6/6	6	6			G	4/11	4	11			G	13/14	13	14
12586_TGCAGCTTCACTTTAATATCCAAGACCATGCGCTCCCGTTCAGCC_NODE_1_length_219_cov_11.452055	241	148	93	C		C	3	3	3			C	17	17	17			T	10/10	10	10
12589_TGCAGTGCATCGCCAGGACTCGACTACTTAACAAAAGTGTTTTTA_NODE_1_length_331_cov_8.770392	353	161	192	C		T	4/4	4	4			C	11	11	11			T	2/2	2	2
12596_TGCAGAGGTCTGTTGTACCAACAAATATTGAAGGTGTGAAGGAAG_NODE_1_length_415_cov_8.708434	437	204	233	A		A	2	2	2			G	3/11	3	11			A	3	3	3
12603_TGCAGTCATCGACGGAATAGCAGGGGAAATCGTGGTGCCGTTAAT_NODE_1_length_375_cov_6.696000	397	259	138	G		A	3/4	3	4			G	5	5	5			G	20	20	20
12603_TGCAGTCATCGACGGAATAGCAGGGGAAATCGTGGTGCCGTTAAT_NODE_1_length_375_cov_6.696000	397	280	117	A		A	2	2	2			A	4	4	4			G	10/22	10	22
12603_TGCAGTCATCGACGGAATAGCAGGGGAAATCGTGGTGCCGTTAAT_NODE_1_length_375_cov_6.696000	397	271	126	C		G	1/4	1	4			C	4	4	4			G	11/18	11	18
12603_TGCAGTCATCGACGGAATAGCAGGGGAAATCGTGGTGCCGTTAAT_NODE_1_length_375_cov_6.696000	397	169	228	A		G	3/4	3	4			A	12	12	12			G	12/23	12	23
12608_TGCAGATGAAGAAGAGAGACAGCCATTTGAACTGGATGAACTGAA_NODE_1_length_266_cov_7.161654	288	137	151	G		A	2/2	2	2			A	7/12	7	12			A	5/5	5	5
12608_TGCAGATGAAGAAGAGAGACAGCCATTTGAACTGGATGAACTGAA_NODE_1_length_266_cov_7.161654	288	180	108	C		T	1/4	1	4			T	4/9	4	9			T	13/13	13	13
12609_TGCAGGACAGAAGTATTCCGATGCTGTATTGCTTAAAATATAGAA_NODE_1_length_281_cov_6.555160	303	140	163	C		T	2/2	2	2			C	22	22	22			T	4/7	4	7
12609_TGCAGGACAGAAGTATTCCGATGCTGTATTGCTTAAAATATAGAA_NODE_1_length_281_cov_6.555160	303	164	139	T		T	4	4	4			C	5/16	5	16			T	7	7	7
12609_TGCAGGACAGAAGTATTCCGATGCTGTATTGCTTAAAATATAGAA_NODE_1_length_281_cov_6.555160	303	152	151	T		A	3/3	3	3			T	19	19	19			A	6/7	6	7
12611_TGCAGAGATTTAAGTTGTATTGGAAACATAACACATATACGAAAC_NODE_1_length_205_cov_5.112195	221	153	68	T		T	3	3	3			C	22/80	22	80			T	5	5	5
12611_TGCAGAGATTTAAGTTGTATTGGAAACATAACACATATACGAAAC_NODE_1_length_205_cov_5.112195	221	152	69	A		G	2/3	2	3			G	6/80	6	80			A	3	3	3
12611_TGCAGAGATTTAAGTTGTATTGGAAACATAACACATATACGAAAC_NODE_1_length_205_cov_5.112195	221	133	88	C		C	2	2	2			A	7/64	7	64			T	1/3	1	3
12611_TGCAGAGATTTAAGTTGTATTGGAAACATAACACATATACGAAAC_NODE_1_length_205_cov_5.112195	221	126	95	C		T	1/2	1	2			T	5/67	5	67			C	2	2	2
12611_TGCAGAGATTTAAGTTGTATTGGAAACATAACACATATACGAAAC_NODE_1_length_205_cov_5.112195	221	104	117	G		T	1/2	1	2			A	2/63	2	63	T 10/63 C 14/63		T	1/3	1	3
12611_TGCAGAGATTTAAGTTGTATTGGAAACATAACACATATACGAAAC_NODE_1_length_205_cov_5.112195	221	93	128	C		C	1	1	1			A	9/60	9	60	T 5/60		A	2/4	2	4	T 1/4
12611_TGCAGAGATTTAAGTTGTATTGGAAACATAACACATATACGAAAC_NODE_1_length_205_cov_5.112195	221	77	144	C		C	3	3	3			A	1/83	1	83	T 5/83		T	2/6	2	6
12613_TGCAGATACTTGCAGAAGAGGTTGAGACAGAACTGAAAGAGGCAG_NODE_2_length_277_cov_7.148015	299	211	88	G		A	7/7	7	7			G	7	7	7			G	14	14	14
12620_TGCAGTCCAGCTCTGGTTTGAAATGTAACCTGTAAGCAACGGCCC_NODE_1_length_400_cov_7.370000	422	216	206	T		C	5/5	5	5			T	14	14	14			C	12/19	12	19
12620_TGCAGTCCAGCTCTGGTTTGAAATGTAACCTGTAAGCAACGGCCC_NODE_1_length_400_cov_7.370000	422	331	91	G		T	2/2	2	2			G	5	5	5			T	1/2	1	2
12620_TGCAGTCCAGCTCTGGTTTGAAATGTAACCTGTAAGCAACGGCCC_NODE_1_length_400_cov_7.370000	422	275	147	T		C	3/3	3	3			T	6	6	6			T	5	5	5
12643_TGCAGTAGCCTTTGAGGCAAGGTGTGAAGGTCCATCCTCAGACGA_NODE_1_length_312_cov_5.721154	330	173	157	T		C	4/4	4	4			T	8	8	8			T	23	23	23
12644_TGCAGGCTCCGTTGGTCACAAGCAAGTGATATGCAAAAGCGAAGC_NODE_1_length_246_cov_7.134146	268	201	67	T		T	5	5	5			A	6/15	6	15			T	8	8	8
12645_TGCAGCTTCCATGACCCAAGATAAGGGATTCCACATAAACCCTAA_NODE_1_length_290_cov_5.596552	310	201	109	C		T	2/2	2	2			C	8	8	8			T	11/11	11	11
12656_TGCAGGGAAACTTACATTCCTGGTCTGAATTTCCATGAGCACCAT_NODE_1_length_286_cov_10.604895	308	130	178	T		T	5	5	5			C	7/15	7	15			T	3	3	3
12657_TGCAGACTACCTAATTCTTTTGCTTGCTGGAGCATGCTTAGGAAC_NODE_2_length_373_cov_9.163539	395	285	110	C		T	2/2	2	2			T	2/9	2	9			C	4	4	4
12657_TGCAGACTACCTAATTCTTTTGCTTGCTGGAGCATGCTTAGGAAC_NODE_2_length_373_cov_9.163539	395	211	184	T		G	2/2	2	2			T	11	11	11			G	1/8	1	8
12657_TGCAGACTACCTAATTCTTTTGCTTGCTGGAGCATGCTTAGGAAC_NODE_2_length_373_cov_9.163539	395	237	158	A		C	2/2	2	2			A	7	7	7			C	5/5	5	5
12666_TGCAGTTTAGTCACTAATCCAATTATGCTGGCAGGAGGATTTCTG_NODE_1_length_271_cov_7.217712	291	213	78	G		G	3	3	3			G	8	8	8			A	18/18	18	18
12666_TGCAGTTTAGTCACTAATCCAATTATGCTGGCAGGAGGATTTCTG_NODE_1_length_271_cov_7.217712	291	225	66	C		T	2/2	2	2			T	2/8	2	8			T	14/14	14	14
12674_TGCAGCTTATGGCCATGCATCATCATAGATGGTGCAGAGCACAGA_NODE_1_length_316_cov_5.287975	336	196	140	A		G	3/3	3	3			G	4/9	4	9			G	6/6	6	6
12674_TGCAGCTTATGGCCATGCATCATCATAGATGGTGCAGAGCACAGA_NODE_1_length_316_cov_5.287975	336	235	101	T		C	4/4	4	4			T	4	4	4			C	7/7	7	7
12681_TGCAGTTGTAGGCATTCTGAGCGGTGTTTTTAATATTAATTAGCA_NODE_1_length_201_cov_10.343284	223	158	65	G		A	7/7	7	7			A	8/17	8	17			A	19/19	19	19
1269_TGCAGTATGCAGGTTCAGCATGGGATGAGTTGAAACATATACGGC_NODE_1_length_243_cov_6.395061	261	187	74	A		A	5	5	5			T	3/8	3	8			A	31	31	31
1269_TGCAGTATGCAGGTTCAGCATGGGATGAGTTGAAACATATACGGC_NODE_1_length_243_cov_6.395061	261	153	108	A		A	2	2	2			G	4/13	4	13			A	22	22	22
12692_TGCAGATATCAGATAGATCACAGATATAGCAATGGAACTTCATTG_NODE_2_length_309_cov_6.427185	331	211	120	A		G	4/4	4	4			G	4/12	4	12			G	16/16	16	16
12692_TGCAGATATCAGATAGATCACAGATATAGCAATGGAACTTCATTG_NODE_2_length_309_cov_6.427185	331	235	96	G		A	4/4	4	4			A	2/12	2	12			A	12/12	12	12
12692_TGCAGATATCAGATAGATCACAGATATAGCAATGGAACTTCATTG_NODE_2_length_309_cov_6.427185	331	208	123	A		A	4	4	4			C	4/13	4	13			C	5/16	5	16
12699_TGCAGCTAAAACTTTTAAGAATGCTTCCCTTACTTGTGTCACATC_NODE_1_length_368_cov_5.418478	390	265	125	A		G	1/2	1	2			A	4	4	4			G	12/12	12	12
12704_TGCAGCTAGATTCCAGAGAAATTGATGGAAGTCGGATTTCCTAGT_NODE_1_length_349_cov_6.151863	371	167	204	A		C	3/3	3	3			A	12	12	12			C	5/5	5	5
12704_TGCAGCTAGATTCCAGAGAAATTGATGGAAGTCGGATTTCCTAGT_NODE_1_length_349_cov_6.151863	371	292	79	C		A	1/2	1	2			C	4	4	4			A	13/13	13	13
12704_TGCAGCTAGATTCCAGAGAAATTGATGGAAGTCGGATTTCCTAGT_NODE_1_length_349_cov_6.151863	371	244	127	G		T	2/2	2	2			G	8	8	8			T	8/8	8	8
12719_TGCAGTTAGATTTTACTGCACATATAGTAAGGCTGATTTGTATCC_NODE_1_length_454_cov_9.198237	476	286	190	G		A	6/9	6	9			G	13	13	13			G	44	44	44
12719_TGCAGTTAGATTTTACTGCACATATAGTAAGGCTGATTTGTATCC_NODE_1_length_454_cov_9.198237	476	353	123	T		T	4	4	4			T	12	12	12			G	3/31	3	31
12726_TGCAGAATATTTGTTGCTTCTTGTTGAATGACCCATTGGATCATC_NODE_1_length_378_cov_6.304233	400	167	233	T		T	2	2	2			T	7	7	7			C	3/11	3	11
12749_TGCAGAATCTAGTTTACCCGGTTTCGAAGCTACAACATCCTTCAG_NODE_1_length_325_cov_6.292308	345	249	96	A		T	2/2	2	2			A	6	6	6			T	6/6	6	6
1275_TGCAGAAAACTCAAATTTCAGTAACCATCAGTCATAAAACATCAC_NODE_1_length_267_cov_6.872659	285	207	78	C		T	1/2	1	2			T	6/12	6	12			C	4	4	4
12756_TGCAGATGATCATGTCTTGGTGGAGAAACAGTGCCTGAAGGACTA_NODE_1_length_248_cov_5.455645	266	196	70	T		T	2	2	2			T	6	6	6			G	3/33	3	33
12768_TGCAGAATAACATTGTGCGGCGCTGGTTCATTTTACAAGTAATCA_NODE_1_length_319_cov_7.877743	341	223	118	T		A	4/4	4	4			A	6/17	6	17			A	14/14	14	14
12768_TGCAGAATAACATTGTGCGGCGCTGGTTCATTTTACAAGTAATCA_NODE_1_length_319_cov_7.877743	341	207	134	A		A	4	4	4			C	3/12	3	12			A	13	13	13
12799_TGCAGATAATGATGATTTGTTAAAATGTGACGGAAAAGCCATCGC_NODE_1_length_321_cov_9.610592	343	223	120	C		T	3/3	3	3			C	15	15	15			T	22/22	22	22
12799_TGCAGATAATGATGATTTGTTAAAATGTGACGGAAAAGCCATCGC_NODE_1_length_321_cov_9.610592	343	206	137	T		C	4/4	4	4			T	16	16	16			C	22/22	22	22
12799_TGCAGATAATGATGATTTGTTAAAATGTGACGGAAAAGCCATCGC_NODE_1_length_321_cov_9.610592	343	271	72	A		T	3/3	3	3			A	10	10	10			T	10/10	10	10
12799_TGCAGATAATGATGATTTGTTAAAATGTGACGGAAAAGCCATCGC_NODE_1_length_321_cov_9.610592	343	274	69	C		T	3/3	3	3			C	9	9	9			T	10/10	10	10
12812_TGCAGAGTTAAGGTTATTCTACATTTTGCAGAAAAGGTTCTGAAA_NODE_1_length_305_cov_6.790164	325	253	72	A		T	2/2	2	2			A	4	4	4			T	4/4	4	4
12834_TGCAGATGAATATGACCGATCAATCAATGAGGCTATCAAGATAAC_NODE_1_length_318_cov_7.216981	340	181	159	G		A	6/6	6	6			G	17	17	17			G	14	14	14
12840_TGCAGGCAAACTGAAAAGTTTAAAATGTAGGAATAGAAGAAAAAA_NODE_1_length_255_cov_6.023530	275	164	111	G		G	2	2	2			T	6/12	6	12			G	6	6	6
12849_TGCAGATCATCATCCATGGCAGTGGCACCACCAACAGTATTATGA_NODE_1_length_219_cov_7.123288	239	127	112	A		T	2/2	2	2			A	12	12	12			T	11/11	11	11
1285_TGCAGCAGGTCCAAGATGGCATTCTTACTGATGCTGCTAGAAAAG_NODE_1_length_328_cov_7.131098	350	230	120	C		T	3/3	3	3			C	10	10	10			C	3	3	3
12871_TGCAGGTCTGAAAATTGAATCTTCTTTGTCTTATGCGTTTGTTGA_NODE_1_length_408_cov_5.867647	430	333	97	C		T	1/2	1	2			C	8	8	8			T	4/7	4	7
12876_TGCAGTCATCTTCTCTTTGAGAGTGTCATTATTGGTGCTAGCCCA_NODE_1_length_395_cov_6.600000	417	231	186	A		C	3/3	3	3			A	5	5	5			C	2/2	2	2
12876_TGCAGTCATCTTCTCTTTGAGAGTGTCATTATTGGTGCTAGCCCA_NODE_1_length_395_cov_6.600000	417	166	251	T		G	10/10	10	10			G	4/9	4	9			G	4/4	4	4
12876_TGCAGTCATCTTCTCTTTGAGAGTGTCATTATTGGTGCTAGCCCA_NODE_1_length_395_cov_6.600000	417	121	296	T		G	1/5	1	5			T	24	24	24			G	2/10	2	10
12889_TGCAGTGTTCCACGATTATATAACAGAGTATATGATGGGTAGGGT_NODE_1_length_407_cov_8.398034	429	265	164	T		T	2	2	2			T	13	13	13		-	-T	7/8	7	8
12889_TGCAGTGTTCCACGATTATATAACAGAGTATATGATGGGTAGGGT_NODE_1_length_407_cov_8.398034	429	264	165	G		G	3	3	3			G	12	12	12			T	1/8	1	8	-G 7/8
12906_TGCAGTAAATATGCCAGATCCACGGTCCAAATACTGCGAAATAAG_NODE_1_length_330_cov_7.933333	352	169	183	C		T	1/5	1	5			T	7/14	7	14			T	13/13	13	13
12918_TGCAGTTGATTGGTTAATGCTATATGTTACTTGTTTTGAATAATG_NODE_1_length_349_cov_6.885387	371	254	117	G		G	4	4	4			C	3/7	3	7			G	16	16	16
12918_TGCAGTTGATTGGTTAATGCTATATGTTACTTGTTTTGAATAATG_NODE_1_length_349_cov_6.885387	371	236	135	C		A	4/5	4	5			C	9	9	9			C	17	17	17
12918_TGCAGTTGATTGGTTAATGCTATATGTTACTTGTTTTGAATAATG_NODE_1_length_349_cov_6.885387	371	298	73	T		A	3/3	3	3			T	6	6	6			T	2	2	2
12943_TGCAGTTTAGGGCAGTATGATGAAGCTGTTCCGATTCTTGAAAAC_NODE_1_length_330_cov_8.848485	352	186	166	G		G	6	6	6			G	20	20	20			A	24/25	24	25	C 1/25
12943_TGCAGTTTAGGGCAGTATGATGAAGCTGTTCCGATTCTTGAAAAC_NODE_1_length_330_cov_8.848485	352	207	145	T		T	4	4	4			T	11	11	11			G	22/22	22	22
12943_TGCAGTTTAGGGCAGTATGATGAAGCTGTTCCGATTCTTGAAAAC_NODE_1_length_330_cov_8.848485	352	216	136	G		A	3/4	3	4			G	10	10	10			G	19	19	19
12961_TGCAGGATTCACAGAAAAAAATATGCATCTATAATATAATAGAAA_NODE_1_length_275_cov_5.192727	293	217	76	T		G	2/2	2	2			T	4	4	4			G	3/3	3	3
12962_TGCAGTTACCAAAGAATGACGTTCTCGACTCCAATTTCATCATCA_NODE_1_length_239_cov_5.619247	255	187	68	T		C	2/2	2	2			T	12	12	12			C	24/24	24	24
12969_TGCAGTTGGTTCCAGCATGGATAAGTTAAAATCCTCTTCTGACAA_NODE_1_length_357_cov_5.549020	377	137	240	T		G	1/8	1	8			T	16	16	16			G	3/32	3	32
12969_TGCAGTTGGTTCCAGCATGGATAAGTTAAAATCCTCTTCTGACAA_NODE_1_length_357_cov_5.549020	377	280	97	A		A	7	7	7			A	10	10	10			T	7/13	7	13
12976_TGCAGCACAATGCAGTCAGGAATTTGACCACTTTTTAGGTTGTCG_NODE_1_length_380_cov_6.928947	402	176	226	A		T	3/3	3	3			A	7	7	7			T	1/8	1	8
12977_TGCAGTCGTTGTTGCCAGCTGCTCCAGTTACAAAAAATTTGGCAC_NODE_1_length_246_cov_5.012195	262	173	89	A	-	-A	3/3	3	3		-	-A	1/3	1	3			G	1/2	1	2	-A 1/2
12980_TGCAGTGTGTGCGAAGTAGGTATTATAGAAGTGGCAGATGAACGA_NODE_1_length_250_cov_5.164000	266	197	69	T		C	3/5	3	5			T	8	8	8			T	8	8	8
12984_TGCAGTTGGTTGTCTAATACCACCACACTTGATCTTTCTATATTT_NODE_1_length_284_cov_5.985916	304	191	113	A		A	3	3	3			A	8	8	8			T	4/10	4	10
12984_TGCAGTTGGTTGTCTAATACCACCACACTTGATCTTTCTATATTT_NODE_1_length_284_cov_5.985916	304	183	121	C	+	+AA	1/3	1	3		+	+AA	2/7	2	7			C	12	12	12
12984_TGCAGTTGGTTGTCTAATACCACCACACTTGATCTTTCTATATTT_NODE_1_length_284_cov_5.985916	304	178	126	G		G	5	5	5			G	8	8	8		+	+C	4/17	4	17
12984_TGCAGTTGGTTGTCTAATACCACCACACTTGATCTTTCTATATTT_NODE_1_length_284_cov_5.985916	304	116	188	G		G	3	3	3			A	6/20	6	20			G	5	5	5
13011_TGCAGGGATCAAGGGAATCATGGAGAGGTTGAAACCATTTGGGGT_NODE_1_length_312_cov_5.644231	332	186	146	T		A	2/2	2	2			A	3/8	3	8			A	4/4	4	4
13014_TGCAGGTTATCTTCTGTTCTATTCTGCTGTATTGCTACATAATCG_NODE_1_length_352_cov_8.579545	374	255	119	C		C	2	2	2			C	9	9	9			G	16/16	16	16
13025_TGCAGCATATTTTCCCATGACACCACCACACCTACGAGTATAGAG_NODE_2_length_414_cov_7.847826	436	141	295	A		A	12	12	12			A	19	19	19			C	6/7	6	7
13025_TGCAGCATATTTTCCCATGACACCACCACACCTACGAGTATAGAG_NODE_2_length_414_cov_7.847826	436	294	142	A		A	3	3	3			A	7	7	7			G	4/4	4	4
13025_TGCAGCATATTTTCCCATGACACCACCACACCTACGAGTATAGAG_NODE_2_length_414_cov_7.847826	436	215	221	C		A	2/2	2	2			A	4/13	4	13			A	9/9	9	9
13046_TGCAGATTCTTTTCGATTTCATCCAGAACAGCTCTCCCACCAGCA_NODE_1_length_351_cov_7.105413	373	182	191	T		C	10/10	10	10			T	12	12	12			T	14	14	14
13046_TGCAGATTCTTTTCGATTTCATCCAGAACAGCTCTCCCACCAGCA_NODE_1_length_351_cov_7.105413	373	115	258	A		G	1/3	1	3			A	16	16	16			G	4/9	4	9
13046_TGCAGATTCTTTTCGATTTCATCCAGAACAGCTCTCCCACCAGCA_NODE_1_length_351_cov_7.105413	373	251	122	T		T	4	4	4			T	6	6	6			G	3/24	3	24
13054_TGCAGAAGGTAGCCCAGATGCAAAAAATGCATCTTTATTACACCT_NODE_1_length_439_cov_8.560365	461	200	261	A		A	2	2	2			G	4/9	4	9			A	5	5	5
13057_TGCAGTTCCTAACAAATGGCCATGTGCAATTCAAGTTCTGTTGCA_NODE_1_length_326_cov_6.469325	348	177	171	G		A	1/3	1	3			G	22	22	22			A	2/12	2	12	C 10/12
13057_TGCAGTTCCTAACAAATGGCCATGTGCAATTCAAGTTCTGTTGCA_NODE_1_length_326_cov_6.469325	348	121	227	A		A	6	6	6			G	8/28	8	28			A	6	6	6
1307_TGCAGCTTTATTCTTGTTTATCTTAACCAGGAATGAAGGTATGAT_NODE_1_length_307_cov_6.853420	329	181	148	C		G	2/3	2	3			C	11	11	11			G	9/14	9	14
1307_TGCAGCTTTATTCTTGTTTATCTTAACCAGGAATGAAGGTATGAT_NODE_1_length_307_cov_6.853420	329	241	88	A		A	5	5	5			A	8	8	8			T	4/4	4	4
1307_TGCAGCTTTATTCTTGTTTATCTTAACCAGGAATGAAGGTATGAT_NODE_1_length_307_cov_6.853420	329	253	76	A		A	5	5	5			A	6	6	6			G	6/6	6	6
13072_TGCAGTAATGCCTAACTATAATACATTTGCACTACTGGATGCAGC_NODE_1_length_334_cov_7.134730	356	163	193	C		G	5/5	5	5			G	4/6	4	6			G	9/9	9	9
13106_TGCAGCAGATATTGCCTATAAAGTGTAAAAGGTTGTTAGCATATG_NODE_1_length_293_cov_6.982935	313	188	125	A		A	3	3	3			A	17	17	17			G	10/10	10	10
13111_TGCAGGTGTTACAGAAATATTAGTGAAAATAATTGCACTTAAGGT_NODE_2_length_208_cov_5.663462	224	158	66	A		A	4	4	4			A	10	10	10			G	12/12	12	12
13119_TGCAGTTCAGTCTGGTGTTCGATCTAACCCTAGAGCTGGACCTGG_NODE_1_length_285_cov_6.000000	307	233	74	C		T	6/6	6	6			C	6	6	6			T	19/19	19	19
13119_TGCAGTTCAGTCTGGTGTTCGATCTAACCCTAGAGCTGGACCTGG_NODE_1_length_285_cov_6.000000	307	158	149	G		A	3/5	3	5			A	7/22	7	22			A	6/6	6	6
13119_TGCAGTTCAGTCTGGTGTTCGATCTAACCCTAGAGCTGGACCTGG_NODE_1_length_285_cov_6.000000	307	244	63	C		G	4/8	4	8			C	7	7	7			C	19	19	19
13132_TGCAGAAGAAATTCGAGTTGTTTAAGAGCTTTGGATGGTGCGATT_NODE_1_length_299_cov_6.110368	319	213	106	C		C	2	2	2			G	2/8	2	8			G	6/6	6	6
13137_TGCAGACTCTTAAACAATACAAATTGGCGAGATTAACTCCAATAG_NODE_2_length_258_cov_5.914729	276	133	143	C		C	2	2	2			T	4/12	4	12			C	7	7	7
13140_TGCAGTTTTAGTTTGGGTCAAATTGGTGTAAATTTGCGGTGTCTA_NODE_1_length_351_cov_6.823362	373	217	156	A		A	6	6	6			A	11	11	11			G	12/25	12	25
13140_TGCAGTTTTAGTTTGGGTCAAATTGGTGTAAATTTGCGGTGTCTA_NODE_1_length_351_cov_6.823362	373	224	149	G		A	6/6	6	6			G	9	9	9			G	23	23	23
13142_TGCAGGATGGCTTGCCAGTGCCTTCATGATATGCAAAATGCTGCC_NODE_1_length_249_cov_6.345382	269	175	94	G		C	2/2	2	2			G	7	7	7			C	2/2	2	2
13153_TGCAGTCGAGACGTGCGTGTTACCCTCCGTTGGCCCCTCTCTAGC_NODE_1_length_321_cov_5.984424	341	228	113	A	-	-A	1/2	1	2			A	6	6	6		-	-A	9/13	9	13
13153_TGCAGTCGAGACGTGCGTGTTACCCTCCGTTGGCCCCTCTCTAGC_NODE_1_length_321_cov_5.984424	341	198	143	C		C	3	3	3			A	3/10	3	10			C	13	13	13
13159_TGCAGTTGATGAGCCATCAAAGGGTCTTAGAATACAAGGCCAGAC_NODE_1_length_290_cov_6.748276	312	99	213	T		A	1/4	1	4			T	16	16	16			A	13/13	13	13
13159_TGCAGTTGATGAGCCATCAAAGGGTCTTAGAATACAAGGCCAGAC_NODE_1_length_290_cov_6.748276	312	101	211	C	-	-C	3/4	3	4			T	3/14	3	14			C	14	14	14
13159_TGCAGTTGATGAGCCATCAAAGGGTCTTAGAATACAAGGCCAGAC_NODE_1_length_290_cov_6.748276	312	125	187	G		G	5	5	5			A	5/10	5	10			G	29	29	29
13159_TGCAGTTGATGAGCCATCAAAGGGTCTTAGAATACAAGGCCAGAC_NODE_1_length_290_cov_6.748276	312	179	133	T		T	8	8	8			A	5/11	5	11			T	28	28	28
13159_TGCAGTTGATGAGCCATCAAAGGGTCTTAGAATACAAGGCCAGAC_NODE_1_length_290_cov_6.748276	312	100	212	A	-	-A	3/4	3	4			A	17	17	17			C	1/14	1	14
13175_TGCAGATTCAGAGAATCGCTGCTTGTCACAAAATTGAAGGGAAAA_NODE_2_length_259_cov_5.413127	277	160	117	G		A	2/2	2	2			G	8	8	8			A	1/3	1	3
13180_TGCAGATTTCAAAACTTGTTCAGCTGGTGGAAACAAGAAGAAAAT_NODE_1_length_302_cov_5.155629	318	187	131	C		T	5/5	5	5			C	4	4	4			T	5/5	5	5
13182_TGCAGTACGTCGTCCTTCCCTGAAATGGAACTTTCATGCTGGCCT_NODE_1_length_290_cov_6.900000	312	191	121	T		A	1/4	1	4			A	4/11	4	11			T	8	8	8
13186_TGCAGCCGACGAGGTGATCAATTCACTTCTTGACCTACGACCGGA_NODE_1_length_242_cov_5.768595	258	182	76	G		G	3	3	3			G	9	9	9		-	-G	3/6	3	6
13190_TGCAGCATTCAGGTGCAGAAAAGAAGAAATTAGGGGCTTTGATTG_NODE_1_length_273_cov_6.611722	293	193	100	C		C	3	3	3			C	7	7	7			T	3/6	3	6
13190_TGCAGCATTCAGGTGCAGAAAAGAAGAAATTAGGGGCTTTGATTG_NODE_1_length_273_cov_6.611722	293	217	76	T		C	4/4	4	4			C	2/6	2	6			C	3/8	3	8
13194_TGCAGTGCCCAGAATATCAAATTTCTATGCTGCATCTACAAGACG_NODE_1_length_342_cov_9.915205	364	204	160	T		G	2/2	2	2			T	8	8	8			G	4/4	4	4
13194_TGCAGTGCCCAGAATATCAAATTTCTATGCTGCATCTACAAGACG_NODE_1_length_342_cov_9.915205	364	111	253	A		T	2/2	2	2			A	24	24	24			T	2/2	2	2
13194_TGCAGTGCCCAGAATATCAAATTTCTATGCTGCATCTACAAGACG_NODE_1_length_342_cov_9.915205	364	184	180	C		T	2/2	2	2			C	13	13	13			T	5/5	5	5
13197_TGCAGGAATTCAGGGATTCATGTCATGTTATCAAGCAACACATAC_NODE_1_length_258_cov_9.798450	280	210	70	T		C	2/2	2	2			T	9	9	9			C	6/6	6	6
13199_TGCAGTAAATACCCAATAAAGACACATACCATCAGTATATCAGTT_NODE_2_length_241_cov_6.373444	261	138	123	T		T	4	4	4			T	10	10	10			G	3/15	3	15
13202_TGCAGAAACAAAAGCAATCTTCAATAGAGAAAATTTCTCTGTTTC_NODE_1_length_340_cov_5.500000	362	93	269	G		G	2	2	2			A	6/19	6	19			G	2	2	2
13204_TGCAGCCTTTATTTATATATAAGAAAAGATGTAATCTATACACAA_NODE_1_length_262_cov_6.282443	280	114	166	C		C	2	2	2			C	17	17	17		+	+GT	5/5	5	5
13222_TGCAGGCAACTCTTTTTTGGTTCTTGGCATGGCTGTTCATAGATC_NODE_1_length_354_cov_5.641243	376	226	150	C		C	4	4	4			C	6	6	6			G	9/16	9	16
1323_TGCAGTAACACAATGATCGAGTTCCGTGCCACACTCTCCTGTAAA_NODE_1_length_253_cov_7.458498	273	150	123	A		G	1/3	1	3			G	2/27	2	27			G	3/14	3	14
1323_TGCAGTAACACAATGATCGAGTTCCGTGCCACACTCTCCTGTAAA_NODE_1_length_253_cov_7.458498	273	114	159	A		A	2	2	2			T	21/56	21	56			T	3/8	3	8	C 1/8
1323_TGCAGTAACACAATGATCGAGTTCCGTGCCACACTCTCCTGTAAA_NODE_1_length_253_cov_7.458498	273	106	167	G		G	2	2	2			A	22/69	22	69			G	5	5	5
1323_TGCAGTAACACAATGATCGAGTTCCGTGCCACACTCTCCTGTAAA_NODE_1_length_253_cov_7.458498	273	131	142	T		A	3/4	3	4			A	7/53	7	53			A	3/14	3	14
1323_TGCAGTAACACAATGATCGAGTTCCGTGCCACACTCTCCTGTAAA_NODE_1_length_253_cov_7.458498	273	115	158	C		C	2	2	2			A	20/55	20	55			A	6/10	6	10
13234_TGCAGTTCCAATTCAACAAGTGCTGTTTCTAATGGAGGACAGTAT_NODE_1_length_291_cov_9.556701	313	149	164	C		T	5/11	5	11			C	14	14	14			C	15	15	15
13235_TGCAGTGGTGCAAGATCAGTACCAAAGGGATCAGCAACAGCTGAT_NODE_1_length_342_cov_9.441521	364	226	138	C		C	2	2	2			G	8/15	8	15			C	5	5	5
13238_TGCAGTTGTGTTTGGTGCTAAACTTCTGGAGGGTGGTGTTGTGGT_NODE_1_length_294_cov_5.799320	312	122	190	C		T	3/3	3	3			T	21/34	21	34			T	9/17	9	17
13238_TGCAGTTGTGTTTGGTGCTAAACTTCTGGAGGGTGGTGTTGTGGT_NODE_1_length_294_cov_5.799320	312	181	131	A		G	5/5	5	5			G	11/21	11	21			G	6/26	6	26
13238_TGCAGTTGTGTTTGGTGCTAAACTTCTGGAGGGTGGTGTTGTGGT_NODE_1_length_294_cov_5.799320	312	126	186	C		T	3/3	3	3			C	36	36	36			T	8/27	8	27
13238_TGCAGTTGTGTTTGGTGCTAAACTTCTGGAGGGTGGTGTTGTGGT_NODE_1_length_294_cov_5.799320	312	197	115	G		C	3/3	3	3			C	10/17	10	17			C	6/25	6	25
13238_TGCAGTTGTGTTTGGTGCTAAACTTCTGGAGGGTGGTGTTGTGGT_NODE_1_length_294_cov_5.799320	312	230	82	C		G	2/2	2	2			G	6/9	6	9			G	16/30	16	30
13238_TGCAGTTGTGTTTGGTGCTAAACTTCTGGAGGGTGGTGTTGTGGT_NODE_1_length_294_cov_5.799320	312	249	63	C		A	2/2	2	2			A	4/7	4	7			A	14/29	14	29
13254_TGCAGATTTTATTGCAAATGAATGTGGTTCATCGATACGAAGCAA_NODE_1_length_332_cov_9.665663	354	226	128	T		G	1/3	1	3			T	9	9	9			G	3/21	3	21
13254_TGCAGATTTTATTGCAAATGAATGTGGTTCATCGATACGAAGCAA_NODE_1_length_332_cov_9.665663	354	123	231	A		G	1/2	1	2			A	24	24	24			G	3/11	3	11
13276_TGCAGGTATGCGATTTTGGGTTGTCACGCTTGAAGCACAACACTT_NODE_1_length_464_cov_6.217672	486	294	192	T		T	7	7	7			A	4/9	4	9			T	2	2	2
13280_TGCAGTGGGAGGTCTAAGAACTCTCATATCCTTTTTCTTGTTTCC_NODE_1_length_294_cov_6.353742	314	171	143	C		T	4/4	4	4			C	8	8	8			T	4/5	4	5
13286_TGCAGTCTGCCAACAAATAAAGTAGCCCTATGTTCGGATCTGACA_NODE_1_length_353_cov_5.892351	375	174	201	T		G	1/6	1	6			T	10	10	10			G	2/13	2	13
13286_TGCAGTCTGCCAACAAATAAAGTAGCCCTATGTTCGGATCTGACA_NODE_1_length_353_cov_5.892351	375	189	186	T		C	1/4	1	4			T	6	6	6			C	12/13	12	13
13286_TGCAGTCTGCCAACAAATAAAGTAGCCCTATGTTCGGATCTGACA_NODE_1_length_353_cov_5.892351	375	263	112	T		T	4	4	4			G	1/6	1	6			G	3/13	3	13
13306_TGCAGGTTAACTCTGACGCACATTCTGTTAGGCTGAGAACTGAAA_NODE_1_length_292_cov_6.801370	314	152	162	A		C	1/4	1	4			A	14	14	14			C	2/25	2	25
13306_TGCAGGTTAACTCTGACGCACATTCTGTTAGGCTGAGAACTGAAA_NODE_1_length_292_cov_6.801370	314	167	147	T		C	5/5	5	5			C	4/10	4	10			C	28/28	28	28
1331_TGCAGCCTTCGCATTCTTCTGCTTCTACCTTCTGCTTGCAGTTAT_NODE_1_length_408_cov_5.509804	430	216	214	C		T	4/5	4	5	G 1/5		C	4	4	4			C	11	11	11
13314_TGCAGCAGACGTCGGTATGGCAATTGGTGCAGGAACTGATATCGC_NODE_1_length_278_cov_8.345324	300	224	76	T		C	2/2	2	2			C	3/14	3	14			T	2	2	2
13322_TGCAGGCTTTTCGATCTTCTTCTAAGATAATTAGTTATAGAAACT_NODE_1_length_334_cov_5.592814	356	249	107	G		A	3/4	3	4			G	4	4	4			G	15	15	15
13322_TGCAGGCTTTTCGATCTTCTTCTAAGATAATTAGTTATAGAAACT_NODE_1_length_334_cov_5.592814	356	172	184	C		G	2/2	2	2			C	5	5	5			G	8/8	8	8
13322_TGCAGGCTTTTCGATCTTCTTCTAAGATAATTAGTTATAGAAACT_NODE_1_length_334_cov_5.592814	356	167	189	G		A	3/3	3	3			G	6	6	6			A	8/8	8	8
13322_TGCAGGCTTTTCGATCTTCTTCTAAGATAATTAGTTATAGAAACT_NODE_1_length_334_cov_5.592814	356	188	168	G		A	2/2	2	2			G	8	8	8			A	9/9	9	9
13324_TGCAGTTCAACCCATTTACAACGCCACATAATAGGTTGTATAAAC_NODE_1_length_201_cov_8.577114	223	143	80	A		A	3	3	3			A	17	17	17			C	8/21	8	21
13326_TGCAGTGAGCTTCATCCAAATTCTGCCAACAAGAAACATCTTATG_NODE_1_length_295_cov_10.237288	317	160	157	A		A	3	3	3			A	19	19	19			G	3/6	3	6
13328_TGCAGAAGCACTGATGCTTTTTGAGAAGATGTTGGATGATGGAGT_NODE_1_length_331_cov_6.332326	351	173	178	C		T	2/2	2	2			T	4/8	4	8			T	2/2	2	2
13344_TGCAGGTTTCATCCCTTGAGAAATAATATCGTATTCTCTGTCATG_NODE_1_length_296_cov_9.500000	318	142	176	T		T	4	4	4			T	11	11	11			A	3/6	3	6
13344_TGCAGGTTTCATCCCTTGAGAAATAATATCGTATTCTCTGTCATG_NODE_1_length_296_cov_9.500000	318	141	177	C		C	4	4	4			C	11	11	11			A	3/5	3	5
13357_TGCAGAAGGAATTTTTGGCTTTCGACACAGTGTTGATGTGAATTT_NODE_1_length_330_cov_7.303030	352	272	80	A		G	5/5	5	5			A	6	6	6			G	15/15	15	15
13359_TGCAGTGCTCTCCCATGCTCGTATCCTTGGAATGTCATTCGTGTC_NODE_1_length_362_cov_11.215469	384	167	217	C		C	6	6	6			G	11/23	11	23			C	10	10	10
13359_TGCAGTGCTCTCCCATGCTCGTATCCTTGGAATGTCATTCGTGTC_NODE_1_length_362_cov_11.215469	384	181	203	C		T	7/7	7	7			C	19	19	19			T	11/11	11	11
13366_TGCAGGTGGTTCTAAGGTAGACATAAGAGGCAGGGACCTTAGGCT_NODE_1_length_344_cov_9.572675	366	195	171	T		A	7/7	7	7			A	14/20	14	20			A	5/5	5	5
13366_TGCAGGTGGTTCTAAGGTAGACATAAGAGGCAGGGACCTTAGGCT_NODE_1_length_344_cov_9.572675	366	218	148	A		G	5/5	5	5			G	10/18	10	18			T	1/4	1	4	G 3/4
13366_TGCAGGTGGTTCTAAGGTAGACATAAGAGGCAGGGACCTTAGGCT_NODE_1_length_344_cov_9.572675	366	296	70	A		A	2	2	2			G	1/4	1	4			G	4/4	4	4
13369_TGCAGTTGATGTATAGTGATGGTGACAAAGCATTCGGTACATCTA_NODE_1_length_325_cov_10.803077	347	194	153	A		T	1/6	1	6			A	21	21	21			T	5/25	5	25
13369_TGCAGTTGATGTATAGTGATGGTGACAAAGCATTCGGTACATCTA_NODE_1_length_325_cov_10.803077	347	99	248	G		T	2/7	2	7			T	2/36	2	36			G	2	2	2
13369_TGCAGTTGATGTATAGTGATGGTGACAAAGCATTCGGTACATCTA_NODE_1_length_325_cov_10.803077	347	203	144	C		T	1/9	1	9			C	19	19	19			T	5/27	5	27
13376_TGCAGTCTTTGGAAATGGATTATCAACAGCATGTGTCGTGAATAT_NODE_1_length_434_cov_7.041475	456	269	187	A		G	2/2	2	2			G	1/10	1	10			G	2/2	2	2
13397_TGCAGTATTTTAAGCAGCAGTCAAACGTGCAAAAGGTATCCTAAA_NODE_2_length_204_cov_10.058824	226	139	87	A		A	9	9	9			A	13	13	13			T	4/35	4	35
13397_TGCAGTATTTTAAGCAGCAGTCAAACGTGCAAAAGGTATCCTAAA_NODE_2_length_204_cov_10.058824	226	147	79	A		C	2/13	2	13			A	15	15	15			C	1/35	1	35
13402_TGCAGTAGCAAAAGCCGAACATAAACACATCCTAATGGCTACATG_NODE_2_length_272_cov_7.238971	292	115	177	C		A	1/3	1	3	T 2/3		T	5/10	5	10			T	9/9	9	9
13408_TGCAGGTTTCCTTCTCGTAACTCTTTCTTTAAAATAGAAAGAGTT_NODE_1_length_317_cov_7.126183	339	176	163	T		G	1/7	1	7			T	14	14	14			G	3/43	3	43
13408_TGCAGGTTTCCTTCTCGTAACTCTTTCTTTAAAATAGAAAGAGTT_NODE_1_length_317_cov_7.126183	339	154	185	T		T	3	3	3			T	18	18	18			G	3/14	3	14
13417_TGCAGAACGAAGAGCAGAAGAAGAGCATGCTGCACATAATGCTAC_NODE_1_length_312_cov_8.727564	334	159	175	C		T	7/7	7	7			C	17	17	17			T	1/4	1	4
13417_TGCAGAACGAAGAGCAGAAGAAGAGCATGCTGCACATAATGCTAC_NODE_1_length_312_cov_8.727564	334	215	119	C		T	3/3	3	3			T	4/15	4	15			T	4/4	4	4
13419_TGCAGTTGGACATGCTAAAATAAAACACACTGTTCCACAGCCATT_NODE_1_length_330_cov_7.390909	352	232	120	C		T	3/3	3	3			T	2/9	2	9			T	3/3	3	3
13419_TGCAGTTGGACATGCTAAAATAAAACACACTGTTCCACAGCCATT_NODE_1_length_330_cov_7.390909	352	162	190	G		G	2	2	2			T	10/15	10	15			T	5/5	5	5
13419_TGCAGTTGGACATGCTAAAATAAAACACACTGTTCCACAGCCATT_NODE_1_length_330_cov_7.390909	352	235	117	A		T	3/3	3	3			T	1/8	1	8			A	3	3	3
13424_TGCAGTGTTTGAGACCTCGGGCATGGTTAAACGATGAGGTGATTG_NODE_1_length_387_cov_6.201550	409	334	75	G	+	+A	2/3	2	3		+	+A	2/9	2	9			A	2/7	2	7	+A 4/7 -G 1/7
13431_TGCAGCTCTGTTTCTGCTGTCCAGAAGAAGTTATGTGTGTTGTTT_NODE_1_length_306_cov_7.728758	328	266	62	T		C	3/3	3	3			T	12	12	12			C	5/5	5	5
13432_TGCAGGCTTCAATTTTTCCGCTGCTACCAATCAAGAATGAGAAGA_NODE_2_length_278_cov_5.244604	296	231	65	T		T	4	4	4			T	8	8	8		-	-T	4/15	4	15	C 1/15
13432_TGCAGGCTTCAATTTTTCCGCTGCTACCAATCAAGAATGAGAAGA_NODE_2_length_278_cov_5.244604	296	144	152	A		A	3	3	3			A	10	10	10			G	8/11	8	11
13433_TGCAGTTCTGCCCTCCTATTTTGGTACACGTTTTTGGCTCAGAAC_NODE_1_length_303_cov_10.204620	325	210	115	G		A	9/9	9	9			G	12	12	12			A	15/24	15	24
13433_TGCAGTTCTGCCCTCCTATTTTGGTACACGTTTTTGGCTCAGAAC_NODE_1_length_303_cov_10.204620	325	238	87	A		T	6/6	6	6			T	9/14	9	14			T	21/21	21	21
13433_TGCAGTTCTGCCCTCCTATTTTGGTACACGTTTTTGGCTCAGAAC_NODE_1_length_303_cov_10.204620	325	148	177	T		T	3	3	3			T	23	23	23			G	3/17	3	17
13435_TGCAGCATATTACATGGACTTTACTGTTTCTTTCTTCTGTAAATT_NODE_1_length_441_cov_5.267574	463	304	159	G		G	2	2	2			G	5	5	5			C	5/9	5	9
13435_TGCAGCATATTACATGGACTTTACTGTTTCTTTCTTCTGTAAATT_NODE_1_length_441_cov_5.267574	463	307	156	T		T	2	2	2			T	7	7	7			A	5/10	5	10
13435_TGCAGCATATTACATGGACTTTACTGTTTCTTTCTTCTGTAAATT_NODE_1_length_441_cov_5.267574	463	184	279	C		C	2	2	2			C	11	11	11			T	3/8	3	8
13435_TGCAGCATATTACATGGACTTTACTGTTTCTTTCTTCTGTAAATT_NODE_1_length_441_cov_5.267574	463	170	293	G		A	3/3	3	3			G	15	15	15			A	5/7	5	7
13435_TGCAGCATATTACATGGACTTTACTGTTTCTTTCTTCTGTAAATT_NODE_1_length_441_cov_5.267574	463	382	81	G		A	3/3	3	3			G	7	7	7			A	5/5	5	5
13441_TGCAGAAACACATATTTGCAAGTACGTTATATTTATACGATATAT_NODE_1_length_308_cov_6.038961	328	224	104	G		G	2	2	2			A	7/9	7	9			G	3	3	3
13451_TGCAGTCATCCAGAAGAGAAAAAATCACAACATGAGCACTTGCAA_NODE_2_length_247_cov_6.963563	269	121	148	C		C	2	2	2			C	13	13	13			A	8/8	8	8
13451_TGCAGTCATCCAGAAGAGAAAAAATCACAACATGAGCACTTGCAA_NODE_2_length_247_cov_6.963563	269	161	108	T		T	7	7	7			T	11	11	11			G	3/17	3	17
13459_TGCAGTCTGCAAATATTGGTTGGAAGGAAGATGCACCAGAAATCC_NODE_1_length_344_cov_9.139535	366	305	61	A		A	8	8	8			A	8	8	8			G	3/6	3	6
13459_TGCAGTCTGCAAATATTGGTTGGAAGGAAGATGCACCAGAAATCC_NODE_1_length_344_cov_9.139535	366	212	154	T		T	5	5	5			T	15	15	15			C	10/29	10	29
1346_TGCAGTGAGCTTGTTCTGCTCCATCTTCTGGTAGAGCTCAGACTG_NODE_1_length_292_cov_7.202055	314	227	87	T		T	5	5	5			T	8	8	8			A	8/8	8	8
1346_TGCAGTGAGCTTGTTCTGCTCCATCTTCTGGTAGAGCTCAGACTG_NODE_1_length_292_cov_7.202055	314	178	136	C		C	7	7	7			C	11	11	11			G	3/3	3	3
1346_TGCAGTGAGCTTGTTCTGCTCCATCTTCTGGTAGAGCTCAGACTG_NODE_1_length_292_cov_7.202055	314	206	108	T		C	5/5	5	5			C	3/9	3	9			C	5/5	5	5
13479_TGCAGCTATTGGATGAGAGGCAGAGCAGCAACGTGTTGCGGTTTC_NODE_1_length_308_cov_5.110390	330	241	89	A		G	2/2	2	2			G	4/9	4	9			G	7/7	7	7
13479_TGCAGCTATTGGATGAGAGGCAGAGCAGCAACGTGTTGCGGTTTC_NODE_1_length_308_cov_5.110390	330	258	72	C		C	2	2	2			C	9	9	9			T	4/4	4	4
13483_TGCAGTAAGTTTATAACATGCTGCATTTGAATTAGGCAACTATGC_NODE_1_length_305_cov_10.524590	327	208	119	G		G	12	12	12		-	-G	4/8	4	8			G	22	22	22
13483_TGCAGTAAGTTTATAACATGCTGCATTTGAATTAGGCAACTATGC_NODE_1_length_305_cov_10.524590	327	134	193	C		C	2	2	2			A	13/26	13	26			C	5	5	5
13483_TGCAGTAAGTTTATAACATGCTGCATTTGAATTAGGCAACTATGC_NODE_1_length_305_cov_10.524590	327	218	109	T		A	2/14	2	14			T	7	7	7			A	1/28	1	28
13483_TGCAGTAAGTTTATAACATGCTGCATTTGAATTAGGCAACTATGC_NODE_1_length_305_cov_10.524590	327	158	169	A		C	5/6	5	6			C	8/18	8	18			A	19	19	19
13483_TGCAGTAAGTTTATAACATGCTGCATTTGAATTAGGCAACTATGC_NODE_1_length_305_cov_10.524590	327	216	111	T		C	1/14	1	14			T	8	8	8			C	25/25	25	25
13486_TGCAGTGCATATGTCAAGGTTTTCACATGTACACACATATTCTAC_NODE_1_length_313_cov_7.341853	335	209	126	C		C	2	2	2			T	8/17	8	17			C	13	13	13
13486_TGCAGTGCATATGTCAAGGTTTTCACATGTACACACATATTCTAC_NODE_1_length_313_cov_7.341853	335	226	109	A		A	2	2	2			C	7/16	7	16			A	14	14	14
13495_TGCAGTTCCTCCAAGCATATAGCAACTCAAAATTACAGACTTCAG_NODE_1_length_345_cov_7.539130	367	196	171	A		C	1/3	1	3			C	3/13	3	13			C	1/10	1	10
13495_TGCAGTTCCTCCAAGCATATAGCAACTCAAAATTACAGACTTCAG_NODE_1_length_345_cov_7.539130	367	107	260	C		G	3/3	3	3			C	22	22	22			C	7	7	7
13497_TGCAGGTATTTTCTTATTTATATAACAGCAAGAGGAGGGAATCGT_NODE_1_length_349_cov_5.189112	367	187	180	G		G	8	8	8			T	1/3	1	3			T	11/11	11	11
13497_TGCAGGTATTTTCTTATTTATATAACAGCAAGAGGAGGGAATCGT_NODE_1_length_349_cov_5.189112	367	295	72	G		T	3/3	3	3			G	7	7	7			G	18	18	18
13497_TGCAGGTATTTTCTTATTTATATAACAGCAAGAGGAGGGAATCGT_NODE_1_length_349_cov_5.189112	367	152	215	A		G	4/4	4	4			A	5	5	5			A	17	17	17
1350_TGCAGAACAACTGGGAACACATCTCAAATACTTGGGGCCGTGGAT_NODE_1_length_401_cov_6.688279	423	270	153	A		G	3/3	3	3			A	6	6	6			G	9/9	9	9
13510_TGCAGCAAGAATGACATCCTGCCTGAGCACCAGTTCAAGGAGTTG_NODE_1_length_387_cov_8.501292	409	170	239	C		T	3/3	3	3			C	14	14	14			C	6	6	6
13515_TGCAGCTTCACATATCGTGAATTTATTGTACAAAGATACTCCATC_NODE_1_length_269_cov_6.955390	291	145	146	A		A	2	2	2			A	20	20	20			T	4/4	4	4
13523_TGCAGAACACCTAGTATAACTCTTTTAATGAATGTTTTACTAACT_NODE_2_length_260_cov_5.857692	280	175	105	C		T	1/9	1	9			C	78	78	78			T	3/24	3	24
13523_TGCAGAACACCTAGTATAACTCTTTTAATGAATGTTTTACTAACT_NODE_2_length_260_cov_5.857692	280	137	143	A		C	1/9	1	9			T	4/134	4	134			A	23	23	23
13523_TGCAGAACACCTAGTATAACTCTTTTAATGAATGTTTTACTAACT_NODE_2_length_260_cov_5.857692	280	158	122	T		T	10	10	10			C	3/110	3	110			T	23	23	23
13523_TGCAGAACACCTAGTATAACTCTTTTAATGAATGTTTTACTAACT_NODE_2_length_260_cov_5.857692	280	105	175	T		T	2	2	2			A	13/76	13	76			T	8	8	8
13523_TGCAGAACACCTAGTATAACTCTTTTAATGAATGTTTTACTAACT_NODE_2_length_260_cov_5.857692	280	173	107	G		A	1/10	1	10			A	4/89	4	89			A	1/30	1	30
13523_TGCAGAACACCTAGTATAACTCTTTTAATGAATGTTTTACTAACT_NODE_2_length_260_cov_5.857692	280	174	106	G		G	9	9	9			G	86	86	86			A	4/30	4	30
13523_TGCAGAACACCTAGTATAACTCTTTTAATGAATGTTTTACTAACT_NODE_2_length_260_cov_5.857692	280	205	75	C		T	2/4	2	4			C	40	40	40			T	3/22	3	22
13523_TGCAGAACACCTAGTATAACTCTTTTAATGAATGTTTTACTAACT_NODE_2_length_260_cov_5.857692	280	156	124	C		C	8	8	8			T	6/115	6	115			T	1/23	1	23
13523_TGCAGAACACCTAGTATAACTCTTTTAATGAATGTTTTACTAACT_NODE_2_length_260_cov_5.857692	280	132	148	T		T	7	7	7			A	2/129	2	129			A	1/19	1	19
13523_TGCAGAACACCTAGTATAACTCTTTTAATGAATGTTTTACTAACT_NODE_2_length_260_cov_5.857692	280	194	86	C		T	1/6	1	6			T	9/44	9	44			T	7/25	7	25
13523_TGCAGAACACCTAGTATAACTCTTTTAATGAATGTTTTACTAACT_NODE_2_length_260_cov_5.857692	280	176	104	C		C	8	8	8			T	4/77	4	77			C	23	23	23
13523_TGCAGAACACCTAGTATAACTCTTTTAATGAATGTTTTACTAACT_NODE_2_length_260_cov_5.857692	280	104	176	G		G	2	2	2			A	3/73	3	73			A	2/8	2	8
13523_TGCAGAACACCTAGTATAACTCTTTTAATGAATGTTTTACTAACT_NODE_2_length_260_cov_5.857692	280	108	172	T		A	4/6	4	6	C 1/6		A	28/47	28	47			A	14/27	14	27	C 4/27
13523_TGCAGAACACCTAGTATAACTCTTTTAATGAATGTTTTACTAACT_NODE_2_length_260_cov_5.857692	280	141	139	C		T	1/9	1	9	G 1/9		A	1/111	1	111	T 2/111		T	1/23	1	23
13523_TGCAGAACACCTAGTATAACTCTTTTAATGAATGTTTTACTAACT_NODE_2_length_260_cov_5.857692	280	128	152	A		A	10	10	10			T	7/86	7	86	C 3/86		T	2/25	2	25	G 1/25
13523_TGCAGAACACCTAGTATAACTCTTTTAATGAATGTTTTACTAACT_NODE_2_length_260_cov_5.857692	280	165	115	A		T	1/7	1	7			T	6/128	6	128	G 6/128		A	19	19	19
13523_TGCAGAACACCTAGTATAACTCTTTTAATGAATGTTTTACTAACT_NODE_2_length_260_cov_5.857692	280	134	146	C		C	9	9	9			A	3/100	3	100	T 10/100		T	4/23	4	23
13549_TGCAGGCTGCTATCTTCCGAGAAGAGAAGAATATCATCGATCTAT_NODE_1_length_289_cov_7.418685	311	210	101	T		C	3/3	3	3			C	2/11	2	11			T	5	5	5
13553_TGCAGGTACTTTTGATGTGACCTATTTGCTTACCTTTTCCATGCT_NODE_1_length_330_cov_6.051515	350	132	218	A		A	3	3	3			T	4/11	4	11			A	4	4	4
13553_TGCAGGTACTTTTGATGTGACCTATTTGCTTACCTTTTCCATGCT_NODE_1_length_330_cov_6.051515	350	207	143	G	+	+A	2/2	2	2			G	5	5	5			A	1/20	1	20	+A 15/20
13553_TGCAGGTACTTTTGATGTGACCTATTTGCTTACCTTTTCCATGCT_NODE_1_length_330_cov_6.051515	350	215	135	T		T	5	5	5			T	4	4	4			A	4/22	4	22
13556_TGCAGTTGCATTGTGGTTAGTAAAATTGGATTGCTTAATTGCTCC_NODE_1_length_231_cov_12.545455	253	126	127	C		C	5	5	5			C	37	37	37			T	21/21	21	21
1356_TGCAGATATACGAGAAGTAGAAGATGCCTCCTCCCTCTCAGAATC_NODE_1_length_266_cov_8.127820	288	160	128	T		C	3/4	3	4			C	2/10	2	10			C	6/6	6	6
1356_TGCAGATATACGAGAAGTAGAAGATGCCTCCTCCCTCTCAGAATC_NODE_1_length_266_cov_8.127820	288	161	127	G		A	3/4	3	4			A	2/10	2	10			A	5/6	5	6
1357_TGCAGCTATGGTTTTGTCTTTGGTCAAGAACGTGGAGACCCATCC_NODE_1_length_210_cov_5.047619	232	132	100	G		G	3	3	3			A	2/7	2	7			A	4/4	4	4
1357_TGCAGCTATGGTTTTGTCTTTGGTCAAGAACGTGGAGACCCATCC_NODE_1_length_210_cov_5.047619	232	137	95	T		C	3/3	3	3			T	7	7	7			T	4	4	4
13575_TGCAGTTGAACTCCCTTTCGGCCGCCAGCCAGTAGAAAGCTTTAG_NODE_1_length_212_cov_5.716981	228	139	89	A		G	4/4	4	4			A	11	11	11			G	24/24	24	24
13575_TGCAGTTGAACTCCCTTTCGGCCGCCAGCCAGTAGAAAGCTTTAG_NODE_1_length_212_cov_5.716981	228	163	65	A		G	2/2	2	2			A	10	10	10			G	19/19	19	19
13575_TGCAGTTGAACTCCCTTTCGGCCGCCAGCCAGTAGAAAGCTTTAG_NODE_1_length_212_cov_5.716981	228	136	92	T		T	4	4	4			C	11/13	11	13			T	22	22	22
13593_TGCAGCGTGAGTGTTAAGGATATGCATTCTAATATGAAGAACAAA_NODE_1_length_426_cov_7.154930	448	241	207	T		A	3/3	3	3			T	7	7	7			T	6	6	6
13597_TGCAGATCTCCAAACTCCGCCTTCGTGCTTGACAACAATGCCTTC_NODE_1_length_264_cov_6.026515	282	163	119	G		G	2	2	2			T	5/19	5	19			G	16	16	16
13597_TGCAGATCTCCAAACTCCGCCTTCGTGCTTGACAACAATGCCTTC_NODE_1_length_264_cov_6.026515	282	164	118	A		G	2/2	2	2			G	5/18	5	18			G	4/16	4	16
13609_TGCAGTCACTCTGGTTTGATTTCAGAAGCCTATTCGTATTTCCAG_NODE_1_length_398_cov_8.065327	420	338	82	A		C	2/2	2	2			C	4/10	4	10			C	4/4	4	4
13609_TGCAGTCACTCTGGTTTGATTTCAGAAGCCTATTCGTATTTCCAG_NODE_1_length_398_cov_8.065327	420	195	225	T		A	5/5	5	5			A	3/9	3	9			A	13/13	13	13
13627_TGCAGGTTTACCTTCGTCTAGAAGTAGAAGAACACAATCTTTTTC_NODE_1_length_303_cov_6.445545	323	198	125	C		A	2/2	2	2			C	9	9	9			A	4/9	4	9
1363_TGCAGGACTGTTTCTCGTTTTAACTTGCTGCATTACTGGGCTTCC_NODE_1_length_392_cov_5.619898	414	229	185	C		T	4/4	4	4			C	11	11	11			T	2/2	2	2
13648_TGCAGCTTTCCAGCTGCGTGACACTGCCTTCACATTCAAATAGCA_NODE_1_length_415_cov_7.139759	437	240	197	T		C	2/2	2	2			C	3/8	3	8			C	3/8	3	8
13651_TGCAGTCTTCAAAACGAATGCTGTAACCAACTTCCTCACCAATTG_NODE_1_length_270_cov_7.700000	292	124	168	C		A	3/3	3	3			C	20	20	20			C	8	8	8
13658_TGCAGACAGTTACTGAACCAGAAGGTGCAGCTAGACTCTTGATTT_NODE_1_length_208_cov_6.264423	224	120	104	G		A	2/5	2	5			G	10	10	10			A	2/4	2	4
13662_TGCAGGACATCTAGCGTTGTTGTGAGGTTTCAAACTTTCAATGTT_NODE_1_length_359_cov_5.908078	381	153	228	C		C	2	2	2			C	9	9	9			A	7/7	7	7
13671_TGCAGTGTGTAATCAAGGAAACTCTAAGGCTTCACCCCCCAATCC_NODE_1_length_304_cov_13.720395	326	122	204	G		A	2/10	2	10			A	4/26	4	26			A	3/24	3	24
13671_TGCAGTGTGTAATCAAGGAAACTCTAAGGCTTCACCCCCCAATCC_NODE_1_length_304_cov_13.720395	326	112	214	T		T	8	8	8			C	6/23	6	23			C	9/29	9	29
13671_TGCAGTGTGTAATCAAGGAAACTCTAAGGCTTCACCCCCCAATCC_NODE_1_length_304_cov_13.720395	326	95	231	G		A	3/8	3	8			A	2/25	2	25			A	6/31	6	31
13671_TGCAGTGTGTAATCAAGGAAACTCTAAGGCTTCACCCCCCAATCC_NODE_1_length_304_cov_13.720395	326	137	189	G		A	2/10	2	10			A	5/26	5	26			A	1/24	1	24
13671_TGCAGTGTGTAATCAAGGAAACTCTAAGGCTTCACCCCCCAATCC_NODE_1_length_304_cov_13.720395	326	158	168	A		A	18	18	18			C	10/26	10	26			C	13/20	13	20
13671_TGCAGTGTGTAATCAAGGAAACTCTAAGGCTTCACCCCCCAATCC_NODE_1_length_304_cov_13.720395	326	204	122	T		T	3	3	3			T	11	11	11			C	5/18	5	18
13671_TGCAGTGTGTAATCAAGGAAACTCTAAGGCTTCACCCCCCAATCC_NODE_1_length_304_cov_13.720395	326	145	181	T		T	10	10	10			T	25	25	25			A	4/18	4	18
13671_TGCAGTGTGTAATCAAGGAAACTCTAAGGCTTCACCCCCCAATCC_NODE_1_length_304_cov_13.720395	326	83	243	C		T	3/5	3	5			T	7/27	7	27			T	6/24	6	24
13671_TGCAGTGTGTAATCAAGGAAACTCTAAGGCTTCACCCCCCAATCC_NODE_1_length_304_cov_13.720395	326	215	111	T		C	3/3	3	3			C	2/13	2	13			C	7/15	7	15
13671_TGCAGTGTGTAATCAAGGAAACTCTAAGGCTTCACCCCCCAATCC_NODE_1_length_304_cov_13.720395	326	175	151	A		G	4/13	4	13			G	4/23	4	23			G	2/19	2	19
13672_TGCAGATTGTTTTATGTTCTGATATCATTTTTGCAGGGAATTGTC_NODE_1_length_214_cov_8.070093	234	98	136	T		T	3	3	3			C	5/61	5	61			T	9	9	9
13672_TGCAGATTGTTTTATGTTCTGATATCATTTTTGCAGGGAATTGTC_NODE_1_length_214_cov_8.070093	234	141	93	C		C	14	14	14			T	4/12	4	12			C	3	3	3
13672_TGCAGATTGTTTTATGTTCTGATATCATTTTTGCAGGGAATTGTC_NODE_1_length_214_cov_8.070093	234	130	104	T		T	8	8	8			T	20	20	20			A	8/8	8	8
13672_TGCAGATTGTTTTATGTTCTGATATCATTTTTGCAGGGAATTGTC_NODE_1_length_214_cov_8.070093	234	88	146	G		G	2	2	2			A	5/65	5	65			G	4	4	4
13672_TGCAGATTGTTTTATGTTCTGATATCATTTTTGCAGGGAATTGTC_NODE_1_length_214_cov_8.070093	234	140	94	A		A	14	14	14			G	4/10	4	10			A	3	3	3
13672_TGCAGATTGTTTTATGTTCTGATATCATTTTTGCAGGGAATTGTC_NODE_1_length_214_cov_8.070093	234	120	114	T		G	2/8	2	8			T	27	27	27			G	2/8	2	8
13675_TGCAGCGGAAAGTTATCATCGTAAGATCCCCAACACGTGCCGCCG_NODE_1_length_349_cov_6.736390	371	238	133	T		C	2/2	2	2			T	8	8	8			C	8/8	8	8
13688_TGCAGATCTACTGGACAAACAATCTGCAACTGTGAGTATTTGCAA_NODE_1_length_321_cov_5.660436	343	132	211	C		C	3	3	3			T	20/34	20	34			T	3/3	3	3
13688_TGCAGATCTACTGGACAAACAATCTGCAACTGTGAGTATTTGCAA_NODE_1_length_321_cov_5.660436	343	201	142	T		C	4/4	4	4			T	13	13	13			C	5/11	5	11
13690_TGCAGTTTCCTGAACTAAAGATCCATGAGTTTGTTTCAAATTTGA_NODE_1_length_293_cov_6.221843	315	209	106	A		A	4	4	4			A	10	10	10			T	3/9	3	9
13707_TGCAGCTTGCCTATGATGAAGATGAACTCCAGGTGTGTCGTATAC_NODE_1_length_234_cov_6.094017	252	172	80	C		T	3/3	3	3			T	1/4	1	4			T	6/6	6	6
13750_TGCAGGCGATAACACAAATAATGATGTTGTTGGAGAAGATTCTTT_NODE_1_length_432_cov_5.384259	454	170	284	G		G	2	2	2			G	21	21	21			A	3/10	3	10
13750_TGCAGGCGATAACACAAATAATGATGTTGTTGGAGAAGATTCTTT_NODE_1_length_432_cov_5.384259	454	227	227	A		A	3	3	3			G	6/11	6	11			G	1/13	1	13
13750_TGCAGGCGATAACACAAATAATGATGTTGTTGGAGAAGATTCTTT_NODE_1_length_432_cov_5.384259	454	233	221	C	+	+T	2/3	2	3			C	9	9	9		+	+T	9/13	9	13
13750_TGCAGGCGATAACACAAATAATGATGTTGTTGGAGAAGATTCTTT_NODE_1_length_432_cov_5.384259	454	209	245	T		T	2	2	2			T	18	18	18			C	3/15	3	15
13751_TGCAGTGTCAATAATATGTGCTATTTGAACAGGCAATGGCTTCTC_NODE_1_length_281_cov_7.704627	303	229	74	T		T	6	6	6			T	13	13	13			G	12/12	12	12
13751_TGCAGTGTCAATAATATGTGCTATTTGAACAGGCAATGGCTTCTC_NODE_1_length_281_cov_7.704627	303	236	67	G		T	4/4	4	4			G	13	13	13			G	12	12	12
13751_TGCAGTGTCAATAATATGTGCTATTTGAACAGGCAATGGCTTCTC_NODE_1_length_281_cov_7.704627	303	142	161	G		G	3	3	3			G	16	16	16			A	9/9	9	9
13751_TGCAGTGTCAATAATATGTGCTATTTGAACAGGCAATGGCTTCTC_NODE_1_length_281_cov_7.704627	303	206	97	G		A	7/7	7	7			A	1/10	1	10			A	2/2	2	2
13758_TGCAGTACTGATTTATTAATTTGATATAGTTCATTGATCTTTTAT_NODE_1_length_361_cov_5.221607	379	267	112	C		C	2	2	2			C	10	10	10			T	55/55	55	55
13759_TGCAGCATAACATACTCACATACATGACGTGACAATGACATGACA_NODE_1_length_271_cov_8.391144	293	185	108	C		A	2/2	2	2			C	16	16	16			A	9/9	9	9
13778_TGCAGTTCTGTGAGGTATGGGATACTGGCTTAAGAGACTTTGTTT_NODE_1_length_256_cov_6.359375	276	152	124	G		C	2/2	2	2			G	8	8	8			C	5/5	5	5
13784_TGCAGTATCCCTTGTGGCCAACTTCAATTGTGGGTTGTTCCCTTT_NODE_1_length_225_cov_8.542222	247	178	69	A		A	4	4	4			A	18	18	18			T	6/7	6	7
13785_TGCAGAAATTCAAGTTGGATTATAAACTTAACATCTAAATGAAAC_NODE_2_length_290_cov_6.282759	312	221	91	C		C	3	3	3			T	4/73	4	73			C	3	3	3
13785_TGCAGAAATTCAAGTTGGATTATAAACTTAACATCTAAATGAAAC_NODE_2_length_290_cov_6.282759	312	195	117	G		G	2	2	2			A	5/45	5	45			G	2	2	2
13785_TGCAGAAATTCAAGTTGGATTATAAACTTAACATCTAAATGAAAC_NODE_2_length_290_cov_6.282759	312	227	85	C		C	3	3	3			T	5/81	5	81			C	4	4	4
13785_TGCAGAAATTCAAGTTGGATTATAAACTTAACATCTAAATGAAAC_NODE_2_length_290_cov_6.282759	312	216	96	A		A	3	3	3			T	4/71	4	71			A	5	5	5
13785_TGCAGAAATTCAAGTTGGATTATAAACTTAACATCTAAATGAAAC_NODE_2_length_290_cov_6.282759	312	208	104	A		A	2	2	2			T	3/57	3	57			A	3	3	3
13785_TGCAGAAATTCAAGTTGGATTATAAACTTAACATCTAAATGAAAC_NODE_2_length_290_cov_6.282759	312	233	79	G		G	3	3	3			A	4/71	4	71			G	5	5	5
13785_TGCAGAAATTCAAGTTGGATTATAAACTTAACATCTAAATGAAAC_NODE_2_length_290_cov_6.282759	312	232	80	A		T	1/3	1	3			T	3/72	3	72			T	1/5	1	5
13785_TGCAGAAATTCAAGTTGGATTATAAACTTAACATCTAAATGAAAC_NODE_2_length_290_cov_6.282759	312	204	108	G		G	2	2	2			A	3/56	3	56			G	3	3	3
13785_TGCAGAAATTCAAGTTGGATTATAAACTTAACATCTAAATGAAAC_NODE_2_length_290_cov_6.282759	312	224	88	A		A	3	3	3			G	4/75	4	75			A	4	4	4
13785_TGCAGAAATTCAAGTTGGATTATAAACTTAACATCTAAATGAAAC_NODE_2_length_290_cov_6.282759	312	226	86	A		A	3	3	3			G	5/80	5	80			A	4	4	4
13785_TGCAGAAATTCAAGTTGGATTATAAACTTAACATCTAAATGAAAC_NODE_2_length_290_cov_6.282759	312	225	87	A		A	3	3	3			C	2/81	2	81			C	1/4	1	4
13785_TGCAGAAATTCAAGTTGGATTATAAACTTAACATCTAAATGAAAC_NODE_2_length_290_cov_6.282759	312	122	190	T		A	1/2	1	2			A	16/56	16	56	C 6/56 G 1/56		T	3	3	3
13788_TGCAGCATTCACATCTTTTGGAACCACATCACCTCTGTACATCAA_NODE_1_length_219_cov_7.374429	237	137	100	C		T	2/3	2	3			T	23/38	23	38			C	7	7	7
13820_TGCAGATTAAAGAAGAACATCCTCTTGTCTGTCTTATTGTTATCG_NODE_1_length_423_cov_5.260047	445	196	249	T		A	3/3	3	3			A	4/10	4	10			A	15/15	15	15
13820_TGCAGATTAAAGAAGAACATCCTCTTGTCTGTCTTATTGTTATCG_NODE_1_length_423_cov_5.260047	445	230	215	T		A	4/4	4	4			T	10	10	10			T	7	7	7
13820_TGCAGATTAAAGAAGAACATCCTCTTGTCTGTCTTATTGTTATCG_NODE_1_length_423_cov_5.260047	445	224	221	C		A	5/5	5	5			C	11	11	11			C	11	11	11
13835_TGCAGAGATTCATGTTGGATTGGAAACATAACACATATATGAAAC_NODE_7_length_262_cov_8.832061	284	141	143	G		A	1/4	1	4			A	6/85	6	85			A	1/12	1	12
13835_TGCAGAGATTCATGTTGGATTGGAAACATAACACATATATGAAAC_NODE_7_length_262_cov_8.832061	284	165	119	C		C	5	5	5			A	13/92	13	92			A	2/12	2	12
13835_TGCAGAGATTCATGTTGGATTGGAAACATAACACATATATGAAAC_NODE_7_length_262_cov_8.832061	284	117	167	A		A	2	2	2			C	5/43	5	43			G	1/12	1	12
13835_TGCAGAGATTCATGTTGGATTGGAAACATAACACATATATGAAAC_NODE_7_length_262_cov_8.832061	284	167	117	A		A	5	5	5			G	4/91	4	91			A	12	12	12
13835_TGCAGAGATTCATGTTGGATTGGAAACATAACACATATATGAAAC_NODE_7_length_262_cov_8.832061	284	178	106	A		A	2	2	2			C	5/91	5	91			C	1/11	1	11
13835_TGCAGAGATTCATGTTGGATTGGAAACATAACACATATATGAAAC_NODE_7_length_262_cov_8.832061	284	157	127	T		T	6	6	6			A	5/88	5	88			T	11	11	11
13835_TGCAGAGATTCATGTTGGATTGGAAACATAACACATATATGAAAC_NODE_7_length_262_cov_8.832061	284	160	124	T		T	5	5	5			A	5/92	5	92			T	12	12	12
13835_TGCAGAGATTCATGTTGGATTGGAAACATAACACATATATGAAAC_NODE_7_length_262_cov_8.832061	284	136	148	A		T	1/4	1	4			T	9/76	9	76			A	6	6	6
13835_TGCAGAGATTCATGTTGGATTGGAAACATAACACATATATGAAAC_NODE_7_length_262_cov_8.832061	284	169	115	A		A	5	5	5			T	27/92	27	92			T	4/13	4	13
13835_TGCAGAGATTCATGTTGGATTGGAAACATAACACATATATGAAAC_NODE_7_length_262_cov_8.832061	284	171	113	C		C	4	4	4			T	3/88	3	88			C	13	13	13
13835_TGCAGAGATTCATGTTGGATTGGAAACATAACACATATATGAAAC_NODE_7_length_262_cov_8.832061	284	191	93	G		G	2	2	2			A	3/75	3	75			G	6	6	6
13835_TGCAGAGATTCATGTTGGATTGGAAACATAACACATATATGAAAC_NODE_7_length_262_cov_8.832061	284	200	84	C		A	1/1	1	1			A	11/40	11	40	G 1/40		C	11	11	11
13835_TGCAGAGATTCATGTTGGATTGGAAACATAACACATATATGAAAC_NODE_7_length_262_cov_8.832061	284	186	98	G		G	2	2	2			A	2/47	2	47	T 5/47		T	1/12	1	12
13849_TGCAGCTTATGAAATATTAATATCATATAAAAATGTAACTTAGGT_NODE_1_length_372_cov_6.002688	394	165	229	A		A	4	4	4			G	5/11	5	11			G	3/4	3	4
13887_TGCAGGTTTGGCTTCCTGGATGTACAATACAATAGCCCCACCAGA_NODE_1_length_254_cov_5.799212	272	179	93	C		T	2/2	2	2			T	3/7	3	7			C	16	16	16
13893_TGCAGAACACCTAGTAAAACTCTTTTAATGAGTGTTTTACTAATA_NODE_1_length_334_cov_6.104790	354	237	117	T		C	1/3	1	3			C	5/30	5	30			C	3/7	3	7
13893_TGCAGAACACCTAGTAAAACTCTTTTAATGAGTGTTTTACTAATA_NODE_1_length_334_cov_6.104790	354	218	136	A		A	4	4	4			T	5/39	5	39			A	9	9	9
13893_TGCAGAACACCTAGTAAAACTCTTTTAATGAGTGTTTTACTAATA_NODE_1_length_334_cov_6.104790	354	250	104	C		C	3	3	3			T	3/40	3	40			C	14	14	14
13893_TGCAGAACACCTAGTAAAACTCTTTTAATGAGTGTTTTACTAATA_NODE_1_length_334_cov_6.104790	354	230	124	A		C	3/4	3	4			C	26/30	26	30			C	7/7	7	7
13893_TGCAGAACACCTAGTAAAACTCTTTTAATGAGTGTTTTACTAATA_NODE_1_length_334_cov_6.104790	354	134	220	C		C	3	3	3			A	3/32	3	32	T 1/32		C	7	7	7
13900_TGCAGTTTGTTCCCGAGCCATATTATGTCCATTCAGGGAAATGAT_NODE_1_length_455_cov_7.659341	477	286	191	T		A	2/2	2	2			A	3/14	3	14			T	8	8	8
13900_TGCAGTTTGTTCCCGAGCCATATTATGTCCATTCAGGGAAATGAT_NODE_1_length_455_cov_7.659341	477	287	190	C		G	2/2	2	2			G	2/13	2	13			C	6	6	6
13900_TGCAGTTTGTTCCCGAGCCATATTATGTCCATTCAGGGAAATGAT_NODE_1_length_455_cov_7.659341	477	219	258	T		G	2/11	2	11			T	10	10	10			G	1/13	1	13
13900_TGCAGTTTGTTCCCGAGCCATATTATGTCCATTCAGGGAAATGAT_NODE_1_length_455_cov_7.659341	477	376	101	T		T	2	2	2			T	10	10	10			A	5/6	5	6
13904_TGCAGATCTTGAAGAAGTCACCAGCCTTTTTGCTGGATTCTTGAG_NODE_1_length_232_cov_5.599138	250	84	166	G		T	1/2	1	2			G	6	6	6			T	7/7	7	7
13908_TGCAGATCAGAAAAAGATTTAAAAAACTAGCTACAAGTGTCCAGA_NODE_1_length_363_cov_7.057851	385	178	207	C		A	1/2	1	2			A	7/11	7	11			C	13	13	13
13908_TGCAGATCAGAAAAAGATTTAAAAAACTAGCTACAAGTGTCCAGA_NODE_1_length_363_cov_7.057851	385	233	152	G		G	5	5	5			G	7	7	7			A	8/26	8	26
13908_TGCAGATCAGAAAAAGATTTAAAAAACTAGCTACAAGTGTCCAGA_NODE_1_length_363_cov_7.057851	385	176	209	G		T	1/2	1	2			T	7/13	7	13			G	15	15	15
13908_TGCAGATCAGAAAAAGATTTAAAAAACTAGCTACAAGTGTCCAGA_NODE_1_length_363_cov_7.057851	385	302	83	G		G	2	2	2			G	2	2	2		+	+C	11/12	11	12
13930_TGCAGGGCTGTCATAAGATTTTACGTGTAGCATAATAGAGTCAAA_NODE_1_length_381_cov_7.905512	403	264	139	T		A	2/2	2	2			T	11	11	11			A	2/2	2	2
13941_TGCAGATTAAATGTAACTAACCTTCACCATTGTATCTCGCATGAA_NODE_1_length_298_cov_9.050336	320	218	102	C		T	3/6	3	6			C	13	13	13			C	15	15	15
1395_TGCAGATCAAACTTGACTTGAGTCATAAATCATCTGATTGTTGAT_NODE_1_length_337_cov_5.216617	359	297	62	C		A	3/3	3	3			A	5/6	5	6			A	19/19	19	19
1395_TGCAGATCAAACTTGACTTGAGTCATAAATCATCTGATTGTTGAT_NODE_1_length_337_cov_5.216617	359	89	270	A		T	3/5	3	5			T	5/11	5	11			T	7/30	7	30
1395_TGCAGATCAAACTTGACTTGAGTCATAAATCATCTGATTGTTGAT_NODE_1_length_337_cov_5.216617	359	114	245	G		T	1/6	1	6			T	3/15	3	15			T	23/32	23	32
1395_TGCAGATCAAACTTGACTTGAGTCATAAATCATCTGATTGTTGAT_NODE_1_length_337_cov_5.216617	359	142	217	C		T	2/2	2	2			T	4/11	4	11			T	21/42	21	42
1395_TGCAGATCAAACTTGACTTGAGTCATAAATCATCTGATTGTTGAT_NODE_1_length_337_cov_5.216617	359	155	204	G		C	1/1	1	1			A	1/5	1	5	C 1/5		C	7/22	7	22
13954_TGCAGGTATTATTAATTAAGAAGCAATTAAAAACTTCACCGGCCT_NODE_1_length_239_cov_5.573222	257	118	139	C		T	1/4	1	4			C	10	10	10			T	3/6	3	6
13973_TGCAGAACATCCAATATAACTCTTTATATGAGTATTTTACTATCA_NODE_1_length_257_cov_6.856031	277	178	99	T		T	2	2	2			C	5/74	5	74			T	4	4	4
13973_TGCAGAACATCCAATATAACTCTTTATATGAGTATTTTACTATCA_NODE_1_length_257_cov_6.856031	277	200	77	C		C	3	3	3			T	28/74	28	74			C	9	9	9
13974_TGCAGTCTGCGGTGAGACTATTGAGAGCGAATCGCCTTTGTCTGC_NODE_1_length_324_cov_10.203704	346	191	155	C		T	2/2	2	2			T	3/11	3	11			T	9/9	9	9
13975_TGCAGTCTATTGTGCCAAATGGGAAAAATAGTTTTTGCATCGTCC_NODE_1_length_252_cov_7.202381	274	181	93	T		A	8/8	8	8			T	13	13	13			A	12/12	12	12
13975_TGCAGTCTATTGTGCCAAATGGGAAAAATAGTTTTTGCATCGTCC_NODE_1_length_252_cov_7.202381	274	128	146	T		C	1/19	1	19			T	7	7	7			C	2/21	2	21
13975_TGCAGTCTATTGTGCCAAATGGGAAAAATAGTTTTTGCATCGTCC_NODE_1_length_252_cov_7.202381	274	196	78	G		A	4/6	4	6			G	15	15	15			A	15/15	15	15
13989_TGCAGTGTTGTTAAGCCAGCTGAAGGAGTTTTTGTTTCTGTGAAG_NODE_1_length_284_cov_7.320423	306	235	71	A		G	1/2	1	2			A	7	7	7			G	10/10	10	10
13990_TGCAGCAGCAGGAAATCCTAAATCATAACTTGAAACAGAACACGA_NODE_1_length_227_cov_5.449339	243	143	100	C		A	2/2	2	2			A	3/7	3	7			A	2/2	2	2
13993_TGCAGAGTAAAGAGCACATGCAGCACCCATACTGAATCCTCCGAT_NODE_1_length_319_cov_6.081505	339	182	157	T		G	2/3	2	3			T	5	5	5			C	3/4	3	4	G 1/4
13998_TGCAGCCATGGATAGGACGTGTGGTTCTGGTGGAGGATTGCGTCG_NODE_1_length_292_cov_6.273973	312	188	124	G		G	3	3	3			G	8	8	8			T	6/6	6	6
13998_TGCAGCCATGGATAGGACGTGTGGTTCTGGTGGAGGATTGCGTCG_NODE_1_length_292_cov_6.273973	312	207	105	T		C	4/4	4	4			T	6	6	6			T	6	6	6
140_TGCAGTTTTTGCCGGTTGATAATGCTTTTGCTACTGTGTCCTATG_NODE_1_length_425_cov_5.665883	447	294	153	A		G	12/12	12	12			G	11/16	11	16			G	19/19	19	19
140_TGCAGTTTTTGCCGGTTGATAATGCTTTTGCTACTGTGTCCTATG_NODE_1_length_425_cov_5.665883	447	169	278	C		T	1/5	1	5			C	14	14	14			T	3/8	3	8
140_TGCAGTTTTTGCCGGTTGATAATGCTTTTGCTACTGTGTCCTATG_NODE_1_length_425_cov_5.665883	447	203	244	C		A	7/7	7	7			A	7/19	7	19			A	25/25	25	25
140_TGCAGTTTTTGCCGGTTGATAATGCTTTTGCTACTGTGTCCTATG_NODE_1_length_425_cov_5.665883	447	289	158	G		A	4/12	4	12			G	17	17	17			G	22	22	22
14012_TGCAGGCCGATAAAGCCAGTTCACACTCAGACTTAGATTGTTCTC_NODE_1_length_285_cov_6.831579	305	243	62	G		A	2/4	2	4			G	4	4	4			A	9/9	9	9
14033_TGCAGTCCACCCTTTTTTGATTCAAACTTCAAATAAATCTTCCCT_NODE_1_length_309_cov_6.307443	329	193	136	C		C	4	4	4			C	8	8	8			A	11/15	11	15
14039_TGCAGTATACAAGACACCAACTGTTAGTACGCGACTTGGAATCAA_NODE_1_length_379_cov_7.506596	401	309	92	A		C	3/5	3	5			A	6	6	6			A	23	23	23
14039_TGCAGTATACAAGACACCAACTGTTAGTACGCGACTTGGAATCAA_NODE_1_length_379_cov_7.506596	401	213	188	A		C	1/8	1	8			A	12	12	12			C	2/30	2	30
14043_TGCAGATTTGTGTCTATCCAGATTCTGATCCTTGCTAATAACAAT_NODE_1_length_295_cov_7.213559	317	208	109	G		G	2	2	2			G	18	18	18			A	5/10	5	10
14043_TGCAGATTTGTGTCTATCCAGATTCTGATCCTTGCTAATAACAAT_NODE_1_length_295_cov_7.213559	317	181	136	C		C	2	2	2			T	9/22	9	22			C	16	16	16
14043_TGCAGATTTGTGTCTATCCAGATTCTGATCCTTGCTAATAACAAT_NODE_1_length_295_cov_7.213559	317	179	138	T		T	2	2	2			G	10/22	10	22			G	9/16	9	16
14045_TGCAGCATTCAATTGCGGTACAGAATGTAGCTTTGAAACAGCCAA_NODE_1_length_357_cov_5.619048	377	292	85	G		T	2/2	2	2			T	2/5	2	5			T	5/5	5	5
1406_TGCAGCTCGCGTGAGGAAATGTAAGTTAAGGTGTAACTTGATTTG_NODE_1_length_332_cov_8.436747	354	126	228	A		G	4/4	4	4			G	10/25	10	25			G	2/2	2	2
14063_TGCAGCTGAGGTTATATACGATCTTGTGGATCCAAGTGCTAACTT_NODE_1_length_333_cov_5.930931	355	219	136	T		T	2	2	2			T	5	5	5		-	-T	4/4	4	4
14064_TGCAGATAAAGAAACTCTAACAGGAGAAAACCTGATTAACAATGA_NODE_1_length_384_cov_5.567708	406	215	191	G		C	5/5	5	5			G	7	7	7			C	25/25	25	25
14072_TGCAGAAAATGGATTACCTGAACTCAATAATGTGCTGCTTCCTAA_NODE_1_length_303_cov_6.270627	325	229	96	C		T	1/2	1	2			C	7	7	7			T	4/4	4	4
14072_TGCAGAAAATGGATTACCTGAACTCAATAATGTGCTGCTTCCTAA_NODE_1_length_303_cov_6.270627	325	146	179	T		T	2	2	2			T	10	10	10			C	3/3	3	3
1408_TGCAGCAAAAGTACAAATGGCCAAATGGGTTTTGTGAATCTCTAG_NODE_1_length_351_cov_5.242165	371	185	186	A		C	2/2	2	2			C	5/9	5	9			C	10/10	10	10
1408_TGCAGCAAAAGTACAAATGGCCAAATGGGTTTTGTGAATCTCTAG_NODE_1_length_351_cov_5.242165	371	177	194	A		A	2	2	2			A	10	10	10			G	4/8	4	8
14082_TGCAGCAAATGCACTCAAACAGGGAGACGCCTGCCCAAGAGACCT_NODE_1_length_390_cov_6.535897	412	168	244	C		C	4	4	4			C	12	12	12			A	6/8	6	8
14086_TGCAGGTGTCAATTCCGAGCCAGTGATAAGCTTGTCATTTCTCAC_NODE_1_length_354_cov_5.652543	376	251	125	A		A	3	3	3			C	3/12	3	12			C	8/8	8	8
14086_TGCAGGTGTCAATTCCGAGCCAGTGATAAGCTTGTCATTTCTCAC_NODE_1_length_354_cov_5.652543	376	291	85	G		C	5/5	5	5			C	4/11	4	11			T	1/13	1	13	C 12/13
14095_TGCAGATTCACTACCCCCTAGCCAGAAAGAGGAGGTATGATCTAG_NODE_1_length_428_cov_5.890187	450	302	148	A		G	3/3	3	3			A	9	9	9			A	6	6	6
14099_TGCAGTAAAGAAAGAATGTTGAACGGTCAGGACCTAACTTATGCT_NODE_1_length_255_cov_6.890196	275	197	78	T		T	3	3	3			C	3/11	3	11			T	17	17	17
14106_TGCAGATATAGCCAAAAACACACAATGTTAAGTAATGAAGTATCA_NODE_1_length_294_cov_6.469388	314	212	102	A		C	1/4	1	4			A	10	10	10			T	2/18	2	18	C 3/18
14114_TGCAGAAGTTGTGGGTGATTGGGTCCAACAAGCAAGGAATCGGGC_NODE_1_length_379_cov_7.810026	401	211	190	A		T	2/2	2	2			A	11	11	11			T	2/2	2	2
1412_TGCAGATGATCCTGTCTTCATCATCAGAGAATTCACCATGCCTGA_NODE_1_length_349_cov_5.787966	369	207	162	T		T	3	3	3			T	8	8	8			G	3/14	3	14
14125_TGCAGGGATATAACATTGGCGTTTCCGAGCTTTGTTTTGAGCTCT_NODE_1_length_311_cov_6.926045	333	210	123	T		T	2	2	2			T	7	7	7			C	3/3	3	3
14127_TGCAGATAAATGGGGGAAGAATGGGGAAGGTGATGAGTGGCAGGA_NODE_1_length_315_cov_10.177778	337	235	102	C		G	3/3	3	3			C	6	6	6			G	8/13	8	13
14127_TGCAGATAAATGGGGGAAGAATGGGGAAGGTGATGAGTGGCAGGA_NODE_1_length_315_cov_10.177778	337	190	147	G		T	2/5	2	5			G	11	11	11			T	7/9	7	9
14131_TGCAGAGTAGTGTGTATTTGAGGAAAACATATCTCATATTCTGCA_NODE_1_length_341_cov_5.117302	361	128	233	A		G	2/2	2	2			A	12	12	12			G	3/5	3	5
14134_TGCAGTAGGTTGAAGGTAATCCAGAAGCCAGACAGAAGGGTCCTC_NODE_2_length_270_cov_10.551852	292	183	109	T		T	2	2	2			T	10	10	10			A	7/7	7	7
1414_TGCAGAACAGGTTGAACATAACAAAAACAGTTCGCAAATATTCAA_NODE_2_length_364_cov_6.065934	386	324	62	G		A	4/6	4	6			G	2	2	2			G	14	14	14
14144_TGCAGTCTATATAATTTAATTCATACACAAATACCTTGATGTAGA_NODE_1_length_357_cov_7.210084	379	231	148	C		T	4/6	4	6			C	8	8	8			C	30	30	30
14144_TGCAGTCTATATAATTTAATTCATACACAAATACCTTGATGTAGA_NODE_1_length_357_cov_7.210084	379	153	226	C		C	7	7	7			A	3/10	3	10			C	17	17	17
14144_TGCAGTCTATATAATTTAATTCATACACAAATACCTTGATGTAGA_NODE_1_length_357_cov_7.210084	379	119	260	A		A	2	2	2			T	7/23	7	23			G	1/10	1	10
14144_TGCAGTCTATATAATTTAATTCATACACAAATACCTTGATGTAGA_NODE_1_length_357_cov_7.210084	379	150	229	A		C	1/7	1	7			C	3/10	3	10			A	17	17	17
14146_TGCAGTTGTTATTGGAGTGGACATGGGAGAGGATCCTTGACTCCT_NODE_1_length_201_cov_10.278607	223	142	81	T		G	1/4	1	4			T	17	17	17			G	2/8	2	8
14146_TGCAGTTGTTATTGGAGTGGACATGGGAGAGGATCCTTGACTCCT_NODE_1_length_201_cov_10.278607	223	143	80	A		G	4/4	4	4			A	18	18	18			G	8/8	8	8
14147_TGCAGGTTCACCTCGACAATTTGTTGTCTGCGTTTCACGACAACG_NODE_1_length_418_cov_6.346890	440	273	167	T		C	2/2	2	2			C	2/6	2	6			C	2/3	2	3
14147_TGCAGGTTCACCTCGACAATTTGTTGTCTGCGTTTCACGACAACG_NODE_1_length_418_cov_6.346890	440	229	211	G		A	2/2	2	2			A	1/7	1	7			A	17/17	17	17
14147_TGCAGGTTCACCTCGACAATTTGTTGTCTGCGTTTCACGACAACG_NODE_1_length_418_cov_6.346890	440	166	274	T		T	2	2	2			G	5/13	5	13			G	5/7	5	7
14159_TGCAGGCTAAATTGTGCTTGTCTAAGTGGTTGGGACTCTTCTTGA_NODE_1_length_364_cov_7.884615	386	252	134	T		C	4/4	4	4			T	13	13	13			C	11/11	11	11
14162_TGCAGATTTAAACTGCTCAAGACTCGTAATCGATTCAACTTCACC_NODE_1_length_345_cov_9.252174	367	208	159	T		T	7	7	7			C	5/12	5	12			G	1/17	1	17
14162_TGCAGATTTAAACTGCTCAAGACTCGTAATCGATTCAACTTCACC_NODE_1_length_345_cov_9.252174	367	166	201	A		A	3	3	3			A	21	21	21			T	3/19	3	19	C 1/19
14162_TGCAGATTTAAACTGCTCAAGACTCGTAATCGATTCAACTTCACC_NODE_1_length_345_cov_9.252174	367	142	225	T		T	2	2	2			T	22	22	22			G	3/16	3	16
14162_TGCAGATTTAAACTGCTCAAGACTCGTAATCGATTCAACTTCACC_NODE_1_length_345_cov_9.252174	367	256	111	A		A	5	5	5			A	13	13	13			G	11/17	11	17
14166_TGCAGACCATGAACATTGTTGACTTTGACGCAAAGGGGTGAGTGT_NODE_1_length_384_cov_5.700521	404	249	155	A		A	3	3	3			G	4/10	4	10			G	6/6	6	6
14174_TGCAGACAGTGATTATCTAGAGGTAGAGTTAAGTGGAGTTGACTG_NODE_1_length_241_cov_7.609959	261	181	80	T		C	2/2	2	2			T	7	7	7			C	2/2	2	2
14180_TGCAGACTTGTGTTATACCCTAGCTTAATTTGTAAACAGAAGCGT_NODE_1_length_341_cov_5.513196	361	211	150	T		T	9	9	9			C	4/9	4	9			T	4	4	4
14195_TGCAGATGATACTTATTCTTACGAGGTCCCTAGATAGATGTTTTG_NODE_1_length_255_cov_10.823529	277	157	120	T	-	-T	7/8	7	8	G 1/8		T	30	30	30		-	-T	14/24	14	24
14209_TGCAGATGAAATGCCACATGAAGAATCCTTAAACGACTCACTTCG_NODE_1_length_215_cov_5.013954	229	156	73	A		A	3	3	3			A	14	14	14			G	16/17	16	17
14213_TGCAGCATCTGAACCCATTATCTGCAATTTTTCATATAATTCAGC_NODE_1_length_324_cov_7.685185	346	179	167	A		G	1/3	1	3			A	18	18	18			G	2/4	2	4
14228_TGCAGTGAAAATGGGCCGACCATTACTTATCCATTTTTCATCAAC_NODE_1_length_304_cov_6.483552	326	182	144	T		A	2/2	2	2			A	22/32	22	32			A	14/19	14	19
14231_TGCAGGAAATTCCCACGACGGAAGATGTATCGCACCAGTTCCAGT_NODE_1_length_249_cov_6.526104	271	206	65	T		C	2/2	2	2			C	2/5	2	5			C	8/8	8	8
14231_TGCAGGAAATTCCCACGACGGAAGATGTATCGCACCAGTTCCAGT_NODE_1_length_249_cov_6.526104	271	176	95	G		G	3	3	3			G	4	4	4			A	6/6	6	6
14234_TGCAGGTGTGAGGGTTCTTAGCAGACACAATGATCAAATGAAACC_NODE_1_length_378_cov_5.962963	400	275	125	T		C	2/2	2	2			C	2/7	2	7			C	6/6	6	6
14234_TGCAGGTGTGAGGGTTCTTAGCAGACACAATGATCAAATGAAACC_NODE_1_length_378_cov_5.962963	400	154	246	A		G	1/2	1	2			G	7/19	7	19			G	3/10	3	10
14234_TGCAGGTGTGAGGGTTCTTAGCAGACACAATGATCAAATGAAACC_NODE_1_length_378_cov_5.962963	400	122	278	G		A	1/2	1	2			G	34	34	34			A	2/5	2	5
14234_TGCAGGTGTGAGGGTTCTTAGCAGACACAATGATCAAATGAAACC_NODE_1_length_378_cov_5.962963	400	227	173	C		A	2/2	2	2			A	10/27	10	27			A	20/20	20	20
14234_TGCAGGTGTGAGGGTTCTTAGCAGACACAATGATCAAATGAAACC_NODE_1_length_378_cov_5.962963	400	225	175	T		A	2/2	2	2			T	29	29	29			A	6/20	6	20
14240_TGCAGCTCCTCCTTTTTCGGGACAAAGTGTGAATTCAGCTGGTGA_NODE_2_length_332_cov_5.918674	352	221	131	T		C	2/3	2	3			C	4/9	4	9			C	5/5	5	5
14240_TGCAGCTCCTCCTTTTTCGGGACAAAGTGTGAATTCAGCTGGTGA_NODE_2_length_332_cov_5.918674	352	125	227	T		A	2/3	2	3			T	13	13	13			A	3/3	3	3
14244_TGCAGTGTTTCAATTTAATTTGTACACACACTGTGTTTGCATGCT_NODE_1_length_326_cov_7.450920	348	255	93	T		T	4	4	4			T	10	10	10			C	8/21	8	21
14244_TGCAGTGTTTCAATTTAATTTGTACACACACTGTGTTTGCATGCT_NODE_1_length_326_cov_7.450920	348	229	119	C		C	9	9	9			C	16	16	16			T	8/22	8	22
14244_TGCAGTGTTTCAATTTAATTTGTACACACACTGTGTTTGCATGCT_NODE_1_length_326_cov_7.450920	348	279	69	C		T	1/2	1	2			T	4/13	4	13			T	19/29	19	29
1425_TGCAGAAAGAAAAAGAGAAGGCGCTACAAAGGAGGTAGTCATTTT_NODE_1_length_315_cov_6.073016	337	195	142	C		T	2/2	2	2			C	20	20	20			T	5/7	5	7
14251_TGCAGCTTAATTAATGTAAATATTGTTGGTTGTTGATGTTGATGG_NODE_1_length_316_cov_5.525316	336	138	198	G		A	3/3	3	3			G	13	13	13			G	7	7	7
14255_TGCAGATAAGCGCGGCTGCAAACTGGATAAAGATACTTTTAGAGA_NODE_1_length_235_cov_6.144681	255	180	75	T		A	3/3	3	3			A	6/8	6	8			T	11	11	11
14277_TGCAGCATATTAAATATTTGAGGGAGCATTTCCTTTGTCCAAGTA_NODE_1_length_230_cov_6.678261	250	146	104	G		A	2/2	2	2			G	7	7	7			A	3/5	3	5
14279_TGCAGACATATTCGTTAGTTTCGCCATGGCTGATGACACTTGATA_NODE_1_length_337_cov_11.077151	359	206	153	T		C	5/5	5	5			C	6/27	6	27			T	4	4	4
14279_TGCAGACATATTCGTTAGTTTCGCCATGGCTGATGACACTTGATA_NODE_1_length_337_cov_11.077151	359	214	145	T		C	2/4	2	4			C	2/21	2	21			T	6	6	6
14281_TGCAGTCCTACCAATCAACGAGACTGGCTGATTATTAACTAGAAA_NODE_1_length_379_cov_5.480211	401	284	117	G		A	7/7	7	7			A	7/11	7	11			A	26/26	26	26
14284_TGCAGATTCAATTATGCTCGGCTTGTTAATTTACGGGGAGAGCAT_NODE_1_length_255_cov_5.239216	273	138	135	T		T	2	2	2			C	3/8	3	8			G	1/7	1	7
14295_TGCAGATGTCTGTCGGAATTTTATCATCTGCATTTCTTTTCTATG_NODE_1_length_273_cov_6.472528	293	156	137	A		G	4/4	4	4			A	5	5	5			A	16	16	16
14302_TGCAGTGCTGTTCGCCCAATATCTAGAGCAAGCTTCTCTTCTCCG_NODE_1_length_347_cov_6.043228	367	283	84	A		A	3	3	3			A	5	5	5			C	6/6	6	6
14323_TGCAGACAGAACTCCACCATAAGCCCGGTTAACAGTTCTTCTGTT_NODE_1_length_328_cov_6.585366	350	169	181	T		T	3	3	3			A	8/16	8	16			T	4	4	4
14323_TGCAGACAGAACTCCACCATAAGCCCGGTTAACAGTTCTTCTGTT_NODE_1_length_328_cov_6.585366	350	217	133	G		A	4/4	4	4			A	5/11	5	11			A	5/5	5	5
14335_TGCAGGCATTAGATTTTAGTAAAGAAGCAATAGTGCTGACAAATC_NODE_1_length_247_cov_6.805668	265	167	98	G		A	3/3	3	3			G	6	6	6			A	3/3	3	3
14340_TGCAGTGTTTAGCGGGAGACCGAAACCCTAGGGGAGTGCCATCGA_NODE_1_length_409_cov_6.853301	431	156	275	C		C	6	6	6			C	19	19	19			T	8/8	8	8
14353_TGCAGTAAATGCCCTAATTGAAAAATGGAATGGTAATTATATTTC_NODE_1_length_327_cov_7.073394	349	168	181	C		C	2	2	2			C	20	20	20			A	6/6	6	6
14353_TGCAGTAAATGCCCTAATTGAAAAATGGAATGGTAATTATATTTC_NODE_1_length_327_cov_7.073394	349	271	78	A		A	4	4	4		-	-A	3/13	3	13		-	-A	5/5	5	5
14353_TGCAGTAAATGCCCTAATTGAAAAATGGAATGGTAATTATATTTC_NODE_1_length_327_cov_7.073394	349	204	145	A		A	2	2	2		+	+C	4/20	4	20		+	+C	10/10	10	10
14353_TGCAGTAAATGCCCTAATTGAAAAATGGAATGGTAATTATATTTC_NODE_1_length_327_cov_7.073394	349	173	176	G		G	2	2	2			G	21	21	21			T	6/6	6	6
14353_TGCAGTAAATGCCCTAATTGAAAAATGGAATGGTAATTATATTTC_NODE_1_length_327_cov_7.073394	349	272	77	C		C	4	4	4		-	-C	3/13	3	13		-	-C	5/5	5	5
14354_TGCAGTTACAAAGAAACACCAAGACTAGAAGAAACATCGCAAATA_NODE_1_length_345_cov_6.026087	367	214	153	A		A	3	3	3			A	7	7	7			T	14/14	14	14
14354_TGCAGTTACAAAGAAACACCAAGACTAGAAGAAACATCGCAAATA_NODE_1_length_345_cov_6.026087	367	166	201	A		G	6/6	6	6			G	5/18	5	18			G	7/7	7	7
14354_TGCAGTTACAAAGAAACACCAAGACTAGAAGAAACATCGCAAATA_NODE_1_length_345_cov_6.026087	367	263	104	T		T	3	3	3			C	3/7	3	7			T	8	8	8
14354_TGCAGTTACAAAGAAACACCAAGACTAGAAGAAACATCGCAAATA_NODE_1_length_345_cov_6.026087	367	265	102	A		A	3	3	3			A	7	7	7			G	8/8	8	8
14354_TGCAGTTACAAAGAAACACCAAGACTAGAAGAAACATCGCAAATA_NODE_1_length_345_cov_6.026087	367	245	122	C		C	3	3	3			C	11	11	11			A	15/15	15	15
14355_TGCAGTTGGATTTCTATGGTTGTTATCATCAGGGTCTAAAAAAAG_NODE_2_length_400_cov_5.475000	422	224	198	T		G	3/7	3	7			T	11	11	11			G	4/32	4	32
14355_TGCAGTTGGATTTCTATGGTTGTTATCATCAGGGTCTAAAAAAAG_NODE_2_length_400_cov_5.475000	422	230	192	G		G	6	6	6			A	3/11	3	11			G	32	32	32
14355_TGCAGTTGGATTTCTATGGTTGTTATCATCAGGGTCTAAAAAAAG_NODE_2_length_400_cov_5.475000	422	138	284	C	+	+AT	2/2	2	2			C	14	14	14		+	+AT	13/13	13	13
14355_TGCAGTTGGATTTCTATGGTTGTTATCATCAGGGTCTAAAAAAAG_NODE_2_length_400_cov_5.475000	422	282	140	G		G	4	4	4			G	6	6	6			A	18/18	18	18
14358_TGCAGTTATCAGCCAATATATGTTTAGCACTTTCTAGCTCCTTTT_NODE_1_length_386_cov_6.575130	408	338	70	G		A	3/3	3	3			G	9	9	9			G	14	14	14
14358_TGCAGTTATCAGCCAATATATGTTTAGCACTTTCTAGCTCCTTTT_NODE_1_length_386_cov_6.575130	408	277	131	A		A	2	2	2			T	3/6	3	6			A	18	18	18
14358_TGCAGTTATCAGCCAATATATGTTTAGCACTTTCTAGCTCCTTTT_NODE_1_length_386_cov_6.575130	408	144	264	T		A	3/3	3	3			T	7	7	7			T	13	13	13
14364_TGCAGGAAAGCTGTTTATACTCCAGAACTGAGATATGTATGTATC_NODE_1_length_317_cov_5.996845	337	200	137	G		C	3/3	3	3			G	8	8	8			C	2/2	2	2
14364_TGCAGGAAAGCTGTTTATACTCCAGAACTGAGATATGTATGTATC_NODE_1_length_317_cov_5.996845	337	192	145	T		T	3	3	3			T	4	4	4			C	3/3	3	3
14364_TGCAGGAAAGCTGTTTATACTCCAGAACTGAGATATGTATGTATC_NODE_1_length_317_cov_5.996845	337	260	77	T		T	2	2	2			T	7	7	7			G	5/7	5	7
14377_TGCAGCAGTAAACTGGTGTATGCGAGTTATAAATAATTTTGGATC_NODE_1_length_327_cov_5.293578	347	208	139	C		A	1/2	1	2			A	2/4	2	4			C	4	4	4
14377_TGCAGCAGTAAACTGGTGTATGCGAGTTATAAATAATTTTGGATC_NODE_1_length_327_cov_5.293578	347	238	109	G		G	2	2	2			T	6/16	6	16			G	4	4	4
1438_TGCAGTAGGCATTGCTAACATTCAAATTTCCAACAATATGTTTGT_NODE_1_length_232_cov_8.512931	254	124	130	C		A	2/2	2	2			C	24	24	24			A	3/6	3	6
1438_TGCAGTAGGCATTGCTAACATTCAAATTTCCAACAATATGTTTGT_NODE_1_length_232_cov_8.512931	254	185	69	T		T	4	4	4			A	5/14	5	14			T	10	10	10
14386_TGCAGGAAACAATAAGCACAGATATATAACAAGTTCACTTGGAAG_NODE_1_length_304_cov_6.338816	324	254	70	G		A	2/2	2	2			G	8	8	8			A	8/8	8	8
14400_TGCAGTGATATCATGGACTTCAAATCCTGTTGAAATGACTATGTT_NODE_1_length_299_cov_5.969900	319	159	160	G		C	2/2	2	2			G	9	9	9			C	3/3	3	3
14401_TGCAGAGTAGTAATATGATGCAGAAGAGCATATGGAAAGCAGAGG_NODE_1_length_278_cov_5.521583	296	160	136	A		A	2	2	2			A	13	13	13			G	4/4	4	4
14402_TGCAGAAACAGCTTTACAAGCCAAGAAACAGAGAGATTTCTTAAA_NODE_1_length_333_cov_5.993994	355	236	119	A		T	1/2	1	2			A	11	11	11			T	2/12	2	12
14404_TGCAGTTTGCCCTACATCCTCTATAATTGTGGGATCATCATAGTA_NODE_1_length_225_cov_12.608889	247	177	70	T		T	6	6	6			T	13	13	13			A	3/17	3	17	+A 10/17
14404_TGCAGTTTGCCCTACATCCTCTATAATTGTGGGATCATCATAGTA_NODE_1_length_225_cov_12.608889	247	141	106	C		C	6	6	6			T	9/19	9	19			C	6	6	6
14406_TGCAGAGAAGGCTGCTGAAGAAGCTGATATTAGAGAAGAAGACGA_NODE_1_length_403_cov_6.265509	425	282	143	C		C	5	5	5			T	6/12	6	12			C	11	11	11
14406_TGCAGAGAAGGCTGCTGAAGAAGCTGATATTAGAGAAGAAGACGA_NODE_1_length_403_cov_6.265509	425	176	249	T		T	2	2	2			G	17/27	17	27			G	2/12	2	12
14406_TGCAGAGAAGGCTGCTGAAGAAGCTGATATTAGAGAAGAAGACGA_NODE_1_length_403_cov_6.265509	425	161	264	C		A	1/3	1	3			A	11/27	11	27			A	3/13	3	13
14406_TGCAGAGAAGGCTGCTGAAGAAGCTGATATTAGAGAAGAAGACGA_NODE_1_length_403_cov_6.265509	425	225	200	A		A	5	5	5			G	10/16	10	16			A	10	10	10
14406_TGCAGAGAAGGCTGCTGAAGAAGCTGATATTAGAGAAGAAGACGA_NODE_1_length_403_cov_6.265509	425	192	233	C		T	1/2	1	2			C	23	23	23			T	2/7	2	7
14406_TGCAGAGAAGGCTGCTGAAGAAGCTGATATTAGAGAAGAAGACGA_NODE_1_length_403_cov_6.265509	425	185	240	G		A	3/5	3	5	C 1/5		A	5/13	5	13			A	13/15	13	15
14412_TGCAGTTCCTCCTGCTGATGTTCCCTGCCAATTTAAACCCTTGAA_NODE_1_length_280_cov_7.221428	300	191	109	G		C	6/6	6	6			G	13	13	13			C	3/3	3	3
14417_TGCAGTCACCAGATCATGCTTTAAAGCTCATGACGGATAGAAATT_NODE_1_length_393_cov_7.964376	415	223	192	G		T	2/2	2	2			G	13	13	13			T	6/6	6	6
14427_TGCAGACCTGAATACTTTGCATACTCTGAGCATCTGAAAAGTCAA_NODE_1_length_332_cov_5.189759	350	159	191	G		G	2	2	2			A	3/6	3	6			G	13	13	13
14438_TGCAGAAAACGTGTAGCAGCCCCACATCGAGGATCTCTTGATGAA_NODE_1_length_362_cov_6.000000	384	196	188	C		T	3/5	3	5			T	2/7	2	7			C	5	5	5
14447_TGCAGTAAAAACTTCAATCTCCCCTTTCCCTTGTTATTCTGTCAG_NODE_1_length_343_cov_7.513120	365	290	75	A		G	6/11	6	11			A	7	7	7			A	14	14	14
14447_TGCAGTAAAAACTTCAATCTCCCCTTTCCCTTGTTATTCTGTCAG_NODE_1_length_343_cov_7.513120	365	166	199	A		A	12	12	12			A	12	12	12			G	23/23	23	23
14447_TGCAGTAAAAACTTCAATCTCCCCTTTCCCTTGTTATTCTGTCAG_NODE_1_length_343_cov_7.513120	365	162	203	G		C	13/13	13	13			G	13	13	13			C	18/18	18	18
1445_TGCAGATCTCTCTGTTCTTCTGGATTGCAACACAGGCACTGTGTA_NODE_2_length_219_cov_7.105023	239	163	76	T		T	6	6	6			C	3/12	3	12			T	28	28	28
14453_TGCAGATGTCAGCTCATCTGCAACCTTTCTCTGGTCGGCAACATT_NODE_2_length_265_cov_5.407547	287	167	120	G		A	1/3	1	3			G	11	11	11			A	6/7	6	7	C 1/7
14453_TGCAGATGTCAGCTCATCTGCAACCTTTCTCTGGTCGGCAACATT_NODE_2_length_265_cov_5.407547	287	170	117	T		C	1/3	1	3			T	10	10	10			C	9/9	9	9
14460_TGCAGCTAATAAGATTGAAGTCAGAATGAGAATTTAATCTAACAT_NODE_1_length_207_cov_9.971014	229	162	67	C		A	3/3	3	3			C	8	8	8			C	6	6	6
14463_TGCAGTTATGCCTTTAAGCAAGTTTCTTTTAGCAAGCTCCTCTGG_NODE_1_length_349_cov_7.802292	371	177	194	C		C	4	4	4			G	5/20	5	20			C	14	14	14
14466_TGCAGTGATCGATGAAGGAAGAAATTACTATAACGAGAGGTGAGT_NODE_1_length_430_cov_5.609303	452	327	125	A		G	4/4	4	4			A	3	3	3			A	11	11	11
14466_TGCAGTGATCGATGAAGGAAGAAATTACTATAACGAGAGGTGAGT_NODE_1_length_430_cov_5.609303	452	366	86	G		T	4/4	4	4			G	6	6	6			G	17	17	17
14466_TGCAGTGATCGATGAAGGAAGAAATTACTATAACGAGAGGTGAGT_NODE_1_length_430_cov_5.609303	452	174	278	G		A	3/3	3	3			A	2/9	2	9			A	6/6	6	6
14468_TGCAGTCTCTTTCAGGCACGTTTTCTCTATGTCTTTCTGCTGAAC_NODE_1_length_269_cov_9.096654	291	194	97	C		A	7/7	7	7			C	13	13	13			C	37	37	37
14477_TGCAGCAGCTAGGAACCTCTTATCTGGAGTTATCTCAAGCCGATT_NODE_1_length_336_cov_6.785714	358	222	136	G		G	1	1	1			C	1/12	1	12	+C 1/12 -G 4/12	-	-G	1/1	1	1
14488_TGCAGTATACAGTATCATAAGAATATCAAATTTTATATACAAATT_NODE_1_length_383_cov_5.010444	405	253	152	T		C	8/8	8	8			C	7/13	7	13			C	22/51	22	51
14497_TGCAGTACTGCTTGCTAATTTTGTTGCACACTGTTTGGGCTTTTT_NODE_1_length_369_cov_6.485095	391	225	166	C		G	1/11	1	11			C	6	6	6			A	10/28	10	28
14497_TGCAGTACTGCTTGCTAATTTTGTTGCACACTGTTTGGGCTTTTT_NODE_1_length_369_cov_6.485095	391	212	179	A	-	-A	3/7	3	7			A	9	9	9			A	22	22	22
14497_TGCAGTACTGCTTGCTAATTTTGTTGCACACTGTTTGGGCTTTTT_NODE_1_length_369_cov_6.485095	391	160	231	A	-	-A	3/3	3	3			A	10	10	10		-	-A	19/22	19	22
14497_TGCAGTACTGCTTGCTAATTTTGTTGCACACTGTTTGGGCTTTTT_NODE_1_length_369_cov_6.485095	391	314	77	G		G	4	4	4			G	7	7	7			T	7/15	7	15
14502_TGCAGACTTGAGTGCAGGAGGTTTTAATATCATGGAAAATTTACC_NODE_2_length_244_cov_5.737705	262	149	113	C		T	2/2	2	2			C	17	17	17			T	4/4	4	4
14511_TGCAGGTTTAAATATATGACCTAGAACAGCTCTAGTCGTCCAACT_NODE_1_length_304_cov_6.697369	324	247	77	A		A	7	7	7			A	9	9	9			T	3/46	3	46
14514_TGCAGATAGAGATTCAGTTTCCATCAGTGTGGCCTGCCAATGTTG_NODE_1_length_312_cov_7.913462	334	166	168	C		C	2	2	2			C	20	20	20			T	13/21	13	21
14540_TGCAGCATCTTATAGGTTCCTTGATCATCAATCATTTTCTATAAT_NODE_1_length_353_cov_6.161473	375	187	188	C		C	4	4	4			G	11/21	11	21			G	6/6	6	6
14541_TGCAGTTAATCCTAAGAAAAAGTTGAAGTTTCCACATTATACAAC_NODE_1_length_376_cov_5.414894	398	131	267	C		C	8	8	8			C	18	18	18			T	13/20	13	20
14564_TGCAGGTGGACTCATGTGAGTTCTCACGATTTTATAATTTTGTGT_NODE_1_length_284_cov_7.105634	306	233	73	C		T	3/9	3	9			C	9	9	9			C	6	6	6
14564_TGCAGGTGGACTCATGTGAGTTCTCACGATTTTATAATTTTGTGT_NODE_1_length_284_cov_7.105634	306	188	118	C		C	5	5	5			C	12	12	12			T	11/11	11	11
14564_TGCAGGTGGACTCATGTGAGTTCTCACGATTTTATAATTTTGTGT_NODE_1_length_284_cov_7.105634	306	197	109	C		C	5	5	5			C	13	13	13			T	12/12	12	12
14570_TGCAGTTAGTTTTTACACTGATTACAAAATGCATGTTTTTACAAC_NODE_1_length_299_cov_9.528428	321	251	70	A		G	10/10	10	10			A	14	14	14			G	35/35	35	35
14572_TGCAGAACACTTAGTAGAACTCTATTAATGAGTGTTGTACTAACA_NODE_1_length_388_cov_5.690722	410	228	182	T		T	2	2	2			G	3/16	3	16			T	11	11	11
14572_TGCAGAACACTTAGTAGAACTCTATTAATGAGTGTTGTACTAACA_NODE_1_length_388_cov_5.690722	410	235	175	A		A	2	2	2			G	7/15	7	15			G	7/11	7	11
14572_TGCAGAACACTTAGTAGAACTCTATTAATGAGTGTTGTACTAACA_NODE_1_length_388_cov_5.690722	410	180	230	C		C	2	2	2			A	2/6	2	6	T 1/6		T	3/5	3	5
14589_TGCAGTTAGAAGCATCTCCTTTGTCAAGAGATGTTTTGTGTACAT_NODE_1_length_228_cov_9.276316	250	166	84	T		C	3/4	3	4			T	12	12	12			C	3/9	3	9
14591_TGCAGGTATCACAGTGACAACATTGAAGTAAGCAAGATGCTAGAT_NODE_1_length_283_cov_11.098940	305	165	140	T		T	4	4	4			T	14	14	14			C	11/11	11	11
14593_TGCAGATCTAGTACCCAAAGTTCTGTCACTGAAATGATTTGTCAT_NODE_1_length_241_cov_6.082988	261	141	120	C		A	8/8	8	8			C	8	8	8			A	21/21	21	21
14600_TGCAGTAGTAAGATACATTCTTTCATCTAGTTTCTAAGTTGGTAT_NODE_1_length_298_cov_6.956376	318	187	131	G		A	3/8	3	8			G	8	8	8			G	7	7	7
14600_TGCAGTAGTAAGATACATTCTTTCATCTAGTTTCTAAGTTGGTAT_NODE_1_length_298_cov_6.956376	318	163	155	G		A	8/9	8	9			G	10	10	10			G	13	13	13
14600_TGCAGTAGTAAGATACATTCTTTCATCTAGTTTCTAAGTTGGTAT_NODE_1_length_298_cov_6.956376	318	231	87	C		C	5	5	5			T	1/10	1	10			T	7/12	7	12
14600_TGCAGTAGTAAGATACATTCTTTCATCTAGTTTCTAAGTTGGTAT_NODE_1_length_298_cov_6.956376	318	207	111	G		G	7	7	7			G	11	11	11			A	7/12	7	12
14615_TGCAGTTGTTTCTCGCTCGTGGGCTTCAGCTTGAGAAAACTAGCA_NODE_1_length_349_cov_5.862464	369	244	125	G		A	4/4	4	4			G	3	3	3			G	15	15	15
14615_TGCAGTTGTTTCTCGCTCGTGGGCTTCAGCTTGAGAAAACTAGCA_NODE_1_length_349_cov_5.862464	369	234	135	C		T	6/6	6	6			C	4	4	4			G	1/13	1	13
14615_TGCAGTTGTTTCTCGCTCGTGGGCTTCAGCTTGAGAAAACTAGCA_NODE_1_length_349_cov_5.862464	369	273	96	G		G	4	4	4			A	3/8	3	8			A	25/25	25	25
14615_TGCAGTTGTTTCTCGCTCGTGGGCTTCAGCTTGAGAAAACTAGCA_NODE_1_length_349_cov_5.862464	369	138	231	C		T	4/4	4	4			T	6/14	6	14			C	15	15	15
14615_TGCAGTTGTTTCTCGCTCGTGGGCTTCAGCTTGAGAAAACTAGCA_NODE_1_length_349_cov_5.862464	369	277	92	T		C	3/3	3	3			T	8	8	8			T	25	25	25
14615_TGCAGTTGTTTCTCGCTCGTGGGCTTCAGCTTGAGAAAACTAGCA_NODE_1_length_349_cov_5.862464	369	218	151	A		G	4/4	4	4			G	5/9	5	9			C	1/11	1	11
14623_TGCAGTGGACACTTTTGTGGATGCGGTGTTTCCTTAAACCAAGTG_NODE_1_length_352_cov_5.215909	372	291	81	C		G	4/4	4	4			C	3	3	3			G	12/12	12	12
14628_TGCAGCTTTTAACGGCATGGATTATGCAAAGGAATAACACGTAGG_NODE_2_length_244_cov_5.155738	262	189	73	C		T	3/3	3	3			T	2/5	2	5			C	3	3	3
14646_TGCAGAAAACCATCTGATGTTGGCTGAAAAGCTTGGAAAACTTGT_NODE_1_length_374_cov_5.481283	394	192	202	A		A	4	4	4			A	5	5	5			T	7/7	7	7
14648_TGCAGGCTATATTCACCTGTAAAACTTTGTACATGCAAGCTTTTG_NODE_1_length_395_cov_7.169620	417	283	134	A		C	4/4	4	4			A	15	15	15			C	9/9	9	9
14653_TGCAGTAAATCTAAATTATAATGAAAGACCTCCATGGATTCGGGA_NODE_1_length_356_cov_5.471910	378	308	70	G		C	2/2	2	2			G	7	7	7			C	7/7	7	7
14653_TGCAGTAAATCTAAATTATAATGAAAGACCTCCATGGATTCGGGA_NODE_1_length_356_cov_5.471910	378	133	245	C		T	3/3	3	3			C	19	19	19			T	3/4	3	4
14653_TGCAGTAAATCTAAATTATAATGAAAGACCTCCATGGATTCGGGA_NODE_1_length_356_cov_5.471910	378	280	98	A		T	2/2	2	2			A	7	7	7			T	4/5	4	5
1466_TGCAGCCAAATTTGGGTTGGGGGATCGTTCCACAGGTTTCATTTA_NODE_1_length_349_cov_6.022923	371	135	236	G		G	2	2	2			A	5/19	5	19			G	5	5	5
1466_TGCAGCCAAATTTGGGTTGGGGGATCGTTCCACAGGTTTCATTTA_NODE_1_length_349_cov_6.022923	371	237	134	G		T	3/3	3	3			A	3/7	3	7			T	5/5	5	5
1466_TGCAGCCAAATTTGGGTTGGGGGATCGTTCCACAGGTTTCATTTA_NODE_1_length_349_cov_6.022923	371	220	151	G		A	3/4	3	4			G	8	8	8			A	5/5	5	5
14660_TGCAGGCTGCACTGAATAATTGATATGAACTGAACTCAGTTGCAA_NODE_1_length_257_cov_7.167315	279	147	132	T		T	2	2	2			A	7/14	7	14			T	4	4	4
14660_TGCAGGCTGCACTGAATAATTGATATGAACTGAACTCAGTTGCAA_NODE_1_length_257_cov_7.167315	279	151	128	G		T	2/2	2	2			T	7/14	7	14			T	3/3	3	3
14678_TGCAGTAATAGTTTCTTAGGTTTTCTTAATAAGAAACTCAGATTC_NODE_1_length_358_cov_5.374302	376	174	202	T		T	4	4	4			T	10	10	10			G	5/17	5	17
14678_TGCAGTAATAGTTTCTTAGGTTTTCTTAATAAGAAACTCAGATTC_NODE_1_length_358_cov_5.374302	376	165	211	A		A	4	4	4			A	9	9	9			C	3/15	3	15
14678_TGCAGTAATAGTTTCTTAGGTTTTCTTAATAAGAAACTCAGATTC_NODE_1_length_358_cov_5.374302	376	143	233	C		A	2/8	2	8			A	5/12	5	12			C	12	12	12
14679_TGCAGGTCTCAGGTTTGAAGTCTATTACATCTAAACACTTGGCTC_NODE_1_length_338_cov_7.127219	360	158	202	C		T	3/3	3	3			C	14	14	14			T	10/10	10	10
14680_TGCAGCCTCTCGTAGCTTCAGCTCCACGAGCAGCGCAAACGACTT_NODE_1_length_227_cov_6.180617	245	183	62	A		A	3	3	3			G	4/10	4	10			A	3	3	3
14687_TGCAGTGAGTACTTCTCCCAAATTCTCACAGTTTAAGCTTCGTAT_NODE_1_length_275_cov_9.440000	297	164	133	A		A	4	4	4			T	3/17	3	17			A	9	9	9
14687_TGCAGTGAGTACTTCTCCCAAATTCTCACAGTTTAAGCTTCGTAT_NODE_1_length_275_cov_9.440000	297	179	118	C		C	4	4	4			C	12	12	12			T	9/9	9	9
14703_TGCAGCTGTTATGCTAATGCTGTGCTCCAGTGTTTGACATACACA_NODE_1_length_269_cov_10.048327	291	158	133	C		C	3	3	3			A	4/30	4	30			C	15	15	15
14703_TGCAGCTGTTATGCTAATGCTGTGCTCCAGTGTTTGACATACACA_NODE_1_length_269_cov_10.048327	291	161	130	T		T	3	3	3			A	4/27	4	27			T	15	15	15
14707_TGCAGAATTATCTATGGACTTCTTCAGGACATTCCTGAACAGTCC_NODE_1_length_293_cov_6.034130	315	83	232	C		T	4/5	4	5			C	15	15	15			C	14	14	14
14707_TGCAGAATTATCTATGGACTTCTTCAGGACATTCCTGAACAGTCC_NODE_1_length_293_cov_6.034130	315	110	205	T		T	4	4	4			T	11	11	11			C	10/15	10	15
14707_TGCAGAATTATCTATGGACTTCTTCAGGACATTCCTGAACAGTCC_NODE_1_length_293_cov_6.034130	315	108	207	T		C	3/4	3	4			T	12	12	12			T	16	16	16
14710_TGCAGTTGTTGTTTGTACCTTGTGCATATCCGGCTTATACCATTT_NODE_1_length_429_cov_5.557109	451	256	195	T		A	3/3	3	3			A	4/11	4	11			A	31/31	31	31
14710_TGCAGTTGTTGTTTGTACCTTGTGCATATCCGGCTTATACCATTT_NODE_1_length_429_cov_5.557109	451	344	107	A		G	3/3	3	3			G	2/4	2	4			G	16/16	16	16
14710_TGCAGTTGTTGTTTGTACCTTGTGCATATCCGGCTTATACCATTT_NODE_1_length_429_cov_5.557109	451	202	249	A		A	3	3	3			G	11/22	11	22			G	1/34	1	34
14710_TGCAGTTGTTGTTTGTACCTTGTGCATATCCGGCTTATACCATTT_NODE_1_length_429_cov_5.557109	451	254	197	G		G	3	3	3			G	12	12	12			A	36/36	36	36
14710_TGCAGTTGTTGTTTGTACCTTGTGCATATCCGGCTTATACCATTT_NODE_1_length_429_cov_5.557109	451	317	134	G		A	3/3	3	3			A	1/6	1	6			A	24/24	24	24
14711_TGCAGAACTAATACGTCCTGTTTGGTTACTTCTCGAGGATCTAGG_NODE_1_length_271_cov_6.143911	291	198	93	C		C	2	2	2			A	3/6	3	6			C	10	10	10
14715_TGCAGATGGTGCTTTTTGGCCAGTCTTTCTCATTGCTAATATTGC_NODE_1_length_376_cov_6.351064	398	207	191	A		T	4/4	4	4			T	2/10	2	10			T	5/5	5	5
14715_TGCAGATGGTGCTTTTTGGCCAGTCTTTCTCATTGCTAATATTGC_NODE_1_length_376_cov_6.351064	398	318	80	A		T	3/3	3	3			A	5	5	5			A	5	5	5
14732_TGCAGGTTTAGTTTTGTAAGAATGGTATCGAAAGCACAGAAAAAA_NODE_1_length_248_cov_6.596774	268	166	102	T		C	4/5	4	5			T	8	8	8			C	11/12	11	12
14732_TGCAGGTTTAGTTTTGTAAGAATGGTATCGAAAGCACAGAAAAAA_NODE_1_length_248_cov_6.596774	268	119	149	C		A	4/5	4	5	+A 1/5		C	8	8	8			A	12/12	12	12
14734_TGCAGCCATCATGGAATACATTTTGGATGGAAGCGATTATGTTAA_NODE_1_length_213_cov_8.934273	233	119	114	T		T	2	2	2			G	8/20	8	20			G	2/2	2	2
14754_TGCAGTTTTGATCAAGACAAAACAAGCCAATTTGGAGCCACTTCA_NODE_1_length_376_cov_5.667553	398	143	255	A		A	2	2	2			A	13	13	13			T	6/6	6	6
14754_TGCAGTTTTGATCAAGACAAAACAAGCCAATTTGGAGCCACTTCA_NODE_1_length_376_cov_5.667553	398	137	261	C		C	2	2	2			C	12	12	12			T	6/6	6	6
14754_TGCAGTTTTGATCAAGACAAAACAAGCCAATTTGGAGCCACTTCA_NODE_1_length_376_cov_5.667553	398	173	225	A		G	8/8	8	8			G	2/12	2	12			A	22	22	22
14754_TGCAGTTTTGATCAAGACAAAACAAGCCAATTTGGAGCCACTTCA_NODE_1_length_376_cov_5.667553	398	210	188	G		G	2	2	2			G	12	12	12			C	11/11	11	11
14757_TGCAGGCTGATCTGGCTTTTCTGCTGCAATTTATTTTCTGCAAAA_NODE_1_length_332_cov_7.123494	354	281	73	T		G	2/2	2	2			T	9	9	9			G	2/2	2	2
14762_TGCAGACCCTATTAGGCTCCCTCCTATCAAGCCATCAGCTAAACC_NODE_1_length_309_cov_9.838188	331	232	99	C		C	6	6	6			T	3/10	3	10			T	1/21	1	21
14785_TGCAGCTAAAATTGGAGGGGTGATTGGCAAGGGGGGCTGCAATGT_NODE_1_length_233_cov_6.442060	249	145	104	T		G	2/2	2	2			T	4	4	4			G	1/8	1	8
14785_TGCAGCTAAAATTGGAGGGGTGATTGGCAAGGGGGGCTGCAATGT_NODE_1_length_233_cov_6.442060	249	188	61	G		G	4	4	4			T	3/21	3	21			G	9	9	9
14785_TGCAGCTAAAATTGGAGGGGTGATTGGCAAGGGGGGCTGCAATGT_NODE_1_length_233_cov_6.442060	249	186	63	C		C	4	4	4			T	3/21	3	21			C	9	9	9
14786_TGCAGTCAAAAGATCATAAGTTTCACAAATATGAGTCATGTGAAG_NODE_1_length_382_cov_8.683246	404	333	71	A		A	6	6	6			A	5	5	5			C	19/19	19	19
14793_TGCAGTATGGCATCTGCTGCTACTGGATTTATGGTGACACCAAAT_NODE_1_length_274_cov_5.357664	290	157	133	A		C	2/2	2	2			A	16	16	16			C	3/5	3	5
14799_TGCAGTTACACTTTATCAGATGAAGGAATCCATTACCCCCTCTCT_NODE_1_length_263_cov_7.733840	283	123	160	C		C	2	2	2			A	4/11	4	11			A	12/12	12	12
14799_TGCAGTTACACTTTATCAGATGAAGGAATCCATTACCCCCTCTCT_NODE_1_length_263_cov_7.733840	283	210	73	T		C	6/6	6	6			C	4/8	4	8			C	18/18	18	18
14799_TGCAGTTACACTTTATCAGATGAAGGAATCCATTACCCCCTCTCT_NODE_1_length_263_cov_7.733840	283	144	139	C		T	5/5	5	5			T	1/6	1	6			T	18/18	18	18
14799_TGCAGTTACACTTTATCAGATGAAGGAATCCATTACCCCCTCTCT_NODE_1_length_263_cov_7.733840	283	203	80	T		G	6/6	6	6			T	11	11	11			T	19	19	19
14808_TGCAGGTGCTATATTTGTCTGATTGATTATGAGGAGGGAGATAAA_NODE_1_length_331_cov_5.229607	349	241	108	T		T	7	7	7			G	5/15	5	15			T	28	28	28
14814_TGCAGTTTATTCGAGGTGATATAATAAATGTGGTCCTAATATCTG_NODE_1_length_309_cov_11.284790	331	148	183	C		C	3	3	3			T	5/17	5	17			C	3	3	3
14814_TGCAGTTTATTCGAGGTGATATAATAAATGTGGTCCTAATATCTG_NODE_1_length_309_cov_11.284790	331	204	127	C		T	3/5	3	5			C	11	11	11			C	13	13	13
14816_TGCAGGCATTAATATTCTATGACAACTTGGTAAATTCCATCTGGA_NODE_1_length_284_cov_7.521127	306	125	181	A		T	3/3	3	3			A	14	14	14			T	5/5	5	5
14816_TGCAGGCATTAATATTCTATGACAACTTGGTAAATTCCATCTGGA_NODE_1_length_284_cov_7.521127	306	172	134	G		G	4	4	4			G	7	7	7			C	5/14	5	14
14827_TGCAGCTATGTTATTCAGGGAAATGAAACAGAGAGATATCATTTC_NODE_1_length_341_cov_5.193548	359	185	174	C		C	2	2	2			A	5/11	5	11			C	10	10	10
14827_TGCAGCTATGTTATTCAGGGAAATGAAACAGAGAGATATCATTTC_NODE_1_length_341_cov_5.193548	359	272	87	G		A	2/2	2	2			A	4/9	4	9			A	3/3	3	3
14836_TGCAGGAACATCTCCTGATATCTACATTTTCCACATTTATACACT_NODE_2_length_308_cov_5.185065	328	153	175	G		A	3/3	3	3			G	17	17	17			G	7	7	7
14836_TGCAGGAACATCTCCTGATATCTACATTTTCCACATTTATACACT_NODE_2_length_308_cov_5.185065	328	184	144	G		G	3	3	3			A	6/14	6	14			G	8	8	8
14837_TGCAGTCTTGGCAACAAACATACCTCTTGATCAACATGCACATTG_NODE_1_length_242_cov_6.111570	258	152	106	T		T	4	4	4			T	11	11	11			A	26/26	26	26
14841_TGCAGAACACCTAGTACAACTGTTTTAATGAATGTTTTACTAACA_NODE_1_length_309_cov_6.019417	329	248	81	C		C	2	2	2			T	3/47	3	47			C	11	11	11
14841_TGCAGAACACCTAGTACAACTGTTTTAATGAATGTTTTACTAACA_NODE_1_length_309_cov_6.019417	329	212	117	C		C	2	2	2			C	67	67	67			T	3/19	3	19
14841_TGCAGAACACCTAGTACAACTGTTTTAATGAATGTTTTACTAACA_NODE_1_length_309_cov_6.019417	329	251	78	A		G	2/2	2	2			G	33/46	33	46			G	12/12	12	12
14841_TGCAGAACACCTAGTACAACTGTTTTAATGAATGTTTTACTAACA_NODE_1_length_309_cov_6.019417	329	231	98	G		G	2	2	2			A	3/73	3	73			G	20	20	20
14841_TGCAGAACACCTAGTACAACTGTTTTAATGAATGTTTTACTAACA_NODE_1_length_309_cov_6.019417	329	236	93	C		C	2	2	2			A	7/69	7	69			C	15	15	15
14841_TGCAGAACACCTAGTACAACTGTTTTAATGAATGTTTTACTAACA_NODE_1_length_309_cov_6.019417	329	112	217	T		C	1/2	1	2			A	14/69	14	69	C 15/69		A	3/15	3	15	C 5/15
14841_TGCAGAACACCTAGTACAACTGTTTTAATGAATGTTTTACTAACA_NODE_1_length_309_cov_6.019417	329	115	214	A		A	2	2	2			T	1/73	1	73	G 3/73		A	20	20	20
14843_TGCAGATGTTGGCAGATTCGAAGACGAAGAACCGAGTAATCCTTA_NODE_1_length_314_cov_6.025478	334	175	159	A		A	2	2	2			G	6/11	6	11			A	10	10	10
14843_TGCAGATGTTGGCAGATTCGAAGACGAAGAACCGAGTAATCCTTA_NODE_1_length_314_cov_6.025478	334	209	125	C		C	3	3	3			T	2/4	2	4			T	9/14	9	14
14847_TGCAGGATCTCTTCCTAGATCATTAGATGTCATTCTTCGCCATGA_NODE_1_length_326_cov_5.880368	346	250	96	T		T	6	6	6			T	11	11	11			G	3/17	3	17
1485_TGCAGTCTTCCTCAGTTTTAGCTGGATTATTCATTGCTTATTATG_NODE_1_length_387_cov_10.540051	409	245	164	C		T	12/12	12	12			C	17	17	17			C	35	35	35
1485_TGCAGTCTTCCTCAGTTTTAGCTGGATTATTCATTGCTTATTATG_NODE_1_length_387_cov_10.540051	409	341	68	A		A	4	4	4			A	9	9	9			C	31/31	31	31
1485_TGCAGTCTTCCTCAGTTTTAGCTGGATTATTCATTGCTTATTATG_NODE_1_length_387_cov_10.540051	409	340	69	G		C	4/4	4	4			G	9	9	9			C	32/33	32	33
14856_TGCAGTTCCCCAAGGTACTCTCCCAGCCTCTCTTTATTCACTTTT_NODE_1_length_377_cov_6.135279	399	286	113	T		C	2/2	2	2			C	2/4	2	4			C	8/8	8	8
1486_TGCAGTGAATAGTGGTCATAGTCTTCCTGTTAGTGATAGTAAGTT_NODE_1_length_371_cov_6.059299	393	311	82	T		A	3/3	3	3			T	2	2	2			T	18	18	18
14874_TGCAGATCTGTTTGATTCCAGTCCAAGAAATGGGAGATAAGTATA_NODE_1_length_377_cov_5.389920	397	237	160	C		C	6	6	6			C	8	8	8			T	21/21	21	21
14874_TGCAGATCTGTTTGATTCCAGTCCAAGAAATGGGAGATAAGTATA_NODE_1_length_377_cov_5.389920	397	269	128	T	+	+A	6/7	6	7			T	6	6	6			T	22	22	22
14874_TGCAGATCTGTTTGATTCCAGTCCAAGAAATGGGAGATAAGTATA_NODE_1_length_377_cov_5.389920	397	325	72	C		G	6/6	6	6			C	7	7	7			G	24/24	24	24
14883_TGCAGTTGGAATTGTTGTTTTTCTCTTTGTGGAAAAGGTTGTGAG_NODE_1_length_400_cov_5.967500	422	208	214	G		A	7/7	7	7			G	15	15	15			A	20/20	20	20
14883_TGCAGTTGGAATTGTTGTTTTTCTCTTTGTGGAAAAGGTTGTGAG_NODE_1_length_400_cov_5.967500	422	273	149	T		A	2/2	2	2			T	6	6	6			A	9/26	9	26
14883_TGCAGTTGGAATTGTTGTTTTTCTCTTTGTGGAAAAGGTTGTGAG_NODE_1_length_400_cov_5.967500	422	325	97	G		G	3	3	3			G	3	3	3			A	7/10	7	10
14887_TGCAGATTCCTCATGTAGTCTAACAACTGATAGAAAAAGGTTACG_NODE_1_length_311_cov_6.617363	331	192	139	T		T	3	3	3			T	9	9	9			G	4/15	4	15
14916_TGCAGTGCATGCTCACAGCAACCTCTACACCACTTAACTTCATTA_NODE_1_length_223_cov_10.681614	245	143	102	T		G	1/2	1	2			A	1/14	1	14			G	7/7	7	7
14916_TGCAGTGCATGCTCACAGCAACCTCTACACCACTTAACTTCATTA_NODE_1_length_223_cov_10.681614	245	179	66	C		T	3/5	3	5			C	11	11	11			C	9	9	9
14932_TGCAGGTGATTGCTTTGACTGAAGAACTCCTGGCAACTGCACAGG_NODE_1_length_308_cov_6.029221	326	147	179	T		A	2/2	2	2			T	19	19	19			A	7/7	7	7
14946_TGCAGTGGGCTTATCTGTTGGTTTGGCCGTAGGCCAATCCTCAAT_NODE_1_length_345_cov_9.228986	367	212	155	A		T	2/2	2	2			T	4/8	4	8			T	8/8	8	8
14951_TGCAGTCTGCAGAGTATACAATGATAGAGGGCCTTCAACCACCAC_NODE_1_length_283_cov_5.508834	303	186	117	T		T	8	8	8			T	10	10	10			G	7/16	7	16
14951_TGCAGTCTGCAGAGTATACAATGATAGAGGGCCTTCAACCACCAC_NODE_1_length_283_cov_5.508834	303	195	108	C		T	6/8	6	8			T	4/8	4	8			T	8/12	8	12
14953_TGCAGAAGACAACTTGATTATAGCGCAATTGTCGAAAACAGCTCT_NODE_1_length_306_cov_6.568627	328	196	132	A		G	4/4	4	4			G	2/11	2	11			G	4/4	4	4
14958_TGCAGAAACAATATTTAACATAGATCCAGATTGTAGTCCTGCATA_NODE_1_length_330_cov_6.560606	350	244	106	G		G	3	3	3			G	10	10	10			A	4/4	4	4
14963_TGCAGATATTGGGATCTCAATGGGGGTTTCCGGATCAGCGTTGGC_NODE_1_length_309_cov_6.187702	329	216	113	A		C	4/4	4	4			C	5/13	5	13			C	10/10	10	10
14963_TGCAGATATTGGGATCTCAATGGGGGTTTCCGGATCAGCGTTGGC_NODE_1_length_309_cov_6.187702	329	173	156	T		T	7	7	7			T	11	11	11			G	4/19	4	19
14964_TGCAGTAATATAATCTTGTTTATAATTTGTAGAAGATAGTAGAAA_NODE_1_length_297_cov_6.643098	315	177	138	T	-	-T	1/2	1	2			T	5	5	5		-	-T	9/11	9	11
14980_TGCAGGTTGTGGTTGATTCTATTGGTGTGTCCATCTGGCAGATGG_NODE_1_length_319_cov_6.520376	341	151	190	C		A	5/6	5	6			A	17/32	17	32			C	24	24	24
14980_TGCAGGTTGTGGTTGATTCTATTGGTGTGTCCATCTGGCAGATGG_NODE_1_length_319_cov_6.520376	341	250	91	G		G	4	4	4			T	3/7	3	7			G	15	15	15
14980_TGCAGGTTGTGGTTGATTCTATTGGTGTGTCCATCTGGCAGATGG_NODE_1_length_319_cov_6.520376	341	235	106	A		A	5	5	5			A	5	5	5			G	16/16	16	16
14980_TGCAGGTTGTGGTTGATTCTATTGGTGTGTCCATCTGGCAGATGG_NODE_1_length_319_cov_6.520376	341	214	127	G		A	5/6	5	6	C 1/6		A	21/36	21	36			G	25	25	25
14985_TGCAGAAATTCAAGTTGGATTGAAAATATAACACTTATACGAAAC_NODE_1_length_343_cov_7.032070	365	176	189	G		G	10	10	10			A	2/193	2	193			C	3/28	3	28
14985_TGCAGAAATTCAAGTTGGATTGAAAATATAACACTTATACGAAAC_NODE_1_length_343_cov_7.032070	365	185	180	C		C	10	10	10			T	3/141	3	141			C	19	19	19
14985_TGCAGAAATTCAAGTTGGATTGAAAATATAACACTTATACGAAAC_NODE_1_length_343_cov_7.032070	365	177	188	A		A	10	10	10			T	3/192	3	192			A	28	28	28
14985_TGCAGAAATTCAAGTTGGATTGAAAATATAACACTTATACGAAAC_NODE_1_length_343_cov_7.032070	365	156	209	C		T	4/9	4	9			T	30/223	30	223			T	7/28	7	28
14985_TGCAGAAATTCAAGTTGGATTGAAAATATAACACTTATACGAAAC_NODE_1_length_343_cov_7.032070	365	161	204	G		G	11	11	11			A	3/230	3	230			G	32	32	32
14985_TGCAGAAATTCAAGTTGGATTGAAAATATAACACTTATACGAAAC_NODE_1_length_343_cov_7.032070	365	138	227	C		T	1/3	1	3			T	3/132	3	132			C	16	16	16
14985_TGCAGAAATTCAAGTTGGATTGAAAATATAACACTTATACGAAAC_NODE_1_length_343_cov_7.032070	365	191	174	G		G	6	6	6			A	7/117	7	117			G	15	15	15
14985_TGCAGAAATTCAAGTTGGATTGAAAATATAACACTTATACGAAAC_NODE_1_length_343_cov_7.032070	365	148	217	T		G	2/6	2	6			G	1/184	1	184			G	3/25	3	25
14985_TGCAGAAATTCAAGTTGGATTGAAAATATAACACTTATACGAAAC_NODE_1_length_343_cov_7.032070	365	168	197	T		G	1/10	1	10			G	5/220	5	220			G	2/27	2	27
14985_TGCAGAAATTCAAGTTGGATTGAAAATATAACACTTATACGAAAC_NODE_1_length_343_cov_7.032070	365	232	133	A		A	9	9	9			C	3/218	3	218	G 13/218		A	28	28	28
14985_TGCAGAAATTCAAGTTGGATTGAAAATATAACACTTATACGAAAC_NODE_1_length_343_cov_7.032070	365	192	173	C		C	6	6	6			T	1/107	1	107	G 3/107		C	14	14	14
14985_TGCAGAAATTCAAGTTGGATTGAAAATATAACACTTATACGAAAC_NODE_1_length_343_cov_7.032070	365	236	129	C		C	6	6	6			A	5/188	5	188	G 5/188		C	25	25	25
14985_TGCAGAAATTCAAGTTGGATTGAAAATATAACACTTATACGAAAC_NODE_1_length_343_cov_7.032070	365	196	169	G		A	1/7	1	7			A	7/123	7	123	T 1/123 -G 2/123	-	-G	1/16	1	16
14985_TGCAGAAATTCAAGTTGGATTGAAAATATAACACTTATACGAAAC_NODE_1_length_343_cov_7.032070	365	220	145	C		C	10	10	10			A	2/224	2	224	T 6/224		C	32	32	32
14990_TGCAGTTCCAATCTCCTGGTCTGCTCATCTTAATTTTCTACAAAA_NODE_1_length_370_cov_6.543243	392	323	69	A		T	2/2	2	2			A	5	5	5			T	21/21	21	21
1500_TGCAGTCTAACTCGAACTCGGACCTTGAATGCAAACCACATACGA_NODE_1_length_407_cov_9.427519	429	258	171	T		T	6	6	6			T	10	10	10			C	18/19	18	19
1500_TGCAGTCTAACTCGAACTCGGACCTTGAATGCAAACCACATACGA_NODE_1_length_407_cov_9.427519	429	201	228	C		G	4/8	4	8			G	4/12	4	12			C	30	30	30
15003_TGCAGACTCTATTCGCTTAGCATCTTCCTCTGCTTCTTCTTTAGT_NODE_1_length_400_cov_5.350000	420	295	125	A		T	3/3	3	3			A	8	8	8			T	1/2	1	2
15016_TGCAGTTGTTATTATTCGTGATGATGGTAACTTAGTTTTGACAGA_NODE_1_length_346_cov_6.875722	368	282	86	T		C	2/4	2	4			C	2/10	2	10			C	2/19	2	19
15023_TGCAGAATCAAATTTTGATTGATTAATATTTGACTAAAATCAAGT_NODE_1_length_206_cov_5.296116	222	140	82	G		A	2/2	2	2			A	2/5	2	5			A	4/4	4	4
15027_TGCAGTTATAGATAACTTTACTAATTTATTTTTTATTCCTTGGAG_NODE_1_length_307_cov_6.192183	327	145	182	G		G	8	8	8			G	13	13	13			T	4/26	4	26
15027_TGCAGTTATAGATAACTTTACTAATTTATTTTTTATTCCTTGGAG_NODE_1_length_307_cov_6.192183	327	132	195	G		A	5/5	5	5			A	5/13	5	13			A	21/21	21	21
15027_TGCAGTTATAGATAACTTTACTAATTTATTTTTTATTCCTTGGAG_NODE_1_length_307_cov_6.192183	327	212	115	A		G	2/2	2	2			G	3/5	3	5			A	30	30	30
15027_TGCAGTTATAGATAACTTTACTAATTTATTTTTTATTCCTTGGAG_NODE_1_length_307_cov_6.192183	327	211	116	A		G	2/2	2	2			G	3/5	3	5			G	2/34	2	34
15029_TGCAGGGGAAGAAACACCACTCCGAAGCACTCTTAGGGCTGGCGG_NODE_1_length_299_cov_5.979933	317	144	173	A		G	2/2	2	2			A	16	16	16			G	4/11	4	11
15029_TGCAGGGGAAGAAACACCACTCCGAAGCACTCTTAGGGCTGGCGG_NODE_1_length_299_cov_5.979933	317	198	119	G		A	3/3	3	3			G	7	7	7			A	2/6	2	6
15035_TGCAGAGGCTGTATGATGAATGGGATAAGATTGCCTATGCAAACA_NODE_1_length_366_cov_5.439891	386	256	130	A		C	2/2	2	2			C	1/9	1	9			C	4/4	4	4
15036_TGCAGGCATGTCATTTTGGGTCATTTTATTATCATCTAGCTTATC_NODE_1_length_356_cov_5.272472	376	230	146	C		T	2/5	2	5			C	10	10	10			T	9/9	9	9
15046_TGCAGAGTCTTATGTCCAACCCCTCCATAAAGTAACTTATGAGTT_NODE_1_length_314_cov_8.942676	336	206	130	A	-	-A	6/6	6	6			A	18	18	18			A	10	10	10
15058_TGCAGATTCGTGTGAAAATAGCAGGCAAGTTTCTCTTTCTCAGAC_NODE_1_length_333_cov_8.003003	355	217	138	T		T	3	3	3			C	3/8	3	8			C	1/10	1	10
15058_TGCAGATTCGTGTGAAAATAGCAGGCAAGTTTCTCTTTCTCAGAC_NODE_1_length_333_cov_8.003003	355	215	140	C		C	3	3	3			A	2/8	2	8			A	1/10	1	10
15058_TGCAGATTCGTGTGAAAATAGCAGGCAAGTTTCTCTTTCTCAGAC_NODE_1_length_333_cov_8.003003	355	197	158	G		G	3	3	3			G	15	15	15			A	4/10	4	10
15062_TGCAGATAAGCCCATGAGCCAAGAATGGGGAATAACCAACTCAAG_NODE_1_length_266_cov_6.394737	288	129	159	A		T	2/2	2	2			T	8/18	8	18			T	2/15	2	15
15062_TGCAGATAAGCCCATGAGCCAAGAATGGGGAATAACCAACTCAAG_NODE_1_length_266_cov_6.394737	288	211	77	T		T	2	2	2			C	1/6	1	6			C	6/6	6	6
15063_TGCAGATGCTGATGGACACAACTCTAGACGCGAAACAATTGGATT_NODE_1_length_222_cov_7.959459	242	181	61	T	-	-T	3/4	3	4			T	6	6	6			T	5	5	5
15078_TGCAGAAATTCAAGTTGGATTATAAACTTAACACGTATGAGAAAC_NODE_1_length_243_cov_5.530864	259	190	69	A		A	2	2	2			T	1/56	1	56			T	2/3	2	3
15078_TGCAGAAATTCAAGTTGGATTATAAACTTAACACGTATGAGAAAC_NODE_1_length_243_cov_5.530864	259	193	66	A		A	2	2	2			T	3/61	3	61			A	3	3	3
1509_TGCAGGACAAGTTTTGGTTTTAGACATTTTATACATTAGTCAATG_NODE_1_length_250_cov_6.504000	268	145	123	A		G	3/3	3	3			G	6/16	6	16			G	3/3	3	3
15100_TGCAGTTGAGATGCAAAATAATCTGGTGATGCACAAAGCAACTTG_NODE_1_length_241_cov_5.195021	257	187	70	A		A	6	6	6			A	3	3	3			T	23/23	23	23
15105_TGCAGGTAATATTCTTACCTTTAACTGCGATTTTTAAAGCGTCAA_NODE_1_length_203_cov_7.285714	225	140	85	A		A	5	5	5			A	13	13	13			G	28/28	28	28
15117_TGCAGGTGAAAAGCCAGAGCTTGTGAAGACCCACCTGAGGAATAT_NODE_1_length_342_cov_5.371345	362	152	210	A		T	2/2	2	2			A	19	19	19			T	17/17	17	17
15117_TGCAGGTGAAAAGCCAGAGCTTGTGAAGACCCACCTGAGGAATAT_NODE_1_length_342_cov_5.371345	362	235	127	G		A	2/2	2	2			G	3	3	3			A	3/3	3	3
15127_TGCAGTATTCTAAAGGGACAGGTCTTGTTTGTAAAGAAGGCTGTC_NODE_1_length_460_cov_6.754348	482	238	244	G		G	7	7	7			G	12	12	12			T	12/12	12	12
15127_TGCAGTATTCTAAAGGGACAGGTCTTGTTTGTAAAGAAGGCTGTC_NODE_1_length_460_cov_6.754348	482	162	320	A		T	9/9	9	9			A	19	19	19			T	13/13	13	13
15127_TGCAGTATTCTAAAGGGACAGGTCTTGTTTGTAAAGAAGGCTGTC_NODE_1_length_460_cov_6.754348	482	321	161	C		A	2/2	2	2			C	6	6	6			A	2/4	2	4
15127_TGCAGTATTCTAAAGGGACAGGTCTTGTTTGTAAAGAAGGCTGTC_NODE_1_length_460_cov_6.754348	482	188	294	T		T	9	9	9			T	17	17	17			C	5/5	5	5
15129_TGCAGTTTGATTGGATTTGACGAGGGTTTTCGAGAAGATGGGGAA_NODE_1_length_232_cov_11.038794	254	186	68	G		A	4/8	4	8			A	4/10	4	10			A	8/8	8	8
15138_TGCAGTGTAAGAGAGCTACTCTGTTCTTTGTAAACCAATATCTAT_NODE_1_length_277_cov_10.841155	299	179	120	G		A	3/4	3	4			G	10	10	10			G	16	16	16
15151_TGCAGTTATAGAAACCGCAAGAGGCAAGCCCCAACATTTGCTAGA_NODE_1_length_297_cov_5.033670	313	147	166	C		C	2	2	2			C	7	7	7			G	9/9	9	9
15159_TGCAGCATATCCTTCCCCTAATCAAGGAGGCCCTAGAAACTGCTC_NODE_1_length_290_cov_6.486207	310	167	143	T		T	3	3	3			T	9	9	9			C	3/11	3	11
15167_TGCAGTCGAGCAATATAAAGAAGATATGGATCAGAACTGTAATAC_NODE_1_length_309_cov_5.126214	327	139	188	G		A	1/2	1	2			G	13	13	13			A	15/15	15	15
15171_TGCAGGATTATCAATATGAGACATCTGTGGCCCTCCTTCCCACTT_NODE_1_length_408_cov_6.000000	430	157	273	A		A	8	8	8			T	4/15	4	15			A	4	4	4
15183_TGCAGTATTACGTACTGCACCCTGATAGACTGACAGGTTCTTACC_NODE_1_length_294_cov_6.278912	314	170	144	C		C	3	3	3			C	9	9	9			T	22/22	22	22
15183_TGCAGTATTACGTACTGCACCCTGATAGACTGACAGGTTCTTACC_NODE_1_length_294_cov_6.278912	314	203	111	T		T	2	2	2			A	3/8	3	8			T	26	26	26
15184_TGCAGATAACTGAAATTTAACTTCATAACATCCTTTCTTATTCTA_NODE_1_length_332_cov_5.524096	350	280	70	G		G	2	2	2			G	3	3	3			A	4/15	4	15
15184_TGCAGATAACTGAAATTTAACTTCATAACATCCTTTCTTATTCTA_NODE_1_length_332_cov_5.524096	350	184	166	G		G	3	3	3			G	9	9	9			A	5/15	5	15	C 1/15
15184_TGCAGATAACTGAAATTTAACTTCATAACATCCTTTCTTATTCTA_NODE_1_length_332_cov_5.524096	350	187	163	C		T	2/4	2	4			C	8	8	8			T	5/14	5	14
15195_TGCAGCTTTTAAGTAGGCAATTAGAGCATCGAGAGCCTTATCTTG_NODE_1_length_311_cov_5.752411	331	186	145	G		C	3/3	3	3			C	4/12	4	12			C	10/10	10	10
15204_TGCAGGATTAACCATGGTTTAGAGAATCAGCAGGAACTTGACCCT_NODE_1_length_346_cov_5.453757	366	184	182	C		C	3	3	3			C	3	3	3			A	1/4	1	4	T 3/4
15204_TGCAGGATTAACCATGGTTTAGAGAATCAGCAGGAACTTGACCCT_NODE_1_length_346_cov_5.453757	366	283	83	A		T	2/2	2	2			A	5	5	5			T	3/5	3	5
1521_TGCAGTGTAAATATTTATTACATTTATGATGTACACAGTTTGTTG_NODE_1_length_222_cov_5.513514	240	171	69	C		A	7/7	7	7			C	20	20	20			C	25	25	25
15225_TGCAGGATATGGCAAAAGTTCCAGCAGTTCATGTTTTTACTGCCA_NODE_1_length_349_cov_5.229227	369	168	201	A		G	2/2	2	2			A	9	9	9			G	4/4	4	4
15225_TGCAGGATATGGCAAAAGTTCCAGCAGTTCATGTTTTTACTGCCA_NODE_1_length_349_cov_5.229227	369	173	196	A		G	2/2	2	2			A	10	10	10			G	4/4	4	4
15233_TGCAGCCTCTTTTTATCACCAACTTGAAGGAAGTAACTGGGTATG_NODE_1_length_336_cov_7.038691	358	232	126	C		T	2/2	2	2			C	10	10	10			T	5/5	5	5
15233_TGCAGCCTCTTTTTATCACCAACTTGAAGGAAGTAACTGGGTATG_NODE_1_length_336_cov_7.038691	358	261	97	G		A	4/4	4	4			G	20	20	20			A	4/4	4	4
15233_TGCAGCCTCTTTTTATCACCAACTTGAAGGAAGTAACTGGGTATG_NODE_1_length_336_cov_7.038691	358	231	127	A		G	2/2	2	2			G	3/10	3	10			G	5/5	5	5
15241_TGCAGTTGATTCCACAACATCTTCCTGAGGGTGACCAATCTAAAG_NODE_1_length_387_cov_6.149871	409	164	245	T		T	5	5	5			T	11	11	11			G	5/8	5	8
15241_TGCAGTTGATTCCACAACATCTTCCTGAGGGTGACCAATCTAAAG_NODE_1_length_387_cov_6.149871	409	183	226	T		T	5	5	5			T	13	13	13			C	5/13	5	13
15241_TGCAGTTGATTCCACAACATCTTCCTGAGGGTGACCAATCTAAAG_NODE_1_length_387_cov_6.149871	409	235	174	G		T	2/5	2	5			G	10	10	10			C	15/18	15	18
15241_TGCAGTTGATTCCACAACATCTTCCTGAGGGTGACCAATCTAAAG_NODE_1_length_387_cov_6.149871	409	252	157	G		G	4	4	4			G	11	11	11			T	14/16	14	16
15241_TGCAGTTGATTCCACAACATCTTCCTGAGGGTGACCAATCTAAAG_NODE_1_length_387_cov_6.149871	409	185	224	C		T	5/5	5	5			C	11	11	11			C	13	13	13
15246_TGCAGTTGCACTTCAGGCATTCATTGAGGTGAGTTGATATCATGA_NODE_1_length_241_cov_5.024896	257	188	69	G		A	3/3	3	3			G	6	6	6			G	13	13	13
15246_TGCAGTTGCACTTCAGGCATTCATTGAGGTGAGTTGATATCATGA_NODE_1_length_241_cov_5.024896	257	135	122	G		A	3/3	3	3			G	9	9	9			G	4	4	4
1525_TGCAGGAGACACCTTGCTTGTGTTTGCATCTTCAGGCATTGGTGG_NODE_1_length_264_cov_7.291667	286	199	87	G		G	2	2	2			A	3/7	3	7			G	10	10	10
15255_TGCAGCTGATTCTTTCTGAAGTTTGACTTTCAAATCTTCGAGAGC_NODE_1_length_271_cov_7.070111	293	156	137	G	+	+A	2/2	2	2		+	+A	4/10	4	10			A	1/6	1	6	+A 3/6
15255_TGCAGCTGATTCTTTCTGAAGTTTGACTTTCAAATCTTCGAGAGC_NODE_1_length_271_cov_7.070111	293	215	78	T		T	6	6	6			T	8	8	8			G	9/12	9	12
15255_TGCAGCTGATTCTTTCTGAAGTTTGACTTTCAAATCTTCGAGAGC_NODE_1_length_271_cov_7.070111	293	214	79	T		T	6	6	6			T	8	8	8			A	9/12	9	12
15258_TGCAGCATCATTTTTGAACCACTTGCTGCTTCCTGTTTATCTTCC_NODE_1_length_272_cov_12.724265	294	121	173	T		A	4/4	4	4			A	13/30	13	30			G	1/8	1	8
15258_TGCAGCATCATTTTTGAACCACTTGCTGCTTCCTGTTTATCTTCC_NODE_1_length_272_cov_12.724265	294	195	99	A		A	8	8	8			G	12/19	12	19			A	22	22	22
15259_TGCAGAACACCTAGTAGAACTCTTTGAATTAGTGTTTTACTAACT_NODE_2_length_293_cov_5.843003	311	236	75	C		C	2	2	2			T	5/54	5	54			C	9	9	9
15259_TGCAGAACACCTAGTAGAACTCTTTGAATTAGTGTTTTACTAACT_NODE_2_length_293_cov_5.843003	311	206	105	A		A	7	7	7			T	11/71	11	71			A	9	9	9
15259_TGCAGAACACCTAGTAGAACTCTTTGAATTAGTGTTTTACTAACT_NODE_2_length_293_cov_5.843003	311	232	79	T		A	1/2	1	2			A	28/53	28	53			A	9/9	9	9
15259_TGCAGAACACCTAGTAGAACTCTTTGAATTAGTGTTTTACTAACT_NODE_2_length_293_cov_5.843003	311	223	88	T		T	4	4	4			A	5/61	5	61			T	5	5	5
15259_TGCAGAACACCTAGTAGAACTCTTTGAATTAGTGTTTTACTAACT_NODE_2_length_293_cov_5.843003	311	233	78	A		T	1/2	1	2			T	6/52	6	52			A	9	9	9
15259_TGCAGAACACCTAGTAGAACTCTTTGAATTAGTGTTTTACTAACT_NODE_2_length_293_cov_5.843003	311	217	94	T		C	2/4	2	4			C	14/63	14	63			C	3/7	3	7
15259_TGCAGAACACCTAGTAGAACTCTTTGAATTAGTGTTTTACTAACT_NODE_2_length_293_cov_5.843003	311	199	112	C		C	8	8	8			T	4/76	4	76			C	11	11	11
15259_TGCAGAACACCTAGTAGAACTCTTTGAATTAGTGTTTTACTAACT_NODE_2_length_293_cov_5.843003	311	196	115	G		A	1/8	1	8			A	10/72	10	72			A	1/9	1	9
15259_TGCAGAACACCTAGTAGAACTCTTTGAATTAGTGTTTTACTAACT_NODE_2_length_293_cov_5.843003	311	248	63	A		A	2	2	2			G	9/48	9	48			G	2/8	2	8
15259_TGCAGAACACCTAGTAGAACTCTTTGAATTAGTGTTTTACTAACT_NODE_2_length_293_cov_5.843003	311	147	164	C		T	1/6	1	6	G 2/6		T	1/67	1	67			T	1/9	1	9
15259_TGCAGAACACCTAGTAGAACTCTTTGAATTAGTGTTTTACTAACT_NODE_2_length_293_cov_5.843003	311	134	177	A		A	8	8	8			T	4/73	4	73	C 2/73		T	1/9	1	9
15259_TGCAGAACACCTAGTAGAACTCTTTGAATTAGTGTTTTACTAACT_NODE_2_length_293_cov_5.843003	311	114	197	A		T	1/5	1	5			T	5/64	5	64	C 4/64		T	1/7	1	7
15259_TGCAGAACACCTAGTAGAACTCTTTGAATTAGTGTTTTACTAACT_NODE_2_length_293_cov_5.843003	311	117	194	A		A	5	5	5			T	4/65	4	65	G 2/65		A	8	8	8
15259_TGCAGAACACCTAGTAGAACTCTTTGAATTAGTGTTTTACTAACT_NODE_2_length_293_cov_5.843003	311	125	186	A		A	8	8	8			T	1/76	1	76	G 4/76		A	11	11	11
15259_TGCAGAACACCTAGTAGAACTCTTTGAATTAGTGTTTTACTAACT_NODE_2_length_293_cov_5.843003	311	140	171	C		C	8	8	8			A	2/72	2	72	T 5/72		C	9	9	9
15261_TGCAGGAGGATTTGTGAAGTAAGTGGGTCAACTCAGGGATTCCCT_NODE_1_length_311_cov_8.382637	333	210	123	C		C	3	3	3			A	4/11	4	11			A	10/10	10	10
15261_TGCAGGAGGATTTGTGAAGTAAGTGGGTCAACTCAGGGATTCCCT_NODE_1_length_311_cov_8.382637	333	270	63	T		G	2/2	2	2			G	1/4	1	4			T	9	9	9
15270_TGCAGATGTGTTAAAAACGTGAACTTTTAATTGAAGTTATAAAAA_NODE_1_length_335_cov_5.447761	355	194	161	G		G	2	2	2			G	4	4	4			A	7/16	7	16
15270_TGCAGATGTGTTAAAAACGTGAACTTTTAATTGAAGTTATAAAAA_NODE_1_length_335_cov_5.447761	355	96	259	C		T	3/3	3	3			C	17	17	17			C	4	4	4
15273_TGCAGAAGACCCTGGGATTTAGCGGTACTGTTATGGAAGCTTCTA_NODE_1_length_220_cov_11.540909	242	176	66	C		A	2/2	2	2			C	32	32	32			A	3/3	3	3
15273_TGCAGAAGACCCTGGGATTTAGCGGTACTGTTATGGAAGCTTCTA_NODE_1_length_220_cov_11.540909	242	151	91	C		C	1	1	1			T	5/51	5	51	G 1/51		C	4	4	4
15277_TGCAGAGGATCTTTGTTACAAGGGGAGAAGAAGTTGGCTTGAACA_NODE_1_length_282_cov_7.833333	304	139	165	T		A	1/3	1	3			A	7/17	7	17			T	5	5	5
15292_TGCAGATGAAGGTCTGTGTGGAATTTGTTTTCCAGAAAGTATCGG_NODE_1_length_337_cov_8.201780	359	252	107	C		T	4/7	4	7			C	8	8	8			T	2/11	2	11
15296_TGCAGTCAGTTTTTGTCTGCTATGTAGTATTACTTGATTGATTCT_NODE_1_length_301_cov_8.853821	323	238	85	T		G	1/6	1	6			T	6	6	6			G	2/21	2	21
15302_TGCAGGTTTTTGCTCCTCTTGCAAAGCTCCTGGGGATGTACCAAA_NODE_1_length_343_cov_6.483965	365	205	160	G		G	3	3	3			G	17	17	17			A	5/7	5	7
15302_TGCAGGTTTTTGCTCCTCTTGCAAAGCTCCTGGGGATGTACCAAA_NODE_1_length_343_cov_6.483965	365	172	193	A		G	2/4	2	4			A	18	18	18			G	4/7	4	7
15303_TGCAGTCTTAAAGTATGGCCTTCTATGATAAGTTTTCTTATTGAA_NODE_1_length_350_cov_5.697143	370	162	208	T		G	1/9	1	9			T	9	9	9			G	2/18	2	18
15303_TGCAGTCTTAAAGTATGGCCTTCTATGATAAGTTTTCTTATTGAA_NODE_1_length_350_cov_5.697143	370	143	227	T		G	1/6	1	6			T	14	14	14			G	2/14	2	14
15303_TGCAGTCTTAAAGTATGGCCTTCTATGATAAGTTTTCTTATTGAA_NODE_1_length_350_cov_5.697143	370	158	212	A		T	1/9	1	9			A	9	9	9			T	2/16	2	16
15333_TGCAGATAGCGAAGCCTAGACCGGTGCAGGCTGCAAGTATTCCTG_NODE_1_length_321_cov_10.576324	343	122	221	G		G	3	3	3			A	4/13	4	13			G	10	10	10
15336_TGCAGATCCTGTTTGCATTCACTTGTGTTTCAGCTGGTCTAGTTC_NODE_1_length_275_cov_9.658182	297	173	124	A		G	6/6	6	6			A	16	16	16			A	22	22	22
15336_TGCAGATCCTGTTTGCATTCACTTGTGTTTCAGCTGGTCTAGTTC_NODE_1_length_275_cov_9.658182	297	213	84	T		T	12	12	12			T	5	5	5			G	4/43	4	43
15336_TGCAGATCCTGTTTGCATTCACTTGTGTTTCAGCTGGTCTAGTTC_NODE_1_length_275_cov_9.658182	297	210	87	G		A	13/13	13	13			G	6	6	6			G	43	43	43
15336_TGCAGATCCTGTTTGCATTCACTTGTGTTTCAGCTGGTCTAGTTC_NODE_1_length_275_cov_9.658182	297	120	177	A		A	2	2	2			A	20	20	20			T	7/7	7	7
15348_TGCAGTATAACTCATAACCTAAATGAGTTATCAACATTCATAACA_NODE_1_length_287_cov_6.658536	307	150	157	G		G	9	9	9			T	4/10	4	10			G	13	13	13
15369_TGCAGCTAATGAAGGATTGTAGTCCGTAGGTCTTCGAACTCTCAC_NODE_1_length_267_cov_7.423221	289	219	70	A		A	4	4	4			A	9	9	9			T	11/19	11	19	G 8/19
15373_TGCAGTTTTCGTCATTTATTGTTTCTTCTTTTTATTAAAAATTAG_NODE_1_length_314_cov_5.732484	334	213	121	A		A	4	4	4			G	2/18	2	18			G	9/36	9	36
15388_TGCAGAGAAATAGAGCTTCTTGCTAGACTTCATCACCGTCATCTT_NODE_1_length_298_cov_6.359060	320	209	111	G		G	2	2	2			A	3/6	3	6			A	2/3	2	3
15394_TGCAGGGAAGAAAGGAAGTCAACACGTTACCATACCTACCCGCTT_NODE_1_length_356_cov_6.435393	378	219	159	T		C	3/3	3	3			T	7	7	7			C	5/5	5	5
15404_TGCAGATGAGAGAGTCCCTCCAGCTGGCTACACGTGAAACATACA_NODE_1_length_435_cov_6.873563	457	180	277	A		A	2	2	2			G	17/53	17	53			A	12	12	12
15404_TGCAGATGAGAGAGTCCCTCCAGCTGGCTACACGTGAAACATACA_NODE_1_length_435_cov_6.873563	457	208	249	T		T	4	4	4			C	25/46	25	46			C	7/16	7	16	G 1/16
15404_TGCAGATGAGAGAGTCCCTCCAGCTGGCTACACGTGAAACATACA_NODE_1_length_435_cov_6.873563	457	290	167	C		C	2	2	2			T	6/12	6	12			T	11/22	11	22
15404_TGCAGATGAGAGAGTCCCTCCAGCTGGCTACACGTGAAACATACA_NODE_1_length_435_cov_6.873563	457	316	141	C		C	5	5	5			T	4/18	4	18			C	15	15	15
15404_TGCAGATGAGAGAGTCCCTCCAGCTGGCTACACGTGAAACATACA_NODE_1_length_435_cov_6.873563	457	306	151	T		T	5	5	5			C	4/16	4	16			C	15/17	15	17
15409_TGCAGATTTCAGTCCTTCAAATTTACTCGGAGAGGGTGGTTTTGG_NODE_1_length_413_cov_7.544794	435	214	221	T		C	5/5	5	5			T	14	14	14			C	6/14	6	14
15409_TGCAGATTTCAGTCCTTCAAATTTACTCGGAGAGGGTGGTTTTGG_NODE_1_length_413_cov_7.544794	435	258	177	T		C	2/2	2	2			C	1/12	1	12			C	16/16	16	16
15409_TGCAGATTTCAGTCCTTCAAATTTACTCGGAGAGGGTGGTTTTGG_NODE_1_length_413_cov_7.544794	435	355	80	A		C	3/3	3	3			A	6	6	6			C	6/6	6	6
15413_TGCAGTAATTTTTTGTTCTATTTAGAAGTTCTAAGATTAACCATG_NODE_1_length_325_cov_5.230769	343	205	138	A	+	+C	4/4	4	4		+	+C	2/4	2	4		+	+C	2/3	2	3
15413_TGCAGTAATTTTTTGTTCTATTTAGAAGTTCTAAGATTAACCATG_NODE_1_length_325_cov_5.230769	343	173	170	G		G	4	4	4			G	9	9	9			A	6/6	6	6
15423_TGCAGATGTAAGGCTTTCCTGGTTAAAAGAGCCAGCAAGAGCAAG_NODE_1_length_348_cov_5.540230	368	203	165	A		G	6/6	6	6			A	12	12	12			G	10/10	10	10
15430_TGCAGAAACTCAAAACTTAAAAATTGTGTGGCTGTTTGTTAACTT_NODE_1_length_246_cov_6.256098	264	200	64	A		A	2	2	2			G	8/52	8	52			A	10	10	10
15430_TGCAGAAACTCAAAACTTAAAAATTGTGTGGCTGTTTGTTAACTT_NODE_1_length_246_cov_6.256098	264	129	135	G		G	4	4	4			T	3/66	3	66			C	1/12	1	12
15430_TGCAGAAACTCAAAACTTAAAAATTGTGTGGCTGTTTGTTAACTT_NODE_1_length_246_cov_6.256098	264	156	108	A		A	3	3	3			A	65	65	65			G	4/17	4	17
15430_TGCAGAAACTCAAAACTTAAAAATTGTGTGGCTGTTTGTTAACTT_NODE_1_length_246_cov_6.256098	264	130	134	C		C	4	4	4			T	10/68	10	68			C	12	12	12
15430_TGCAGAAACTCAAAACTTAAAAATTGTGTGGCTGTTTGTTAACTT_NODE_1_length_246_cov_6.256098	264	181	83	A		A	3	3	3			A	73	73	73			C	5/13	5	13
15430_TGCAGAAACTCAAAACTTAAAAATTGTGTGGCTGTTTGTTAACTT_NODE_1_length_246_cov_6.256098	264	187	77	T		T	1	1	1			C	2/94	2	94	G 1/94		C	1/7	1	7
15430_TGCAGAAACTCAAAACTTAAAAATTGTGTGGCTGTTTGTTAACTT_NODE_1_length_246_cov_6.256098	264	179	85	C		A	1/1	1	1			A	74/95	74	95	T 1/95 G 4/95		A	4/5	4	5	G 1/5
15436_TGCAGACGAAACTTGGACCTGAAGATCTTCGTACCCAGGTACTTT_NODE_1_length_261_cov_6.597701	279	155	124	T	+	+AG	2/2	2	2		+	+AG	3/10	3	10		+	+AG	4/12	4	12
15436_TGCAGACGAAACTTGGACCTGAAGATCTTCGTACCCAGGTACTTT_NODE_1_length_261_cov_6.597701	279	213	66	T		T	2	2	2			T	12	12	12			A	8/20	8	20
15444_TGCAGATATCAATTACTATGACCAAGAGAAGTAAATGTATACAGG_NODE_1_length_296_cov_9.520270	318	243	75	A		A	6	6	6			A	14	14	14			G	23/24	23	24
15444_TGCAGATATCAATTACTATGACCAAGAGAAGTAAATGTATACAGG_NODE_1_length_296_cov_9.520270	318	226	92	G		T	4/4	4	4			G	10	10	10			G	7	7	7
15444_TGCAGATATCAATTACTATGACCAAGAGAAGTAAATGTATACAGG_NODE_1_length_296_cov_9.520270	318	229	89	C		T	4/4	4	4			C	11	11	11			T	6/7	6	7
15444_TGCAGATATCAATTACTATGACCAAGAGAAGTAAATGTATACAGG_NODE_1_length_296_cov_9.520270	318	153	165	C		T	3/3	3	3			C	22	22	22			C	6	6	6
15444_TGCAGATATCAATTACTATGACCAAGAGAAGTAAATGTATACAGG_NODE_1_length_296_cov_9.520270	318	139	179	T		T	2	2	2			A	12/28	12	28			T	4	4	4
1546_TGCAGCTCTTTCATCCCTGCCCGAAGCTTCCACATCCGAGATCTC_NODE_1_length_313_cov_5.121406	331	217	114	G		C	3/3	3	3			G	6	6	6			G	5	5	5
15462_TGCAGTGCAACTGATCCAATATGAAGTTCCAACCCCAGTTATTTG_NODE_1_length_343_cov_7.650146	365	237	128	A		G	2/2	2	2			G	7/12	7	12			G	2/11	2	11
15462_TGCAGTGCAACTGATCCAATATGAAGTTCCAACCCCAGTTATTTG_NODE_1_length_343_cov_7.650146	365	263	102	T		C	2/2	2	2			C	4/10	4	10			C	6/6	6	6
15462_TGCAGTGCAACTGATCCAATATGAAGTTCCAACCCCAGTTATTTG_NODE_1_length_343_cov_7.650146	365	282	83	C		C	2	2	2			A	3/8	3	8			C	3	3	3
15463_TGCAGAACACTTAGTATAACTCTCTTAATGAGTGTTTTACTAACA_NODE_1_length_343_cov_5.335277	365	149	216	C		C	6	6	6			T	3/42	3	42			C	17	17	17
15463_TGCAGAACACTTAGTATAACTCTCTTAATGAGTGTTTTACTAACA_NODE_1_length_343_cov_5.335277	365	161	204	C		T	2/6	2	6			A	4/40	4	40			T	8/17	8	17
15463_TGCAGAACACTTAGTATAACTCTCTTAATGAGTGTTTTACTAACA_NODE_1_length_343_cov_5.335277	365	160	205	C		C	6	6	6			T	4/40	4	40			G	2/17	2	17
15463_TGCAGAACACTTAGTATAACTCTCTTAATGAGTGTTTTACTAACA_NODE_1_length_343_cov_5.335277	365	163	202	G		G	6	6	6			A	3/40	3	40			G	17	17	17
15463_TGCAGAACACTTAGTATAACTCTCTTAATGAGTGTTTTACTAACA_NODE_1_length_343_cov_5.335277	365	135	230	T		T	4	4	4			A	5/35	5	35			T	14	14	14
15463_TGCAGAACACTTAGTATAACTCTCTTAATGAGTGTTTTACTAACA_NODE_1_length_343_cov_5.335277	365	137	228	T		T	4	4	4			T	38	38	38			C	7/16	7	16
15474_TGCAGCTCCTCCACAGTAGTAATCTCAGATGGTTTATTTGCTGAC_NODE_1_length_233_cov_5.407725	251	163	88	C		T	2/2	2	2			C	11	11	11			T	2/3	2	3
15479_TGCAGTCTCAGAAAATCAGCCATGTGGACATCCTAGCGGTGATCA_NODE_1_length_411_cov_7.732360	433	226	207	A		T	2/6	2	6			A	15	15	15			T	1/9	1	9
15479_TGCAGTCTCAGAAAATCAGCCATGTGGACATCCTAGCGGTGATCA_NODE_1_length_411_cov_7.732360	433	298	135	G		G	7	7	7			G	10	10	10			T	15/15	15	15
15479_TGCAGTCTCAGAAAATCAGCCATGTGGACATCCTAGCGGTGATCA_NODE_1_length_411_cov_7.732360	433	360	73	A		G	3/4	3	4			A	11	11	11			A	7	7	7
15479_TGCAGTCTCAGAAAATCAGCCATGTGGACATCCTAGCGGTGATCA_NODE_1_length_411_cov_7.732360	433	282	151	A		A	4	4	4			A	5	5	5			G	6/9	6	9
15491_TGCAGTTTTCCCATTAACCAAATATGTTGAAATTTGTTATGCATT_NODE_2_length_209_cov_8.593302	229	133	96	G		G	2	2	2			C	9/23	9	23			G	10	10	10
155_TGCAGTTTAAATGGTATGTGTAATTGTTATTTATGTTTTTTTTGA_NODE_1_length_279_cov_5.827957	297	152	145	C		A	8/8	8	8			A	2/8	2	8			A	12/12	12	12
155_TGCAGTTTAAATGGTATGTGTAATTGTTATTTATGTTTTTTTTGA_NODE_1_length_279_cov_5.827957	297	153	144	G		A	9/9	9	9			A	2/9	2	9			A	16/16	16	16
15504_TGCAGACAGAAAGGCCCTTACACTTTCTATGGAAACAGAATTGGG_NODE_1_length_389_cov_5.097686	409	218	191	A		C	4/4	4	4			A	13	13	13			C	12/14	12	14
15532_TGCAGAAAGTTCTGTCAGTTAACACATTCACATCCCTTGCAAGCG_NODE_1_length_288_cov_6.118055	308	185	123	A		A	2	2	2			T	13/23	13	23	G 1/23		T	3/3	3	3
15536_TGCAGTAAGAGTCTGTAAATGTGAATGCCTTGTGGCCTAAATCAG_NODE_1_length_292_cov_5.445206	310	210	100	T		T	4	4	4			T	6	6	6		+	+A	7/12	7	12
15537_TGCAGTTATAATATCATCTACGTAAACTAAAACGACAACATATTG_NODE_1_length_241_cov_5.099585	257	149	108	G		G	2	2	2			A	12/20	12	20			A	4/4	4	4
15546_TGCAGATAACAGAACAGACGGCTCAGTAAGCAGGGTTCATAGCAC_NODE_1_length_355_cov_7.005634	377	147	230	A		G	3/3	3	3			A	11	11	11			A	7	7	7
15547_TGCAGGTTATTACTCGTGAAGCAATATATTACGGCCCTGTCGACA_NODE_1_length_329_cov_6.294833	349	162	187	A		A	11	11	11			A	14	14	14			C	3/40	3	40
15547_TGCAGGTTATTACTCGTGAAGCAATATATTACGGCCCTGTCGACA_NODE_1_length_329_cov_6.294833	349	240	109	A		G	8/8	8	8			G	3/7	3	7			G	20/20	20	20
15548_TGCAGTTGGGAATGATACAGGTTTGCATCCATGTTTTTCGCTATT_NODE_1_length_237_cov_7.649789	257	180	77	T		T	3	3	3			C	3/6	3	6			T	20	20	20
15554_TGCAGTTAAAGATTGTGGTAAGTATCTAAAGAGAGGATGCATATA_NODE_1_length_359_cov_5.757660	381	215	166	C		C	2	2	2			T	6/11	6	11			T	4/5	4	5
15554_TGCAGTTAAAGATTGTGGTAAGTATCTAAAGAGAGGATGCATATA_NODE_1_length_359_cov_5.757660	381	315	66	G		A	3/3	3	3			A	2/4	2	4			A	11/11	11	11
15561_TGCAGAAATTCAAGTTGTATTATAAACTTAACACTTATATGAAAT_NODE_1_length_340_cov_10.873529	362	298	64	G		A	1/8	1	8			A	4/74	4	74			A	4/11	4	11
15561_TGCAGAAATTCAAGTTGTATTATAAACTTAACACTTATATGAAAT_NODE_1_length_340_cov_10.873529	362	290	72	T		T	8	8	8			G	4/63	4	63			T	10	10	10
15561_TGCAGAAATTCAAGTTGTATTATAAACTTAACACTTATATGAAAT_NODE_1_length_340_cov_10.873529	362	259	103	C		C	4	4	4			A	1/40	1	40			A	3/11	3	11
15561_TGCAGAAATTCAAGTTGTATTATAAACTTAACACTTATATGAAAT_NODE_1_length_340_cov_10.873529	362	273	89	T		T	8	8	8			A	1/65	1	65			A	3/15	3	15
15561_TGCAGAAATTCAAGTTGTATTATAAACTTAACACTTATATGAAAT_NODE_1_length_340_cov_10.873529	362	261	101	C		C	4	4	4			A	4/43	4	43			A	1/11	1	11
15561_TGCAGAAATTCAAGTTGTATTATAAACTTAACACTTATATGAAAT_NODE_1_length_340_cov_10.873529	362	251	111	A		C	1/2	1	2			C	6/26	6	26			C	4/5	4	5
15561_TGCAGAAATTCAAGTTGTATTATAAACTTAACACTTATATGAAAT_NODE_1_length_340_cov_10.873529	362	287	75	T		T	8	8	8			C	11/63	11	63			T	14	14	14
15561_TGCAGAAATTCAAGTTGTATTATAAACTTAACACTTATATGAAAT_NODE_1_length_340_cov_10.873529	362	272	90	A		T	1/8	1	8			T	3/64	3	64			A	15	15	15
15561_TGCAGAAATTCAAGTTGTATTATAAACTTAACACTTATATGAAAT_NODE_1_length_340_cov_10.873529	362	248	114	G		G	2	2	2			A	5/26	5	26			G	5	5	5
15561_TGCAGAAATTCAAGTTGTATTATAAACTTAACACTTATATGAAAT_NODE_1_length_340_cov_10.873529	362	283	79	G		T	2/8	2	8			T	8/67	8	67			G	14	14	14
15561_TGCAGAAATTCAAGTTGTATTATAAACTTAACACTTATATGAAAT_NODE_1_length_340_cov_10.873529	362	274	88	C		C	8	8	8			A	6/64	6	64			C	15	15	15
15561_TGCAGAAATTCAAGTTGTATTATAAACTTAACACTTATATGAAAT_NODE_1_length_340_cov_10.873529	362	256	106	T		G	2/3	2	3			G	9/32	9	32			G	7/8	7	8
15561_TGCAGAAATTCAAGTTGTATTATAAACTTAACACTTATATGAAAT_NODE_1_length_340_cov_10.873529	362	267	95	G		G	8	8	8			A	4/55	4	55			G	14	14	14
15561_TGCAGAAATTCAAGTTGTATTATAAACTTAACACTTATATGAAAT_NODE_1_length_340_cov_10.873529	362	295	67	G		G	7	7	7			A	4/73	4	73			G	11	11	11
15561_TGCAGAAATTCAAGTTGTATTATAAACTTAACACTTATATGAAAT_NODE_1_length_340_cov_10.873529	362	91	271	C		T	1/8	1	8			A	6/65	6	65	T 2/65		A	1/10	1	10
15583_TGCAGCAATGCTATATGTCATTGACATGGTTCCAAATGTGGCACC_NODE_1_length_334_cov_8.446108	356	144	212	T		A	2/2	2	2			T	18	18	18			A	7/7	7	7
1559_TGCAGATATCGACGAATTATTCTTGGAAAAGCTGGAAAATTCTCA_NODE_1_length_270_cov_7.640741	292	228	64	T		T	3	3	3			T	7	7	7			G	3/4	3	4
15599_TGCAGAAGAACATATACAGATATTCATTAGACTAGATGGACGGTT_NODE_1_length_312_cov_5.480769	330	237	93	T		T	2	2	2			T	7	7	7			C	14/14	14	14
15599_TGCAGAAGAACATATACAGATATTCATTAGACTAGATGGACGGTT_NODE_1_length_312_cov_5.480769	330	219	111	G		A	3/3	3	3			G	4	4	4			G	11	11	11
15605_TGCAGATGTGTGGCAGCAAAGGGCGATGATGCTTCAGAATGCGAG_NODE_1_length_401_cov_5.381546	423	178	245	T		G	3/5	3	5			T	14	14	14			T	6	6	6
15605_TGCAGATGTGTGGCAGCAAAGGGCGATGATGCTTCAGAATGCGAG_NODE_1_length_401_cov_5.381546	423	199	224	A		A	3	3	3			A	10	10	10			T	9/9	9	9
15609_TGCAGGTTTCACTTGCCGATTTTTTCTTGGCAGATCAGCTCACTA_NODE_1_length_290_cov_11.241380	312	162	150	A		C	8/8	8	8			C	6/19	6	19			C	19/19	19	19
15609_TGCAGGTTTCACTTGCCGATTTTTTCTTGGCAGATCAGCTCACTA_NODE_1_length_290_cov_11.241380	312	199	113	T		A	4/4	4	4			A	5/14	5	14			A	19/22	19	22
15609_TGCAGGTTTCACTTGCCGATTTTTTCTTGGCAGATCAGCTCACTA_NODE_1_length_290_cov_11.241380	312	219	93	C		C	2	2	2			C	9	9	9			A	22/27	22	27
1561_TGCAGAAAGAAAATAGCAAGTCCATTTTAAGAAAACTAAAAGTTG_NODE_1_length_294_cov_8.057823	316	255	61	C		T	4/4	4	4			T	1/4	1	4			T	18/18	18	18
15621_TGCAGTTCAAATGATAAACCCGAGTGTTCGATATCTGTTCTCACT_NODE_2_length_242_cov_7.723141	264	139	125	A		A	2	2	2			A	9	9	9			G	3/6	3	6
15621_TGCAGTTCAAATGATAAACCCGAGTGTTCGATATCTGTTCTCACT_NODE_2_length_242_cov_7.723141	264	117	147	A		G	2/2	2	2			G	5/14	5	14			A	4	4	4
15629_TGCAGATATTTTCTGATTCATTCCAAGACTGAGAGTCTCCAGTAT_NODE_1_length_347_cov_7.057637	369	163	206	G		G	3	3	3			G	13	13	13			A	14/14	14	14
15629_TGCAGATATTTTCTGATTCATTCCAAGACTGAGAGTCTCCAGTAT_NODE_1_length_347_cov_7.057637	369	239	130	G		G	3	3	3			A	3/9	3	9			G	7	7	7
15629_TGCAGATATTTTCTGATTCATTCCAAGACTGAGAGTCTCCAGTAT_NODE_1_length_347_cov_7.057637	369	257	112	T		C	4/4	4	4			C	4/7	4	7			C	9/9	9	9
15643_TGCAGGAAGTTTGTTATTATTATGGAGTTTTGAAGATGATAATTT_NODE_1_length_359_cov_5.629527	379	150	229	C		C	2	2	2			A	5/20	5	20			C	4	4	4
15647_TGCAGCACATAGTGCATAGCTTATAAACCTTGCAATTGATTTACC_NODE_1_length_336_cov_6.482143	358	172	186	C		T	1/2	1	2			T	2/9	2	9			C	3	3	3
15647_TGCAGCACATAGTGCATAGCTTATAAACCTTGCAATTGATTTACC_NODE_1_length_336_cov_6.482143	358	182	176	T		C	1/2	1	2			C	2/8	2	8			T	4	4	4
15649_TGCAGAGAATGATAACAAGAGTCAATACCATCACCAAGATTGCTT_NODE_3_length_315_cov_5.546032	337	128	209	T		G	2/6	2	6			T	12	12	12			G	1/2	1	2
15650_TGCAGTCGAATGGATTGATTGGACAATTGCCTTCGGAGCTTGGAA_NODE_1_length_288_cov_5.565972	308	246	62	G		G	4	4	4			G	5	5	5			A	17/17	17	17
15650_TGCAGTCGAATGGATTGATTGGACAATTGCCTTCGGAGCTTGGAA_NODE_1_length_288_cov_5.565972	308	195	113	C		T	5/6	5	6	G 1/6		C	16	16	16			C	7	7	7
15655_TGCAGAAGATCAAAGGTAGCGAGCTTCAGTTTTGTAGCTTTATTC_NODE_1_length_274_cov_6.777372	296	226	70	A		C	4/10	4	10			A	9	9	9			C	7/13	7	13
15669_TGCAGTTTATATTTACCGTAGAATCTAGTTCATAGCCATGATGCA_NODE_1_length_407_cov_6.211302	429	234	195	T		C	5/5	5	5			T	5	5	5			C	8/8	8	8
15680_TGCAGCAATAAAGATAACAAGCAAATTTGTAACTAAAAGAAGTTA_NODE_2_length_239_cov_6.987448	259	162	97	G		A	3/3	3	3			G	12	12	12			A	2/4	2	4
15687_TGCAGGAAGAGACCAGTTGATGCAGATTCTGATTTTGATTCTGCA_NODE_1_length_282_cov_8.042553	304	234	70	G		A	3/4	3	4			G	15	15	15			G	7	7	7
15688_TGCAGCCAGTGTGCTTCCTGTTTCAGGTGATAATGCCTTTTCTGA_NODE_1_length_301_cov_9.046512	323	212	111	A		C	4/4	4	4			A	12	12	12			C	3/3	3	3
15695_TGCAGATGAGTTGTCACAATAAATCAACGTCGCTTGTTGTTGCCT_NODE_1_length_284_cov_10.066901	306	151	155	A		G	2/2	2	2			G	1/12	1	12			G	34/34	34	34
15695_TGCAGATGAGTTGTCACAATAAATCAACGTCGCTTGTTGTTGCCT_NODE_1_length_284_cov_10.066901	306	134	172	G		G	2	2	2			T	4/16	4	16			G	27	27	27
15699_TGCAGCTGAGTCTCGAGTATTTCTTGCTTATCCTTCACAACCTGT_NODE_1_length_401_cov_5.304239	421	209	212	C		T	1/2	1	2	G 1/2		C	6	6	6			T	2/2	2	2
15724_TGCAGATCATGAACAGTTGAAAGGTCTTCCTCTATTATGCAACTA_NODE_1_length_215_cov_7.241860	235	142	93	G		G	2	2	2			G	17	17	17			A	4/5	4	5
15731_TGCAGCACAAACAACAAAACTAGGGCAATATGATGTGACTTAATT_NODE_1_length_373_cov_5.112600	393	294	99	A		A	2	2	2			G	3/9	3	9			A	2	2	2
15731_TGCAGCACAAACAACAAAACTAGGGCAATATGATGTGACTTAATT_NODE_1_length_373_cov_5.112600	393	297	96	A		C	2/2	2	2			C	3/9	3	9			C	2/2	2	2
15731_TGCAGCACAAACAACAAAACTAGGGCAATATGATGTGACTTAATT_NODE_1_length_373_cov_5.112600	393	241	152	G		G	2	2	2			G	5	5	5			C	5/5	5	5
15733_TGCAGCGAGTCCTGTGAGTTGGCAAGATACATTTGTTTCTAACCT_NODE_1_length_246_cov_5.670732	266	112	154	T		T	2	2	2			T	16	16	16			C	3/3	3	3
15740_TGCAGTTCTTCTGTTACTCTTTCCACCAACCATTTTAGAGTTGTA_NODE_1_length_251_cov_5.549801	267	181	86	C		A	1/4	1	4			C	7	7	7			A	4/12	4	12
15748_TGCAGTAGCCACTTATAACAATACTCGCTCGCCAACTCTAACCTT_NODE_1_length_267_cov_6.048689	285	158	127	A		A	3	3	3			A	27	27	27			T	3/4	3	4
15755_TGCAGTTAGAAAAATGGCGTCACAGGACTCAAGCATATGGAAGTA_NODE_1_length_291_cov_6.938144	313	211	102	G		A	3/9	3	9			G	15	15	15			A	27/27	27	27
15755_TGCAGTTAGAAAAATGGCGTCACAGGACTCAAGCATATGGAAGTA_NODE_1_length_291_cov_6.938144	313	86	227	G		A	2/4	2	4			G	9	9	9			A	4/4	4	4
15762_TGCAGTCTGATATGGAACTAACATTTTGCGCAGGTTACTGTAGTC_NODE_1_length_398_cov_8.298995	420	250	170	T		A	2/2	2	2			A	2/7	2	7			T	9	9	9
15762_TGCAGTCTGATATGGAACTAACATTTTGCGCAGGTTACTGTAGTC_NODE_1_length_398_cov_8.298995	420	304	116	A		A	2	2	2			T	9/18	9	18			T	6/6	6	6
15765_TGCAGATGATGATTTGCCAAGTGTGATGACATGTGCTAATTACCT_NODE_1_length_350_cov_8.831429	372	268	104	A		A	7	7	7			A	6	6	6			G	4/9	4	9
15765_TGCAGATGATGATTTGCCAAGTGTGATGACATGTGCTAATTACCT_NODE_1_length_350_cov_8.831429	372	304	68	A		G	3/6	3	6			A	5	5	5			A	17	17	17
15765_TGCAGATGATGATTTGCCAAGTGTGATGACATGTGCTAATTACCT_NODE_1_length_350_cov_8.831429	372	215	157	T		C	1/4	1	4			T	12	12	12			C	8/20	8	20
15769_TGCAGCTAACATTGCAGATACGTACTTCCCCAAATTTATCAAATG_NODE_1_length_347_cov_7.942363	369	194	175	A		G	1/4	1	4			A	12	12	12			G	7/7	7	7
15785_TGCAGTTGTGCATTTCAATGGAAATATGAAACCTTGGCTTGACAT_NODE_1_length_299_cov_6.020067	319	241	78	C		A	3/3	3	3			A	2/9	2	9			A	11/11	11	11
15785_TGCAGTTGTGCATTTCAATGGAAATATGAAACCTTGGCTTGACAT_NODE_1_length_299_cov_6.020067	319	242	77	A		A	3	3	3			A	9	9	9			G	8/11	8	11
15793_TGCAGTTCTGTATGCTTTTATAAAGTGTGTTGGTGTGTTAGAGAG_NODE_1_length_435_cov_7.195402	457	351	106	C		G	3/3	3	3			C	3	3	3			C	2	2	2
15806_TGCAGGTGTAAGAGCAGGTAAAGTGATAGCAGTTTTCATATGGGC_NODE_1_length_276_cov_5.985507	294	189	105	T		A	2/2	2	2			A	2/5	2	5			A	2/2	2	2
15806_TGCAGGTGTAAGAGCAGGTAAAGTGATAGCAGTTTTCATATGGGC_NODE_1_length_276_cov_5.985507	294	192	102	G		A	2/2	2	2			G	5	5	5			A	1/3	1	3
15816_TGCAGATCCTGTAAACTACTACACTTTCTTGATGAATATTCTTAA_NODE_1_length_227_cov_7.867841	247	170	77	A		G	3/4	3	4			A	14	14	14			A	14	14	14
15817_TGCAGGTATCTCCAACTTATTCAACAGAGGTTTCTGGAAATCCGG_NODE_1_length_380_cov_5.276316	400	245	155	G		G	7	7	7			G	3	3	3			A	3/8	3	8
15846_TGCAGTTGTTTTTTGTTTTTCCATATTATGTTCTCTGGTACAGAA_NODE_2_length_246_cov_7.447155	266	187	79	T		A	3/3	3	3			T	3	3	3			T	12	12	12
15855_TGCAGTCTCTGAGGCAAAAATGCAACTTCAGCAAAAGGCCCATGA_NODE_1_length_282_cov_7.163121	304	233	71	A		T	2/7	2	7			A	15	15	15			T	1/14	1	14
15855_TGCAGTCTCTGAGGCAAAAATGCAACTTCAGCAAAAGGCCCATGA_NODE_1_length_282_cov_7.163121	304	163	141	T		T	3	3	3			G	5/15	5	15			T	7	7	7
15856_TGCAGGATGTTTCTTCATCAGAAAACCAGCATTTGGGAAACAACC_NODE_1_length_293_cov_5.941979	311	179	132	T		T	2	2	2			T	6	6	6			C	3/3	3	3
15864_TGCAGTATACGTGATTGCAGCACCTGTTTTGTACATCCTCATTCC_NODE_1_length_337_cov_10.008903	359	289	70	T		G	5/5	5	5			T	17	17	17			G	26/26	26	26
15864_TGCAGTATACGTGATTGCAGCACCTGTTTTGTACATCCTCATTCC_NODE_1_length_337_cov_10.008903	359	158	201	C		T	3/3	3	3			C	21	21	21			T	21/21	21	21
15874_TGCAGTTGGTTAGTCCAGGAGCATGGCTATCTGATCTATGCCAAG_NODE_1_length_299_cov_7.324415	321	200	121	T		T	5	5	5			T	10	10	10			G	3/23	3	23
15874_TGCAGTTGGTTAGTCCAGGAGCATGGCTATCTGATCTATGCCAAG_NODE_1_length_299_cov_7.324415	321	182	139	G		T	2/2	2	2			T	4/12	4	12			T	17/17	17	17
15905_TGCAGTTGAAAGATCAAGCAGCTTAGACATTAAATAACCACAAAA_NODE_1_length_260_cov_7.011539	278	217	61	G		G	3	3	3			G	7	7	7			T	6/6	6	6
15907_TGCAGTCTCGAACCGATGACTTGGCTTTATCAATGGCACTGTTTA_NODE_1_length_373_cov_10.954424	395	274	121	G		T	5/5	5	5			G	10	10	10			T	10/10	10	10
15907_TGCAGTCTCGAACCGATGACTTGGCTTTATCAATGGCACTGTTTA_NODE_1_length_373_cov_10.954424	395	112	283	T		C	2/2	2	2			T	26	26	26			C	4/9	4	9
15931_TGCAGACCTTTTGGATCCGGGGTGATTCTTGGAGGTTATGACCGT_NODE_1_length_283_cov_5.257950	301	231	70	G		A	2/2	2	2			A	3/5	3	5			A	13/13	13	13
15931_TGCAGACCTTTTGGATCCGGGGTGATTCTTGGAGGTTATGACCGT_NODE_1_length_283_cov_5.257950	301	164	137	T		A	2/4	2	4			T	7	7	7			A	7/10	7	10
15957_TGCAGAAGAACATCTTGCTCTGCTGAAAATAGCTTGTCTTTGCTC_NODE_2_length_229_cov_9.724891	251	169	82	T		A	3/3	3	3			A	6/14	6	14			A	20/20	20	20
15957_TGCAGAAGAACATCTTGCTCTGCTGAAAATAGCTTGTCTTTGCTC_NODE_2_length_229_cov_9.724891	251	159	92	G		C	3/3	3	3			C	6/12	6	12			C	16/16	16	16
15958_TGCAGGTCAACTTAATCTGAAATTTACTAGAATTATCTTAGAAAA_NODE_1_length_202_cov_7.034654	224	158	66	T		T	4	4	4			A	5/12	5	12			T	6	6	6
15976_TGCAGCTCAAAATCTTGCAACTTCATCCGCTTCTCCATGAACTCC_NODE_1_length_319_cov_6.021944	341	195	146	C		C	6	6	6			T	3/12	3	12			C	6	6	6
15976_TGCAGCTCAAAATCTTGCAACTTCATCCGCTTCTCCATGAACTCC_NODE_1_length_319_cov_6.021944	341	222	119	A		A	6	6	6			T	10/19	10	19			T	14/14	14	14
15979_TGCAGTCAAACAAACTTTACGGCAGTGTTTGTGCCAACCTGAACC_NODE_1_length_322_cov_10.201863	344	251	93	C		T	3/4	3	4			C	10	10	10			T	22/22	22	22
15979_TGCAGTCAAACAAACTTTACGGCAGTGTTTGTGCCAACCTGAACC_NODE_1_length_322_cov_10.201863	344	181	163	G		A	8/19	8	19			G	17	17	17			G	35	35	35
15979_TGCAGTCAAACAAACTTTACGGCAGTGTTTGTGCCAACCTGAACC_NODE_1_length_322_cov_10.201863	344	270	74	G		G	3	3	3			G	8	8	8			T	3/27	3	27
15979_TGCAGTCAAACAAACTTTACGGCAGTGTTTGTGCCAACCTGAACC_NODE_1_length_322_cov_10.201863	344	277	67	A		A	3	3	3			G	3/8	3	8			A	23	23	23
15979_TGCAGTCAAACAAACTTTACGGCAGTGTTTGTGCCAACCTGAACC_NODE_1_length_322_cov_10.201863	344	195	149	T		A	10/15	10	15			T	18	18	18			A	40/40	40	40
15994_TGCAGCAACACAGTTCAGTTATAACTTGATTAATTTAAGTCACAA_NODE_3_length_206_cov_5.694175	228	145	83	C		A	2/2	2	2			C	14	14	14			A	3/3	3	3
15998_TGCAGATGGAAATTAGTTACAATGTTATAACCAGAATCACAGAAA_NODE_1_length_303_cov_5.095710	319	241	78	G		A	3/3	3	3			G	6	6	6			A	3/3	3	3
16005_TGCAGAACTTTCTCTCAACGATATGGTAGATTCGGCCAGGTGCAT_NODE_1_length_328_cov_7.963415	350	287	63	A		C	3/3	3	3			A	8	8	8			C	7/7	7	7
16009_TGCAGTTGCTTGGTGAGAGGCAGAGTCCCAATGTACTGAACTTTC_NODE_1_length_461_cov_5.195228	483	231	252	G		T	3/3	3	3			G	9	9	9			G	12	12	12
16009_TGCAGTTGCTTGGTGAGAGGCAGAGTCCCAATGTACTGAACTTTC_NODE_1_length_461_cov_5.195228	483	166	317	C		T	3/3	3	3			T	5/12	5	12			T	4/4	4	4
16009_TGCAGTTGCTTGGTGAGAGGCAGAGTCCCAATGTACTGAACTTTC_NODE_1_length_461_cov_5.195228	483	181	302	T		C	3/3	3	3			T	8	8	8			T	4	4	4
16017_TGCAGTGGCCACGTGAGCTGCCCTTGGTGTAGGTGGTTCTCCAAA_NODE_1_length_235_cov_9.242553	257	158	99	G		G	2	2	2			A	9/18	9	18			G	11	11	11
16034_TGCAGTCAGGAGAGAACTTACCTTCGTTACTATGGCCTTTTGGGA_NODE_1_length_286_cov_9.891608	308	216	92	C		T	4/4	4	4			C	7	7	7			C	2	2	2
16044_TGCAGTGATGATTCCACTCTAGACATTGTTTTCCCAGATTGGTCT_NODE_1_length_346_cov_7.742774	368	182	186	G		G	5	5	5			G	22	22	22			T	12/12	12	12
16044_TGCAGTGATGATTCCACTCTAGACATTGTTTTCCCAGATTGGTCT_NODE_1_length_346_cov_7.742774	368	296	72	T		T	5	5	5			C	3/6	3	6			T	23	23	23
16044_TGCAGTGATGATTCCACTCTAGACATTGTTTTCCCAGATTGGTCT_NODE_1_length_346_cov_7.742774	368	223	145	A		A	3	3	3			T	5/13	5	13			A	17	17	17
16044_TGCAGTGATGATTCCACTCTAGACATTGTTTTCCCAGATTGGTCT_NODE_1_length_346_cov_7.742774	368	229	139	G		A	3/3	3	3			G	7	7	7			G	20	20	20
16044_TGCAGTGATGATTCCACTCTAGACATTGTTTTCCCAGATTGGTCT_NODE_1_length_346_cov_7.742774	368	276	92	A		A	5	5	5			A	11	11	11		-	-A	24/26	24	26
16047_TGCAGTAGTACCTGAATTATAGATTCACCGGTGACACAAATAGTC_NODE_1_length_252_cov_6.115079	270	150	120	A		G	3/9	3	9			G	12/39	12	39			G	7/12	7	12
16047_TGCAGTAGTACCTGAATTATAGATTCACCGGTGACACAAATAGTC_NODE_1_length_252_cov_6.115079	270	139	131	G		A	3/10	3	10			A	4/43	4	43			A	4/12	4	12
16047_TGCAGTAGTACCTGAATTATAGATTCACCGGTGACACAAATAGTC_NODE_1_length_252_cov_6.115079	270	137	133	G		A	2/10	2	10			A	3/43	3	43			A	2/12	2	12
16047_TGCAGTAGTACCTGAATTATAGATTCACCGGTGACACAAATAGTC_NODE_1_length_252_cov_6.115079	270	126	144	C		T	1/7	1	7			T	2/39	2	39			C	11	11	11
16047_TGCAGTAGTACCTGAATTATAGATTCACCGGTGACACAAATAGTC_NODE_1_length_252_cov_6.115079	270	162	108	C		A	1/7	1	7			A	4/39	4	39	T 2/39		C	11	11	11
16047_TGCAGTAGTACCTGAATTATAGATTCACCGGTGACACAAATAGTC_NODE_1_length_252_cov_6.115079	270	167	103	G		G	4	4	4			A	1/38	1	38	T 3/38		G	11	11	11
1605_TGCAGAAGTATTTAAGCAAGTACATTTCACTCGAATCAGCAACTT_NODE_2_length_261_cov_5.505747	279	189	90	T		T	3	3	3			C	10/38	10	38			T	6	6	6
1605_TGCAGAAGTATTTAAGCAAGTACATTTCACTCGAATCAGCAACTT_NODE_2_length_261_cov_5.505747	279	177	102	T		T	6	6	6			C	3/34	3	34			G	1/8	1	8
1605_TGCAGAAGTATTTAAGCAAGTACATTTCACTCGAATCAGCAACTT_NODE_2_length_261_cov_5.505747	279	165	114	T		C	5/5	5	5			C	12/28	12	28			C	4/7	4	7
1605_TGCAGAAGTATTTAAGCAAGTACATTTCACTCGAATCAGCAACTT_NODE_2_length_261_cov_5.505747	279	85	194	A		T	2/2	2	2			T	7/37	7	37	G 22/37		G	1/4	1	4
16069_TGCAGTAAACAGATCATAATACGGATTACTTGAATTAAGTGGCCG_NODE_1_length_273_cov_6.879121	295	220	75	T		C	3/6	3	6			T	11	11	11			T	11	11	11
16069_TGCAGTAAACAGATCATAATACGGATTACTTGAATTAAGTGGCCG_NODE_1_length_273_cov_6.879121	295	160	135	A		C	3/4	3	4			A	21	21	21			A	15	15	15
16069_TGCAGTAAACAGATCATAATACGGATTACTTGAATTAAGTGGCCG_NODE_1_length_273_cov_6.879121	295	203	92	C		C	6	6	6			C	12	12	12			T	8/13	8	13
16073_TGCAGTTCAAAACCCACACGGGATCTATTTATTTATATATTATTA_NODE_2_length_253_cov_5.964427	273	153	120	A		T	3/4	3	4			A	13	13	13			T	11/11	11	11
16073_TGCAGTTCAAAACCCACACGGGATCTATTTATTTATATATTATTA_NODE_2_length_253_cov_5.964427	273	105	168	A		A	4	4	4			T	7/14	7	14			A	12	12	12
16075_TGCAGTGCTTTTTGGAGACGACTCCAGCAATTCTGTTTCCATCAC_NODE_1_length_300_cov_7.773334	322	236	86	A		A	6	6	6			A	13	13	13			T	24/25	24	25	G 1/25
16075_TGCAGTGCTTTTTGGAGACGACTCCAGCAATTCTGTTTCCATCAC_NODE_1_length_300_cov_7.773334	322	142	180	C		C	3	3	3			C	16	16	16			A	16/16	16	16
16091_TGCAGCGTGGGCATGTGGTATGACAAAATAAAAAAATAAAAGAAA_NODE_1_length_286_cov_5.031468	304	222	82	G		G	2	2	2			G	4	4	4			T	5/5	5	5
16091_TGCAGCGTGGGCATGTGGTATGACAAAATAAAAAAATAAAAGAAA_NODE_1_length_286_cov_5.031468	304	170	134	T		C	3/3	3	3			T	8	8	8			T	8	8	8
16092_TGCAGCAAAAATCTGAACTCAAGAGTTTTGTCCCAGAGAGCCTTG_NODE_1_length_268_cov_7.108209	290	185	105	T	+	+CA	3/4	3	4			T	5	5	5			T	5	5	5
16101_TGCAGCACCCACTTGTGTATATCAGTCAAATTATTGACTACTAAT_NODE_1_length_286_cov_7.258741	308	163	145	C		C	2	2	2			T	4/10	4	10			C	5	5	5
16112_TGCAGTAAAAAAAGTTGTACCCTAACAAACCTCTTACTTGATGTG_NODE_3_length_247_cov_5.744939	269	144	125	A		A	4	4	4			A	8	8	8			G	6/14	6	14
16112_TGCAGTAAAAAAAGTTGTACCCTAACAAACCTCTTACTTGATGTG_NODE_3_length_247_cov_5.744939	269	90	179	G		A	5/6	5	6			G	10	10	10			A	12/19	12	19
16112_TGCAGTAAAAAAAGTTGTACCCTAACAAACCTCTTACTTGATGTG_NODE_3_length_247_cov_5.744939	269	81	188	A		A	7	7	7			A	11	11	11			G	7/16	7	16
16112_TGCAGTAAAAAAAGTTGTACCCTAACAAACCTCTTACTTGATGTG_NODE_3_length_247_cov_5.744939	269	168	101	C		C	3	3	3			T	3/5	3	5			C	10	10	10
16112_TGCAGTAAAAAAAGTTGTACCCTAACAAACCTCTTACTTGATGTG_NODE_3_length_247_cov_5.744939	269	195	74	A		T	1/7	1	7	G 1/7		G	3/9	3	9			G	9/22	9	22
16128_TGCAGAGGACATTTGCAACATGTTTGATGCTAAAGTACAGGGAAT_NODE_1_length_327_cov_6.382263	349	191	158	C		T	1/4	1	4			C	12	12	12			T	2/8	2	8
16132_TGCAGATTCAAATCTTGCATGGAAATAATTGTATCAAGTAAAAAA_NODE_1_length_273_cov_8.146521	295	113	182	C		C	3	3	3			C	23	23	23			A	5/6	5	6
16132_TGCAGATTCAAATCTTGCATGGAAATAATTGTATCAAGTAAAAAA_NODE_1_length_273_cov_8.146521	295	169	126	T		C	2/2	2	2			T	12	12	12			C	6/7	6	7
16139_TGCAGATGCAGCTAAAGAATCGATACGAGAGTATCTGGGCAGTTG_NODE_1_length_251_cov_9.163346	273	194	79	A		A	6	6	6			A	12	12	12			C	7/11	7	11
16149_TGCAGATAGAATGCAGTTATAAAAGTGAAGAACCATGCAGAAACA_NODE_1_length_267_cov_8.056180	289	88	201	T		T	6	6	6			T	17	17	17			C	11/11	11	11
16149_TGCAGATAGAATGCAGTTATAAAAGTGAAGAACCATGCAGAAACA_NODE_1_length_267_cov_8.056180	289	121	168	T		C	5/5	5	5			C	8/16	8	16			C	18/18	18	18
16174_TGCAGATAGATGACAGGCTTGTAACTTTACAAGTGAGTTTGGTTC_NODE_1_length_322_cov_7.940994	344	166	178	G		A	3/3	3	3			G	15	15	15			A	10/11	10	11
16174_TGCAGATAGATGACAGGCTTGTAACTTTACAAGTGAGTTTGGTTC_NODE_1_length_322_cov_7.940994	344	263	81	C		A	5/5	5	5			C	13	13	13			A	9/15	9	15
16187_TGCAGTATCCGGAACTTCACTTGTCATTTTCTCAACTGAAAATTG_NODE_1_length_354_cov_5.918079	376	199	177	G		G	2	2	2			G	6	6	6			A	3/6	3	6
16206_TGCAGCACCCGAATTTGACGGACAGCCTAGACTATTACCACCTGC_NODE_1_length_249_cov_8.714859	271	168	103	T		C	2/2	2	2			T	21	21	21			C	2/2	2	2
16207_TGCAGAACTTCAAGTTGGAGTGAAAACCTAACACTTATACGAAAT_NODE_2_length_223_cov_7.322870	245	182	63	G		G	3	3	3			A	3/70	3	70			G	8	8	8
16207_TGCAGAACTTCAAGTTGGAGTGAAAACCTAACACTTATACGAAAT_NODE_2_length_223_cov_7.322870	245	114	131	C		C	1	1	1			A	6/64	6	64	T 3/64		C	4	4	4
16207_TGCAGAACTTCAAGTTGGAGTGAAAACCTAACACTTATACGAAAT_NODE_2_length_223_cov_7.322870	245	85	160	G		A	3/3	3	3			A	44/55	44	55	T 4/55		A	6/6	6	6
16207_TGCAGAACTTCAAGTTGGAGTGAAAACCTAACACTTATACGAAAT_NODE_2_length_223_cov_7.322870	245	112	133	C		C	1	1	1			A	1/63	1	63	T 5/63		C	4	4	4
16208_TGCAGACAAACTTCTCATATGCAGATGTGAATGGCTCATCTTCAT_NODE_1_length_337_cov_5.646884	359	235	124	T		T	4	4	4			T	10	10	10			G	6/11	6	11
16210_TGCAGATTGTTACAAGCAACATTAACCTGGCAATGCCTTCTTTAT_NODE_1_length_287_cov_5.254355	305	151	154	T		T	2	2	2			T	9	9	9			G	3/7	3	7
16219_TGCAGTCACAAAATATTGATGAAGTTCATTGGTCCACCGGAGACG_NODE_1_length_360_cov_5.533333	380	207	173	C		C	3	3	3			C	6	6	6			T	16/16	16	16
16219_TGCAGTCACAAAATATTGATGAAGTTCATTGGTCCACCGGAGACG_NODE_1_length_360_cov_5.533333	380	219	161	C		T	3/3	3	3			C	8	8	8			T	8/8	8	8
16222_TGCAGTAACTTTCTATCTCATCCTCACTGCTGCTACCATTGATGA_NODE_1_length_331_cov_9.483384	353	265	88	A		C	2/2	2	2			A	11	11	11			C	6/6	6	6
16222_TGCAGTAACTTTCTATCTCATCCTCACTGCTGCTACCATTGATGA_NODE_1_length_331_cov_9.483384	353	250	103	T		C	4/4	4	4			T	15	15	15			C	7/7	7	7
16242_TGCAGGTGATGTGAACAGTATCAGTGTTGGATCGGGAACAAACAT_NODE_1_length_307_cov_10.322475	329	149	180	T		C	4/15	4	15			T	15	15	15			T	11	11	11
16242_TGCAGGTGATGTGAACAGTATCAGTGTTGGATCGGGAACAAACAT_NODE_1_length_307_cov_10.322475	329	166	163	G		G	14	14	14			A	4/11	4	11			G	7	7	7
16242_TGCAGGTGATGTGAACAGTATCAGTGTTGGATCGGGAACAAACAT_NODE_1_length_307_cov_10.322475	329	142	187	C		G	3/9	3	9			G	5/13	5	13			C	12	12	12
16242_TGCAGGTGATGTGAACAGTATCAGTGTTGGATCGGGAACAAACAT_NODE_1_length_307_cov_10.322475	329	223	106	C		G	3/5	3	5			C	12	12	12			C	10	10	10
16263_TGCAGCAATCATTTTTTCCTGTTGACAGGATTATTGGCACCATAA_NODE_1_length_256_cov_6.863281	276	131	145	G		G	2	2	2			G	15	15	15			A	3/3	3	3
16276_TGCAGCCATTGCCACCGGTCTTGGGTATGCATATTTCCTGTTGGC_NODE_1_length_270_cov_6.711111	292	228	64	C		T	5/5	5	5			C	13	13	13			T	1/6	1	6
1628_TGCAGTAGTGATGAGTGGTGACTTTGATTTCTGATTCTTGTTCTT_NODE_1_length_283_cov_6.727915	303	188	115	C		C	4	4	4			C	6	6	6			T	19/19	19	19
16281_TGCAGTACAGAGTGCAGCCTCAGCCTGGCATGATGAGCTGGCATC_NODE_1_length_254_cov_5.669291	272	163	109	A		G	7/7	7	7			G	2/8	2	8			G	10/10	10	10
16299_TGCAGGAATACTGGAAGATAGAATAGAAGTGGTAAACATATATAA_NODE_1_length_252_cov_7.595238	274	178	96	T		T	2	2	2			A	5/11	5	11			T	7	7	7
16300_TGCAGGTTATGTTCATTATTGCATGGGATAATACTTCAGTTTTGG_NODE_2_length_202_cov_6.856436	222	155	67	A		G	3/3	3	3			A	6	6	6			G	14/29	14	29
16309_TGCAGTAGCTTCTGGGGATCACTTGCCCTGTTCAAAGGACAAGGA_NODE_1_length_400_cov_5.260000	422	239	183	G		C	6/6	6	6			G	7	7	7			C	18/33	18	33
16309_TGCAGTAGCTTCTGGGGATCACTTGCCCTGTTCAAAGGACAAGGA_NODE_1_length_400_cov_5.260000	422	254	168	T		T	7	7	7			T	5	5	5			A	14/28	14	28
1631_TGCAGCTTGCTTTAAATTTGCTGCAAACCTATTTAAGCGATCCTG_NODE_2_length_204_cov_5.583333	226	145	81	T		C	7/8	7	8			C	2/10	2	10			C	7/7	7	7
16313_TGCAGGTTTTTATCCATGATCCTTTATACAAGTGGGCTCTATCAC_NODE_1_length_293_cov_7.658703	315	180	135	A		C	3/5	3	5			A	15	15	15			C	3/17	3	17
16313_TGCAGGTTTTTATCCATGATCCTTTATACAAGTGGGCTCTATCAC_NODE_1_length_293_cov_7.658703	315	175	140	T		T	5	5	5			T	16	16	16			A	16/21	16	21
16313_TGCAGGTTTTTATCCATGATCCTTTATACAAGTGGGCTCTATCAC_NODE_1_length_293_cov_7.658703	315	112	203	G		A	3/4	3	4			G	18	18	18			A	7/14	7	14
16313_TGCAGGTTTTTATCCATGATCCTTTATACAAGTGGGCTCTATCAC_NODE_1_length_293_cov_7.658703	315	201	114	G		A	3/7	3	7			G	13	13	13			G	15	15	15
16323_TGCAGCCATCTTTCGTTCTATCCTCTGAATTCTCTTCTTCCTATT_NODE_1_length_393_cov_5.638677	415	168	247	A		G	4/7	4	7			A	4	4	4			A	9	9	9
1633_TGCAGTCATCAAGCAAAAGAAAAATCAAGAGAAGGTAAGCAACTA_NODE_1_length_388_cov_5.471650	408	314	94	T		G	2/2	2	2			T	3	3	3			G	15/15	15	15
1633_TGCAGTCATCAAGCAAAAGAAAAATCAAGAGAAGGTAAGCAACTA_NODE_1_length_388_cov_5.471650	408	175	233	T		C	6/6	6	6			T	8	8	8			C	12/27	12	27
1633_TGCAGTCATCAAGCAAAAGAAAAATCAAGAGAAGGTAAGCAACTA_NODE_1_length_388_cov_5.471650	408	205	203	A		G	3/3	3	3			A	9	9	9			G	22/39	22	39
16338_TGCAGGCTTCAGAGAGTATGTCCTGACATGACATAGTGAATGAAG_NODE_1_length_247_cov_8.813766	269	155	114	C		A	2/2	2	2			A	6/17	6	17			C	7	7	7
16342_TGCAGAAGTAACGACGATGTTGATAATTGTCTCTGCCTTGACGAG_NODE_1_length_360_cov_9.788889	382	276	106	G		G	2	2	2			G	11	11	11			A	3/3	3	3
16342_TGCAGAAGTAACGACGATGTTGATAATTGTCTCTGCCTTGACGAG_NODE_1_length_360_cov_9.788889	382	302	80	G		A	2/2	2	2			G	7	7	7			A	4/4	4	4
16343_TGCAGTCTGCTTTGGAAAATGGCGATGGCTCTGCCTTACCAGAGA_NODE_1_length_261_cov_6.601532	281	206	75	T		T	2	2	2			C	4/13	4	13			T	25	25	25
16343_TGCAGTCTGCTTTGGAAAATGGCGATGGCTCTGCCTTACCAGAGA_NODE_1_length_261_cov_6.601532	281	164	117	C		C	5	5	5			T	3/14	3	14			C	20	20	20
16343_TGCAGTCTGCTTTGGAAAATGGCGATGGCTCTGCCTTACCAGAGA_NODE_1_length_261_cov_6.601532	281	205	76	T		T	2	2	2			A	4/13	4	13			T	24	24	24
16343_TGCAGTCTGCTTTGGAAAATGGCGATGGCTCTGCCTTACCAGAGA_NODE_1_length_261_cov_6.601532	281	147	134	T		T	7	7	7			T	14	14	14			G	4/21	4	21
16344_TGCAGTCTTGAACTAATCAAAGCATATTCTTAAATTCTAACCTTA_NODE_1_length_251_cov_7.127490	271	208	63	C		C	3	3	3			C	7	7	7			A	1/11	1	11	T 10/11
16353_TGCAGTTGTAGGTCAGGTTACTGAGGTTGATAAGGATACGTTTTG_NODE_2_length_369_cov_9.528456	391	321	70	C		T	1/2	1	2			C	9	9	9			T	4/5	4	5
16355_TGCAGTGGTTGCAACAACAGGTTTGTTCTACAATTTCTACCTGGT_NODE_1_length_215_cov_7.465117	235	166	69	T		C	5/5	5	5			C	4/8	4	8			C	3/3	3	3
16370_TGCAGACTGTAGAATTAGGTTTTAACACCATCATTGAGCTCGGAT_NODE_1_length_252_cov_6.511905	270	180	90	C		T	2/2	2	2			T	5/11	5	11			T	8/8	8	8
16373_TGCAGAAGTTTTTCCATGACAGACAACTCGGCCGAACTAGTTGGC_NODE_1_length_378_cov_8.087301	400	155	245	A		G	2/5	2	5			A	21	21	21			G	1/15	1	15
1638_TGCAGAGGTCTTTGCCTAATGGGAAATTAATGAGACGAGCTGGTG_NODE_1_length_254_cov_8.031496	276	214	62	A	+	+TA	5/5	5	5			A	10	10	10			A	17	17	17
1638_TGCAGAGGTCTTTGCCTAATGGGAAATTAATGAGACGAGCTGGTG_NODE_1_length_254_cov_8.031496	276	170	106	T		T	3	3	3			C	8/19	8	19			C	9/9	9	9
16406_TGCAGGCAACCTTTGAATCTTCTCTTCTAACATATCAGATTCTCC_NODE_1_length_309_cov_7.129450	331	193	138	T		G	4/4	4	4			T	9	9	9			T	8	8	8
16432_TGCAGTATAAATATGGCCTAGTGGATTCCAGTGAAGATGCGCCAA_NODE_1_length_376_cov_5.773936	398	288	110	T		C	1/4	1	4			T	4	4	4			C	24/24	24	24
16432_TGCAGTATAAATATGGCCTAGTGGATTCCAGTGAAGATGCGCCAA_NODE_1_length_376_cov_5.773936	398	132	266	C		T	3/4	3	4			C	19	19	19			T	16/16	16	16
16435_TGCAGACCTTTTTCCAGAATCATCTTCCGGATGGTCTGTGCAGGT_NODE_1_length_308_cov_6.259740	330	237	93	A		A	11	11	11			C	8/16	8	16			A	17	17	17
16442_TGCAGTTGGTCATCACCTCAAAGTTAGTCAGATGTTTCAACTAGA_NODE_1_length_267_cov_6.801498	287	216	71	G		A	3/3	3	3			A	2/11	2	11			A	13/13	13	13
16442_TGCAGTTGGTCATCACCTCAAAGTTAGTCAGATGTTTCAACTAGA_NODE_1_length_267_cov_6.801498	287	189	98	A		C	2/6	2	6			A	17	17	17			C	14/14	14	14
16442_TGCAGTTGGTCATCACCTCAAAGTTAGTCAGATGTTTCAACTAGA_NODE_1_length_267_cov_6.801498	287	119	168	C		C	2	2	2			T	10/27	10	27			C	3	3	3
16457_TGCAGGTGTGAAGAATTTGTTGTCTAGCGATCATCAATTGGCAAT_NODE_1_length_409_cov_6.320293	431	281	150	A	-	-A	2/2	2	2		-	-A	1/6	1	6		-	-A	10/10	10	10
16463_TGCAGGCAGTATATCATTTTTGTTTCTGTTGTCATTTGGTGGCTT_NODE_2_length_307_cov_6.824104	329	259	70	A		G	3/3	3	3			A	6	6	6			G	4/12	4	12
16471_TGCAGTCCTTAAGGTCATCCGTGTTTAGTATCTCTTTCAGCTGGT_NODE_1_length_443_cov_6.580135	465	186	279	A		G	2/2	2	2			A	21	21	21			G	1/14	1	14
16471_TGCAGTCCTTAAGGTCATCCGTGTTTAGTATCTCTTTCAGCTGGT_NODE_1_length_443_cov_6.580135	465	286	179	A		G	2/2	2	2			A	4	4	4			G	16/16	16	16
16473_TGCAGTTGGTTTGTACCAGTAAATTGTAGCAGGATGCCGAGACCT_NODE_1_length_342_cov_6.780702	364	204	160	T		G	1/5	1	5			T	12	12	12			G	2/26	2	26
16475_TGCAGATATAATCAAGGCAGCTCTGGAGCAACATACTGGTCTGGG_NODE_1_length_331_cov_5.767372	353	196	157	T		C	2/6	2	6			T	8	8	8			C	4/27	4	27
16475_TGCAGATATAATCAAGGCAGCTCTGGAGCAACATACTGGTCTGGG_NODE_1_length_331_cov_5.767372	353	103	250	A		A	4	4	4			T	9/22	9	22			T	4/13	4	13
16475_TGCAGATATAATCAAGGCAGCTCTGGAGCAACATACTGGTCTGGG_NODE_1_length_331_cov_5.767372	353	185	168	G		T	1/5	1	5			G	10	10	10			T	4/26	4	26
16475_TGCAGATATAATCAAGGCAGCTCTGGAGCAACATACTGGTCTGGG_NODE_1_length_331_cov_5.767372	353	194	159	C		T	3/6	3	6			C	8	8	8			T	4/25	4	25
16475_TGCAGATATAATCAAGGCAGCTCTGGAGCAACATACTGGTCTGGG_NODE_1_length_331_cov_5.767372	353	252	101	G		A	4/8	4	8			A	1/6	1	6			A	21/29	21	29
16487_TGCAGCACAAATACCACTCTTAGGATGTAACAACAATAAAGATTT_NODE_1_length_318_cov_6.191824	340	166	174	A		G	4/4	4	4			A	4	4	4			G	2/2	2	2
16487_TGCAGCACAAATACCACTCTTAGGATGTAACAACAATAAAGATTT_NODE_1_length_318_cov_6.191824	340	228	112	A		G	3/3	3	3			G	8/13	8	13			G	3/3	3	3
16528_TGCAGCTTTAGTTATATAAACCTATTGGTGCATCAAAAGCATAAA_NODE_1_length_342_cov_7.380117	364	243	121	T		C	2/2	2	2			T	6	6	6			C	17/17	17	17
16535_TGCAGCTTGCTAGTTTTTTTGGTCGCTTCCAGTGGTTGACATGCC_NODE_1_length_265_cov_10.611320	287	153	134	A	+	+T	1/2	1	2			A	19	19	19		+	+T	4/4	4	4
16536_TGCAGAGAGATAGTAGAGAGACAGAGAGCTAACCCAACATCATCA_NODE_1_length_220_cov_7.550000	240	163	77	C		T	2/2	2	2			C	13	13	13			T	2/6	2	6
16537_TGCAGTCAGGTGCTGCTTATCATGTTGCAAAAGGCTATGAGCCAT_NODE_2_length_240_cov_6.879167	258	116	142	A		G	6/6	6	6			A	7	7	7			G	8/8	8	8
16537_TGCAGTCAGGTGCTGCTTATCATGTTGCAAAAGGCTATGAGCCAT_NODE_2_length_240_cov_6.879167	258	146	112	G		G	9	9	9			G	9	9	9			A	10/10	10	10
16537_TGCAGTCAGGTGCTGCTTATCATGTTGCAAAAGGCTATGAGCCAT_NODE_2_length_240_cov_6.879167	258	179	79	A		A	6	6	6			A	13	13	13			G	11/11	11	11
16556_TGCAGTGTTGAAGAGGATATGGTCGATGGCTTCCCATATGACATT_NODE_1_length_361_cov_9.008310	383	220	163	A		A	2	2	2			A	12	12	12			G	3/3	3	3
16566_TGCAGAATTTTTAAATGCAGTATCGTACTCGGTCACAGAACTGGC_NODE_1_length_302_cov_10.596026	324	220	104	A		A	4	4	4			A	31	31	31			G	5/12	5	12
16566_TGCAGAATTTTTAAATGCAGTATCGTACTCGGTCACAGAACTGGC_NODE_1_length_302_cov_10.596026	324	236	88	A		A	4	4	4			G	6/49	6	49			A	21	21	21
16566_TGCAGAATTTTTAAATGCAGTATCGTACTCGGTCACAGAACTGGC_NODE_1_length_302_cov_10.596026	324	178	146	T		G	6/6	6	6			G	31/40	31	40			G	8/10	8	10
16566_TGCAGAATTTTTAAATGCAGTATCGTACTCGGTCACAGAACTGGC_NODE_1_length_302_cov_10.596026	324	158	166	C		G	3/9	3	9			G	19/43	19	43			G	5/10	5	10
16566_TGCAGAATTTTTAAATGCAGTATCGTACTCGGTCACAGAACTGGC_NODE_1_length_302_cov_10.596026	324	125	199	C		G	1/4	1	4			T	5/57	5	57			C	3	3	3
16582_TGCAGTTGGGTTTCAAGTATGATAACCTGCTGATGGAAGAAAGTG_NODE_1_length_335_cov_10.143284	357	243	114	G		C	1/2	1	2			G	11	11	11			C	10/17	10	17
16584_TGCAGTTGAAGATACATGTCATCATCAGATCATCTCAGAAATACC_NODE_2_length_244_cov_10.557377	266	197	69	C		G	7/7	7	7			G	4/11	4	11			G	25/25	25	25
16587_TGCAGATACATAACTGCACACGAGGTTCAACATCATATTTACAAG_NODE_1_length_296_cov_5.547297	314	169	145	G		A	9/9	9	9			C	1/10	1	10			A	3/13	3	13
16587_TGCAGATACATAACTGCACACGAGGTTCAACATCATATTTACAAG_NODE_1_length_296_cov_5.547297	314	233	81	T		C	1/3	1	3			C	11/16	11	16			C	1/11	1	11
16587_TGCAGATACATAACTGCACACGAGGTTCAACATCATATTTACAAG_NODE_1_length_296_cov_5.547297	314	126	188	C		C	2	2	2			T	3/8	3	8			C	5	5	5
16587_TGCAGATACATAACTGCACACGAGGTTCAACATCATATTTACAAG_NODE_1_length_296_cov_5.547297	314	77	237	A		A	4	4	4			T	7/15	7	15	G 4/15		G	1/9	1	9
16588_TGCAGATTACTCACAGTAGTGTCAAATTTTGATATTCTCCAATGT_NODE_1_length_354_cov_5.285311	374	298	76	C		A	2/2	2	2			A	3/4	3	4			A	6/6	6	6
16589_TGCAGAGATTCAAGTGGGATTGGAAACATAACACATATACGAAAC_NODE_1_length_217_cov_5.755760	233	112	121	T		C	2/2	2	2			A	17/33	17	33	C 11/33		C	2/2	2	2
16590_TGCAGCTGAGATTCTGGCAGAAGGTATGGAGAGCACTTGGGCTGT_NODE_1_length_282_cov_8.932624	304	201	103	T		C	1/7	1	7			T	10	10	10			G	3/15	3	15
16590_TGCAGCTGAGATTCTGGCAGAAGGTATGGAGAGCACTTGGGCTGT_NODE_1_length_282_cov_8.932624	304	221	83	A		G	7/7	7	7			A	8	8	8			G	9/9	9	9
16592_TGCAGTCATGGTAAATGATTCAGAGCAAACATGAACCACTTTATG_NODE_1_length_368_cov_10.361413	390	273	117	A		A	9	9	9			A	9	9	9			T	33/33	33	33
16592_TGCAGTCATGGTAAATGATTCAGAGCAAACATGAACCACTTTATG_NODE_1_length_368_cov_10.361413	390	299	91	A		G	3/8	3	8			A	11	11	11			A	29	29	29
16592_TGCAGTCATGGTAAATGATTCAGAGCAAACATGAACCACTTTATG_NODE_1_length_368_cov_10.361413	390	224	166	G		A	3/8	3	8			G	16	16	16			G	24	24	24
16600_TGCAGCATACAAGCTTCCCGGTGCTCAGAGAAGGTTCCAGTCCAG_NODE_1_length_323_cov_5.445820	343	194	149	A		A	4	4	4			A	14	14	14			G	7/7	7	7
16611_TGCAGTACCAGATGTTCAACAGTAACGAAATATGGGCCCTTAAAG_NODE_1_length_420_cov_5.585714	442	201	241	C		T	3/3	3	3			T	4/12	4	12			T	8/8	8	8
16611_TGCAGTACCAGATGTTCAACAGTAACGAAATATGGGCCCTTAAAG_NODE_1_length_420_cov_5.585714	442	250	192	C		C	5	5	5			G	3/10	3	10			C	6	6	6
16611_TGCAGTACCAGATGTTCAACAGTAACGAAATATGGGCCCTTAAAG_NODE_1_length_420_cov_5.585714	442	305	137	T		C	4/4	4	4			T	6	6	6			C	5/5	5	5
16620_TGCAGGAGGAAATTCAGTCAGGTACCACATGCTAAATTTCTTCAG_NODE_1_length_318_cov_5.056604	336	232	104	T		A	2/2	2	2			T	6	6	6			A	6/6	6	6
16624_TGCAGTAGTTCATGGTTTTCTCTCACCAGATTGAACAAAAACAAA_NODE_1_length_285_cov_7.512280	307	166	141	A		A	5	5	5			A	12	12	12		-	-A	9/10	9	10
16624_TGCAGTAGTTCATGGTTTTCTCTCACCAGATTGAACAAAAACAAA_NODE_1_length_285_cov_7.512280	307	206	101	T		G	1/3	1	3			A	3/7	3	7			A	11/11	11	11
16631_TGCAGCTTTTGAGTTCTGATGGGTTGAGAATAATTTTTTCTTCAC_NODE_1_length_367_cov_5.046321	387	299	88	G		T	1/2	1	2			G	6	6	6			T	2/6	2	6
16631_TGCAGCTTTTGAGTTCTGATGGGTTGAGAATAATTTTTTCTTCAC_NODE_1_length_367_cov_5.046321	387	200	187	A		A	3	3	3			A	8	8	8			C	4/12	4	12
16631_TGCAGCTTTTGAGTTCTGATGGGTTGAGAATAATTTTTTCTTCAC_NODE_1_length_367_cov_5.046321	387	187	200	C		C	2	2	2			C	9	9	9			A	5/9	5	9
16635_TGCAGGTTCACCGTGCTGGCACAGTATTGCATCAACTCCATGTCC_NODE_1_length_385_cov_9.283117	407	282	125	A		A	6	6	6			T	11/21	11	21			A	13	13	13
16635_TGCAGGTTCACCGTGCTGGCACAGTATTGCATCAACTCCATGTCC_NODE_1_length_385_cov_9.283117	407	250	157	A		A	7	7	7			A	11	11	11			G	7/16	7	16
16635_TGCAGGTTCACCGTGCTGGCACAGTATTGCATCAACTCCATGTCC_NODE_1_length_385_cov_9.283117	407	238	169	A		G	6/6	6	6			A	11	11	11			G	9/19	9	19
16635_TGCAGGTTCACCGTGCTGGCACAGTATTGCATCAACTCCATGTCC_NODE_1_length_385_cov_9.283117	407	163	244	T		A	2/2	2	2			T	17	17	17			A	4/19	4	19
16635_TGCAGGTTCACCGTGCTGGCACAGTATTGCATCAACTCCATGTCC_NODE_1_length_385_cov_9.283117	407	205	202	T		C	4/4	4	4			T	12	12	12			C	11/20	11	20
16635_TGCAGGTTCACCGTGCTGGCACAGTATTGCATCAACTCCATGTCC_NODE_1_length_385_cov_9.283117	407	255	152	A		G	6/6	6	6			G	4/9	4	9			G	18/18	18	18
16635_TGCAGGTTCACCGTGCTGGCACAGTATTGCATCAACTCCATGTCC_NODE_1_length_385_cov_9.283117	407	174	233	T		A	2/2	2	2			T	17	17	17			A	11/21	11	21
16639_TGCAGATATGTGTCATCGAGAATCATTACTTCATTTCACTTGTGG_NODE_1_length_369_cov_8.154471	391	263	128	A		G	3/3	3	3			A	14	14	14			A	22	22	22
16639_TGCAGATATGTGTCATCGAGAATCATTACTTCATTTCACTTGTGG_NODE_1_length_369_cov_8.154471	391	270	121	T		T	3	3	3			T	14	14	14			C	13/22	13	22
16648_TGCAGCTCTCGCCTCTCGAGTCCCCTTCCGGTGTGTGTTCTCCGA_NODE_1_length_248_cov_6.120968	266	159	107	C		T	1/2	1	2			C	4	4	4			T	8/8	8	8
16650_TGCAGTAGGCTTTCCAAATCCAATTGTTTCTTCAATCTTCTCACC_NODE_1_length_281_cov_8.918149	303	177	126	G		A	5/8	5	8			G	12	12	12			A	41/43	41	43	C 2/43
16650_TGCAGTAGGCTTTCCAAATCCAATTGTTTCTTCAATCTTCTCACC_NODE_1_length_281_cov_8.918149	303	229	74	T		T	7	7	7			T	15	15	15			A	1/34	1	34	G 4/34
16650_TGCAGTAGGCTTTCCAAATCCAATTGTTTCTTCAATCTTCTCACC_NODE_1_length_281_cov_8.918149	303	162	141	T		G	3/8	3	8			T	13	13	13			T	33	33	33
16650_TGCAGTAGGCTTTCCAAATCCAATTGTTTCTTCAATCTTCTCACC_NODE_1_length_281_cov_8.918149	303	237	66	A		G	4/7	4	7			A	11	11	11			G	31/31	31	31
16663_TGCAGTTGTCAAAAGAAAGACTATGATTTCCCCAGCACCACCAGT_NODE_1_length_271_cov_7.896679	293	173	120	T		T	4	4	4			T	21	21	21			G	4/23	4	23
16663_TGCAGTTGTCAAAAGAAAGACTATGATTTCCCCAGCACCACCAGT_NODE_1_length_271_cov_7.896679	293	183	110	G		T	4/4	4	4			T	7/16	7	16			G	22	22	22
16663_TGCAGTTGTCAAAAGAAAGACTATGATTTCCCCAGCACCACCAGT_NODE_1_length_271_cov_7.896679	293	225	68	T		C	7/7	7	7			C	1/6	1	6			T	23	23	23
16669_TGCAGTTCCTGATGACGTCACATCATATGCTTTTGCGATGGAGAG_NODE_1_length_378_cov_8.010582	400	161	239	G		A	2/10	2	10			A	6/25	6	25			G	15	15	15
16669_TGCAGTTCCTGATGACGTCACATCATATGCTTTTGCGATGGAGAG_NODE_1_length_378_cov_8.010582	400	238	162	A		G	2/11	2	11			A	15	15	15			G	2/29	2	29
16669_TGCAGTTCCTGATGACGTCACATCATATGCTTTTGCGATGGAGAG_NODE_1_length_378_cov_8.010582	400	336	64	C		T	8/10	8	10			T	4/8	4	8			T	11/12	11	12	G 1/12
16669_TGCAGTTCCTGATGACGTCACATCATATGCTTTTGCGATGGAGAG_NODE_1_length_378_cov_8.010582	400	116	284	A		G	3/5	3	5			G	21/36	21	36			G	6/6	6	6
16669_TGCAGTTCCTGATGACGTCACATCATATGCTTTTGCGATGGAGAG_NODE_1_length_378_cov_8.010582	400	234	166	T		G	2/11	2	11			T	15	15	15			G	1/31	1	31
16669_TGCAGTTCCTGATGACGTCACATCATATGCTTTTGCGATGGAGAG_NODE_1_length_378_cov_8.010582	400	207	193	T		C	2/14	2	14			C	2/20	2	20			T	26	26	26
16669_TGCAGTTCCTGATGACGTCACATCATATGCTTTTGCGATGGAGAG_NODE_1_length_378_cov_8.010582	400	132	268	T		T	5	5	5			C	8/28	8	28			C	1/8	1	8
16669_TGCAGTTCCTGATGACGTCACATCATATGCTTTTGCGATGGAGAG_NODE_1_length_378_cov_8.010582	400	82	318	C		A	1/5	1	5			T	5/44	5	44			T	1/6	1	6
16669_TGCAGTTCCTGATGACGTCACATCATATGCTTTTGCGATGGAGAG_NODE_1_length_378_cov_8.010582	400	248	152	T		G	3/9	3	9			T	12	12	12			T	26	26	26
16672_TGCAGTGAAGATGACAATTTCTTCCTGCTTTGAATCATCTCAAAG_NODE_1_length_386_cov_5.194301	408	192	216	A		A	3	3	3			A	10	10	10			T	3/3	3	3
16672_TGCAGTGAAGATGACAATTTCTTCCTGCTTTGAATCATCTCAAAG_NODE_1_length_386_cov_5.194301	408	193	215	T		C	3/3	3	3			C	5/10	5	10			C	3/3	3	3
16672_TGCAGTGAAGATGACAATTTCTTCCTGCTTTGAATCATCTCAAAG_NODE_1_length_386_cov_5.194301	408	187	221	C		T	1/4	1	4			C	13	13	13			T	3/3	3	3
16672_TGCAGTGAAGATGACAATTTCTTCCTGCTTTGAATCATCTCAAAG_NODE_1_length_386_cov_5.194301	408	311	97	G		A	3/4	3	4			G	7	7	7			A	3/3	3	3
16672_TGCAGTGAAGATGACAATTTCTTCCTGCTTTGAATCATCTCAAAG_NODE_1_length_386_cov_5.194301	408	184	224	C		C	4	4	4			T	7/12	7	12			C	3	3	3
1669_TGCAGTTTATTATGAAGATATGTTCGTTAATTTCAACTTGGCAAC_NODE_1_length_220_cov_8.000000	240	140	100	T		C	5/5	5	5			C	1/7	1	7			T	20	20	20
1669_TGCAGTTTATTATGAAGATATGTTCGTTAATTTCAACTTGGCAAC_NODE_1_length_220_cov_8.000000	240	138	102	A		G	5/5	5	5			A	7	7	7			A	20	20	20
1669_TGCAGTTTATTATGAAGATATGTTCGTTAATTTCAACTTGGCAAC_NODE_1_length_220_cov_8.000000	240	117	123	T		T	4	4	4			T	10	10	10			G	3/22	3	22
16691_TGCAGCTTTTAGCAACTTTCCACTTCATCTTTTAACGAGAACTTG_NODE_1_length_204_cov_5.602941	220	146	74	T		C	2/2	2	2			C	1/8	1	8			C	4/4	4	4
16695_TGCAGTTTCTTTGTTTTTGGATGAATTGATCTAGAAGTTTGACTG_NODE_1_length_367_cov_10.089918	389	321	68	G		G	5	5	5			T	4/13	4	13			T	9/19	9	19
16695_TGCAGTTTCTTTGTTTTTGGATGAATTGATCTAGAAGTTTGACTG_NODE_1_length_367_cov_10.089918	389	171	218	G		C	5/5	5	5			G	19	19	19			G	10	10	10
16695_TGCAGTTTCTTTGTTTTTGGATGAATTGATCTAGAAGTTTGACTG_NODE_1_length_367_cov_10.089918	389	313	76	T		A	4/5	4	5			T	15	15	15			T	22	22	22
16695_TGCAGTTTCTTTGTTTTTGGATGAATTGATCTAGAAGTTTGACTG_NODE_1_length_367_cov_10.089918	389	159	230	T		T	4	4	4		+	+GA	6/22	6	22		+	+GA	1/10	1	10
16696_TGCAGTATGGGAATTTCAAAAGCATGAAGGATCGCTTGAAGGTTC_NODE_1_length_212_cov_9.325472	234	109	125	G		A	1/3	1	3			G	11	11	11			A	4/4	4	4
16696_TGCAGTATGGGAATTTCAAAAGCATGAAGGATCGCTTGAAGGTTC_NODE_1_length_212_cov_9.325472	234	148	86	C		C	4	4	4			C	16	16	16			T	14/14	14	14
16696_TGCAGTATGGGAATTTCAAAAGCATGAAGGATCGCTTGAAGGTTC_NODE_1_length_212_cov_9.325472	234	167	67	T		A	1/4	1	4			C	1/18	1	18			A	8/8	8	8
16707_TGCAGATAAGGTTGGTTGGGGGTCATGTCAAGAGCTAAAGAAGAG_NODE_1_length_264_cov_5.647727	284	211	73	G		C	9/9	9	9			G	5	5	5			A	1/11	1	11	C 10/11
16707_TGCAGATAAGGTTGGTTGGGGGTCATGTCAAGAGCTAAAGAAGAG_NODE_1_length_264_cov_5.647727	284	186	98	A		A	10	10	10			A	6	6	6			G	11/11	11	11
16710_TGCAGCATATCTCTTCCCAAGTAGCCTAGATCCAGAGATTCTTGA_NODE_2_length_252_cov_6.654762	272	127	145	C		A	3/3	3	3			C	11	11	11			C	5	5	5
16710_TGCAGCATATCTCTTCCCAAGTAGCCTAGATCCAGAGATTCTTGA_NODE_2_length_252_cov_6.654762	272	84	188	A		G	3/3	3	3			A	23	23	23			A	10	10	10
16724_TGCAGGTACATGTTTGGTTTTGATTATAATTTCCAAGAATATTTG_NODE_1_length_301_cov_7.657807	323	222	101	C		C	2	2	2			C	5	5	5			A	12/12	12	12
16726_TGCAGAACATTAAAGATTTGAGTTACAAAATACAAACAAAATCTT_NODE_1_length_263_cov_7.372623	285	192	93	C		T	3/3	3	3			T	4/11	4	11			T	8/8	8	8
16749_TGCAGAAAAGTACATTATGACAGCCATTACTTCGTGCAAATTAAT_NODE_1_length_418_cov_6.942584	440	233	207	T		C	3/3	3	3			T	15	15	15			T	4	4	4
16751_TGCAGATATTCAAGTTTTATTGGAAACATAACACATATACGAAAC_NODE_1_length_293_cov_7.750853	315	162	153	G		G	3	3	3			A	4/64	4	64			G	4	4	4
16751_TGCAGATATTCAAGTTTTATTGGAAACATAACACATATACGAAAC_NODE_1_length_293_cov_7.750853	315	160	155	G		G	3	3	3			G	65	65	65			A	3/4	3	4
16751_TGCAGATATTCAAGTTTTATTGGAAACATAACACATATACGAAAC_NODE_1_length_293_cov_7.750853	315	169	146	T		C	3/3	3	3			A	24/56	24	56	C 17/56		C	3/4	3	4
16751_TGCAGATATTCAAGTTTTATTGGAAACATAACACATATACGAAAC_NODE_1_length_293_cov_7.750853	315	210	105	G		G	1	1	1			A	3/124	3	124	T 1/124		G	4	4	4
16751_TGCAGATATTCAAGTTTTATTGGAAACATAACACATATACGAAAC_NODE_1_length_293_cov_7.750853	315	212	103	G		G	1	1	1			A	1/139	1	139	T 1/139		A	3/4	3	4
16769_TGCAGGCCTTGGGTGGTCGTGTTCCGACACCACGTGACGGTGATC_NODE_1_length_314_cov_7.503185	336	243	93	T		T	3	3	3			T	11	11	11			A	6/12	6	12
16769_TGCAGGCCTTGGGTGGTCGTGTTCCGACACCACGTGACGGTGATC_NODE_1_length_314_cov_7.503185	336	178	158	G		T	3/4	3	4			T	1/9	1	9			T	10/10	10	10
1679_TGCAGATCCAACTCTTCCACGCACAAAAGCAGTTCGGTGTGCTCA_NODE_1_length_223_cov_9.022422	245	107	138	G	-	-G	2/2	2	2			G	19	19	19		-	-G	1/3	1	3
1679_TGCAGATCCAACTCTTCCACGCACAAAAGCAGTTCGGTGTGCTCA_NODE_1_length_223_cov_9.022422	245	174	71	A		C	4/4	4	4			A	9	9	9			C	6/6	6	6
1679_TGCAGATCCAACTCTTCCACGCACAAAAGCAGTTCGGTGTGCTCA_NODE_1_length_223_cov_9.022422	245	106	139	T	-	-T	2/2	2	2			T	19	19	19		-	-T	1/3	1	3
16798_TGCAGATGACCCATTAACTTGACAAACACAGTCAAACTAGCATAC_NODE_1_length_353_cov_5.889518	375	109	266	T		C	4/4	4	4			C	16/27	16	27			C	15/15	15	15
16798_TGCAGATGACCCATTAACTTGACAAACACAGTCAAACTAGCATAC_NODE_1_length_353_cov_5.889518	375	117	258	C		C	5	5	5			T	15/23	15	23			T	17/17	17	17
16803_TGCAGTATCATTGAGTGAAATTGCAACTAAAGGTGCAATGAAGGT_NODE_1_length_222_cov_6.500000	238	122	116	C		A	3/3	3	3			C	8	8	8			C	3	3	3
16809_TGCAGGATCGGCCGTAAGGAGCATGTCCATGTTGGCGAAGCAAGG_NODE_1_length_302_cov_12.168874	324	196	128	T		G	4/5	4	5			G	14/21	14	21			G	2/2	2	2
16809_TGCAGGATCGGCCGTAAGGAGCATGTCCATGTTGGCGAAGCAAGG_NODE_1_length_302_cov_12.168874	324	233	91	G		G	4	4	4			A	5/17	5	17			G	4	4	4
16809_TGCAGGATCGGCCGTAAGGAGCATGTCCATGTTGGCGAAGCAAGG_NODE_1_length_302_cov_12.168874	324	240	84	C		C	3	3	3			G	3/17	3	17			C	4	4	4
16809_TGCAGGATCGGCCGTAAGGAGCATGTCCATGTTGGCGAAGCAAGG_NODE_1_length_302_cov_12.168874	324	165	159	C		C	2	2	2			T	24/31	24	31			T	7/7	7	7
16848_TGCAGCTTTGAAGCACATGTTGCTGATTTTTTCAATTCCAGAGGA_NODE_1_length_227_cov_8.806168	249	164	85	T		C	2/2	2	2			C	1/3	1	3			C	5/5	5	5
16849_TGCAGGTAGACTTAGTAAGAAGACATAGTTTTCCTGTTTATTGGA_NODE_1_length_223_cov_5.188341	237	142	95	T		A	3/3	3	3			T	6	6	6			T	15	15	15
16851_TGCAGGGAACACATCCTTTCCATAACTATACCGTCAAACCCAAGC_NODE_1_length_331_cov_7.235650	353	171	182	G		G	5	5	5			A	6/17	6	17			G	6	6	6
16851_TGCAGGGAACACATCCTTTCCATAACTATACCGTCAAACCCAAGC_NODE_1_length_331_cov_7.235650	353	160	193	A		A	5	5	5			A	14	14	14			G	3/4	3	4
16852_TGCAGTTGAGAACTGGTTGCAAGTAGATATCGTTCCCTTTTTCGG_NODE_1_length_337_cov_6.587537	359	173	186	A		A	3	3	3			C	1/6	1	6		+	+C	7/7	7	7
16854_TGCAGATGGATCAGAAAGGCAATACCTTTCTTGTACGAAGACTGC_NODE_1_length_417_cov_5.362110	439	174	265	G		C	3/4	3	4	-G 1/4		G	5	5	5			G	3	3	3
16862_TGCAGATTGTGATACATATCAGATTTGTTTATAAGTTAGGAACAA_NODE_1_length_451_cov_5.556541	473	313	160	G		A	2/2	2	2			G	7	7	7			A	3/9	3	9
16862_TGCAGATTGTGATACATATCAGATTTGTTTATAAGTTAGGAACAA_NODE_1_length_451_cov_5.556541	473	130	343	T		C	4/4	4	4			C	6/19	6	19			C	9/9	9	9
16862_TGCAGATTGTGATACATATCAGATTTGTTTATAAGTTAGGAACAA_NODE_1_length_451_cov_5.556541	473	287	186	T		C	2/2	2	2			T	4	4	4			C	2/2	2	2
1688_TGCAGTGAAAGTGAGGAATCATATATTTAGTCCTTGAGAGTATGC_NODE_1_length_439_cov_6.002278	461	214	247	G		A	2/7	2	7			A	6/22	6	22			A	18/31	18	31
1688_TGCAGTGAAAGTGAGGAATCATATATTTAGTCCTTGAGAGTATGC_NODE_1_length_439_cov_6.002278	461	301	160	G		T	1/2	1	2			T	5/10	5	10			T	6/16	6	16
1688_TGCAGTGAAAGTGAGGAATCATATATTTAGTCCTTGAGAGTATGC_NODE_1_length_439_cov_6.002278	461	208	253	T		T	9	9	9			T	22	22	22			A	12/26	12	26
1688_TGCAGTGAAAGTGAGGAATCATATATTTAGTCCTTGAGAGTATGC_NODE_1_length_439_cov_6.002278	461	184	277	T		T	8	8	8			C	5/23	5	23			G	3/22	3	22
1688_TGCAGTGAAAGTGAGGAATCATATATTTAGTCCTTGAGAGTATGC_NODE_1_length_439_cov_6.002278	461	235	226	C		C	10	10	10			T	3/18	3	18			C	31	31	31
1688_TGCAGTGAAAGTGAGGAATCATATATTTAGTCCTTGAGAGTATGC_NODE_1_length_439_cov_6.002278	461	207	254	C		T	5/9	5	9			T	6/20	6	20			T	13/26	13	26
1688_TGCAGTGAAAGTGAGGAATCATATATTTAGTCCTTGAGAGTATGC_NODE_1_length_439_cov_6.002278	461	183	278	T		T	8	8	8			T	24	24	24			C	6/22	6	22
1688_TGCAGTGAAAGTGAGGAATCATATATTTAGTCCTTGAGAGTATGC_NODE_1_length_439_cov_6.002278	461	302	159	G		T	1/2	1	2			T	5/10	5	10			T	6/16	6	16
1688_TGCAGTGAAAGTGAGGAATCATATATTTAGTCCTTGAGAGTATGC_NODE_1_length_439_cov_6.002278	461	164	297	A		A	11	11	11			A	26	26	26			G	5/23	5	23
1688_TGCAGTGAAAGTGAGGAATCATATATTTAGTCCTTGAGAGTATGC_NODE_1_length_439_cov_6.002278	461	244	217	G		A	4/9	4	9			G	16	16	16			G	30	30	30
16884_TGCAGATGAAACTAGAAAGAGGGAAGATTTAATTTAAAAGGGATT_NODE_1_length_308_cov_5.876623	326	161	165	A		A	2	2	2			A	12	12	12			T	1/13	1	13	-A 12/13
16913_TGCAGAAATTCAAGTTGGATTATAAACTTAAGACCTAAATAAAAC_NODE_1_length_256_cov_7.523438	276	106	170	T		A	1/1	1	1			A	5/22	5	22	G 1/22		T	1	1	1
1693_TGCAGTTGATGCTGAGTTTGCCGTGCATACTTTTTCTTGTTTATT_NODE_2_length_354_cov_8.242938	376	157	219	A		T	2/2	2	2			A	22	22	22			T	17/17	17	17
1693_TGCAGTTGATGCTGAGTTTGCCGTGCATACTTTTTCTTGTTTATT_NODE_2_length_354_cov_8.242938	376	249	127	C		C	2	2	2			T	3/11	3	11			A	1/25	1	25
16931_TGCAGCAAATTACTTTCCTCTACCTCTTTTCCCGTACCTAGGTTG_NODE_4_length_263_cov_5.783270	283	116	167	T		G	1/2	1	2			T	18	18	18			G	2/6	2	6
16957_TGCAGCTAACAGCAGCACCTGAGATTGAGTTTTTTAATGGACCAT_NODE_2_length_272_cov_6.433824	294	231	63	T		T	2	2	2			C	3/10	3	10			T	12	12	12
1696_TGCAGTCTGATCATGGATTAAAGCGGAAGATTAGTGGATTTCACA_NODE_1_length_261_cov_6.593870	279	194	85	T		G	1/7	1	7			T	21	21	21			C	1/18	1	18	G 3/18
16960_TGCAGTGTAAACATAAACCATTACACATACTAAATGGGCAACATT_NODE_1_length_411_cov_13.457421	433	192	241	T		C	1/3	1	3			T	34	34	34			C	9/9	9	9
16960_TGCAGTGTAAACATAAACCATTACACATACTAAATGGGCAACATT_NODE_1_length_411_cov_13.457421	433	242	191	A		A	7	7	7			T	5/36	5	36			C	1/18	1	18
16960_TGCAGTGTAAACATAAACCATTACACATACTAAATGGGCAACATT_NODE_1_length_411_cov_13.457421	433	219	214	T		T	5	5	5			G	9/40	9	40			T	18	18	18
16960_TGCAGTGTAAACATAAACCATTACACATACTAAATGGGCAACATT_NODE_1_length_411_cov_13.457421	433	249	184	T		T	6	6	6			T	31	31	31			C	5/17	5	17
16960_TGCAGTGTAAACATAAACCATTACACATACTAAATGGGCAACATT_NODE_1_length_411_cov_13.457421	433	241	192	T		A	4/7	4	7			T	38	38	38			T	19	19	19
16960_TGCAGTGTAAACATAAACCATTACACATACTAAATGGGCAACATT_NODE_1_length_411_cov_13.457421	433	287	146	A		A	2	2	2			T	8/21	8	21			A	13	13	13
16960_TGCAGTGTAAACATAAACCATTACACATACTAAATGGGCAACATT_NODE_1_length_411_cov_13.457421	433	281	152	T		C	2/2	2	2			T	21	21	21			C	5/13	5	13
16971_TGCAGAGGAAACTTGCTCAAAGATCAGAAAGAGTAAAATCCGTGG_NODE_1_length_347_cov_6.207493	369	274	95	T		G	4/4	4	4			G	2/8	2	8			G	14/14	14	14
17001_TGCAGTGAAATCGCAACAAATTAAGGTGACTATGGCTTTTGGTTG_NODE_1_length_367_cov_7.373297	389	205	184	T		T	2	2	2			C	1/5	1	5			C	12/12	12	12
17010_TGCAGGGACACCATTTGAAACAGTTGCGAAAGAAGTAAGCAATTC_NODE_1_length_296_cov_5.898649	314	80	234	G	+	+TT	1/4	1	4	+CT 1/4	+	+TT	3/6	3	6			G	2	2	2
17011_TGCAGCTTGTGGTTTTTGGTATTATGCTTTCATGTTTGTAGGGTG_NODE_1_length_327_cov_7.134557	349	203	146	A		T	2/2	2	2			T	4/9	4	9			T	11/11	11	11
17011_TGCAGCTTGTGGTTTTTGGTATTATGCTTTCATGTTTGTAGGGTG_NODE_1_length_327_cov_7.134557	349	246	103	C		T	2/2	2	2			C	5	5	5			T	5/9	5	9
17013_TGCAGTCGGCGTGGGATTTGGGCTTTGGTACCAAAATACAACTAT_NODE_1_length_286_cov_5.227273	304	191	113	C		C	2	2	2			C	4	4	4			G	5/5	5	5
17013_TGCAGTCGGCGTGGGATTTGGGCTTTGGTACCAAAATACAACTAT_NODE_1_length_286_cov_5.227273	304	178	126	T		T	2	2	2			A	1/4	1	4			A	9/9	9	9
17018_TGCAGTCAGTGCTTATGACAACACACTGGAAACCATGGAGACATT_NODE_1_length_270_cov_5.525926	290	137	153	A		T	1/5	1	5			A	11	11	11			T	2/9	2	9
17018_TGCAGTCAGTGCTTATGACAACACACTGGAAACCATGGAGACATT_NODE_1_length_270_cov_5.525926	290	203	87	T		T	4	4	4			G	5/13	5	13			T	9	9	9
17019_TGCAGACTGAGCAACGAGCTTGGCAGGTATATATAAAATGATCGT_NODE_2_length_235_cov_6.531915	255	183	72	T		A	2/2	2	2			A	5/9	5	9			A	8/8	8	8
17026_TGCAGACACATAATTTGATAACTTTGAACTTTTTGTAGAGAGAAT_NODE_1_length_436_cov_5.236238	458	216	242	A		A	5	5	5			T	3/9	3	9			A	6	6	6
17032_TGCAGGCTCTTGCACAATGCGAGAACACCTTAACAAAATTAGGTA_NODE_1_length_213_cov_7.877934	233	133	100	C		T	2/2	2	2			T	7/16	7	16			T	4/4	4	4
17034_TGCAGGTTTATCTGGTTGATAACTCAAGGACCCGATGGTATCAAC_NODE_1_length_202_cov_6.450495	220	113	107	C		T	3/4	3	4			A	1/12	1	12			C	2	2	2
17054_TGCAGTTTGAAGACTGCACATTTGATTGGCTCTACTGGCCTCAAG_NODE_1_length_320_cov_9.771875	342	269	73	C		T	3/3	3	3			C	9	9	9			C	8	8	8
1706_TGCAGACTCAAAAGATCCTTCTTCAATCAGGTTAGCTTCAAACAG_NODE_1_length_217_cov_5.129032	233	134	99	T		G	2/2	2	2			T	8	8	8			G	5/5	5	5
17072_TGCAGTAGATATCTCCAGAAGCAACACTGGCGAGGAAATCATTAA_NODE_1_length_424_cov_8.544811	446	293	153	C		C	2	2	2			T	3/7	3	7			C	16	16	16
17072_TGCAGTAGATATCTCCAGAAGCAACACTGGCGAGGAAATCATTAA_NODE_1_length_424_cov_8.544811	446	298	148	T		T	3	3	3			T	7	7	7			A	1/12	1	12	C 3/12
17072_TGCAGTAGATATCTCCAGAAGCAACACTGGCGAGGAAATCATTAA_NODE_1_length_424_cov_8.544811	446	184	262	C		C	5	5	5			T	3/25	3	25			C	28	28	28
17072_TGCAGTAGATATCTCCAGAAGCAACACTGGCGAGGAAATCATTAA_NODE_1_length_424_cov_8.544811	446	241	205	C		A	3/6	3	6			A	4/19	4	19			C	23	23	23
17072_TGCAGTAGATATCTCCAGAAGCAACACTGGCGAGGAAATCATTAA_NODE_1_length_424_cov_8.544811	446	351	95	C		C	4	4	4			T	2/8	2	8			T	3/10	3	10
17072_TGCAGTAGATATCTCCAGAAGCAACACTGGCGAGGAAATCATTAA_NODE_1_length_424_cov_8.544811	446	257	189	A		A	4	4	4			A	16	16	16			T	1/22	1	22	-A 10/22
17072_TGCAGTAGATATCTCCAGAAGCAACACTGGCGAGGAAATCATTAA_NODE_1_length_424_cov_8.544811	446	157	289	G		G	7	7	7			G	32	32	32			T	6/19	6	19
17072_TGCAGTAGATATCTCCAGAAGCAACACTGGCGAGGAAATCATTAA_NODE_1_length_424_cov_8.544811	446	379	67	A		T	3/4	3	4			T	2/6	2	6			T	5/5	5	5
17072_TGCAGTAGATATCTCCAGAAGCAACACTGGCGAGGAAATCATTAA_NODE_1_length_424_cov_8.544811	446	198	248	G		G	8	8	8			A	4/18	4	18			G	22	22	22
17072_TGCAGTAGATATCTCCAGAAGCAACACTGGCGAGGAAATCATTAA_NODE_1_length_424_cov_8.544811	446	334	112	T		C	1/12	1	12	G 2/12		G	9/34	9	34			T	7	7	7
17077_TGCAGCCAGTTCCTTCCCCTTTGTCCTTTATTGTCTATAGAATAA_NODE_1_length_314_cov_7.216560	336	169	167	C		C	4	4	4			C	13	13	13			T	3/3	3	3
17080_TGCAGGATTGTATTGCATTGTCCAGACAAAGAGTGAGAGAGCTTC_NODE_1_length_246_cov_7.150406	268	198	70	T		C	5/7	5	7			T	14	14	14			T	4	4	4
17091_TGCAGTTTTGAGATGATGGACATATTTAAATTTGGAAATCATAAG_NODE_1_length_386_cov_5.380829	406	148	258	A		T	3/3	3	3			T	6/14	6	14			T	6/6	6	6
17091_TGCAGTTTTGAGATGATGGACATATTTAAATTTGGAAATCATAAG_NODE_1_length_386_cov_5.380829	406	128	278	C		C	4	4	4			C	14	14	14			A	5/5	5	5
17091_TGCAGTTTTGAGATGATGGACATATTTAAATTTGGAAATCATAAG_NODE_1_length_386_cov_5.380829	406	158	248	T		C	3/3	3	3			C	7/15	7	15			T	4	4	4
17097_TGCAGCATTCATAGTTTTAAGAACTCACGGCAGAACCTAGTTGGC_NODE_1_length_205_cov_5.746341	221	149	72	C		C	2	2	2			C	11	11	11			T	4/6	4	6
17101_TGCAGATACGATGATGAACTTCAGGAATAGATGCAAGTATTTGAC_NODE_1_length_303_cov_6.660066	323	253	70	T		C	2/2	2	2			T	6	6	6			C	15/15	15	15
17101_TGCAGATACGATGATGAACTTCAGGAATAGATGCAAGTATTTGAC_NODE_1_length_303_cov_6.660066	323	225	98	A		G	5/7	5	7			A	10	10	10			A	25	25	25
17126_TGCAGTCGTCAAAAATGCTTCATTTTCATCAAGACAAGACCTGTT_NODE_1_length_254_cov_6.216536	272	170	102	A		A	7	7	7			A	8	8	8			G	15/15	15	15
17139_TGCAGTGATGTGTCATGTTATTTGCTCTTGATAAAAACTCTTGCG_NODE_1_length_394_cov_6.048223	416	176	240	G		A	3/3	3	3			A	6/14	6	14			G	6	6	6
17147_TGCAGATGAGACCTTTTTTCCAATCTGTAACTGATGTTAATCCCG_NODE_2_length_205_cov_5.034146	219	155	64	A		G	1/6	1	6			A	6	6	6			G	4/20	4	20
17147_TGCAGATGAGACCTTTTTTCCAATCTGTAACTGATGTTAATCCCG_NODE_2_length_205_cov_5.034146	219	152	67	A		A	6	6	6			A	7	7	7			C	4/18	4	18
17161_TGCAGCTTTCTTTCTCTGGATTAAGTTGCTCAAGAACCGGCTTCT_NODE_1_length_360_cov_5.194445	380	207	173	A		G	3/3	3	3			A	7	7	7			G	8/8	8	8
17175_TGCAGTCATCTGTGAATCTTGAAATCCCGACCCCGTCAAAGAAGC_NODE_1_length_338_cov_5.976331	358	229	129	A		A	2	2	2			T	3/10	3	10			A	14	14	14
17175_TGCAGTCATCTGTGAATCTTGAAATCCCGACCCCGTCAAAGAAGC_NODE_1_length_338_cov_5.976331	358	226	132	T		C	1/3	1	3			C	2/7	2	7			T	11	11	11
17175_TGCAGTCATCTGTGAATCTTGAAATCCCGACCCCGTCAAAGAAGC_NODE_1_length_338_cov_5.976331	358	193	165	G		T	3/5	3	5			T	3/6	3	6			T	5/5	5	5
17175_TGCAGTCATCTGTGAATCTTGAAATCCCGACCCCGTCAAAGAAGC_NODE_1_length_338_cov_5.976331	358	139	219	T		G	4/4	4	4			G	9/17	9	17			G	12/12	12	12
17180_TGCAGACCTTACTTGATGAAAAGGATAATCCAACATCGGCAGTTG_NODE_1_length_443_cov_11.693003	465	252	213	T		T	4	4	4			G	5/41	5	41			T	11	11	11
17180_TGCAGACCTTACTTGATGAAAAGGATAATCCAACATCGGCAGTTG_NODE_1_length_443_cov_11.693003	465	228	237	A		A	2	2	2			A	48	48	48			G	7/14	7	14
17180_TGCAGACCTTACTTGATGAAAAGGATAATCCAACATCGGCAGTTG_NODE_1_length_443_cov_11.693003	465	244	221	T		C	4/4	4	4			C	5/47	5	47			T	15	15	15
17191_TGCAGACCACGAAAGTTTAGCTTTCATTTCGGTAGTATGGCACTC_NODE_1_length_356_cov_5.620787	378	268	110	T		C	2/2	2	2			C	1/6	1	6			C	7/7	7	7
17198_TGCAGACGCTATTTAGATCGACTAGATGAGACGAAATATTTAATG_NODE_1_length_246_cov_5.239837	266	172	94	T		T	2	2	2			T	4	4	4			C	4/7	4	7
17198_TGCAGACGCTATTTAGATCGACTAGATGAGACGAAATATTTAATG_NODE_1_length_246_cov_5.239837	266	109	157	A		A	2	2	2			G	5/10	5	10			A	15	15	15
17206_TGCAGTAAGAAGAAATAAGTCAAACTTATGCACCTCATGATCAAT_NODE_1_length_462_cov_5.432900	484	260	224	T		T	2	2	2			T	7	7	7			G	19/19	19	19
17212_TGCAGTTGAGCTAATCTCATCGGAACTTCCTTTCTGGTACAGGAA_NODE_1_length_370_cov_7.324324	392	236	156	G		G	5	5	5			T	4/13	4	13			G	11	11	11
17212_TGCAGTTGAGCTAATCTCATCGGAACTTCCTTTCTGGTACAGGAA_NODE_1_length_370_cov_7.324324	392	193	199	T		G	1/6	1	6			T	15	15	15			G	2/8	2	8
17212_TGCAGTTGAGCTAATCTCATCGGAACTTCCTTTCTGGTACAGGAA_NODE_1_length_370_cov_7.324324	392	227	165	T		T	7	7	7			C	4/16	4	16			G	2/13	2	13
17213_TGCAGTTTCACAGGGTTACAGACTAGGAGCTCCTTGACCAGATTT_NODE_1_length_359_cov_7.930362	381	305	76	T		T	2	2	2			T	11	11	11			C	7/7	7	7
17216_TGCAGATGCAATAGCAGGTAAGTGTACTAAAAATGCTTTCTGGGA_NODE_3_length_217_cov_6.870968	239	151	88	G		G	3	3	3			A	3/11	3	11			G	12	12	12
17229_TGCAGTTCTCTCCCACTTCTGAGCACATATTGCTTGCTTATGGTC_NODE_1_length_263_cov_7.144487	285	112	173	C		A	5/5	5	5			C	13	13	13			A	8/8	8	8
17229_TGCAGTTCTCTCCCACTTCTGAGCACATATTGCTTGCTTATGGTC_NODE_1_length_263_cov_7.144487	285	98	187	T		C	9/9	9	9			C	6/20	6	20			C	12/12	12	12
17229_TGCAGTTCTCTCCCACTTCTGAGCACATATTGCTTGCTTATGGTC_NODE_1_length_263_cov_7.144487	285	204	81	C		T	4/4	4	4			T	1/7	1	7			T	11/11	11	11
17229_TGCAGTTCTCTCCCACTTCTGAGCACATATTGCTTGCTTATGGTC_NODE_1_length_263_cov_7.144487	285	163	122	A		T	3/3	3	3			T	2/10	2	10			T	7/7	7	7
17232_TGCAGCGAATCAAGTCCAGTTTTGGTCTCAACACTGCAAAAGATC_NODE_1_length_226_cov_5.305310	240	98	142	T		T	3	3	3			C	1/11	1	11			C	2/2	2	2
17232_TGCAGCGAATCAAGTCCAGTTTTGGTCTCAACACTGCAAAAGATC_NODE_1_length_226_cov_5.305310	240	114	126	A		A	2	2	2			T	1/7	1	7			T	2/3	2	3
17244_TGCAGACATGACAATTTTTCCCACCTTTGTACTCCCTGAATATTG_NODE_1_length_393_cov_5.422392	415	231	184	T		A	2/2	2	2			A	6/13	6	13			A	12/12	12	12
17257_TGCAGTTGCTTTTCTTTACTCTTCTCTGATATATGACTTCTTTTT_NODE_1_length_317_cov_5.381703	335	173	162	T	-	-T	3/3	3	3		-	-T	3/10	3	10		-	-T	4/16	4	16
17257_TGCAGTTGCTTTTCTTTACTCTTCTCTGATATATGACTTCTTTTT_NODE_1_length_317_cov_5.381703	335	274	61	A		A	6	6	6			A	5	5	5			T	3/29	3	29
17257_TGCAGTTGCTTTTCTTTACTCTTCTCTGATATATGACTTCTTTTT_NODE_1_length_317_cov_5.381703	335	174	161	T	-	-T	3/3	3	3		-	-T	3/10	3	10		+	+CC	1/16	1	16	-T 4/16
17260_TGCAGGTGACATGTAAAATTTTGAAGTTATGCATGCTTAAAGTTT_NODE_2_length_285_cov_8.792982	307	183	124	G		T	2/2	2	2			G	13	13	13			T	2/20	2	20
17260_TGCAGGTGACATGTAAAATTTTGAAGTTATGCATGCTTAAAGTTT_NODE_2_length_285_cov_8.792982	307	117	190	A		A	2	2	2			A	21	21	21			T	3/4	3	4
17260_TGCAGGTGACATGTAAAATTTTGAAGTTATGCATGCTTAAAGTTT_NODE_2_length_285_cov_8.792982	307	119	188	G		G	2	2	2			G	19	19	19			C	3/4	3	4
17283_TGCAGAATCAATGAACTTACGCTTTGTGCCGTAATTCTAAATAAA_NODE_1_length_391_cov_6.910486	413	300	113	A		G	2/2	2	2			G	2/6	2	6			G	7/7	7	7
17296_TGCAGCAAATCTGATCGGTACAGGAGGTTTTGCTTCGGTTTATAA_NODE_1_length_265_cov_7.566038	287	126	161	T		T	8	8	8			A	6/19	6	19			T	6	6	6
1730_TGCAGCTCACAATAAGGTAGTGAAGTGATGTTACCACTATCTGAG_NODE_1_length_315_cov_6.711111	337	145	192	C		C	3	3	3			G	4/11	4	11			C	4	4	4
1730_TGCAGCTCACAATAAGGTAGTGAAGTGATGTTACCACTATCTGAG_NODE_1_length_315_cov_6.711111	337	172	165	T		T	3	3	3			T	10	10	10			G	5/9	5	9
17308_TGCAGTTATTGTTTTACTACCAGGCTTTAACTTGATGGTAGGCAT_NODE_1_length_288_cov_5.451389	306	213	93	A		G	7/7	7	7			G	3/11	3	11			G	28/28	28	28
17308_TGCAGTTATTGTTTTACTACCAGGCTTTAACTTGATGGTAGGCAT_NODE_1_length_288_cov_5.451389	306	228	78	C		C	5	5	5			C	10	10	10			A	24/24	24	24
17308_TGCAGTTATTGTTTTACTACCAGGCTTTAACTTGATGGTAGGCAT_NODE_1_length_288_cov_5.451389	306	159	147	T		G	1/4	1	4			T	9	9	9			G	4/14	4	14
17322_TGCAGAAATTCAAATTGGACTGAAAACCTAACACTTATATGAAAC_NODE_2_length_369_cov_6.387534	391	251	140	G		A	1/9	1	9			A	2/148	2	148			G	24	24	24
17322_TGCAGAAATTCAAATTGGACTGAAAACCTAACACTTATATGAAAC_NODE_2_length_369_cov_6.387534	391	204	187	G		A	1/3	1	3			A	2/45	2	45			G	3	3	3
17322_TGCAGAAATTCAAATTGGACTGAAAACCTAACACTTATATGAAAC_NODE_2_length_369_cov_6.387534	391	249	142	G		T	1/8	1	8			T	1/145	1	145			T	1/23	1	23
17322_TGCAGAAATTCAAATTGGACTGAAAACCTAACACTTATATGAAAC_NODE_2_length_369_cov_6.387534	391	265	126	C		C	10	10	10			A	4/172	4	172			A	1/24	1	24
17322_TGCAGAAATTCAAATTGGACTGAAAACCTAACACTTATATGAAAC_NODE_2_length_369_cov_6.387534	391	290	101	G		G	4	4	4			A	9/75	9	75			G	3	3	3
17322_TGCAGAAATTCAAATTGGACTGAAAACCTAACACTTATATGAAAC_NODE_2_length_369_cov_6.387534	391	256	135	T		T	9	9	9			G	6/156	6	156			G	2/24	2	24
17322_TGCAGAAATTCAAATTGGACTGAAAACCTAACACTTATATGAAAC_NODE_2_length_369_cov_6.387534	391	240	151	T		T	7	7	7			C	4/107	4	107			T	21	21	21
17322_TGCAGAAATTCAAATTGGACTGAAAACCTAACACTTATATGAAAC_NODE_2_length_369_cov_6.387534	391	260	131	A		G	2/9	2	9			G	20/162	20	162			G	1/24	1	24
17322_TGCAGAAATTCAAATTGGACTGAAAACCTAACACTTATATGAAAC_NODE_2_length_369_cov_6.387534	391	269	122	G		A	3/11	3	11			A	1/169	1	169			G	25	25	25
17322_TGCAGAAATTCAAATTGGACTGAAAACCTAACACTTATATGAAAC_NODE_2_length_369_cov_6.387534	391	247	144	T		T	8	8	8			A	6/137	6	137			A	4/23	4	23
17322_TGCAGAAATTCAAATTGGACTGAAAACCTAACACTTATATGAAAC_NODE_2_length_369_cov_6.387534	391	171	220	C		T	2/3	2	3			T	10/51	10	51			C	3	3	3
17322_TGCAGAAATTCAAATTGGACTGAAAACCTAACACTTATATGAAAC_NODE_2_length_369_cov_6.387534	391	285	106	C		A	1/6	1	6			A	22/94	22	94			A	1/8	1	8
17322_TGCAGAAATTCAAATTGGACTGAAAACCTAACACTTATATGAAAC_NODE_2_length_369_cov_6.387534	391	252	139	G		G	9	9	9			T	9/149	9	149			G	24	24	24
17322_TGCAGAAATTCAAATTGGACTGAAAACCTAACACTTATATGAAAC_NODE_2_length_369_cov_6.387534	391	276	115	G		T	1/10	1	10			T	16/137	16	137			T	7/17	7	17
17322_TGCAGAAATTCAAATTGGACTGAAAACCTAACACTTATATGAAAC_NODE_2_length_369_cov_6.387534	391	292	99	G		G	3	3	3			A	3/70	3	70			G	3	3	3
17322_TGCAGAAATTCAAATTGGACTGAAAACCTAACACTTATATGAAAC_NODE_2_length_369_cov_6.387534	391	113	278	A		T	2/3	2	3	G 1/3		T	24/37	24	37	C 4/37		T	2/2	2	2
17322_TGCAGAAATTCAAATTGGACTGAAAACCTAACACTTATATGAAAC_NODE_2_length_369_cov_6.387534	391	134	257	T		T	10	10	10			A	2/136	2	136	C 1/136		A	2/16	2	16
17322_TGCAGAAATTCAAATTGGACTGAAAACCTAACACTTATATGAAAC_NODE_2_length_369_cov_6.387534	391	176	215	G		G	3	3	3			A	2/84	2	84	C 1/84		A	1/15	1	15
17322_TGCAGAAATTCAAATTGGACTGAAAACCTAACACTTATATGAAAC_NODE_2_length_369_cov_6.387534	391	141	250	G		G	11	11	11			A	3/170	3	170	T 1/170		T	1/25	1	25
17322_TGCAGAAATTCAAATTGGACTGAAAACCTAACACTTATATGAAAC_NODE_2_length_369_cov_6.387534	391	124	267	G		T	3/4	3	4			A	4/82	4	82	T 19/82 C 3/82		T	2/7	2	7
17323_TGCAGGTAACAAGGTACACCACTTGTCTGCCATGAATCAGATGAC_NODE_1_length_293_cov_6.870307	315	181	134	T		A	5/5	5	5			A	3/7	3	7			A	23/23	23	23
17323_TGCAGGTAACAAGGTACACCACTTGTCTGCCATGAATCAGATGAC_NODE_1_length_293_cov_6.870307	315	249	66	T	+	+G	4/4	4	4		+	+G	2/6	2	6			T	21	21	21
1733_TGCAGTCGAAGATCTGCTACTATGATCCTCACTGTTCTCTGAATC_NODE_2_length_311_cov_6.659164	333	157	176	A		G	4/6	4	6			A	15	15	15			A	16	16	16
1733_TGCAGTCGAAGATCTGCTACTATGATCCTCACTGTTCTCTGAATC_NODE_2_length_311_cov_6.659164	333	224	109	G		C	4/5	4	5			G	9	9	9			G	21	21	21
1733_TGCAGTCGAAGATCTGCTACTATGATCCTCACTGTTCTCTGAATC_NODE_2_length_311_cov_6.659164	333	179	154	C		G	4/4	4	4			C	9	9	9			C	19	19	19
17353_TGCAGCTGAAACAACTTCAGCTTTCTTGTTGACATTAGAGACCTT_NODE_1_length_225_cov_5.204444	241	138	103	T		T	4	4	4			T	6	6	6			C	3/3	3	3
17353_TGCAGCTGAAACAACTTCAGCTTTCTTGTTGACATTAGAGACCTT_NODE_1_length_225_cov_5.204444	241	140	101	T		T	4	4	4			T	6	6	6			C	3/3	3	3
17376_TGCAGTTCTTGCTTGTACCATGGCTTCTGCTGCTTGTAACCTGTT_NODE_1_length_252_cov_10.226191	274	185	89	T		C	2/2	2	2			C	5/16	5	16			T	14	14	14
17388_TGCAGAAGGAAATTAGTTTGCGGAAAGAGGCTGAAGAAGAGATCC_NODE_1_length_345_cov_7.492754	367	233	134	A		A	3	3	3			A	13	13	13			G	4/4	4	4
17406_TGCAGTCGTTGATCTTATACAACAACAATAGTTGAGTCCATGTTG_NODE_1_length_379_cov_8.817942	401	251	150	T		C	6/6	6	6			C	1/5	1	5			C	5/11	5	11
17406_TGCAGTCGTTGATCTTATACAACAACAATAGTTGAGTCCATGTTG_NODE_1_length_379_cov_8.817942	401	312	89	C		C	4	4	4			G	1/8	1	8			G	3/6	3	6
17406_TGCAGTCGTTGATCTTATACAACAACAATAGTTGAGTCCATGTTG_NODE_1_length_379_cov_8.817942	401	214	187	G		A	7/9	7	9			G	13	13	13			G	18	18	18
17406_TGCAGTCGTTGATCTTATACAACAACAATAGTTGAGTCCATGTTG_NODE_1_length_379_cov_8.817942	401	231	170	A		T	1/6	1	6			A	12	12	12			T	9/18	9	18
17406_TGCAGTCGTTGATCTTATACAACAACAATAGTTGAGTCCATGTTG_NODE_1_length_379_cov_8.817942	401	212	189	C		T	3/10	3	10			C	11	11	11			T	8/17	8	17
17406_TGCAGTCGTTGATCTTATACAACAACAATAGTTGAGTCCATGTTG_NODE_1_length_379_cov_8.817942	401	274	127	C		T	7/7	7	7			T	1/5	1	5			T	3/5	3	5
17415_TGCAGTTCCATATTCCCCCAAAACCCAACATATGACCTGTATACA_NODE_1_length_324_cov_6.805555	346	245	101	T		A	5/5	5	5			T	11	11	11			A	22/23	22	23
17415_TGCAGTTCCATATTCCCCCAAAACCCAACATATGACCTGTATACA_NODE_1_length_324_cov_6.805555	346	249	97	A		A	5	5	5			G	3/11	3	11			T	1/27	1	27
17429_TGCAGGTAGTTGGTATGTCTGAATGTAATTCAGCAAAAAGCCCCA_NODE_1_length_372_cov_6.126344	394	219	175	G		A	6/9	6	9			G	11	11	11			G	7	7	7
17445_TGCAGCTGTAAGTAAAATTTTCACCAAAACTAATCGAGCTTGTAA_NODE_1_length_241_cov_5.477179	259	179	80	A		A	2	2	2			G	4/11	4	11			A	19	19	19
1745_TGCAGGCCAACCATATGTAAAAGCACCTTGTCTTGTTGTCTGTTT_NODE_1_length_394_cov_6.621828	416	196	220	T		G	1/2	1	2			T	9	9	9			G	2/9	2	9
17457_TGCAGTGGGGGCACTTTATAACCTTGCGGAAGTCAACATGGACTG_NODE_1_length_314_cov_6.697452	336	225	111	G		T	1/1	1	1			A	1/9	1	9	T 2/9		T	1/1	1	1
17458_TGCAGGTGTTGCAACAAGAATCAAGCGAACCATCACTCCAGCAAA_NODE_1_length_410_cov_5.260976	430	223	207	T		T	2	2	2			C	3/12	3	12			T	5	5	5
17458_TGCAGGTGTTGCAACAAGAATCAAGCGAACCATCACTCCAGCAAA_NODE_1_length_410_cov_5.260976	430	304	126	A		C	3/3	3	3			A	7	7	7			A	6	6	6
17458_TGCAGGTGTTGCAACAAGAATCAAGCGAACCATCACTCCAGCAAA_NODE_1_length_410_cov_5.260976	430	279	151	G		T	2/2	2	2			G	7	7	7			T	14/14	14	14
17478_TGCAGTTTTCAGTGCATATAATAGGTAGTCAAAGCTAATTCTAAA_NODE_1_length_253_cov_6.343874	271	133	138	C		T	3/8	3	8			C	9	9	9			C	29	29	29
17478_TGCAGTTTTCAGTGCATATAATAGGTAGTCAAAGCTAATTCTAAA_NODE_1_length_253_cov_6.343874	271	174	97	T		T	3	3	3			T	10	10	10			G	3/40	3	40
17479_TGCAGGTTTCTGTTTCTTCCACCTTATCGATTTCATCGATTATTT_NODE_1_length_315_cov_5.809524	335	267	68	T		C	2/2	2	2			C	4/8	4	8			C	11/11	11	11
17493_TGCAGGTGGTGTTGCTAGTCCAGGATCATCTGGTTCGCTTCAATG_NODE_1_length_322_cov_5.779503	342	204	138	T		G	4/9	4	9			T	3	3	3			T	24	24	24
17495_TGCAGATTGTATTCGGTTTAAAAGTTCCCGAAAGATTGAAACTTT_NODE_2_length_207_cov_7.850242	227	137	90	G		T	2/6	2	6			G	13	13	13			T	13/13	13	13
17497_TGCAGTCTGCGCTGACGGGTGAGTCCCTTCCTGTGACAAAGCACC_NODE_1_length_235_cov_5.468085	251	137	114	T		C	1/2	1	2			T	9	9	9			C	17/18	17	18
1751_TGCAGTGACATTTACAGCTGCTTCTTGATTCATTCATAAGAAAAG_NODE_1_length_340_cov_5.141177	358	227	131	A		G	5/5	5	5			A	5	5	5			G	9/9	9	9
17520_TGCAGGTGTGTCTTCTTCATTATTTGGTTCTGGACCGGTGTGCAC_NODE_1_length_319_cov_5.727273	337	126	211	A		T	2/2	2	2			A	13	13	13			T	4/4	4	4
17523_TGCAGGCTAGCACACAACGTTGGGTAGAGCAAAATAGATCTGGTG_NODE_1_length_332_cov_9.292169	354	287	67	G		G	2	2	2			G	11	11	11			T	3/3	3	3
17533_TGCAGGTCTCGGATATGAACTGGGCTTGCTATCGTGGTGTCTCCG_NODE_1_length_394_cov_6.761421	416	311	105	C		T	3/3	3	3			C	11	11	11			T	2/7	2	7
17533_TGCAGGTCTCGGATATGAACTGGGCTTGCTATCGTGGTGTCTCCG_NODE_1_length_394_cov_6.761421	416	332	84	A		C	4/4	4	4			A	10	10	10			C	1/7	1	7
17533_TGCAGGTCTCGGATATGAACTGGGCTTGCTATCGTGGTGTCTCCG_NODE_1_length_394_cov_6.761421	416	307	109	T		A	3/3	3	3			T	12	12	12			A	3/8	3	8
17533_TGCAGGTCTCGGATATGAACTGGGCTTGCTATCGTGGTGTCTCCG_NODE_1_length_394_cov_6.761421	416	282	134	T		G	1/4	1	4			T	7	7	7			C	1/14	1	14	G 2/14
17533_TGCAGGTCTCGGATATGAACTGGGCTTGCTATCGTGGTGTCTCCG_NODE_1_length_394_cov_6.761421	416	350	66	C		T	4/4	4	4			C	3	3	3			T	3/9	3	9
17544_TGCAGTGGAAAATGATTCCAAAAGTACTTTAACTGCTGAAGATGC_NODE_1_length_293_cov_7.296928	315	238	77	T		C	6/8	6	8			T	4	4	4			T	11	11	11
1756_TGCAGTCGAGTAAATATGATTGCGATCTTTCTCTTTGAACTTGAT_NODE_1_length_327_cov_6.302752	349	264	85	G		C	1/3	1	3			G	5	5	5			C	5/13	5	13
1756_TGCAGTCGAGTAAATATGATTGCGATCTTTCTCTTTGAACTTGAT_NODE_1_length_327_cov_6.302752	349	274	75	A		T	3/3	3	3			A	5	5	5			T	9/13	9	13
17564_TGCAGCCTAGCGCTTGACTCGCTTTTTGGAGTGCTAAGTTGGTCT_NODE_1_length_386_cov_6.391191	408	194	214	C		T	2/2	2	2			C	9	9	9			T	8/8	8	8
17570_TGCAGGATTTTTGAATTTTTTTGCTTCTAACGTCCAAGAAGGCAT_NODE_1_length_308_cov_6.571429	328	164	164	C		C	2	2	2			C	9	9	9			G	5/5	5	5
17570_TGCAGGATTTTTGAATTTTTTTGCTTCTAACGTCCAAGAAGGCAT_NODE_1_length_308_cov_6.571429	328	176	152	T		C	2/2	2	2			T	8	8	8			C	9/9	9	9
17578_TGCAGAGTATCAATGGCTTCATTTGGGGTTCCAGTGAGTTAAGGT_NODE_1_length_261_cov_5.762452	281	216	65	A		G	3/3	3	3			G	2/9	2	9			G	7/7	7	7
17592_TGCAGTATTGTCTCCAGATAAATAAATAACCTTGCTAATTTCAGC_NODE_2_length_314_cov_6.066879	336	225	111	A		A	3	3	3			A	12	12	12			C	1/32	1	32	G 4/32
17597_TGCAGTGTGATCCAGAAGAACAAGGATCATGTGACTCTGGGTGCA_NODE_1_length_395_cov_8.017721	417	204	213	C		T	2/3	2	3			C	11	11	11			T	8/14	8	14
17597_TGCAGTGTGATCCAGAAGAACAAGGATCATGTGACTCTGGGTGCA_NODE_1_length_395_cov_8.017721	417	330	87	T		C	2/2	2	2			T	6	6	6			C	3/5	3	5
1760_TGCAGCTATAATTCATAGTTTCTTACATCCTACTTGACTACAATT_NODE_1_length_294_cov_8.585034	316	222	94	G		G	4	4	4			T	3/8	3	8			G	10	10	10
17609_TGCAGATCTATCTTTTGGACATCCACATCTTTTACACTATTATAT_NODE_1_length_222_cov_6.995495	240	140	100	A		G	3/3	3	3			A	10	10	10			G	27/27	27	27
17609_TGCAGATCTATCTTTTGGACATCCACATCTTTTACACTATTATAT_NODE_1_length_222_cov_6.995495	240	179	61	T		T	5	5	5			T	5	5	5			C	18/18	18	18
17611_TGCAGTTAATAAACAACTCACATGTCATACGTACATACCCTTTCT_NODE_1_length_236_cov_6.855932	256	189	67	T		G	1/7	1	7			T	9	9	9			G	2/25	2	25
1762_TGCAGGTGTCGAGAATGAAAGAAACCCGTATACACGATTCTTTCC_NODE_1_length_326_cov_8.138037	348	162	186	T		T	3	3	3			C	6/12	6	12			T	8	8	8
17620_TGCAGGGATAATTTTGGCGAATTTGAGCAGCTCTTTCATTTGTTG_NODE_1_length_215_cov_7.562791	235	146	89	C		T	4/4	4	4			T	11/22	11	22			C	19	19	19
17623_TGCAGGTAACAGCACATATATTTAGATGGATATCTTCTATATTTA_NODE_1_length_323_cov_5.377709	341	141	200	T		G	1/4	1	4			T	6	6	6			G	2/15	2	15
17623_TGCAGGTAACAGCACATATATTTAGATGGATATCTTCTATATTTA_NODE_1_length_323_cov_5.377709	341	249	92	T		G	4/9	4	9			T	4	4	4			G	14/14	14	14
17624_TGCAGTAAAATCATTGCATCCCGTTATTAATTAAATGGAACATAA_NODE_1_length_340_cov_6.741177	362	242	120	G		A	2/2	2	2			G	16	16	16			A	10/25	10	25
17624_TGCAGTAAAATCATTGCATCCCGTTATTAATTAAATGGAACATAA_NODE_1_length_340_cov_6.741177	362	249	113	C		T	3/3	3	3			C	13	13	13			T	11/24	11	24
17629_TGCAGGCTTTTAAGAGCAAACGAGTAGCATTTCAAAGAAGTGAAG_NODE_1_length_291_cov_5.151203	307	182	125	T		G	4/4	4	4			T	7	7	7			G	8/8	8	8
17629_TGCAGGCTTTTAAGAGCAAACGAGTAGCATTTCAAAGAAGTGAAG_NODE_1_length_291_cov_5.151203	307	151	156	G		G	2	2	2			G	10	10	10			T	3/3	3	3
17629_TGCAGGCTTTTAAGAGCAAACGAGTAGCATTTCAAAGAAGTGAAG_NODE_1_length_291_cov_5.151203	307	240	67	A		A	7	7	7			A	4	4	4			G	16/16	16	16
17629_TGCAGGCTTTTAAGAGCAAACGAGTAGCATTTCAAAGAAGTGAAG_NODE_1_length_291_cov_5.151203	307	166	141	A		T	2/4	2	4			A	10	10	10			T	3/3	3	3
17629_TGCAGGCTTTTAAGAGCAAACGAGTAGCATTTCAAAGAAGTGAAG_NODE_1_length_291_cov_5.151203	307	196	111	T		T	6	6	6			T	8	8	8			C	4/13	4	13
17633_TGCAGCTAATGTTGGGTGACATAATAATTTCAGTCGAAACGGCTG_NODE_1_length_356_cov_7.859550	378	189	189	G		A	2/2	2	2			A	9/16	9	16			A	6/6	6	6
17633_TGCAGCTAATGTTGGGTGACATAATAATTTCAGTCGAAACGGCTG_NODE_1_length_356_cov_7.859550	378	269	109	G		G	2	2	2			A	3/7	3	7			G	9	9	9
17642_TGCAGTAGATCCCTTGCCAAGGCCTTCACTTTCAATCCATATATT_NODE_1_length_355_cov_5.523943	375	251	124	C		T	3/6	3	6			C	6	6	6			C	12	12	12
17642_TGCAGTAGATCCCTTGCCAAGGCCTTCACTTTCAATCCATATATT_NODE_1_length_355_cov_5.523943	375	201	174	C		G	3/6	3	6			G	6/11	6	11			C	27	27	27
17645_TGCAGACATTTTTTTACGTCAAGTGGACAGGTGCTTGCATCTTCT_NODE_1_length_253_cov_5.928854	271	109	162	A		G	2/2	2	2			A	17	17	17			G	4/4	4	4
17645_TGCAGACATTTTTTTACGTCAAGTGGACAGGTGCTTGCATCTTCT_NODE_1_length_253_cov_5.928854	271	143	128	T		A	2/2	2	2			T	4	4	4			A	3/3	3	3
17646_TGCAGTAATAAAAGCCAGAGGAAAAGGGAAACTCTAAGATTCTAT_NODE_1_length_334_cov_6.239521	356	185	171	T		T	4	4	4			A	3/10	3	10			T	11	11	11
17651_TGCAGAACTCCCTGCAAGCCATGCAGGTTAAACTTGATGAAACAA_NODE_1_length_300_cov_8.033334	322	158	164	T		T	2	2	2			T	14	14	14			A	8/8	8	8
17651_TGCAGAACTCCCTGCAAGCCATGCAGGTTAAACTTGATGAAACAA_NODE_1_length_300_cov_8.033334	322	181	141	C		C	3	3	3			C	16	16	16			G	10/10	10	10
17652_TGCAGAAGTAGATCAAAATTTTGGTTACTCTTTGTGGACAAGGCA_NODE_1_length_307_cov_8.322475	329	241	88	T		A	2/2	2	2			A	1/8	1	8			A	4/4	4	4
17652_TGCAGAAGTAGATCAAAATTTTGGTTACTCTTTGTGGACAAGGCA_NODE_1_length_307_cov_8.322475	329	124	205	G		G	2	2	2			C	10/26	10	26			G	2	2	2
17652_TGCAGAAGTAGATCAAAATTTTGGTTACTCTTTGTGGACAAGGCA_NODE_1_length_307_cov_8.322475	329	194	135	A		G	3/3	3	3			G	6/11	6	11			G	7/7	7	7
17660_TGCAGCATGTTCAATTGGATGAAGTTCATTCACCTATTGAAATCC_NODE_1_length_212_cov_5.514151	228	144	84	T		T	4	4	4			T	11	11	11			G	3/7	3	7
17668_TGCAGAAGATGTATCTTGTGGCCTGAGAATATCATCCAAAAATAT_NODE_1_length_320_cov_6.631250	340	216	124	T		G	3/3	3	3			T	11	11	11			T	7	7	7
1767_TGCAGTCCCAAATCACCTCATCTAAAACCTCTACGATCAACATCT_NODE_1_length_277_cov_5.447653	295	212	83	G		A	7/7	7	7			G	6	6	6			A	34/34	34	34
17671_TGCAGGGTGTATTGGAAGAGGGACGAGAAGTAGCTGTGAAGCGGT_NODE_1_length_235_cov_9.885106	257	86	171	T		T	3	3	3			T	26	26	26			C	3/7	3	7
17671_TGCAGGGTGTATTGGAAGAGGGACGAGAAGTAGCTGTGAAGCGGT_NODE_1_length_235_cov_9.885106	257	163	94	A		A	3	3	3			T	5/23	5	23			A	5	5	5
17679_TGCAGCTATAATGTCTACCTGCAAGTAGTTTTTATACGACTCGAA_NODE_2_length_344_cov_6.000000	366	182	184	G		G	3	3	3			A	11/19	11	19			A	1/25	1	25
1769_TGCAGTAGACAGGATGGATGGTCCAAAATGGAGAATTGCAAAAGG_NODE_1_length_374_cov_7.580214	396	203	193	T		G	5/5	5	5			T	7	7	7			T	16	16	16
1769_TGCAGTAGACAGGATGGATGGTCCAAAATGGAGAATTGCAAAAGG_NODE_1_length_374_cov_7.580214	396	266	130	T		C	3/3	3	3			T	13	13	13			C	20/20	20	20
17699_TGCAGATATGCACCACATTCTAAGCAAAAACTTCAGCAATTATCC_NODE_1_length_226_cov_8.491151	248	146	102	C		A	1/2	1	2			A	4/18	4	18			A	5/5	5	5
17699_TGCAGATATGCACCACATTCTAAGCAAAAACTTCAGCAATTATCC_NODE_1_length_226_cov_8.491151	248	114	134	T		T	2	2	2			C	10/24	10	24			T	10	10	10
17705_TGCAGTAGACAGCATAGCTGCTAATCAAGTAATCAAAGATGGTGA_NODE_1_length_319_cov_5.244514	337	124	213	G		G	3	3	3			T	6/13	6	13			G	7	7	7
17705_TGCAGTAGACAGCATAGCTGCTAATCAAGTAATCAAAGATGGTGA_NODE_1_length_319_cov_5.244514	337	218	119	T		T	2	2	2			A	1/7	1	7			A	19/19	19	19
17706_TGCAGTCAAGCCAATTACAGGCAACTTAGCAGACTCTGATTGTCG_NODE_1_length_231_cov_6.168831	253	182	71	A		G	15/15	15	15			G	2/6	2	6			G	39/39	39	39
17706_TGCAGTCAAGCCAATTACAGGCAACTTAGCAGACTCTGATTGTCG_NODE_1_length_231_cov_6.168831	253	184	69	G		A	5/15	5	15			G	8	8	8			G	39	39	39
17711_TGCAGTAATCAAGACAATTGCCTTGGCTTACATGTCGTTGCAACC_NODE_2_length_258_cov_8.434109	280	195	85	A		G	2/2	2	2			G	9/18	9	18			G	1/2	1	2
17719_TGCAGCTAGCAATTTGAACTTCTAACTCAACATACAATTCAGAGT_NODE_1_length_364_cov_7.467033	386	221	165	A	+	+G	1/2	1	2			A	7	7	7		+	+G	4/4	4	4
17727_TGCAGGTGATTTCAGCATTCTTGCTTGTGACCATAGTTTTCGTAC_NODE_1_length_239_cov_5.828452	257	101	156	T		A	10/11	10	11	C 1/11		A	2/6	2	6			T	24	24	24
17728_TGCAGGTTATTGCAATCAAAGACATCATTCAGCCTCCACAGAAGG_NODE_1_length_274_cov_9.624087	296	193	103	A		T	6/6	6	6			A	13	13	13			T	4/4	4	4
1773_TGCAGGTAAATGTTACAGCTGATCATCGTGTAATATATGGGGCAG_NODE_1_length_412_cov_5.618932	434	299	135	G		A	7/7	7	7			G	3	3	3			G	13	13	13
1773_TGCAGGTAAATGTTACAGCTGATCATCGTGTAATATATGGGGCAG_NODE_1_length_412_cov_5.618932	434	372	62	T		A	3/3	3	3			A	1/4	1	4			A	2/12	2	12
1773_TGCAGGTAAATGTTACAGCTGATCATCGTGTAATATATGGGGCAG_NODE_1_length_412_cov_5.618932	434	328	106	T		T	6	6	6			T	6	6	6			C	7/15	7	15
1773_TGCAGGTAAATGTTACAGCTGATCATCGTGTAATATATGGGGCAG_NODE_1_length_412_cov_5.618932	434	337	97	A		A	6	6	6			A	6	6	6			G	8/18	8	18
1775_TGCAGTATAGAAGAATCTCTGAAGGCAAAACCCTGGTTCGAAAAC_NODE_2_length_299_cov_5.006689	321	82	239	A		G	8/8	8	8			A	11	11	11			G	18/18	18	18
1775_TGCAGTATAGAAGAATCTCTGAAGGCAAAACCCTGGTTCGAAAAC_NODE_2_length_299_cov_5.006689	321	217	104	C		G	3/3	3	3			C	7	7	7			T	1/11	1	11	G 10/11
17757_TGCAGAATATTCTTGTTTTGTCACTGTGTATTCAAATTTATTGTT_NODE_1_length_351_cov_7.541310	373	194	179	G		C	2/6	2	6			G	20	20	20			C	18/18	18	18
17757_TGCAGAATATTCTTGTTTTGTCACTGTGTATTCAAATTTATTGTT_NODE_1_length_351_cov_7.541310	373	224	149	T		G	4/8	4	8			T	14	14	14			T	25	25	25
17758_TGCAGTTTGGTTATTTCTCGTTTGGTGGAAGTACGGTCATTTGCG_NODE_1_length_296_cov_6.719594	316	168	148	C		T	5/7	5	7			C	7	7	7			C	14	14	14
17758_TGCAGTTTGGTTATTTCTCGTTTGGTGGAAGTACGGTCATTTGCG_NODE_1_length_296_cov_6.719594	316	255	61	A		G	7/7	7	7			A	7	7	7			A	11	11	11
17784_TGCAGGTATCCCATATATGGCGGCATGCAAGACTGGAACTACATT_NODE_1_length_391_cov_6.544757	413	239	174	A		A	2	2	2			G	4/9	4	9			A	15	15	15
17790_TGCAGGCAAATATTTTTTATCATGAAGCCTTTTAACAATATTCTG_NODE_1_length_269_cov_6.423792	287	170	117	A		C	4/4	4	4			A	14	14	14			C	41/41	41	41
17790_TGCAGGCAAATATTTTTTATCATGAAGCCTTTTAACAATATTCTG_NODE_1_length_269_cov_6.423792	287	148	139	G		A	6/7	6	7			G	12	12	12			A	26/26	26	26
17805_TGCAGTAGGGTTTCATGTAACATATGTTGAGTGCTTGTTATGTTG_NODE_1_length_398_cov_6.334171	420	164	256	A		G	1/5	1	5			A	13	13	13			G	2/12	2	12
17824_TGCAGAACAAAAATCCCCAAAAGTTAGATACACCAAGATATTATG_NODE_1_length_298_cov_6.449665	320	180	140	C		T	2/2	2	2			C	14	14	14			T	5/10	5	10
17824_TGCAGAACAAAAATCCCCAAAAGTTAGATACACCAAGATATTATG_NODE_1_length_298_cov_6.449665	320	241	79	T		C	2/4	2	4			T	6	6	6			C	6/12	6	12
17833_TGCAGCCTAAAGCACATGAATAAAATATAAGGAATTTTCTTTGTG_NODE_1_length_296_cov_5.604730	314	121	193	A		T	2/2	2	2			A	10	10	10			T	3/3	3	3
17833_TGCAGCCTAAAGCACATGAATAAAATATAAGGAATTTTCTTTGTG_NODE_1_length_296_cov_5.604730	314	175	139	C		G	2/2	2	2			C	4	4	4			G	3/3	3	3
17835_TGCAGGGAGATTGTTTATTTCTAGAACAAGCAGGGAGATTGTTTA_NODE_1_length_380_cov_5.407895	402	132	270	A		A	2	2	2			G	5/16	5	16			A	3	3	3
17837_TGCAGCCAATATGACTCGTTGCAACCTATCCACTCTGTTCTCAGA_NODE_1_length_252_cov_6.789682	270	175	95	C		C	4	4	4			C	6	6	6			T	3/6	3	6
17837_TGCAGCCAATATGACTCGTTGCAACCTATCCACTCTGTTCTCAGA_NODE_1_length_252_cov_6.789682	270	193	77	T		G	1/3	1	3			T	5	5	5			G	2/9	2	9
17845_TGCAGGTTGCTATGCTTCTGATGGACACATCTGTGGCACAATTTT_NODE_1_length_320_cov_8.390625	342	272	70	G		A	3/5	3	5			G	5	5	5			G	11	11	11
17848_TGCAGCGTAGTCATGGATGCCTAGTTTAGTATATGGCTATATGCA_NODE_1_length_329_cov_7.434650	351	232	119	T		C	4/4	4	4			C	4/11	4	11			C	11/11	11	11
17848_TGCAGCGTAGTCATGGATGCCTAGTTTAGTATATGGCTATATGCA_NODE_1_length_329_cov_7.434650	351	167	184	A		T	3/3	3	3			A	9	9	9			A	5	5	5
17851_TGCAGTCTCGGTTCTTGGCAAACCCAAGCGAGATCAAGAAACGGA_NODE_1_length_387_cov_7.715762	409	342	67	G		A	3/3	3	3			G	3	3	3			G	7	7	7
17856_TGCAGTGGAAATGCTGTGACATTCATGTGAAGGAATTTGACGAGT_NODE_1_length_361_cov_8.972300	383	228	155	A		A	5	5	5			A	9	9	9			T	4/10	4	10
17859_TGCAGTGCAACTACATAAAGATAAGCAGTGGTGACTGATTCCTTT_NODE_1_length_361_cov_7.177285	383	296	87	A		T	4/4	4	4			A	7	7	7			T	4/4	4	4
17867_TGCAGAACACTTAGTAGAACTCTTTTAAGGAGTGTTTTACTATCA_NODE_1_length_330_cov_11.715152	352	145	207	A		A	4	4	4			G	3/69	3	69			A	17	17	17
17867_TGCAGAACACTTAGTAGAACTCTTTTAAGGAGTGTTTTACTATCA_NODE_1_length_330_cov_11.715152	352	151	201	T		T	5	5	5			T	69	69	69			C	3/18	3	18
17867_TGCAGAACACTTAGTAGAACTCTTTTAAGGAGTGTTTTACTATCA_NODE_1_length_330_cov_11.715152	352	226	126	A		A	3	3	3			G	10/32	10	32			A	5	5	5
17867_TGCAGAACACTTAGTAGAACTCTTTTAAGGAGTGTTTTACTATCA_NODE_1_length_330_cov_11.715152	352	123	229	T		T	2	2	2			A	3/76	3	76			T	27	27	27
17867_TGCAGAACACTTAGTAGAACTCTTTTAAGGAGTGTTTTACTATCA_NODE_1_length_330_cov_11.715152	352	149	203	T		T	4	4	4			A	7/68	7	68			T	18	18	18
17867_TGCAGAACACTTAGTAGAACTCTTTTAAGGAGTGTTTTACTATCA_NODE_1_length_330_cov_11.715152	352	97	255	A		A	5	5	5			T	3/62	3	62			T	3/21	3	21
17867_TGCAGAACACTTAGTAGAACTCTTTTAAGGAGTGTTTTACTATCA_NODE_1_length_330_cov_11.715152	352	174	178	C		G	1/7	1	7			C	55	55	55			G	3/16	3	16
17867_TGCAGAACACTTAGTAGAACTCTTTTAAGGAGTGTTTTACTATCA_NODE_1_length_330_cov_11.715152	352	128	224	C		T	2/2	2	2			T	4/74	4	74			T	5/20	5	20
17867_TGCAGAACACTTAGTAGAACTCTTTTAAGGAGTGTTTTACTATCA_NODE_1_length_330_cov_11.715152	352	238	114	A		A	2	2	2			T	12/30	12	30			T	2/4	2	4
17867_TGCAGAACACTTAGTAGAACTCTTTTAAGGAGTGTTTTACTATCA_NODE_1_length_330_cov_11.715152	352	199	153	C		C	6	6	6			A	3/49	3	49			C	11	11	11
17867_TGCAGAACACTTAGTAGAACTCTTTTAAGGAGTGTTTTACTATCA_NODE_1_length_330_cov_11.715152	352	144	208	T		T	4	4	4			A	3/72	3	72			T	16	16	16
17867_TGCAGAACACTTAGTAGAACTCTTTTAAGGAGTGTTTTACTATCA_NODE_1_length_330_cov_11.715152	352	230	122	G		T	3/3	3	3			T	2/32	2	32			G	5	5	5
17867_TGCAGAACACTTAGTAGAACTCTTTTAAGGAGTGTTTTACTATCA_NODE_1_length_330_cov_11.715152	352	94	258	T		T	5	5	5			A	5/58	5	58			T	23	23	23
17867_TGCAGAACACTTAGTAGAACTCTTTTAAGGAGTGTTTTACTATCA_NODE_1_length_330_cov_11.715152	352	113	239	G		G	3	3	3			T	3/69	3	69			G	22	22	22
17867_TGCAGAACACTTAGTAGAACTCTTTTAAGGAGTGTTTTACTATCA_NODE_1_length_330_cov_11.715152	352	148	204	C		C	4	4	4			A	3/68	3	68			A	2/17	2	17
17867_TGCAGAACACTTAGTAGAACTCTTTTAAGGAGTGTTTTACTATCA_NODE_1_length_330_cov_11.715152	352	175	177	C		C	7	7	7			A	6/55	6	55			T	3/17	3	17
17867_TGCAGAACACTTAGTAGAACTCTTTTAAGGAGTGTTTTACTATCA_NODE_1_length_330_cov_11.715152	352	95	257	G		G	5	5	5			A	12/58	12	58			A	3/21	3	21
17867_TGCAGAACACTTAGTAGAACTCTTTTAAGGAGTGTTTTACTATCA_NODE_1_length_330_cov_11.715152	352	81	271	C		C	6	6	6			A	1/51	1	51			A	2/18	2	18
17867_TGCAGAACACTTAGTAGAACTCTTTTAAGGAGTGTTTTACTATCA_NODE_1_length_330_cov_11.715152	352	270	82	C		C	4	4	4			T	3/58	3	58	G 1/58		T	6/21	6	21
17867_TGCAGAACACTTAGTAGAACTCTTTTAAGGAGTGTTTTACTATCA_NODE_1_length_330_cov_11.715152	352	286	66	T		T	8	8	8			C	1/53	1	53	G 6/53		T	21	21	21
17867_TGCAGAACACTTAGTAGAACTCTTTTAAGGAGTGTTTTACTATCA_NODE_1_length_330_cov_11.715152	352	209	143	C		C	6	6	6			A	3/56	3	56	T 1/56		A	3/15	3	15
17868_TGCAGTTAAAAGCCTTGGGCATCGATAATATCTTAGGTTTCGATT_NODE_1_length_295_cov_7.410170	317	167	150	A		A	6	6	6			C	5/11	5	11			A	36	36	36
17868_TGCAGTTAAAAGCCTTGGGCATCGATAATATCTTAGGTTTCGATT_NODE_1_length_295_cov_7.410170	317	137	180	T		T	3	3	3			T	15	15	15			G	4/13	4	13
17868_TGCAGTTAAAAGCCTTGGGCATCGATAATATCTTAGGTTTCGATT_NODE_1_length_295_cov_7.410170	317	173	144	T		T	9	9	9			A	4/9	4	9			T	37	37	37
17887_TGCAGGTTTTTATCTGCTCAGATCGACGACCCTGGCCTACTCCAT_NODE_1_length_286_cov_5.097902	302	173	129	A		A	14	14	14			G	3/7	3	7			A	33	33	33
17887_TGCAGGTTTTTATCTGCTCAGATCGACGACCCTGGCCTACTCCAT_NODE_1_length_286_cov_5.097902	302	134	168	C		A	6/12	6	12	T 1/12		C	6	6	6			C	36	36	36
17898_TGCAGGAGAATTCATGATCATGGTGTTGGGTAACGAGTTCATCAT_NODE_1_length_376_cov_7.755319	398	260	138	T		G	3/3	3	3			T	12	12	12			T	6	6	6
17902_TGCAGTTAATTACATCTTTTAGATGATAACTTCATTCATCATAGA_NODE_1_length_237_cov_7.092827	259	170	89	T		C	6/6	6	6			C	5/11	5	11			T	19	19	19
17924_TGCAGATTCGTGGTCCACTTGCTAGCATTCGTACTTTAAGCAAAA_NODE_1_length_340_cov_6.811765	362	217	145	C		C	4	4	4			C	4	4	4			T	7/7	7	7
17946_TGCAGGTAAGGAGATTAGGAGAAGGAGGATGTGCAAAGAAAGGAG_NODE_2_length_220_cov_6.740909	242	83	159	C		C	5	5	5			C	14	14	14			T	4/4	4	4
17949_TGCAGTAATCTAGCAAGGATTGAAAGGAGTGCACAAAAGCAAGCA_NODE_1_length_309_cov_5.459547	329	231	98	T		C	3/4	3	4			T	6	6	6			T	7	7	7
1796_TGCAGTACCAATGAATAAGTTCTCTAATGCACATACCTTGTCCAT_NODE_1_length_360_cov_8.388889	382	287	95	A		T	1/7	1	7			A	7	7	7			T	2/16	2	16
17962_TGCAGCCAACAGCATGATCTTTAGCTTCATTCTGACGACCACTGC_NODE_1_length_400_cov_6.090000	422	130	292	T		A	2/2	2	2			A	6/22	6	22			A	1/3	1	3
17969_TGCAGTTATTAATGAAAATATCTAAACATCCATATTTCTTAGAGT_NODE_1_length_239_cov_8.251046	261	161	100	T		T	4	4	4			T	12	12	12			C	19/19	19	19
17969_TGCAGTTATTAATGAAAATATCTAAACATCCATATTTCTTAGAGT_NODE_1_length_239_cov_8.251046	261	131	130	T		C	4/4	4	4			C	6/16	6	16			C	13/13	13	13
1798_TGCAGATTTCGTTCATGTGTATAACACCAACTTAAACTACGAGAA_NODE_2_length_274_cov_8.861314	296	196	100	C		T	5/5	5	5			T	8/16	8	16			T	23/23	23	23
1798_TGCAGATTTCGTTCATGTGTATAACACCAACTTAAACTACGAGAA_NODE_2_length_274_cov_8.861314	296	122	174	C		T	5/6	5	6			C	22	22	22			C	4	4	4
17986_TGCAGAAGGTGCAGCTGCTCCATCCAAGAAGGCATCTGACGACAC_NODE_1_length_307_cov_7.755700	329	217	112	T		G	2/2	2	2			G	4/10	4	10			G	2/2	2	2
17986_TGCAGAAGGTGCAGCTGCTCCATCCAAGAAGGCATCTGACGACAC_NODE_1_length_307_cov_7.755700	329	221	108	G		C	2/2	2	2			C	4/10	4	10			C	2/2	2	2
18_TGCAGATGCATCTCGACCAAGCTGTGCAAGCTGCAAACCCATGCC_NODE_1_length_339_cov_8.669617	361	142	219	C		C	3	3	3			T	7/17	7	17			C	22	22	22
18_TGCAGATGCATCTCGACCAAGCTGTGCAAGCTGCAAACCCATGCC_NODE_1_length_339_cov_8.669617	361	177	184	C		A	2/4	2	4	+AT 1/4	+	+AT	3/9	3	9		+	+AT	5/6	5	6
18020_TGCAGGTAATGATATGACTCCAAACCCTAAAATCTGAACGTAAAC_NODE_1_length_267_cov_7.318352	289	168	121	C		T	2/2	2	2			C	16	16	16			T	18/18	18	18
18023_TGCAGTAGTTCTTCGATCACATCTTCCATTGTTATTATGCCAACT_NODE_1_length_252_cov_7.035714	272	140	132	G		G	4	4	4			A	6/18	6	18			A	2/7	2	7
18023_TGCAGTAGTTCTTCGATCACATCTTCCATTGTTATTATGCCAACT_NODE_1_length_252_cov_7.035714	272	153	119	G		A	5/6	5	6			A	5/11	5	11			A	8/8	8	8
18031_TGCAGTGCTGTTTGTGTCGTATTCACTAAAGCAAGAGCTCCATCT_NODE_1_length_319_cov_7.912226	341	173	168	T		G	1/3	1	3			T	14	14	14			G	3/8	3	8
18033_TGCAGTTCTTCTGTTACTCTTTCCACCAACCATTTTACAGTTGTA_NODE_1_length_266_cov_6.515038	286	173	113	C		A	5/10	5	10			C	11	11	11			A	4/18	4	18
18053_TGCAGGTTAAAACATTTCAATGACCGAGCTAATATGATTAAAAAA_NODE_1_length_307_cov_6.530945	329	250	79	C		C	5	5	5			C	9	9	9			T	10/10	10	10
1807_TGCAGGTTAGTTTAATGAGATACCTTTCAAATGCCACCGATTTCA_NODE_1_length_454_cov_6.160793	476	187	289	A		A	2	2	2			T	7/79	7	79			A	13	13	13
1807_TGCAGGTTAGTTTAATGAGATACCTTTCAAATGCCACCGATTTCA_NODE_1_length_454_cov_6.160793	476	158	318	C		C	2	2	2			A	4/72	4	72			A	1/8	1	8
1807_TGCAGGTTAGTTTAATGAGATACCTTTCAAATGCCACCGATTTCA_NODE_1_length_454_cov_6.160793	476	182	294	C		C	2	2	2			A	6/82	6	82			C	13	13	13
1807_TGCAGGTTAGTTTAATGAGATACCTTTCAAATGCCACCGATTTCA_NODE_1_length_454_cov_6.160793	476	164	312	C		C	2	2	2			T	5/92	5	92			C	12	12	12
18071_TGCAGTCAGCGTATATAAATTCACGCAAATTAAGATGTGAGAAAT_NODE_1_length_204_cov_6.034314	220	145	75	T		G	3/5	3	5			G	12/25	12	25			G	13/13	13	13
18071_TGCAGTCAGCGTATATAAATTCACGCAAATTAAGATGTGAGAAAT_NODE_1_length_204_cov_6.034314	220	124	96	A		G	1/3	1	3			G	12/23	12	23			G	5/5	5	5
18071_TGCAGTCAGCGTATATAAATTCACGCAAATTAAGATGTGAGAAAT_NODE_1_length_204_cov_6.034314	220	132	88	G		A	3/4	3	4	+A 1/4		G	29	29	29			G	1	1	1
1808_TGCAGTTTGTTTGTTCAACTCGTTCATCTTCTGGGCTGCTGCTTT_NODE_1_length_299_cov_7.535117	321	244	77	T		C	2/2	2	2			C	4/8	4	8			C	6/6	6	6
18113_TGCAGGTGCAAATTTACGAGGCTTATATGAGCTGCGTTTATCATC_NODE_1_length_276_cov_7.793478	298	202	96	G		T	3/4	3	4			G	17	17	17			G	11	11	11
18116_TGCAGGTTATGGGCCAGACTCTTCAATAACACCGTCTGAGGAGCA_NODE_1_length_362_cov_6.679558	384	173	211	T		T	6	6	6			T	13	13	13			G	6/25	6	25
18117_TGCAGGTTGGTGCTGATTTTCGGGCACGACAGGTTTAGTTTGAGG_NODE_1_length_334_cov_6.703593	356	201	155	G		C	1/5	1	5			C	3/36	3	36			C	4/8	4	8
18117_TGCAGGTTGGTGCTGATTTTCGGGCACGACAGGTTTAGTTTGAGG_NODE_1_length_334_cov_6.703593	356	211	145	C		C	5	5	5			T	6/39	6	39			C	9	9	9
18119_TGCAGTTCATTCCATTCCCTTCGCTACACTCGACTTAAACCACCT_NODE_1_length_298_cov_28.557047	320	199	121	A		A	53	53	53			A	83	83	83			T	5/172	5	172	C 1/172
[truncated: 31,785 more rows]
