# Supplementary material for: RAD tag sequencing as a source of SNP markers in Cynara cardunculus L
Source: BMC Genomics. 2012 Jan 3;13:3. doi: 10.1186/1471-2164-13-3 (PMC3269995; doi:10.1186/1471-2164-13-3)
Supplement: Additional file 6 — list of the "fully informative" SNPs and test cross markers. CcRAD2 SNP list. [file 1471-2164-13-3-S6.XLS]

## Sheet: CcRAD2
SNP-ID	Contig name	contig length	to end	from start	Consensus base	RomanescoC3_in/del	RomanescoC3_substitution	RomanescoC3_ratio	RomanescoC3_ratio_num	RomanescoC3_allele_1_count	RomanescoC3_totalreads	RomanescoC3_thirdbase	Sylvestris_in/del	Sylvestris_substitution	Sylvestris_ratio	Sylvestris_ratio_num	Sylvestris_allele1_count	Sylvestris_totalreads	Sylvestris_thirdbase	Altilis_in/del	Altilis_substitution	Altilis_ratio	Altilis_ratio_num	Altilis_allele1_count	Altilis_totalreads	Altilis_thirdbase
10040_TGCAGGTGAAACCTGATCAGTAGCCATGGTTAACCCTTTTTCTCC_NODE_3_length_235_cov_9.889361-92	10040_TGCAGGTGAAACCTGATCAGTAGCCATGGTTAACCCTTTTTCTCC_NODE_3_length_235_cov_9.889361	257	165	92	T		C	6/6	1	6	6			T	15	1	15	15			T	17	1	17	17
1007_TGCAGATAGTGAATGTGCCTGAAAAGGGGGCCAGGAAGCATCCTC_NODE_1_length_430_cov_6.765116-182	1007_TGCAGATAGTGAATGTGCCTGAAAAGGGGGCCAGGAAGCATCCTC_NODE_1_length_430_cov_6.765116	452	270	182	T		A	5/5	1	5	5			T	5	1	5	5			A	14/15	0.9333	14	15
10073_TGCAGCCTACATTCTATTCCAAACATTCAAACGGCTTTTTGTCGA_NODE_1_length_309_cov_9.938511-143	10073_TGCAGCCTACATTCTATTCCAAACATTCAAACGGCTTTTTGTCGA_NODE_1_length_309_cov_9.938511	331	188	143	T		C	2/2	1	2	2			T	18	1	18	18			C	5/5	1	5	5
10102_TGCAGAAGAAAAATATATATGTATATAGGTGAATCCAAATAACTG_NODE_1_length_358_cov_5.226257-152	10102_TGCAGAAGAAAAATATATATGTATATAGGTGAATCCAAATAACTG_NODE_1_length_358_cov_5.226257	376	224	152	T		T	2	1	2	2			T	5	1	5	5			C	10/10	1	10	10
10102_TGCAGAAGAAAAATATATATGTATATAGGTGAATCCAAATAACTG_NODE_1_length_358_cov_5.226257-144	10102_TGCAGAAGAAAAATATATATGTATATAGGTGAATCCAAATAACTG_NODE_1_length_358_cov_5.226257	376	232	144	T		C	2/2	1	2	2			T	8	1	8	8			C	12/12	1	12	12
10112_TGCAGAAAACATCAAGAAAAAACTGGTTATATAATTTCAACTAAG_NODE_2_length_317_cov_6.359622-123	10112_TGCAGAAAACATCAAGAAAAAACTGGTTATATAATTTCAACTAAG_NODE_2_length_317_cov_6.359622	339	216	123	A		A	2	1	2	2			A	11	1	11	11			T	12/12	1	12	12
10117_TGCAGTAACACTAGTACAAAAAGAGATGCAAGAGCTTATTGAACA_NODE_1_length_404_cov_10.297029-105	10117_TGCAGTAACACTAGTACAAAAAGAGATGCAAGAGCTTATTGAACA_NODE_1_length_404_cov_10.297029	426	321	105	C		C	2	1	2	2			C	10	1	10	10			T	4/4	1	4	4
10150_TGCAGATGTCTATCTACTATTATATTGATCAACTCCTCAAATTCT_NODE_1_length_425_cov_5.738823-180	10150_TGCAGATGTCTATCTACTATTATATTGATCAACTCCTCAAATTCT_NODE_1_length_425_cov_5.738823	447	267	180	G		T	6/6	1	6	6			G	10	1	10	10			T	6/6	1	6	6
10180_TGCAGCTTCTTCATCCTCATCTTCTTCTCAACCCATGGATATGCA_NODE_1_length_293_cov_7.822526-137	10180_TGCAGCTTCTTCATCCTCATCTTCTTCTCAACCCATGGATATGCA_NODE_1_length_293_cov_7.822526	315	178	137	G		G	6	1	6	6			G	17	1	17	17			A	5/5	1	5	5
10190_TGCAGTTGACAAGATATCAAAACCGAAGATAACATCAAGCAATAA_NODE_1_length_363_cov_7.079890-138	10190_TGCAGTTGACAAGATATCAAAACCGAAGATAACATCAAGCAATAA_NODE_1_length_363_cov_7.079890	385	247	138	A		A	3	1	3	3			A	9	1	9	9			G	16/16	1	16	16
10196_TGCAGGTTGTGGGTTGACATTTGGAAATGGCCAATTCTCTTCATT_NODE_1_length_268_cov_5.238806-63	10196_TGCAGGTTGTGGGTTGACATTTGGAAATGGCCAATTCTCTTCATT_NODE_1_length_268_cov_5.238806	284	221	63	T		C	3/3	1	3	3			T	3	1	3	3			C	2/2	1	2	2
10200_TGCAGTCACATTTTCATACCTAAATGTTGTTGTTTGATCTAATTT_NODE_1_length_300_cov_5.263333-128	10200_TGCAGTCACATTTTCATACCTAAATGTTGTTGTTTGATCTAATTT_NODE_1_length_300_cov_5.263333	318	190	128	A		G	4/4	1	4	4			A	9	1	9	9			G	28/28	1	28	28
10215_TGCAGGTGAAGCAACACTTCTGTCGATCTGGGTCATTTGGCCGAT_NODE_1_length_335_cov_6.898508-147	10215_TGCAGGTGAAGCAACACTTCTGTCGATCTGGGTCATTTGGCCGAT_NODE_1_length_335_cov_6.898508	357	210	147	T		T	3	1	3	3			T	10	1	10	10			C	8/8	1	8	8
10220_TGCAGATATAAGGTTAATAGAATCTTTTGAACAGTTTAATCGACT_NODE_1_length_340_cov_5.497059-138	10220_TGCAGATATAAGGTTAATAGAATCTTTTGAACAGTTTAATCGACT_NODE_1_length_340_cov_5.497059	360	222	138	C		A	4/4	1	4	4			C	4	1	4	4			C	14	1	14	14
10220_TGCAGATATAAGGTTAATAGAATCTTTTGAACAGTTTAATCGACT_NODE_1_length_340_cov_5.497059-215	10220_TGCAGATATAAGGTTAATAGAATCTTTTGAACAGTTTAATCGACT_NODE_1_length_340_cov_5.497059	360	145	215	G		G	4	1	4	4			G	8	1	8	8			A	3/3	1	3	3
10220_TGCAGATATAAGGTTAATAGAATCTTTTGAACAGTTTAATCGACT_NODE_1_length_340_cov_5.497059-227	10220_TGCAGATATAAGGTTAATAGAATCTTTTGAACAGTTTAATCGACT_NODE_1_length_340_cov_5.497059	360	133	227	C		C	2	1	2	2			T	1/11	0.0909	1	11			T	3/3	1	3	3
10256_TGCAGCAGAATTCCGAGCTGCTAAAAGTGCCTGCAAAATTGATGT_NODE_1_length_352_cov_6.656250-174	10256_TGCAGCAGAATTCCGAGCTGCTAAAAGTGCCTGCAAAATTGATGT_NODE_1_length_352_cov_6.656250	374	200	174	G		C	4/4	1	4	4			T	1/14	0.0714	1	14			C	3/3	1	3	3
10269_TGCAGGCAACCCAGGGAGATAACCGTGTTGAAATGGACAACAGCC_NODE_1_length_251_cov_6.470119-64	10269_TGCAGGCAACCCAGGGAGATAACCGTGTTGAAATGGACAACAGCC_NODE_1_length_251_cov_6.470119	271	207	64	T		T	2	1	2	2			T	13	1	13	13			A	9/9	1	9	9
1029_TGCAGCTAGTTGATAGAGTGCTCAACGATGTTTCGAGCTTCAACA_NODE_1_length_395_cov_5.562026-125	1029_TGCAGCTAGTTGATAGAGTGCTCAACGATGTTTCGAGCTTCAACA_NODE_1_length_395_cov_5.562026	415	290	125	T		C	2/2	1	2	2			T	4	1	4	4			C	3/3	1	3	3
10323_TGCAGTTGCTGCTTTATCTTCGGTTCTTACTGCCGAAAAGAAGGG_NODE_1_length_378_cov_6.023809-223	10323_TGCAGTTGCTGCTTTATCTTCGGTTCTTACTGCCGAAAAGAAGGG_NODE_1_length_378_cov_6.023809	400	177	223	G		C	5/5	1	5	5			G	12	1	12	12			C	15/15	1	15	15
10330_TGCAGATTGAGCAATATCATGGTTTTTGCAGATCAGTCTTGAGTG_NODE_1_length_275_cov_5.872727-93	10330_TGCAGATTGAGCAATATCATGGTTTTTGCAGATCAGTCTTGAGTG_NODE_1_length_275_cov_5.872727	293	200	93	A		G	2/2	1	2	2			A	8	1	8	8			G	1/7	0.1429	1	7
10339_TGCAGTAGGTAGTTAGCATGAACATGCACTTCTGTTCTCTCTCTC_NODE_1_length_256_cov_7.457031-79	10339_TGCAGTAGGTAGTTAGCATGAACATGCACTTCTGTTCTCTCTCTC_NODE_1_length_256_cov_7.457031	278	199	79	T		C	4/4	1	4	4			T	12	1	12	12			A	1/23	0.0435	1	23
10345_TGCAGCATTTTCTTCAGTTGCGTACTTGAATTTTTAGTTTGATCG_NODE_1_length_385_cov_7.127273-106	10345_TGCAGCATTTTCTTCAGTTGCGTACTTGAATTTTTAGTTTGATCG_NODE_1_length_385_cov_7.127273	407	301	106	T		T	3	1	3	3			T	5	1	5	5			C	8/8	1	8	8
10357_TGCAGGTACCATAATCACATTTTTCAGGTGGCCACCAATCCATAG_NODE_1_length_305_cov_6.209836-158	10357_TGCAGGTACCATAATCACATTTTTCAGGTGGCCACCAATCCATAG_NODE_1_length_305_cov_6.209836	325	167	158	G		G	2	1	2	2			G	16	1	16	16			C	6/7	0.8571	6	7
10374_TGCAGTTGGTGAAGTGGGACCAACTTAGCTTTGCTTCGGCAATGG_NODE_1_length_323_cov_5.061920-107	10374_TGCAGTTGGTGAAGTGGGACCAACTTAGCTTTGCTTCGGCAATGG_NODE_1_length_323_cov_5.061920	343	236	107	T		T	2	1	2	2			T	9	1	9	9			C	4/4	1	4	4
10374_TGCAGTTGGTGAAGTGGGACCAACTTAGCTTTGCTTCGGCAATGG_NODE_1_length_323_cov_5.061920-66	10374_TGCAGTTGGTGAAGTGGGACCAACTTAGCTTTGCTTCGGCAATGG_NODE_1_length_323_cov_5.061920	343	277	66	C		C	3	1	3	3			C	7	1	7	7			T	5/5	1	5	5
10390_TGCAGAGAGATCTAATATCTTTGGACCTAAGCAACACAAAAATTT_NODE_1_length_380_cov_6.139474-286	10390_TGCAGAGAGATCTAATATCTTTGGACCTAAGCAACACAAAAATTT_NODE_1_length_380_cov_6.139474	402	116	286	G		G	3	1	3	3			G	12	1	12	12			A	5/5	1	5	5
10398_TGCAGATTTTGTTTTTGGTCTTGATCCAAACCTGTTATATCTATC_NODE_1_length_251_cov_7.776893-80	10398_TGCAGATTTTGTTTTTGGTCTTGATCCAAACCTGTTATATCTATC_NODE_1_length_251_cov_7.776893	273	193	80	G		C	2/2	1	2	2			G	12	1	12	12			C	10/10	1	10	10
10441_TGCAGTTGGATTTCTCCTTAAACTAATCATTAAAATTAATTGCAA_NODE_1_length_262_cov_6.709924-93	10441_TGCAGTTGGATTTCTCCTTAAACTAATCATTAAAATTAATTGCAA_NODE_1_length_262_cov_6.709924	282	189	93	C		T	4/4	1	4	4			C	10	1	10	10			C	11	1	11	11
10448_TGCAGGTAAACTGTGGTTCTTCTACCTAGCCAATGTCTTAGCCAT_NODE_1_length_340_cov_8.535295-113	10448_TGCAGGTAAACTGTGGTTCTTCTACCTAGCCAATGTCTTAGCCAT_NODE_1_length_340_cov_8.535295	362	249	113	A	-	-A	3/3	1	3	3		-	-A	1/9	0.1111	1	9			A	10	1	10	10
10500_TGCAGATGCTGTAAGAAAAAAGAGAAGAGGATGAAAGTGCATCAG_NODE_1_length_331_cov_5.435045-109	10500_TGCAGATGCTGTAAGAAAAAAGAGAAGAGGATGAAAGTGCATCAG_NODE_1_length_331_cov_5.435045	351	242	109	G		C	2/2	1	2	2			G	8	1	8	8			C	10/10	1	10	10
10514_TGCAGCCACCAGTTTAAAATATCCATGATCTGTTAGCTTTTCCAC_NODE_1_length_361_cov_6.074792-113	10514_TGCAGCCACCAGTTTAAAATATCCATGATCTGTTAGCTTTTCCAC_NODE_1_length_361_cov_6.074792	383	270	113	A		G	3/3	1	3	3			A	7	1	7	7			G	4/4	1	4	4
10514_TGCAGCCACCAGTTTAAAATATCCATGATCTGTTAGCTTTTCCAC_NODE_1_length_361_cov_6.074792-96	10514_TGCAGCCACCAGTTTAAAATATCCATGATCTGTTAGCTTTTCCAC_NODE_1_length_361_cov_6.074792	383	287	96	A		A	2	1	2	2			A	6	1	6	6			T	4/4	1	4	4
10529_TGCAGCGCTTGTTTGTTTGAACGGGAAGCTGTGCATCATTCGGAA_NODE_1_length_335_cov_7.871642-150	10529_TGCAGCGCTTGTTTGTTTGAACGGGAAGCTGTGCATCATTCGGAA_NODE_1_length_335_cov_7.871642	357	207	150	A		A	4	1	4	4			A	11	1	11	11			G	3/3	1	3	3
10547_TGCAGGCATGAGTACTATCAGAAACCGGAGGAGGCAATTGTGACT_NODE_1_length_266_cov_6.563910-75	10547_TGCAGGCATGAGTACTATCAGAAACCGGAGGAGGCAATTGTGACT_NODE_1_length_266_cov_6.563910	286	211	75	T		C	6/6	1	6	6			T	12	1	12	12			T	14	1	14	14
10581_TGCAGGAAAGAGGTAACTATATATGTAGACAAAGGTTCGAGAGAC_NODE_1_length_395_cov_7.010127-275	10581_TGCAGGAAAGAGGTAACTATATATGTAGACAAAGGTTCGAGAGAC_NODE_1_length_395_cov_7.010127	417	142	275	C		T	2/2	1	2	2			C	22	1	22	22			T	3/3	1	3	3
10598_TGCAGCTCTCACAAATTTTGTAAAATTGAAGAGCTTATTGGCAGT_NODE_1_length_394_cov_5.753807-178	10598_TGCAGCTCTCACAAATTTTGTAAAATTGAAGAGCTTATTGGCAGT_NODE_1_length_394_cov_5.753807	416	238	178	C		G	4/4	1	4	4			C	7	1	7	7			C	2	1	2	2
10616_TGCAGTCCCTCAAACAGTCACCACTTGCAGTACTTCATGTTAACA_NODE_1_length_285_cov_5.817544-129	10616_TGCAGTCCCTCAAACAGTCACCACTTGCAGTACTTCATGTTAACA_NODE_1_length_285_cov_5.817544	305	176	129	T		C	3/3	1	3	3			T	8	1	8	8			C	6/7	0.8571	6	7
10616_TGCAGTCCCTCAAACAGTCACCACTTGCAGTACTTCATGTTAACA_NODE_1_length_285_cov_5.817544-84	10616_TGCAGTCCCTCAAACAGTCACCACTTGCAGTACTTCATGTTAACA_NODE_1_length_285_cov_5.817544	305	221	84	A		G	3/3	1	3	3			A	10	1	10	10			G	8/8	1	8	8
1069_TGCAGAAAAGGTTCTTACCTGTGATCACAATATCTTTGAGATTCT_NODE_1_length_345_cov_7.298551-171	1069_TGCAGAAAAGGTTCTTACCTGTGATCACAATATCTTTGAGATTCT_NODE_1_length_345_cov_7.298551	367	196	171	A		A	7	1	7	7			A	13	1	13	13			G	19/19	1	19	19
1069_TGCAGAAAAGGTTCTTACCTGTGATCACAATATCTTTGAGATTCT_NODE_1_length_345_cov_7.298551-159	1069_TGCAGAAAAGGTTCTTACCTGTGATCACAATATCTTTGAGATTCT_NODE_1_length_345_cov_7.298551	367	208	159	A		G	9/9	1	9	9			A	7	1	7	7			A	24	1	24	24
10700_TGCAGTTTGAGGAAAAGAAAACAAAAACAGCTCCTATCACTGCTC_NODE_1_length_365_cov_6.263014-251	10700_TGCAGTTTGAGGAAAAGAAAACAAAAACAGCTCCTATCACTGCTC_NODE_1_length_365_cov_6.263014	387	136	251	T		A	3/3	1	3	3			T	12	1	12	12			T	9	1	9	9
10711_TGCAGATGAATACCATCCACAATCTCCTTAAGAGGAGCCATGGTT_NODE_1_length_329_cov_5.489362-141	10711_TGCAGATGAATACCATCCACAATCTCCTTAAGAGGAGCCATGGTT_NODE_1_length_329_cov_5.489362	349	208	141	G		T	5/5	1	5	5			G	15	1	15	15			G	17	1	17	17
10714_TGCAGGCCAGATCCGATTGCAGATCGAGCAGTGGCTGTTTCTCCA_NODE_2_length_234_cov_12.397436-138	10714_TGCAGGCCAGATCCGATTGCAGATCGAGCAGTGGCTGTTTCTCCA_NODE_2_length_234_cov_12.397436	256	118	138	A		A	2	1	2	2			A	23	1	23	23			G	4/4	1	4	4
10716_TGCAGGAAGAAGAATTGATGCAGGAGGAGTTCCACATTGAAAGTG_NODE_1_length_350_cov_8.494286-218	10716_TGCAGGAAGAAGAATTGATGCAGGAGGAGTTCCACATTGAAAGTG_NODE_1_length_350_cov_8.494286	372	154	218	G		A	3/3	1	3	3			G	8	1	8	8			G	3	1	3	3
10769_TGCAGATTCTGAATAAGTAGTCATCTTTCTTTCTTCCATGTTTTT_NODE_1_length_321_cov_6.333333-150	10769_TGCAGATTCTGAATAAGTAGTCATCTTTCTTTCTTCCATGTTTTT_NODE_1_length_321_cov_6.333333	341	191	150	T		T	5	1	5	5			T	7	1	7	7			C	20/20	1	20	20
10772_TGCAGACAAAAATGACAAGAAAAATTACCCACAAGCCAGGGGTCT_NODE_1_length_370_cov_5.870270-226	10772_TGCAGACAAAAATGACAAGAAAAATTACCCACAAGCCAGGGGTCT_NODE_1_length_370_cov_5.870270	392	166	226	A	-	-A	3/3	1	3	3			A	7	1	7	7			A	18	1	18	18
10772_TGCAGACAAAAATGACAAGAAAAATTACCCACAAGCCAGGGGTCT_NODE_1_length_370_cov_5.870270-97	10772_TGCAGACAAAAATGACAAGAAAAATTACCCACAAGCCAGGGGTCT_NODE_1_length_370_cov_5.870270	392	295	97	T		C	3/3	1	3	3			T	6	1	6	6			T	4	1	4	4
10779_TGCAGAAATTGATGAAGGTACTTTACATCCGATTCTAATCTTATT_NODE_1_length_254_cov_7.082677-128	10779_TGCAGAAATTGATGAAGGTACTTTACATCCGATTCTAATCTTATT_NODE_1_length_254_cov_7.082677	272	144	128	A		A	2	1	2	2			A	13	1	13	13			G	4/4	1	4	4
10788_TGCAGCCTTCATCTGAACTGGTACTCATCTTTACTTTACGTATTT_NODE_1_length_374_cov_5.593583-165	10788_TGCAGCCTTCATCTGAACTGGTACTCATCTTTACTTTACGTATTT_NODE_1_length_374_cov_5.593583	394	229	165	T		T	3	1	3	3			T	6	1	6	6			C	12/12	1	12	12
10797_TGCAGAAGTAGTAAGAGATAATCATCCCCACTATTTCACATTCTC_NODE_1_length_290_cov_6.879310-118	10797_TGCAGAAGTAGTAAGAGATAATCATCCCCACTATTTCACATTCTC_NODE_1_length_290_cov_6.879310	312	194	118	G		G	3	1	3	3			G	14	1	14	14			A	3/3	1	3	3
10802_TGCAGATGGTAAAAATGACCTTGCTTCCAGGCCTGATATTGAGCT_NODE_1_length_296_cov_6.094594-132	10802_TGCAGATGGTAAAAATGACCTTGCTTCCAGGCCTGATATTGAGCT_NODE_1_length_296_cov_6.094594	316	184	132	T		T	6	1	6	6			T	16	1	16	16			A	19/19	1	19	19
10815_TGCAGTAAACATGAGAATAAGAGCTAAAGCAGGAGACTGAAGAAC_NODE_1_length_308_cov_6.844156-139	10815_TGCAGTAAACATGAGAATAAGAGCTAAAGCAGGAGACTGAAGAAC_NODE_1_length_308_cov_6.844156	330	191	139	C		C	6	1	6	6			C	6	1	6	6			T	13/13	1	13	13
10815_TGCAGTAAACATGAGAATAAGAGCTAAAGCAGGAGACTGAAGAAC_NODE_1_length_308_cov_6.844156-168	10815_TGCAGTAAACATGAGAATAAGAGCTAAAGCAGGAGACTGAAGAAC_NODE_1_length_308_cov_6.844156	330	162	168	A		A	4	1	4	4			A	5	1	5	5			T	17/17	1	17	17
10837_TGCAGGGAGAAGTAGCACTGAATTTTATAACTAGGCCTAAAAGAG_NODE_1_length_288_cov_5.857639-190	10837_TGCAGGGAGAAGTAGCACTGAATTTTATAACTAGGCCTAAAAGAG_NODE_1_length_288_cov_5.857639	308	118	190	G		A	2/2	1	2	2			G	18	1	18	18			A	2/2	1	2	2
10843_TGCAGCTGAGTTTGAGAAGATGAAGGCCTCCCATTGCTCTCGTTC_NODE_1_length_381_cov_9.097113-170	10843_TGCAGCTGAGTTTGAGAAGATGAAGGCCTCCCATTGCTCTCGTTC_NODE_1_length_381_cov_9.097113	403	233	170	C		C	2	1	2	2			C	17	1	17	17			A	5/5	1	5	5
10843_TGCAGCTGAGTTTGAGAAGATGAAGGCCTCCCATTGCTCTCGTTC_NODE_1_length_381_cov_9.097113-118	10843_TGCAGCTGAGTTTGAGAAGATGAAGGCCTCCCATTGCTCTCGTTC_NODE_1_length_381_cov_9.097113	403	285	118	A		G	2/2	1	2	2			A	11	1	11	11			T	5/5	1	5	5
10847_TGCAGTTAATATTCTCCATTAAATTTGAGCATCAACAACTCTGAT_NODE_1_length_330_cov_7.930303-224	10847_TGCAGTTAATATTCTCCATTAAATTTGAGCATCAACAACTCTGAT_NODE_1_length_330_cov_7.930303	352	128	224	T		G	4/4	1	4	4			T	18	1	18	18			G	28/28	1	28	28
10866_TGCAGCAAAATAATTAAAAAATTTATGTCAACTTTCTGCACAAAA_NODE_1_length_316_cov_6.848101-127	10866_TGCAGCAAAATAATTAAAAAATTTATGTCAACTTTCTGCACAAAA_NODE_1_length_316_cov_6.848101	338	211	127	C		T	2/2	1	2	2			C	14	1	14	14			T	4/4	1	4	4
10889_TGCAGAACATTTAGTAGAACTCTTTTAATGAGTGTTTTACTAACA_NODE_1_length_328_cov_5.585366-167	10889_TGCAGAACATTTAGTAGAACTCTTTTAATGAGTGTTTTACTAACA_NODE_1_length_328_cov_5.585366	348	181	167	G		G	12	1	12	12			A	10/112	0.0893	10	112			G	19	1	19	19
10889_TGCAGAACATTTAGTAGAACTCTTTTAATGAGTGTTTTACTAACA_NODE_1_length_328_cov_5.585366-117	10889_TGCAGAACATTTAGTAGAACTCTTTTAATGAGTGTTTTACTAACA_NODE_1_length_328_cov_5.585366	348	231	117	T		T	3	1	3	3			C	4/77	0.0519	4	77			T	22	1	22	22
10889_TGCAGAACATTTAGTAGAACTCTTTTAATGAGTGTTTTACTAACA_NODE_1_length_328_cov_5.585366-185	10889_TGCAGAACATTTAGTAGAACTCTTTTAATGAGTGTTTTACTAACA_NODE_1_length_328_cov_5.585366	348	163	185	G		G	10	1	10	10			C	3/109	0.0275	3	109			G	17	1	17	17
10889_TGCAGAACATTTAGTAGAACTCTTTTAATGAGTGTTTTACTAACA_NODE_1_length_328_cov_5.585366-173	10889_TGCAGAACATTTAGTAGAACTCTTTTAATGAGTGTTTTACTAACA_NODE_1_length_328_cov_5.585366	348	175	173	G		G	12	1	12	12			A	8/111	0.0721	8	111			G	18	1	18	18
10889_TGCAGAACATTTAGTAGAACTCTTTTAATGAGTGTTTTACTAACA_NODE_1_length_328_cov_5.585366-104	10889_TGCAGAACATTTAGTAGAACTCTTTTAATGAGTGTTTTACTAACA_NODE_1_length_328_cov_5.585366	348	244	104	C		C	2	1	2	2			T	4/70	0.0571	4	70			C	11	1	11	11
10889_TGCAGAACATTTAGTAGAACTCTTTTAATGAGTGTTTTACTAACA_NODE_1_length_328_cov_5.585366-141	10889_TGCAGAACATTTAGTAGAACTCTTTTAATGAGTGTTTTACTAACA_NODE_1_length_328_cov_5.585366	348	207	141	A		A	5	1	5	5			T	6/97	0.0619	6	97			T	3/23	0.1304	3	23
10889_TGCAGAACATTTAGTAGAACTCTTTTAATGAGTGTTTTACTAACA_NODE_1_length_328_cov_5.585366-168	10889_TGCAGAACATTTAGTAGAACTCTTTTAATGAGTGTTTTACTAACA_NODE_1_length_328_cov_5.585366	348	180	168	C		C	12	1	12	12			T	4/110	0.0364	4	110			C	19	1	19	19
10889_TGCAGAACATTTAGTAGAACTCTTTTAATGAGTGTTTTACTAACA_NODE_1_length_328_cov_5.585366-88	10889_TGCAGAACATTTAGTAGAACTCTTTTAATGAGTGTTTTACTAACA_NODE_1_length_328_cov_5.585366	348	260	88	G		G	5	1	5	5			A	4/67	0.0597	4	67			G	10	1	10	10
10889_TGCAGAACATTTAGTAGAACTCTTTTAATGAGTGTTTTACTAACA_NODE_1_length_328_cov_5.585366-213	10889_TGCAGAACATTTAGTAGAACTCTTTTAATGAGTGTTTTACTAACA_NODE_1_length_328_cov_5.585366	348	135	213	T		C	2/2	1	2	2			C	67/72	0.9306	67	72			C	4/4	1	4	4
10889_TGCAGAACATTTAGTAGAACTCTTTTAATGAGTGTTTTACTAACA_NODE_1_length_328_cov_5.585366-174	10889_TGCAGAACATTTAGTAGAACTCTTTTAATGAGTGTTTTACTAACA_NODE_1_length_328_cov_5.585366	348	174	174	T		T	12	1	12	12			C	7/114	0.0614	7	114			T	18	1	18	18
10889_TGCAGAACATTTAGTAGAACTCTTTTAATGAGTGTTTTACTAACA_NODE_1_length_328_cov_5.585366-178	10889_TGCAGAACATTTAGTAGAACTCTTTTAATGAGTGTTTTACTAACA_NODE_1_length_328_cov_5.585366	348	170	178	T		T	8	1	8	8			C	1/108	0.0093	1	108	G 6/108		T	26	1	26	26
10914_TGCAGGCACCAATGGGCACTCCTGAAGCACATACTCTAGCTCGAT_NODE_1_length_324_cov_8.472222-140	10914_TGCAGGCACCAATGGGCACTCCTGAAGCACATACTCTAGCTCGAT_NODE_1_length_324_cov_8.472222	346	206	140	A		G	3/3	1	3	3			A	9	1	9	9			G	3/3	1	3	3
10920_TGCAGTCACGGGGGAGTAGAACTCCATGATTCCACCGGCGGAGTT_NODE_1_length_262_cov_5.854962-79	10920_TGCAGTCACGGGGGAGTAGAACTCCATGATTCCACCGGCGGAGTT_NODE_1_length_262_cov_5.854962	282	203	79	C		C	2	1	2	2			C	4	1	4	4			A	7/7	1	7	7
10926_TGCAGTCTCAGTTTCCTTCATTTTAAGGCTGTCAAACTCACACTC_NODE_1_length_284_cov_7.390845-116	10926_TGCAGTCTCAGTTTCCTTCATTTTAAGGCTGTCAAACTCACACTC_NODE_1_length_284_cov_7.390845	306	190	116	T		A	1/15	0.0667	1	15			T	15	1	15	15			G	3/40	0.075	3	40
10928_TGCAGTAATTATGTCAGCAAATCAATGTATGATAAATAGGGTACA_NODE_1_length_261_cov_5.712644-101	10928_TGCAGTAATTATGTCAGCAAATCAATGTATGATAAATAGGGTACA_NODE_1_length_261_cov_5.712644	277	176	101	C		T	2/2	1	2	2			C	10	1	10	10			T	5/5	1	5	5
10978_TGCAGATATTCACTGAAACCATTAGCAGGGTACAGATCGGCAGTA_NODE_2_length_227_cov_9.779736-96	10978_TGCAGATATTCACTGAAACCATTAGCAGGGTACAGATCGGCAGTA_NODE_2_length_227_cov_9.779736	249	153	96	C		T	2/2	1	2	2			T	1/13	0.0769	1	13			T	17/18	0.9444	17	18
10979_TGCAGATAATGGTGAAGGAATCCAACATTGAATCTGCTCATCGTC_NODE_1_length_219_cov_7.949772-72	10979_TGCAGATAATGGTGAAGGAATCCAACATTGAATCTGCTCATCGTC_NODE_1_length_219_cov_7.949772	239	167	72	A		A	2	1	2	2			A	9	1	9	9			G	10/10	1	10	10
10979_TGCAGATAATGGTGAAGGAATCCAACATTGAATCTGCTCATCGTC_NODE_1_length_219_cov_7.949772-66	10979_TGCAGATAATGGTGAAGGAATCCAACATTGAATCTGCTCATCGTC_NODE_1_length_219_cov_7.949772	239	173	66	T		T	3	1	3	3			T	9	1	9	9			C	9/9	1	9	9
11002_TGCAGTTGCTCTATCTATATTGACCCATAATTGAGACTCTTGTAC_NODE_1_length_260_cov_6.534616-109	11002_TGCAGTTGCTCTATCTATATTGACCCATAATTGAGACTCTTGTAC_NODE_1_length_260_cov_6.534616	280	171	109	C		T	2/2	1	2	2			C	5	1	5	5			T	7/7	1	7	7
11008_TGCAGCATGCTGCTAACTTCACTATCCTCTTTCTTGATGATGTAG_NODE_1_length_390_cov_5.200000-206	11008_TGCAGCATGCTGCTAACTTCACTATCCTCTTTCTTGATGATGTAG_NODE_1_length_390_cov_5.200000	412	206	206	A		A	2	1	2	2			A	12	1	12	12			G	6/6	1	6	6
11012_TGCAGATTTTACTTCTTGATGACCATATTGTGGCATGGTTGGACT_NODE_1_length_202_cov_5.470297-119	11012_TGCAGATTTTACTTCTTGATGACCATATTGTGGCATGGTTGGACT_NODE_1_length_202_cov_5.470297	220	101	119	C		C	4	1	4	4			C	14	1	14	14			A	7/8	0.875	7	8
11032_TGCAGTTTCCTTGGATCGGAAGTTTTCAGTTCATCGGTTTCTTTG_NODE_1_length_226_cov_8.070796-159	11032_TGCAGTTTCCTTGGATCGGAAGTTTTCAGTTCATCGGTTTCTTTG_NODE_1_length_226_cov_8.070796	248	89	159	G		A	3/3	1	3	3			A	1/30	0.0333	1	30			A	7/7	1	7	7
11032_TGCAGTTTCCTTGGATCGGAAGTTTTCAGTTCATCGGTTTCTTTG_NODE_1_length_226_cov_8.070796-108	11032_TGCAGTTTCCTTGGATCGGAAGTTTTCAGTTCATCGGTTTCTTTG_NODE_1_length_226_cov_8.070796	248	140	108	C		C	2	1	2	2			T	3/36	0.0833	3	36			C	11	1	11	11
11033_TGCAGTTTAGCGACCCAACCAGGTAAAACTGTTTCCACAGCCACT_NODE_1_length_352_cov_5.798295-184	11033_TGCAGTTTAGCGACCCAACCAGGTAAAACTGTTTCCACAGCCACT_NODE_1_length_352_cov_5.798295	374	190	184	T		C	4/4	1	4	4			T	13	1	13	13			T	18	1	18	18
11092_TGCAGGTTAACCTATACACAGATCCTGAGACTCTAAGAATGATGG_NODE_1_length_383_cov_6.370757-135	11092_TGCAGGTTAACCTATACACAGATCCTGAGACTCTAAGAATGATGG_NODE_1_length_383_cov_6.370757	405	270	135	C		C	3	1	3	3			C	6	1	6	6			A	9/9	1	9	9
11092_TGCAGGTTAACCTATACACAGATCCTGAGACTCTAAGAATGATGG_NODE_1_length_383_cov_6.370757-141	11092_TGCAGGTTAACCTATACACAGATCCTGAGACTCTAAGAATGATGG_NODE_1_length_383_cov_6.370757	405	264	141	A		C	4/4	1	4	4			A	7	1	7	7			C	6/6	1	6	6
11102_TGCAGTACAAGGAGGCATTTTGAGCGGAGAGGGTGGTGATGAAAC_NODE_1_length_220_cov_5.900000-89	11102_TGCAGTACAAGGAGGCATTTTGAGCGGAGAGGGTGGTGATGAAAC_NODE_1_length_220_cov_5.900000	242	153	89	G		C	2/2	1	2	2			G	9	1	9	9			C	4/4	1	4	4
11103_TGCAGATTCAGCCTGCTATAGATTCCAAAAAGCAGCAGTGCTGGT_NODE_1_length_438_cov_5.696347-248	11103_TGCAGATTCAGCCTGCTATAGATTCCAAAAAGCAGCAGTGCTGGT_NODE_1_length_438_cov_5.696347	460	212	248	C		G	8/8	1	8	8			C	3	1	3	3			G	4/4	1	4	4
11107_TGCAGTAGTAAAACTCTAATGGCAACTGAAGAGATTCCAATAATG_NODE_1_length_334_cov_6.637724-110	11107_TGCAGTAGTAAAACTCTAATGGCAACTGAAGAGATTCCAATAATG_NODE_1_length_334_cov_6.637724	356	246	110	T		C	7/7	1	7	7			T	11	1	11	11			T	13	1	13	13
11107_TGCAGTAGTAAAACTCTAATGGCAACTGAAGAGATTCCAATAATG_NODE_1_length_334_cov_6.637724-191	11107_TGCAGTAGTAAAACTCTAATGGCAACTGAAGAGATTCCAATAATG_NODE_1_length_334_cov_6.637724	356	165	191	A		G	1/7	0.1429	1	7			A	11	1	11	11			G	2/18	0.1111	2	18
1112_TGCAGACGATATAAAATAACCTTTATCTATCTTTGTAATACATGG_NODE_2_length_316_cov_7.794304-142	1112_TGCAGACGATATAAAATAACCTTTATCTATCTTTGTAATACATGG_NODE_2_length_316_cov_7.794304	338	196	142	C		C	2	1	2	2			C	11	1	11	11			T	13/13	1	13	13
11133_TGCAGAAAGCAACAATTACACCCACAGCTTCAATGCAAATCACTT_NODE_1_length_280_cov_12.617857-170	11133_TGCAGAAAGCAACAATTACACCCACAGCTTCAATGCAAATCACTT_NODE_1_length_280_cov_12.617857	302	132	170	C		G	3/3	1	3	3			C	16	1	16	16			G	12/12	1	12	12
11134_TGCAGGTTCTAACATTTGTTTGCTCTTACATCAATGTGGAATATG_NODE_1_length_272_cov_5.330883-109	11134_TGCAGGTTCTAACATTTGTTTGCTCTTACATCAATGTGGAATATG_NODE_1_length_272_cov_5.330883	290	181	109	A		C	6/6	1	6	6			A	10	1	10	10			C	5/5	1	5	5
11187_TGCAGCAAATGGGTGATGATGAACGAGGATACTAGAAGATTGCAG_NODE_1_length_393_cov_7.402036-160	11187_TGCAGCAAATGGGTGATGATGAACGAGGATACTAGAAGATTGCAG_NODE_1_length_393_cov_7.402036	415	255	160	C		A	3/3	1	3	3			C	8	1	8	8			C	2	1	2	2
11195_TGCAGTCAATAGTACGGTGGATTATTTATGTGATATAACTATTTC_NODE_1_length_328_cov_5.265244-190	11195_TGCAGTCAATAGTACGGTGGATTATTTATGTGATATAACTATTTC_NODE_1_length_328_cov_5.265244	348	158	190	T		C	5/5	1	5	5			T	8	1	8	8			C	27/27	1	27	27
11195_TGCAGTCAATAGTACGGTGGATTATTTATGTGATATAACTATTTC_NODE_1_length_328_cov_5.265244-162	11195_TGCAGTCAATAGTACGGTGGATTATTTATGTGATATAACTATTTC_NODE_1_length_328_cov_5.265244	348	186	162	A		G	3/3	1	3	3			A	7	1	7	7			A	25	1	25	25
11208_TGCAGTTTGCAGTGAAACATACATGTTCCGATGTTCATCCTTGTA_NODE_1_length_304_cov_6.513158-123	11208_TGCAGTTTGCAGTGAAACATACATGTTCCGATGTTCATCCTTGTA_NODE_1_length_304_cov_6.513158	326	203	123	G		A	3/3	1	3	3			G	11	1	11	11			A	36/37	0.973	36	37
11232_TGCAGTCATGAAATTAACACACATGCAGATTGATCATGATCAAGA_NODE_1_length_228_cov_7.482456-68	11232_TGCAGTCATGAAATTAACACACATGCAGATTGATCATGATCAAGA_NODE_1_length_228_cov_7.482456	248	180	68	A		A	3	1	3	3			A	11	1	11	11			G	17/17	1	17	17
11232_TGCAGTCATGAAATTAACACACATGCAGATTGATCATGATCAAGA_NODE_1_length_228_cov_7.482456-96	11232_TGCAGTCATGAAATTAACACACATGCAGATTGATCATGATCAAGA_NODE_1_length_228_cov_7.482456	248	152	96	C		T	3/3	1	3	3			C	12	1	12	12			C	11	1	11	11
11232_TGCAGTCATGAAATTAACACACATGCAGATTGATCATGATCAAGA_NODE_1_length_228_cov_7.482456-73	11232_TGCAGTCATGAAATTAACACACATGCAGATTGATCATGATCAAGA_NODE_1_length_228_cov_7.482456	248	175	73	T		C	3/3	1	3	3			T	14	1	14	14			T	16	1	16	16
11233_TGCAGTCTTCTATCTCTCTGCAACTTTTGTTCTTTCCTCCTATCT_NODE_1_length_344_cov_7.011628-213	11233_TGCAGTCTTCTATCTCTCTGCAACTTTTGTTCTTTCCTCCTATCT_NODE_1_length_344_cov_7.011628	366	153	213	G		G	3	1	3	3			G	10	1	10	10			C	30/30	1	30	30
11233_TGCAGTCTTCTATCTCTCTGCAACTTTTGTTCTTTCCTCCTATCT_NODE_1_length_344_cov_7.011628-181	11233_TGCAGTCTTCTATCTCTCTGCAACTTTTGTTCTTTCCTCCTATCT_NODE_1_length_344_cov_7.011628	366	185	181	G		C	4/4	1	4	4			G	8	1	8	8			G	33	1	33	33
11233_TGCAGTCTTCTATCTCTCTGCAACTTTTGTTCTTTCCTCCTATCT_NODE_1_length_344_cov_7.011628-73	11233_TGCAGTCTTCTATCTCTCTGCAACTTTTGTTCTTTCCTCCTATCT_NODE_1_length_344_cov_7.011628	366	293	73	A		A	3	1	3	3			A	5	1	5	5			T	2/17	0.1176	2	17	-A 7/17
11244_TGCAGGCACATTACCAAGGTAAGTGTAAAATGATCCCATGAGAAA_NODE_1_length_260_cov_6.780769-112	11244_TGCAGGCACATTACCAAGGTAAGTGTAAAATGATCCCATGAGAAA_NODE_1_length_260_cov_6.780769	278	166	112	C		A	2/2	1	2	2			C	14	1	14	14			A	9/9	1	9	9
11250_TGCAGGTAAGCCGGCTTATGGATCTCATTGTTAACAGTCTATATA_NODE_1_length_300_cov_6.846667-160	11250_TGCAGGTAAGCCGGCTTATGGATCTCATTGTTAACAGTCTATATA_NODE_1_length_300_cov_6.846667	320	160	160	A		G	5/5	1	5	5			A	11	1	11	11			G	16/16	1	16	16
11258_TGCAGCTTCAACAGCCGGGAGTAGATGTGAAATCAGAGCCGTTGG_NODE_1_length_316_cov_7.933544-195	11258_TGCAGCTTCAACAGCCGGGAGTAGATGTGAAATCAGAGCCGTTGG_NODE_1_length_316_cov_7.933544	338	143	195	T		C	3/3	1	3	3			T	30	1	30	30			T	2	1	2	2
11266_TGCAGTACAAGCATTGATAGTGGTGATTATGAGTTAAGCCAGCAC_NODE_1_length_338_cov_7.399408-123	11266_TGCAGTACAAGCATTGATAGTGGTGATTATGAGTTAAGCCAGCAC_NODE_1_length_338_cov_7.399408	360	237	123	T		A	2/2	1	2	2			T	13	1	13	13			A	13/13	1	13	13
11303_TGCAGTTGCAGATTCAACAATGCAAGGCACCGCCAAAAAATCTAG_NODE_1_length_240_cov_9.408334-101	11303_TGCAGTTGCAGATTCAACAATGCAAGGCACCGCCAAAAAATCTAG_NODE_1_length_240_cov_9.408334	262	161	101	C		T	4/4	1	4	4			C	14	1	14	14			C	15	1	15	15
11314_TGCAGAAATTCAAGTTGGATTATAAACTTAACACTTATAATAAAA_NODE_1_length_374_cov_5.072193-74	11314_TGCAGAAATTCAAGTTGGATTATAAACTTAACACTTATAATAAAA_NODE_1_length_374_cov_5.072193	396	322	74	G		G	2	1	2	2			A	4/48	0.0833	4	48			G	12	1	12	12
1135_TGCAGCTCTGTCTTTAACCTCTGTTTTACCTCACTTAAACTCAAA_NODE_1_length_341_cov_7.630498-142	1135_TGCAGCTCTGTCTTTAACCTCTGTTTTACCTCACTTAAACTCAAA_NODE_1_length_341_cov_7.630498	363	221	142	T		C	1/23	0.0435	1	23			T	51	1	51	51			A	11/100	0.11	11	100
1135_TGCAGCTCTGTCTTTAACCTCTGTTTTACCTCACTTAAACTCAAA_NODE_1_length_341_cov_7.630498-113	1135_TGCAGCTCTGTCTTTAACCTCTGTTTTACCTCACTTAAACTCAAA_NODE_1_length_341_cov_7.630498	363	250	113	G		G	21	1	21	21			G	43	1	43	43			A	3/82	0.0366	3	82
1135_TGCAGCTCTGTCTTTAACCTCTGTTTTACCTCACTTAAACTCAAA_NODE_1_length_341_cov_7.630498-225	1135_TGCAGCTCTGTCTTTAACCTCTGTTTTACCTCACTTAAACTCAAA_NODE_1_length_341_cov_7.630498	363	138	225	G		G	26	1	26	26			A	7/55	0.1273	7	55			A	1/56	0.0179	1	56
1135_TGCAGCTCTGTCTTTAACCTCTGTTTTACCTCACTTAAACTCAAA_NODE_1_length_341_cov_7.630498-149	1135_TGCAGCTCTGTCTTTAACCTCTGTTTTACCTCACTTAAACTCAAA_NODE_1_length_341_cov_7.630498	363	214	149	C		C	27	1	27	27			C	49	1	49	49			T	10/104	0.0962	10	104
1135_TGCAGCTCTGTCTTTAACCTCTGTTTTACCTCACTTAAACTCAAA_NODE_1_length_341_cov_7.630498-267	1135_TGCAGCTCTGTCTTTAACCTCTGTTTTACCTCACTTAAACTCAAA_NODE_1_length_341_cov_7.630498	363	96	267	G		G	4	1	4	4			A	3/61	0.0492	3	61			A	1/11	0.0909	1	11
1135_TGCAGCTCTGTCTTTAACCTCTGTTTTACCTCACTTAAACTCAAA_NODE_1_length_341_cov_7.630498-168	1135_TGCAGCTCTGTCTTTAACCTCTGTTTTACCTCACTTAAACTCAAA_NODE_1_length_341_cov_7.630498	363	195	168	A		A	36	1	36	36			A	58	1	58	58			T	3/111	0.027	3	111
1135_TGCAGCTCTGTCTTTAACCTCTGTTTTACCTCACTTAAACTCAAA_NODE_1_length_341_cov_7.630498-263	1135_TGCAGCTCTGTCTTTAACCTCTGTTTTACCTCACTTAAACTCAAA_NODE_1_length_341_cov_7.630498	363	100	263	G		G	4	1	4	4			A	5/60	0.0833	5	60			G	16	1	16	16
1135_TGCAGCTCTGTCTTTAACCTCTGTTTTACCTCACTTAAACTCAAA_NODE_1_length_341_cov_7.630498-258	1135_TGCAGCTCTGTCTTTAACCTCTGTTTTACCTCACTTAAACTCAAA_NODE_1_length_341_cov_7.630498	363	105	258	G		G	8	1	8	8			T	2/56	0.0357	2	56			T	1/18	0.0556	1	18
1135_TGCAGCTCTGTCTTTAACCTCTGTTTTACCTCACTTAAACTCAAA_NODE_1_length_341_cov_7.630498-222	1135_TGCAGCTCTGTCTTTAACCTCTGTTTTACCTCACTTAAACTCAAA_NODE_1_length_341_cov_7.630498	363	141	222	G		G	28	1	28	28			T	6/56	0.1071	6	56			G	63	1	63	63
1135_TGCAGCTCTGTCTTTAACCTCTGTTTTACCTCACTTAAACTCAAA_NODE_1_length_341_cov_7.630498-227	1135_TGCAGCTCTGTCTTTAACCTCTGTTTTACCTCACTTAAACTCAAA_NODE_1_length_341_cov_7.630498	363	136	227	T		T	26	1	26	26			A	6/53	0.1132	6	53			T	54	1	54	54
1135_TGCAGCTCTGTCTTTAACCTCTGTTTTACCTCACTTAAACTCAAA_NODE_1_length_341_cov_7.630498-177	1135_TGCAGCTCTGTCTTTAACCTCTGTTTTACCTCACTTAAACTCAAA_NODE_1_length_341_cov_7.630498	363	186	177	G		T	5/38	0.1316	5	38			A	2/58	0.0345	2	58			G	109	1	109	109
1135_TGCAGCTCTGTCTTTAACCTCTGTTTTACCTCACTTAAACTCAAA_NODE_1_length_341_cov_7.630498-154	1135_TGCAGCTCTGTCTTTAACCTCTGTTTTACCTCACTTAAACTCAAA_NODE_1_length_341_cov_7.630498	363	209	154	G		G	25	1	25	25			T	2/51	0.0392	2	51			T	2/102	0.0196	2	102
1135_TGCAGCTCTGTCTTTAACCTCTGTTTTACCTCACTTAAACTCAAA_NODE_1_length_341_cov_7.630498-217	1135_TGCAGCTCTGTCTTTAACCTCTGTTTTACCTCACTTAAACTCAAA_NODE_1_length_341_cov_7.630498	363	146	217	T		T	30	1	30	30			T	59	1	59	59			C	5/73	0.0685	5	73
1135_TGCAGCTCTGTCTTTAACCTCTGTTTTACCTCACTTAAACTCAAA_NODE_1_length_341_cov_7.630498-179	1135_TGCAGCTCTGTCTTTAACCTCTGTTTTACCTCACTTAAACTCAAA_NODE_1_length_341_cov_7.630498	363	184	179	G		A	1/32	0.0313	1	32	T 1/32 +T 1/32		A	7/52	0.1346	7	52			A	3/116	0.0259	3	116	T 1/116 +T 5/116
11381_TGCAGCTTGCTGGTTCGTGTAGTTATAGAGCTGCTGGTGAAACCC_NODE_1_length_292_cov_5.852740-195	11381_TGCAGCTTGCTGGTTCGTGTAGTTATAGAGCTGCTGGTGAAACCC_NODE_1_length_292_cov_5.852740	314	119	195	C		C	2	1	2	2			C	17	1	17	17			T	3/3	1	3	3
11383_TGCAGGTGAGATGCTTTCTATGTAAAATGGTTTGGAGCAGATATA_NODE_1_length_267_cov_5.779026-78	11383_TGCAGGTGAGATGCTTTCTATGTAAAATGGTTTGGAGCAGATATA_NODE_1_length_267_cov_5.779026	289	211	78	G		A	4/4	1	4	4			G	7	1	7	7			G	9	1	9	9
11393_TGCAGGTTCTTTTGTAATGAAAGGTTTGTATTCTTGTATTCGTTT_NODE_2_length_271_cov_5.726937-143	11393_TGCAGGTTCTTTTGTAATGAAAGGTTTGTATTCTTGTATTCGTTT_NODE_2_length_271_cov_5.726937	289	146	143	A		A	3	1	3	3			A	12	1	12	12		+	#NAME?	10/10	1	10	10
11440_TGCAGATTTTACTTACTATATATGTCAACTCGAAATGTTGCATGT_NODE_1_length_221_cov_5.104073-75	11440_TGCAGATTTTACTTACTATATATGTCAACTCGAAATGTTGCATGT_NODE_1_length_221_cov_5.104073	237	162	75	C		T	2/2	1	2	2			T	1/10	0.1	1	10			C	10	1	10	10
11440_TGCAGATTTTACTTACTATATATGTCAACTCGAAATGTTGCATGT_NODE_1_length_221_cov_5.104073-74	11440_TGCAGATTTTACTTACTATATATGTCAACTCGAAATGTTGCATGT_NODE_1_length_221_cov_5.104073	237	163	74	C		T	2/2	1	2	2			T	1/10	0.1	1	10			C	9	1	9	9
11458_TGCAGCTAAACCAGTTACTAAACAAAGGATTAATCTGATTGATCT_NODE_1_length_302_cov_5.817881-197	11458_TGCAGCTAAACCAGTTACTAAACAAAGGATTAATCTGATTGATCT_NODE_1_length_302_cov_5.817881	322	125	197	A	-	-A	5/5	1	5	5			A	8	1	8	8			A	8	1	8	8
11496_TGCAGGTAGTTCTTGCCACCTTCTTTGACTCCTTCCATCCTAGAA_NODE_1_length_289_cov_6.276817-92	11496_TGCAGGTAGTTCTTGCCACCTTCTTTGACTCCTTCCATCCTAGAA_NODE_1_length_289_cov_6.276817	309	217	92	G		A	3/3	1	3	3			G	9	1	9	9			G	9	1	9	9
11499_TGCAGTACTCGTTCTTATGTTGTTGGACACTTGGGTTCTAATAGA_NODE_1_length_305_cov_5.636065-169	11499_TGCAGTACTCGTTCTTATGTTGTTGGACACTTGGGTTCTAATAGA_NODE_1_length_305_cov_5.636065	325	156	169	C	+	+TT	3/3	1	3	3			C	14	1	14	14			T	2/19	0.1053	2	19	+TT 10/19
11508_TGCAGAGTATACTCAGGGAAAGATGTTGCTTGACATTATTGTCCG_NODE_1_length_341_cov_5.947214-173	11508_TGCAGAGTATACTCAGGGAAAGATGTTGCTTGACATTATTGTCCG_NODE_1_length_341_cov_5.947214	363	190	173	A		G	3/3	1	3	3			A	8	1	8	8			A	6	1	6	6
11510_TGCAGTTCAAACGTGGTTAAGGTATGAGGGCATGAAACTTGAATC_NODE_1_length_286_cov_6.055944-96	11510_TGCAGTTCAAACGTGGTTAAGGTATGAGGGCATGAAACTTGAATC_NODE_1_length_286_cov_6.055944	306	210	96	A		A	7	1	7	7			A	8	1	8	8			G	50/50	1	50	50
11510_TGCAGTTCAAACGTGGTTAAGGTATGAGGGCATGAAACTTGAATC_NODE_1_length_286_cov_6.055944-147	11510_TGCAGTTCAAACGTGGTTAAGGTATGAGGGCATGAAACTTGAATC_NODE_1_length_286_cov_6.055944	306	159	147	G		A	6/7	0.8571	6	7			G	9	1	9	9			G	49	1	49	49
11510_TGCAGTTCAAACGTGGTTAAGGTATGAGGGCATGAAACTTGAATC_NODE_1_length_286_cov_6.055944-155	11510_TGCAGTTCAAACGTGGTTAAGGTATGAGGGCATGAAACTTGAATC_NODE_1_length_286_cov_6.055944	306	151	155	G		G	5	1	5	5			G	6	1	6	6			C	45/45	1	45	45
11510_TGCAGTTCAAACGTGGTTAAGGTATGAGGGCATGAAACTTGAATC_NODE_1_length_286_cov_6.055944-163	11510_TGCAGTTCAAACGTGGTTAAGGTATGAGGGCATGAAACTTGAATC_NODE_1_length_286_cov_6.055944	306	143	163	G		G	4	1	4	4			G	7	1	7	7			A	41/42	0.9762	41	42	T 1/42
11557_TGCAGAGTTTGTTTGTAAGAGGCATAATTAATTATCCTAATAAAG_NODE_1_length_410_cov_5.275610-276	11557_TGCAGAGTTTGTTTGTAAGAGGCATAATTAATTATCCTAATAAAG_NODE_1_length_410_cov_5.275610	432	156	276	C		T	2/2	1	2	2			T	1/23	0.0435	1	23			C	4	1	4	4
1158_TGCAGTATGAGAGTTGCAGTTCTTTTGGGGATTGAGCTCCTTGTG_NODE_1_length_326_cov_11.021472-124	1158_TGCAGTATGAGAGTTGCAGTTCTTTTGGGGATTGAGCTCCTTGTG_NODE_1_length_326_cov_11.021472	348	224	124	G		G	8	1	8	8			G	10	1	10	10		+	#NAME?	4/4	1	4	4
11602_TGCAGTTAATCAAACAAAATGGTAAAATCTTAAACCAGAATTCTG_NODE_1_length_364_cov_8.206044-187	11602_TGCAGTTAATCAAACAAAATGGTAAAATCTTAAACCAGAATTCTG_NODE_1_length_364_cov_8.206044	386	199	187	T		T	3	1	3	3			T	14	1	14	14			C	12/12	1	12	12
11637_TGCAGGTAATGAAGATAAGCATTATGATGCAACAGTAGTAAAGAG_NODE_1_length_371_cov_8.188680-116	11637_TGCAGGTAATGAAGATAAGCATTATGATGCAACAGTAGTAAAGAG_NODE_1_length_371_cov_8.188680	393	277	116	A		C	7/7	1	7	7			A	12	1	12	12			C	24/24	1	24	24
11659_TGCAGTGTGCAGAAAATAAAGAACTGCAAGAGAGAATCATGTTGC_NODE_1_length_275_cov_9.265454-182	11659_TGCAGTGTGCAGAAAATAAAGAACTGCAAGAGAGAATCATGTTGC_NODE_1_length_275_cov_9.265454	297	115	182	A		A	2	1	2	2			A	18	1	18	18			T	4/4	1	4	4
11668_TGCAGTTTTAATGGATCGACATATGTTTTCGGAGGAGATAGGCCA_NODE_1_length_267_cov_9.745318-119	11668_TGCAGTTTTAATGGATCGACATATGTTTTCGGAGGAGATAGGCCA_NODE_1_length_267_cov_9.745318	289	170	119	T		T	4	1	4	4			T	14	1	14	14			G	6/40	0.15	6	40
11669_TGCAGGCTTTTAGATAGCAAGTTGTTGCAAGTTAGTTAAGTATTT_NODE_1_length_404_cov_7.826733-198	11669_TGCAGGCTTTTAGATAGCAAGTTGTTGCAAGTTAGTTAAGTATTT_NODE_1_length_404_cov_7.826733	426	228	198	T		A	6/6	1	6	6			T	10	1	10	10			T	8	1	8	8
11669_TGCAGGCTTTTAGATAGCAAGTTGTTGCAAGTTAGTTAAGTATTT_NODE_1_length_404_cov_7.826733-170	11669_TGCAGGCTTTTAGATAGCAAGTTGTTGCAAGTTAGTTAAGTATTT_NODE_1_length_404_cov_7.826733	426	256	170	G		A	4/4	1	4	4			G	11	1	11	11			A	11/11	1	11	11
11669_TGCAGGCTTTTAGATAGCAAGTTGTTGCAAGTTAGTTAAGTATTT_NODE_1_length_404_cov_7.826733-87	11669_TGCAGGCTTTTAGATAGCAAGTTGTTGCAAGTTAGTTAAGTATTT_NODE_1_length_404_cov_7.826733	426	339	87	C		T	3/3	1	3	3			C	8	1	8	8			T	10/11	0.9091	10	11
11699_TGCAGGTGAGATGAATCTTCCAGTCCAAGGCCACCATTGGAGCTG_NODE_1_length_384_cov_7.250000-182	11699_TGCAGGTGAGATGAATCTTCCAGTCCAAGGCCACCATTGGAGCTG_NODE_1_length_384_cov_7.250000	406	224	182	A		G	8/8	1	8	8			A	12	1	12	12			G	10/10	1	10	10
11699_TGCAGGTGAGATGAATCTTCCAGTCCAAGGCCACCATTGGAGCTG_NODE_1_length_384_cov_7.250000-261	11699_TGCAGGTGAGATGAATCTTCCAGTCCAAGGCCACCATTGGAGCTG_NODE_1_length_384_cov_7.250000	406	145	261	G		C	5/5	1	5	5			G	17	1	17	17			C	7/7	1	7	7
11699_TGCAGGTGAGATGAATCTTCCAGTCCAAGGCCACCATTGGAGCTG_NODE_1_length_384_cov_7.250000-269	11699_TGCAGGTGAGATGAATCTTCCAGTCCAAGGCCACCATTGGAGCTG_NODE_1_length_384_cov_7.250000	406	137	269	G		C	5/5	1	5	5			G	18	1	18	18			C	7/7	1	7	7
11704_TGCAGTAAAGCAGACAACCTCACAGCCATAATTCTCCCTGCAACA_NODE_1_length_349_cov_6.810888-91	11704_TGCAGTAAAGCAGACAACCTCACAGCCATAATTCTCCCTGCAACA_NODE_1_length_349_cov_6.810888	371	280	91	T		T	4	1	4	4			T	6	1	6	6			C	29/29	1	29	29
11704_TGCAGTAAAGCAGACAACCTCACAGCCATAATTCTCCCTGCAACA_NODE_1_length_349_cov_6.810888-194	11704_TGCAGTAAAGCAGACAACCTCACAGCCATAATTCTCCCTGCAACA_NODE_1_length_349_cov_6.810888	371	177	194	G		G	5	1	5	5			G	11	1	11	11			C	21/21	1	21	21
1174_TGCAGATCCAGATAAAGAACCACCTCTTGTTACTGCAAACACCAT_NODE_1_length_376_cov_5.098404-90	1174_TGCAGATCCAGATAAAGAACCACCTCTTGTTACTGCAAACACCAT_NODE_1_length_376_cov_5.098404	396	306	90	G		C	4/4	1	4	4			G	7	1	7	7			G	5	1	5	5
11757_TGCAGAAATTCAAGTTAGAGTGAAAACCTAACATTTATACGAAAC_NODE_1_length_337_cov_5.833828-245	11757_TGCAGAAATTCAAGTTAGAGTGAAAACCTAACATTTATACGAAAC_NODE_1_length_337_cov_5.833828	357	112	245	A		A	2	1	2	2			G	7/140	0.05	7	140			A	2	1	2	2
11757_TGCAGAAATTCAAGTTAGAGTGAAAACCTAACATTTATACGAAAC_NODE_1_length_337_cov_5.833828-163	11757_TGCAGAAATTCAAGTTAGAGTGAAAACCTAACATTTATACGAAAC_NODE_1_length_337_cov_5.833828	357	194	163	G		G	4	1	4	4			A	4/80	0.05	4	80			G	7	1	7	7
11757_TGCAGAAATTCAAGTTAGAGTGAAAACCTAACATTTATACGAAAC_NODE_1_length_337_cov_5.833828-187	11757_TGCAGAAATTCAAGTTAGAGTGAAAACCTAACATTTATACGAAAC_NODE_1_length_337_cov_5.833828	357	170	187	T		T	4	1	4	4			A	3/87	0.0345	3	87			A	1/11	0.0909	1	11
11757_TGCAGAAATTCAAGTTAGAGTGAAAACCTAACATTTATACGAAAC_NODE_1_length_337_cov_5.833828-169	11757_TGCAGAAATTCAAGTTAGAGTGAAAACCTAACATTTATACGAAAC_NODE_1_length_337_cov_5.833828	357	188	169	C		C	4	1	4	4			T	3/80	0.0375	3	80			C	7	1	7	7
11757_TGCAGAAATTCAAGTTAGAGTGAAAACCTAACATTTATACGAAAC_NODE_1_length_337_cov_5.833828-232	11757_TGCAGAAATTCAAGTTAGAGTGAAAACCTAACATTTATACGAAAC_NODE_1_length_337_cov_5.833828	357	125	232	G		G	2	1	2	2			T	11/131	0.084	11	131			C	2/2	1	2	2
11757_TGCAGAAATTCAAGTTAGAGTGAAAACCTAACATTTATACGAAAC_NODE_1_length_337_cov_5.833828-173	11757_TGCAGAAATTCAAGTTAGAGTGAAAACCTAACATTTATACGAAAC_NODE_1_length_337_cov_5.833828	357	184	173	C		C	4	1	4	4			A	3/84	0.0357	3	84			C	7	1	7	7
11757_TGCAGAAATTCAAGTTAGAGTGAAAACCTAACATTTATACGAAAC_NODE_1_length_337_cov_5.833828-156	11757_TGCAGAAATTCAAGTTAGAGTGAAAACCTAACATTTATACGAAAC_NODE_1_length_337_cov_5.833828	357	201	156	G		G	4	1	4	4			T	4/62	0.0645	4	62			G	7	1	7	7
11757_TGCAGAAATTCAAGTTAGAGTGAAAACCTAACATTTATACGAAAC_NODE_1_length_337_cov_5.833828-222	11757_TGCAGAAATTCAAGTTAGAGTGAAAACCTAACATTTATACGAAAC_NODE_1_length_337_cov_5.833828	357	135	222	C		C	2	1	2	2			T	12/87	0.1379	12	87			C	6	1	6	6
11757_TGCAGAAATTCAAGTTAGAGTGAAAACCTAACATTTATACGAAAC_NODE_1_length_337_cov_5.833828-161	11757_TGCAGAAATTCAAGTTAGAGTGAAAACCTAACATTTATACGAAAC_NODE_1_length_337_cov_5.833828	357	196	161	C		C	4	1	4	4			G	4/75	0.0533	4	75			C	7	1	7	7
11757_TGCAGAAATTCAAGTTAGAGTGAAAACCTAACATTTATACGAAAC_NODE_1_length_337_cov_5.833828-227	11757_TGCAGAAATTCAAGTTAGAGTGAAAACCTAACATTTATACGAAAC_NODE_1_length_337_cov_5.833828	357	130	227	T		T	2	1	2	2			A	8/109	0.0734	8	109			T	2	1	2	2
11757_TGCAGAAATTCAAGTTAGAGTGAAAACCTAACATTTATACGAAAC_NODE_1_length_337_cov_5.833828-142	11757_TGCAGAAATTCAAGTTAGAGTGAAAACCTAACATTTATACGAAAC_NODE_1_length_337_cov_5.833828	357	215	142	G		G	3	1	3	3			A	4/59	0.0678	4	59	C 2/59		G	7	1	7	7
11757_TGCAGAAATTCAAGTTAGAGTGAAAACCTAACATTTATACGAAAC_NODE_1_length_337_cov_5.833828-118	11757_TGCAGAAATTCAAGTTAGAGTGAAAACCTAACATTTATACGAAAC_NODE_1_length_337_cov_5.833828	357	239	118	T		T	2	1	2	2			C	3/82	0.0366	3	82	G 2/82		T	6	1	6	6
11757_TGCAGAAATTCAAGTTAGAGTGAAAACCTAACATTTATACGAAAC_NODE_1_length_337_cov_5.833828-144	11757_TGCAGAAATTCAAGTTAGAGTGAAAACCTAACATTTATACGAAAC_NODE_1_length_337_cov_5.833828	357	213	144	A		A	4	1	4	4			T	3/72	0.0417	3	72	G 3/72		A	8	1	8	8
11757_TGCAGAAATTCAAGTTAGAGTGAAAACCTAACATTTATACGAAAC_NODE_1_length_337_cov_5.833828-150	11757_TGCAGAAATTCAAGTTAGAGTGAAAACCTAACATTTATACGAAAC_NODE_1_length_337_cov_5.833828	357	207	150	C		C	4	1	4	4			A	7/87	0.0805	7	87	T 2/87 G 1/87		C	11	1	11	11
11757_TGCAGAAATTCAAGTTAGAGTGAAAACCTAACATTTATACGAAAC_NODE_1_length_337_cov_5.833828-115	11757_TGCAGAAATTCAAGTTAGAGTGAAAACCTAACATTTATACGAAAC_NODE_1_length_337_cov_5.833828	357	242	115	C		T	2/2	1	2	2			A	2/99	0.0202	2	99	T 29/99 -C 8/99		C	6	1	6	6
11757_TGCAGAAATTCAAGTTAGAGTGAAAACCTAACATTTATACGAAAC_NODE_1_length_337_cov_5.833828-174	11757_TGCAGAAATTCAAGTTAGAGTGAAAACCTAACATTTATACGAAAC_NODE_1_length_337_cov_5.833828	357	183	174	G		G	4	1	4	4			A	4/80	0.05	4	80	T 3/80		G	7	1	7	7
11757_TGCAGAAATTCAAGTTAGAGTGAAAACCTAACATTTATACGAAAC_NODE_1_length_337_cov_5.833828-103	11757_TGCAGAAATTCAAGTTAGAGTGAAAACCTAACATTTATACGAAAC_NODE_1_length_337_cov_5.833828	357	254	103	C		C	2	1	2	2			A	6/139	0.0432	6	139	T 5/139		C	2	1	2	2
11757_TGCAGAAATTCAAGTTAGAGTGAAAACCTAACATTTATACGAAAC_NODE_1_length_337_cov_5.833828-116	11757_TGCAGAAATTCAAGTTAGAGTGAAAACCTAACATTTATACGAAAC_NODE_1_length_337_cov_5.833828	357	241	116	T		T	2	1	2	2			A	2/93	0.0215	2	93	-T 8/93 C 2/93		T	6	1	6	6
11792_TGCAGTTGAAATTACCCGCGACAAGCAAGGACCATTTGCCCCATT_NODE_1_length_349_cov_6.326648-65	11792_TGCAGTTGAAATTACCCGCGACAAGCAAGGACCATTTGCCCCATT_NODE_1_length_349_cov_6.326648	369	304	65	G		C	6/6	1	6	6			G	7	1	7	7			C	15/16	0.9375	15	16	+C 1/16
11792_TGCAGTTGAAATTACCCGCGACAAGCAAGGACCATTTGCCCCATT_NODE_1_length_349_cov_6.326648-149	11792_TGCAGTTGAAATTACCCGCGACAAGCAAGGACCATTTGCCCCATT_NODE_1_length_349_cov_6.326648	369	220	149	G		T	3/3	1	3	3			G	7	1	7	7			T	23/23	1	23	23
11792_TGCAGTTGAAATTACCCGCGACAAGCAAGGACCATTTGCCCCATT_NODE_1_length_349_cov_6.326648-66	11792_TGCAGTTGAAATTACCCGCGACAAGCAAGGACCATTTGCCCCATT_NODE_1_length_349_cov_6.326648	369	303	66	T		G	5/5	1	5	5			T	7	1	7	7			G	13/14	0.9286	13	14
11792_TGCAGTTGAAATTACCCGCGACAAGCAAGGACCATTTGCCCCATT_NODE_1_length_349_cov_6.326648-196	11792_TGCAGTTGAAATTACCCGCGACAAGCAAGGACCATTTGCCCCATT_NODE_1_length_349_cov_6.326648	369	173	196	T		G	11/11	1	11	11			T	12	1	12	12			G	29/29	1	29	29
11796_TGCAGTAGGTAATAACGTGTTGAGTATCATAAAATTTCGTTTATG_NODE_1_length_325_cov_9.640000-225	11796_TGCAGTAGGTAATAACGTGTTGAGTATCATAAAATTTCGTTTATG_NODE_1_length_325_cov_9.640000	347	122	225	A		G	4/4	1	4	4			A	21	1	21	21			G	5/5	1	5	5
11805_TGCAGAATCAAGGAATCCCGAATTGACAAAGCTAAGAAAGACAAA_NODE_1_length_288_cov_6.809028-84	11805_TGCAGAATCAAGGAATCCCGAATTGACAAAGCTAAGAAAGACAAA_NODE_1_length_288_cov_6.809028	310	226	84	C		G	2/2	1	2	2			T	1/21	0.0476	1	21	G 9/21		G	2/2	1	2	2
11809_TGCAGTCTATCATGTGCCTTCTTTAATACATATAACTTGAGCTTT_NODE_1_length_333_cov_8.543544-137	11809_TGCAGTCTATCATGTGCCTTCTTTAATACATATAACTTGAGCTTT_NODE_1_length_333_cov_8.543544	355	218	137	C		A	9/9	1	9	9			C	11	1	11	11			A	10/10	1	10	10
11821_TGCAGTTAGATTTGATGTCTATGGTTTTAGATTATTTGGTTGATG_NODE_1_length_345_cov_5.359420-119	11821_TGCAGTTAGATTTGATGTCTATGGTTTTAGATTATTTGGTTGATG_NODE_1_length_345_cov_5.359420	365	246	119	T		C	2/2	1	2	2			T	3	1	3	3			C	13/13	1	13	13
11836_TGCAGATAGCCATTTGGTTTCTTTTTTTTCGGTGTTTGACTGTTT_NODE_1_length_313_cov_6.706070-191	11836_TGCAGATAGCCATTTGGTTTCTTTTTTTTCGGTGTTTGACTGTTT_NODE_1_length_313_cov_6.706070	335	144	191	T		C	2/2	1	2	2			T	15	1	15	15			C	4/4	1	4	4
11844_TGCAGCTTTTATCTGTTCAGGTATGGATTAAGAGTTGTTCTTTTT_NODE_1_length_344_cov_6.226744-78	11844_TGCAGCTTTTATCTGTTCAGGTATGGATTAAGAGTTGTTCTTTTT_NODE_1_length_344_cov_6.226744	366	288	78	G	+	+T	4/4	1	4	4			G	5	1	5	5		+	#NAME?	3/3	1	3	3
11865_TGCAGGTCTGATATCCATCTACAGTTCTGTACTAACTCACTTTTT_NODE_1_length_270_cov_12.040741-90	11865_TGCAGGTCTGATATCCATCTACAGTTCTGTACTAACTCACTTTTT_NODE_1_length_270_cov_12.040741	292	202	90	A		A	5	1	5	5			A	22	1	22	22			C	3/38	0.0789	3	38
11865_TGCAGGTCTGATATCCATCTACAGTTCTGTACTAACTCACTTTTT_NODE_1_length_270_cov_12.040741-114	11865_TGCAGGTCTGATATCCATCTACAGTTCTGTACTAACTCACTTTTT_NODE_1_length_270_cov_12.040741	292	178	114	C		C	10	1	10	10			C	20	1	20	20			T	28/28	1	28	28
11895_TGCAGGTACAAAGCGAAGGGCATTAGATTAGACTCTGGTGACCTT_NODE_1_length_399_cov_5.526316-242	11895_TGCAGGTACAAAGCGAAGGGCATTAGATTAGACTCTGGTGACCTT_NODE_1_length_399_cov_5.526316	421	179	242	A		G	4/4	1	4	4			A	14	1	14	14			A	7	1	7	7
11904_TGCAGATTGTTTTATGTTCTGATAGCTCATTTTTGCAGGGAATTA_NODE_1_length_420_cov_7.878572-299	11904_TGCAGATTGTTTTATGTTCTGATAGCTCATTTTTGCAGGGAATTA_NODE_1_length_420_cov_7.878572	442	143	299	T		T	3	1	3	3			T	20	1	20	20			A	8/8	1	8	8
11904_TGCAGATTGTTTTATGTTCTGATAGCTCATTTTTGCAGGGAATTA_NODE_1_length_420_cov_7.878572-292	11904_TGCAGATTGTTTTATGTTCTGATAGCTCATTTTTGCAGGGAATTA_NODE_1_length_420_cov_7.878572	442	150	292	T		C	3/3	1	3	3			C	1/16	0.0625	1	16			C	8/8	1	8	8
11907_TGCAGATATATATGTGATTGGGCAAGTATTTACTTCCGAGTTCCA_NODE_1_length_212_cov_8.872642-66	11907_TGCAGATATATATGTGATTGGGCAAGTATTTACTTCCGAGTTCCA_NODE_1_length_212_cov_8.872642	232	166	66	T		C	3/3	1	3	3			T	10	1	10	10			T	5	1	5	5
11928_TGCAGGCTACATTAGATCAAACCTCTCAAGGTATTGAAAAGACTG_NODE_1_length_252_cov_7.142857-112	11928_TGCAGGCTACATTAGATCAAACCTCTCAAGGTATTGAAAAGACTG_NODE_1_length_252_cov_7.142857	272	160	112	A		G	3/3	1	3	3			A	8	1	8	8			G	15/15	1	15	15
11933_TGCAGTAAGTACGTACCTCTTCACTCACAGTGTATTTTATTTCTT_NODE_1_length_321_cov_5.093458-136	11933_TGCAGTAAGTACGTACCTCTTCACTCACAGTGTATTTTATTTCTT_NODE_1_length_321_cov_5.093458	339	203	136	C		T	7/7	1	7	7			C	12	1	12	12			C	12	1	12	12
11933_TGCAGTAAGTACGTACCTCTTCACTCACAGTGTATTTTATTTCTT_NODE_1_length_321_cov_5.093458-173	11933_TGCAGTAAGTACGTACCTCTTCACTCACAGTGTATTTTATTTCTT_NODE_1_length_321_cov_5.093458	339	166	173	T		T	3	1	3	3			T	13	1	13	13			A	6/6	1	6	6
11942_TGCAGTTCAAGTTACAAAACTAAGTAGATTTCTATATGTTATAAG_NODE_1_length_422_cov_6.573460-174	11942_TGCAGTTCAAGTTACAAAACTAAGTAGATTTCTATATGTTATAAG_NODE_1_length_422_cov_6.573460	444	270	174	A		T	6/6	1	6	6			A	3	1	3	3			T	21/21	1	21	21
11974_TGCAGGCATTACGACGGAGCAGGTGAATAGTTTGGTCTCTAAGTT_NODE_2_length_279_cov_6.304659-135	11974_TGCAGGCATTACGACGGAGCAGGTGAATAGTTTGGTCTCTAAGTT_NODE_2_length_279_cov_6.304659	299	164	135	G		A	3/3	1	3	3			G	16	1	16	16			G	6	1	6	6
12026_TGCAGATAGAGTTTCCGGACCTTCAAAATTATGATGCCTGTCAAG_NODE_1_length_265_cov_8.203773-148	12026_TGCAGATAGAGTTTCCGGACCTTCAAAATTATGATGCCTGTCAAG_NODE_1_length_265_cov_8.203773	285	137	148	T		T	5	1	5	5			T	6	1	6	6			A	15/15	1	15	15
12026_TGCAGATAGAGTTTCCGGACCTTCAAAATTATGATGCCTGTCAAG_NODE_1_length_265_cov_8.203773-168	12026_TGCAGATAGAGTTTCCGGACCTTCAAAATTATGATGCCTGTCAAG_NODE_1_length_265_cov_8.203773	285	117	168	G		G	3	1	3	3			G	12	1	12	12			A	6/6	1	6	6
12027_TGCAGACCATAGCCCCTCTAGAGACCTAATCACACCATGTATTAG_NODE_1_length_392_cov_9.408163-74	12027_TGCAGACCATAGCCCCTCTAGAGACCTAATCACACCATGTATTAG_NODE_1_length_392_cov_9.408163	414	340	74	G		A	3/3	1	3	3			G	8	1	8	8			G	4	1	4	4
12054_TGCAGTTCTTATTGGTGTAGGTGTCTTATTCTTTCTAAATAGAGG_NODE_1_length_387_cov_5.087855-123	12054_TGCAGTTCTTATTGGTGTAGGTGTCTTATTCTTTCTAAATAGAGG_NODE_1_length_387_cov_5.087855	407	284	123	A		A	5	1	5	5			A	9	1	9	9			G	19/19	1	19	19
12161_TGCAGATACTCCCGGATGGTACTGTGGTCCTAATTTCTACTCAAC_NODE_1_length_227_cov_8.101321-124	12161_TGCAGATACTCCCGGATGGTACTGTGGTCCTAATTTCTACTCAAC_NODE_1_length_227_cov_8.101321	249	125	124	A		G	4/4	1	4	4			A	17	1	17	17			G	11/11	1	11	11
12179_TGCAGTTGATGATCAGGTTGAGGTGCAGCTGTTGATCTATGCAAT_NODE_1_length_286_cov_13.716784-148	12179_TGCAGTTGATGATCAGGTTGAGGTGCAGCTGTTGATCTATGCAAT_NODE_1_length_286_cov_13.716784	308	160	148	T		C	8/9	0.8889	8	9			T	21	1	21	21			T	29	1	29	29
12184_TGCAGAACATAGTTTAATAAATAATAAGATGGCCAGTTCATCATT_NODE_1_length_369_cov_6.059620-200	12184_TGCAGAACATAGTTTAATAAATAATAAGATGGCCAGTTCATCATT_NODE_1_length_369_cov_6.059620	391	191	200	T	-	-T	2/2	1	2	2			T	9	1	9	9		-	#NAME?	18/20	0.9	18	20
1221_TGCAGGATGCTTCTGTCTAGCCATGTCTCTGCATCTTTGAGCATT_NODE_1_length_261_cov_10.501916-98	1221_TGCAGGATGCTTCTGTCTAGCCATGTCTCTGCATCTTTGAGCATT_NODE_1_length_261_cov_10.501916	283	185	98	A		G	4/4	1	4	4			A	19	1	19	19			G	2/2	1	2	2
12269_TGCAGTTACCGTATTGAGACTCTACCAAGACCGAAAAACCAGGTG_NODE_1_length_322_cov_5.807454-110	12269_TGCAGTTACCGTATTGAGACTCTACCAAGACCGAAAAACCAGGTG_NODE_1_length_322_cov_5.807454	342	232	110	G		G	2	1	2	2			G	5	1	5	5			C	16/16	1	16	16
12269_TGCAGTTACCGTATTGAGACTCTACCAAGACCGAAAAACCAGGTG_NODE_1_length_322_cov_5.807454-186	12269_TGCAGTTACCGTATTGAGACTCTACCAAGACCGAAAAACCAGGTG_NODE_1_length_322_cov_5.807454	342	156	186	G		G	5	1	5	5			G	11	1	11	11			T	10/10	1	10	10
12291_TGCAGTTGTTTCTGTGGGTGAAGAGATAGCTACTACAGGATTGCC_NODE_1_length_237_cov_10.708860-128	12291_TGCAGTTGTTTCTGTGGGTGAAGAGATAGCTACTACAGGATTGCC_NODE_1_length_237_cov_10.708860	259	131	128	C		T	8/8	1	8	8			C	19	1	19	19			C	11	1	11	11
12291_TGCAGTTGTTTCTGTGGGTGAAGAGATAGCTACTACAGGATTGCC_NODE_1_length_237_cov_10.708860-88	12291_TGCAGTTGTTTCTGTGGGTGAAGAGATAGCTACTACAGGATTGCC_NODE_1_length_237_cov_10.708860	259	171	88	G		A	10/10	1	10	10			G	14	1	14	14			G	22	1	22	22
12301_TGCAGTATGTGTACAAATGGCCGACACTGAAGCTGATTTCAGCTT_NODE_1_length_337_cov_7.005935-91	12301_TGCAGTATGTGTACAAATGGCCGACACTGAAGCTGATTTCAGCTT_NODE_1_length_337_cov_7.005935	359	268	91	G		A	6/6	1	6	6			G	5	1	5	5			A	15/15	1	15	15
12319_TGCAGACGTACACTATCAAATTGATGGTGAAATCAAATACCATGT_NODE_1_length_290_cov_10.734483-69	12319_TGCAGACGTACACTATCAAATTGATGGTGAAATCAAATACCATGT_NODE_1_length_290_cov_10.734483	312	243	69	C		C	2	1	2	2			C	12	1	12	12			T	9/9	1	9	9
12327_TGCAGACAGCAACGTATTCCTTCCTCCTACCAAAACATTAATCTT_NODE_1_length_321_cov_5.931464-245	12327_TGCAGACAGCAACGTATTCCTTCCTCCTACCAAAACATTAATCTT_NODE_1_length_321_cov_5.931464	341	96	245	T		C	2/2	1	2	2			C	1/15	0.0667	1	15			C	2/2	1	2	2
12345_TGCAGGTTTCCTCACCAAGTAGAAATTGAAACTTAAAACTTGAAA_NODE_1_length_257_cov_5.350194-76	12345_TGCAGGTTTCCTCACCAAGTAGAAATTGAAACTTAAAACTTGAAA_NODE_1_length_257_cov_5.350194	273	197	76	G		C	4/4	1	4	4			G	2	1	2	2			C	12/12	1	12	12
12350_TGCAGATCGCATACATACATACATACATAAATACATATATGTATG_NODE_1_length_363_cov_6.016529-180	12350_TGCAGATCGCATACATACATACATACATAAATACATATATGTATG_NODE_1_length_363_cov_6.016529	385	205	180	G		A	4/4	1	4	4			G	6	1	6	6			A	26/26	1	26	26
12350_TGCAGATCGCATACATACATACATACATAAATACATATATGTATG_NODE_1_length_363_cov_6.016529-187	12350_TGCAGATCGCATACATACATACATACATAAATACATATATGTATG_NODE_1_length_363_cov_6.016529	385	198	187	T		T	4	1	4	4			T	6	1	6	6			G	3/25	0.12	3	25
12386_TGCAGCTCATACAAGACCACCTAAAAAGCAAATCTATATTTATGT_NODE_1_length_301_cov_6.325582-138	12386_TGCAGCTCATACAAGACCACCTAAAAAGCAAATCTATATTTATGT_NODE_1_length_301_cov_6.325582	321	183	138	G		C	3/3	1	3	3			G	10	1	10	10			C	8/8	1	8	8
12424_TGCAGTTGGCTCTTAATAGCGAAGCACGACGTGCCAGACAGGTGG_NODE_1_length_210_cov_5.566667-61	12424_TGCAGTTGGCTCTTAATAGCGAAGCACGACGTGCCAGACAGGTGG_NODE_1_length_210_cov_5.566667	226	165	61	G		A	7/7	1	7	7			G	9	1	9	9			A	7/7	1	7	7
12431_TGCAGTTTGTGCCGTCAAGCAAAAGGCTGGGCTCCCACTGGTGTT_NODE_1_length_248_cov_7.947581-188	12431_TGCAGTTTGTGCCGTCAAGCAAAAGGCTGGGCTCCCACTGGTGTT_NODE_1_length_248_cov_7.947581	270	82	188	C		C	6	1	6	6			C	18	1	18	18			A	28/28	1	28	28
12445_TGCAGTCAAAGCTTCCAAAATCTGTACACAAAGACGTCAACAAAC_NODE_1_length_223_cov_5.107623-101	12445_TGCAGTCAAAGCTTCCAAAATCTGTACACAAAGACGTCAACAAAC_NODE_1_length_223_cov_5.107623	239	138	101	C		T	5/5	1	5	5			C	8	1	8	8			T	24/24	1	24	24
12469_TGCAGTGAAGGGAAAAACATCAAGCGTTTGGTTCAATTGTTGCTT_NODE_1_length_311_cov_6.295820-162	12469_TGCAGTGAAGGGAAAAACATCAAGCGTTTGGTTCAATTGTTGCTT_NODE_1_length_311_cov_6.295820	333	171	162	C		A	3/3	1	3	3			C	7	1	7	7			A	10/10	1	10	10
12469_TGCAGTGAAGGGAAAAACATCAAGCGTTTGGTTCAATTGTTGCTT_NODE_1_length_311_cov_6.295820-163	12469_TGCAGTGAAGGGAAAAACATCAAGCGTTTGGTTCAATTGTTGCTT_NODE_1_length_311_cov_6.295820	333	170	163	C		T	2/2	1	2	2			C	6	1	6	6			T	7/7	1	7	7
12537_TGCAGACAGAAATTTCTAATATAGAGTTATTTAACACCAGGGAGA_NODE_1_length_408_cov_5.411765-116	12537_TGCAGACAGAAATTTCTAATATAGAGTTATTTAACACCAGGGAGA_NODE_1_length_408_cov_5.411765	430	314	116	C		C	2	1	2	2			C	6	1	6	6			A	5/5	1	5	5
12562_TGCAGGTGGGATTGATTGATCCCTTGCCACATCCTTCACAGATTC_NODE_1_length_305_cov_5.504918-126	12562_TGCAGGTGGGATTGATTGATCCCTTGCCACATCCTTCACAGATTC_NODE_1_length_305_cov_5.504918	325	199	126	G		G	3	1	3	3			G	7	1	7	7			A	10/10	1	10	10
12573_TGCAGATATCATTAAAAAGGGGAAAATGTGCTGCCTCTTCATCAA_NODE_1_length_376_cov_5.132979-228	12573_TGCAGATATCATTAAAAAGGGGAAAATGTGCTGCCTCTTCATCAA_NODE_1_length_376_cov_5.132979	396	168	228	G		G	2	1	2	2			G	12	1	12	12			A	9/9	1	9	9
12586_TGCAGCTTCACTTTAATATCCAAGACCATGCGCTCCCGTTCAGCC_NODE_1_length_219_cov_11.452055-93	12586_TGCAGCTTCACTTTAATATCCAAGACCATGCGCTCCCGTTCAGCC_NODE_1_length_219_cov_11.452055	241	148	93	C		C	3	1	3	3			C	17	1	17	17			T	10/10	1	10	10
12589_TGCAGTGCATCGCCAGGACTCGACTACTTAACAAAAGTGTTTTTA_NODE_1_length_331_cov_8.770392-192	12589_TGCAGTGCATCGCCAGGACTCGACTACTTAACAAAAGTGTTTTTA_NODE_1_length_331_cov_8.770392	353	161	192	C		T	4/4	1	4	4			C	11	1	11	11			T	2/2	1	2	2
12609_TGCAGGACAGAAGTATTCCGATGCTGTATTGCTTAAAATATAGAA_NODE_1_length_281_cov_6.555160-151	12609_TGCAGGACAGAAGTATTCCGATGCTGTATTGCTTAAAATATAGAA_NODE_1_length_281_cov_6.555160	303	152	151	T		A	3/3	1	3	3			T	19	1	19	19			A	6/7	0.8571	6	7
12613_TGCAGATACTTGCAGAAGAGGTTGAGACAGAACTGAAAGAGGCAG_NODE_2_length_277_cov_7.148015-88	12613_TGCAGATACTTGCAGAAGAGGTTGAGACAGAACTGAAAGAGGCAG_NODE_2_length_277_cov_7.148015	299	211	88	G		A	7/7	1	7	7			G	7	1	7	7			G	14	1	14	14
12620_TGCAGTCCAGCTCTGGTTTGAAATGTAACCTGTAAGCAACGGCCC_NODE_1_length_400_cov_7.370000-147	12620_TGCAGTCCAGCTCTGGTTTGAAATGTAACCTGTAAGCAACGGCCC_NODE_1_length_400_cov_7.370000	422	275	147	T		C	3/3	1	3	3			T	6	1	6	6			T	5	1	5	5
12643_TGCAGTAGCCTTTGAGGCAAGGTGTGAAGGTCCATCCTCAGACGA_NODE_1_length_312_cov_5.721154-157	12643_TGCAGTAGCCTTTGAGGCAAGGTGTGAAGGTCCATCCTCAGACGA_NODE_1_length_312_cov_5.721154	330	173	157	T		C	4/4	1	4	4			T	8	1	8	8			T	23	1	23	23
12645_TGCAGCTTCCATGACCCAAGATAAGGGATTCCACATAAACCCTAA_NODE_1_length_290_cov_5.596552-109	12645_TGCAGCTTCCATGACCCAAGATAAGGGATTCCACATAAACCCTAA_NODE_1_length_290_cov_5.596552	310	201	109	C		T	2/2	1	2	2			C	8	1	8	8			T	11/11	1	11	11
12657_TGCAGACTACCTAATTCTTTTGCTTGCTGGAGCATGCTTAGGAAC_NODE_2_length_373_cov_9.163539-184	12657_TGCAGACTACCTAATTCTTTTGCTTGCTGGAGCATGCTTAGGAAC_NODE_2_length_373_cov_9.163539	395	211	184	T		G	2/2	1	2	2			T	11	1	11	11			G	1/8	0.125	1	8
12657_TGCAGACTACCTAATTCTTTTGCTTGCTGGAGCATGCTTAGGAAC_NODE_2_length_373_cov_9.163539-158	12657_TGCAGACTACCTAATTCTTTTGCTTGCTGGAGCATGCTTAGGAAC_NODE_2_length_373_cov_9.163539	395	237	158	A		C	2/2	1	2	2			A	7	1	7	7			C	5/5	1	5	5
12666_TGCAGTTTAGTCACTAATCCAATTATGCTGGCAGGAGGATTTCTG_NODE_1_length_271_cov_7.217712-78	12666_TGCAGTTTAGTCACTAATCCAATTATGCTGGCAGGAGGATTTCTG_NODE_1_length_271_cov_7.217712	291	213	78	G		G	3	1	3	3			G	8	1	8	8			A	18/18	1	18	18
12674_TGCAGCTTATGGCCATGCATCATCATAGATGGTGCAGAGCACAGA_NODE_1_length_316_cov_5.287975-101	12674_TGCAGCTTATGGCCATGCATCATCATAGATGGTGCAGAGCACAGA_NODE_1_length_316_cov_5.287975	336	235	101	T		C	4/4	1	4	4			T	4	1	4	4			C	7/7	1	7	7
12704_TGCAGCTAGATTCCAGAGAAATTGATGGAAGTCGGATTTCCTAGT_NODE_1_length_349_cov_6.151863-204	12704_TGCAGCTAGATTCCAGAGAAATTGATGGAAGTCGGATTTCCTAGT_NODE_1_length_349_cov_6.151863	371	167	204	A		C	3/3	1	3	3			A	12	1	12	12			C	5/5	1	5	5
12704_TGCAGCTAGATTCCAGAGAAATTGATGGAAGTCGGATTTCCTAGT_NODE_1_length_349_cov_6.151863-127	12704_TGCAGCTAGATTCCAGAGAAATTGATGGAAGTCGGATTTCCTAGT_NODE_1_length_349_cov_6.151863	371	244	127	G		T	2/2	1	2	2			G	8	1	8	8			T	8/8	1	8	8
12719_TGCAGTTAGATTTTACTGCACATATAGTAAGGCTGATTTGTATCC_NODE_1_length_454_cov_9.198237-123	12719_TGCAGTTAGATTTTACTGCACATATAGTAAGGCTGATTTGTATCC_NODE_1_length_454_cov_9.198237	476	353	123	T		T	4	1	4	4			T	12	1	12	12			G	3/31	0.0968	3	31
12749_TGCAGAATCTAGTTTACCCGGTTTCGAAGCTACAACATCCTTCAG_NODE_1_length_325_cov_6.292308-96	12749_TGCAGAATCTAGTTTACCCGGTTTCGAAGCTACAACATCCTTCAG_NODE_1_length_325_cov_6.292308	345	249	96	A		T	2/2	1	2	2			A	6	1	6	6			T	6/6	1	6	6
12756_TGCAGATGATCATGTCTTGGTGGAGAAACAGTGCCTGAAGGACTA_NODE_1_length_248_cov_5.455645-70	12756_TGCAGATGATCATGTCTTGGTGGAGAAACAGTGCCTGAAGGACTA_NODE_1_length_248_cov_5.455645	266	196	70	T		T	2	1	2	2			T	6	1	6	6			G	3/33	0.0909	3	33
12799_TGCAGATAATGATGATTTGTTAAAATGTGACGGAAAAGCCATCGC_NODE_1_length_321_cov_9.610592-120	12799_TGCAGATAATGATGATTTGTTAAAATGTGACGGAAAAGCCATCGC_NODE_1_length_321_cov_9.610592	343	223	120	C		T	3/3	1	3	3			C	15	1	15	15			T	22/22	1	22	22
12799_TGCAGATAATGATGATTTGTTAAAATGTGACGGAAAAGCCATCGC_NODE_1_length_321_cov_9.610592-137	12799_TGCAGATAATGATGATTTGTTAAAATGTGACGGAAAAGCCATCGC_NODE_1_length_321_cov_9.610592	343	206	137	T		C	4/4	1	4	4			T	16	1	16	16			C	22/22	1	22	22
12799_TGCAGATAATGATGATTTGTTAAAATGTGACGGAAAAGCCATCGC_NODE_1_length_321_cov_9.610592-72	12799_TGCAGATAATGATGATTTGTTAAAATGTGACGGAAAAGCCATCGC_NODE_1_length_321_cov_9.610592	343	271	72	A		T	3/3	1	3	3			A	10	1	10	10			T	10/10	1	10	10
12799_TGCAGATAATGATGATTTGTTAAAATGTGACGGAAAAGCCATCGC_NODE_1_length_321_cov_9.610592-69	12799_TGCAGATAATGATGATTTGTTAAAATGTGACGGAAAAGCCATCGC_NODE_1_length_321_cov_9.610592	343	274	69	C		T	3/3	1	3	3			C	9	1	9	9			T	10/10	1	10	10
12812_TGCAGAGTTAAGGTTATTCTACATTTTGCAGAAAAGGTTCTGAAA_NODE_1_length_305_cov_6.790164-72	12812_TGCAGAGTTAAGGTTATTCTACATTTTGCAGAAAAGGTTCTGAAA_NODE_1_length_305_cov_6.790164	325	253	72	A		T	2/2	1	2	2			A	4	1	4	4			T	4/4	1	4	4
12834_TGCAGATGAATATGACCGATCAATCAATGAGGCTATCAAGATAAC_NODE_1_length_318_cov_7.216981-159	12834_TGCAGATGAATATGACCGATCAATCAATGAGGCTATCAAGATAAC_NODE_1_length_318_cov_7.216981	340	181	159	G		A	6/6	1	6	6			G	17	1	17	17			G	14	1	14	14
12849_TGCAGATCATCATCCATGGCAGTGGCACCACCAACAGTATTATGA_NODE_1_length_219_cov_7.123288-112	12849_TGCAGATCATCATCCATGGCAGTGGCACCACCAACAGTATTATGA_NODE_1_length_219_cov_7.123288	239	127	112	A		T	2/2	1	2	2			A	12	1	12	12			T	11/11	1	11	11
1285_TGCAGCAGGTCCAAGATGGCATTCTTACTGATGCTGCTAGAAAAG_NODE_1_length_328_cov_7.131098-120	1285_TGCAGCAGGTCCAAGATGGCATTCTTACTGATGCTGCTAGAAAAG_NODE_1_length_328_cov_7.131098	350	230	120	C		T	3/3	1	3	3			C	10	1	10	10			C	3	1	3	3
12876_TGCAGTCATCTTCTCTTTGAGAGTGTCATTATTGGTGCTAGCCCA_NODE_1_length_395_cov_6.600000-186	12876_TGCAGTCATCTTCTCTTTGAGAGTGTCATTATTGGTGCTAGCCCA_NODE_1_length_395_cov_6.600000	417	231	186	A		C	3/3	1	3	3			A	5	1	5	5			C	2/2	1	2	2
12889_TGCAGTGTTCCACGATTATATAACAGAGTATATGATGGGTAGGGT_NODE_1_length_407_cov_8.398034-164	12889_TGCAGTGTTCCACGATTATATAACAGAGTATATGATGGGTAGGGT_NODE_1_length_407_cov_8.398034	429	265	164	T		T	2	1	2	2			T	13	1	13	13		-	#NAME?	7/8	0.875	7	8
12889_TGCAGTGTTCCACGATTATATAACAGAGTATATGATGGGTAGGGT_NODE_1_length_407_cov_8.398034-165	12889_TGCAGTGTTCCACGATTATATAACAGAGTATATGATGGGTAGGGT_NODE_1_length_407_cov_8.398034	429	264	165	G		G	3	1	3	3			G	12	1	12	12			T	1/8	0.125	1	8	-G 7/8
12918_TGCAGTTGATTGGTTAATGCTATATGTTACTTGTTTTGAATAATG_NODE_1_length_349_cov_6.885387-73	12918_TGCAGTTGATTGGTTAATGCTATATGTTACTTGTTTTGAATAATG_NODE_1_length_349_cov_6.885387	371	298	73	T		A	3/3	1	3	3			T	6	1	6	6			T	2	1	2	2
12943_TGCAGTTTAGGGCAGTATGATGAAGCTGTTCCGATTCTTGAAAAC_NODE_1_length_330_cov_8.848485-166	12943_TGCAGTTTAGGGCAGTATGATGAAGCTGTTCCGATTCTTGAAAAC_NODE_1_length_330_cov_8.848485	352	186	166	G		G	6	1	6	6			G	20	1	20	20			A	24/25	0.96	24	25	C 1/25
12943_TGCAGTTTAGGGCAGTATGATGAAGCTGTTCCGATTCTTGAAAAC_NODE_1_length_330_cov_8.848485-145	12943_TGCAGTTTAGGGCAGTATGATGAAGCTGTTCCGATTCTTGAAAAC_NODE_1_length_330_cov_8.848485	352	207	145	T		T	4	1	4	4			T	11	1	11	11			G	22/22	1	22	22
12961_TGCAGGATTCACAGAAAAAAATATGCATCTATAATATAATAGAAA_NODE_1_length_275_cov_5.192727-76	12961_TGCAGGATTCACAGAAAAAAATATGCATCTATAATATAATAGAAA_NODE_1_length_275_cov_5.192727	293	217	76	T		G	2/2	1	2	2			T	4	1	4	4			G	3/3	1	3	3
12962_TGCAGTTACCAAAGAATGACGTTCTCGACTCCAATTTCATCATCA_NODE_1_length_239_cov_5.619247-68	12962_TGCAGTTACCAAAGAATGACGTTCTCGACTCCAATTTCATCATCA_NODE_1_length_239_cov_5.619247	255	187	68	T		C	2/2	1	2	2			T	12	1	12	12			C	24/24	1	24	24
12969_TGCAGTTGGTTCCAGCATGGATAAGTTAAAATCCTCTTCTGACAA_NODE_1_length_357_cov_5.549020-240	12969_TGCAGTTGGTTCCAGCATGGATAAGTTAAAATCCTCTTCTGACAA_NODE_1_length_357_cov_5.549020	377	137	240	T		G	1/8	0.125	1	8			T	16	1	16	16			G	3/32	0.0938	3	32
12976_TGCAGCACAATGCAGTCAGGAATTTGACCACTTTTTAGGTTGTCG_NODE_1_length_380_cov_6.928947-226	12976_TGCAGCACAATGCAGTCAGGAATTTGACCACTTTTTAGGTTGTCG_NODE_1_length_380_cov_6.928947	402	176	226	A		T	3/3	1	3	3			A	7	1	7	7			T	1/8	0.125	1	8
13014_TGCAGGTTATCTTCTGTTCTATTCTGCTGTATTGCTACATAATCG_NODE_1_length_352_cov_8.579545-119	13014_TGCAGGTTATCTTCTGTTCTATTCTGCTGTATTGCTACATAATCG_NODE_1_length_352_cov_8.579545	374	255	119	C		C	2	1	2	2			C	9	1	9	9			G	16/16	1	16	16
13025_TGCAGCATATTTTCCCATGACACCACCACACCTACGAGTATAGAG_NODE_2_length_414_cov_7.847826-295	13025_TGCAGCATATTTTCCCATGACACCACCACACCTACGAGTATAGAG_NODE_2_length_414_cov_7.847826	436	141	295	A		A	12	1	12	12			A	19	1	19	19			C	6/7	0.8571	6	7
13025_TGCAGCATATTTTCCCATGACACCACCACACCTACGAGTATAGAG_NODE_2_length_414_cov_7.847826-142	13025_TGCAGCATATTTTCCCATGACACCACCACACCTACGAGTATAGAG_NODE_2_length_414_cov_7.847826	436	294	142	A		A	3	1	3	3			A	7	1	7	7			G	4/4	1	4	4
13046_TGCAGATTCTTTTCGATTTCATCCAGAACAGCTCTCCCACCAGCA_NODE_1_length_351_cov_7.105413-191	13046_TGCAGATTCTTTTCGATTTCATCCAGAACAGCTCTCCCACCAGCA_NODE_1_length_351_cov_7.105413	373	182	191	T		C	10/10	1	10	10			T	12	1	12	12			T	14	1	14	14
13046_TGCAGATTCTTTTCGATTTCATCCAGAACAGCTCTCCCACCAGCA_NODE_1_length_351_cov_7.105413-122	13046_TGCAGATTCTTTTCGATTTCATCCAGAACAGCTCTCCCACCAGCA_NODE_1_length_351_cov_7.105413	373	251	122	T		T	4	1	4	4			T	6	1	6	6			G	3/24	0.125	3	24
1307_TGCAGCTTTATTCTTGTTTATCTTAACCAGGAATGAAGGTATGAT_NODE_1_length_307_cov_6.853420-88	1307_TGCAGCTTTATTCTTGTTTATCTTAACCAGGAATGAAGGTATGAT_NODE_1_length_307_cov_6.853420	329	241	88	A		A	5	1	5	5			A	8	1	8	8			T	4/4	1	4	4
1307_TGCAGCTTTATTCTTGTTTATCTTAACCAGGAATGAAGGTATGAT_NODE_1_length_307_cov_6.853420-76	1307_TGCAGCTTTATTCTTGTTTATCTTAACCAGGAATGAAGGTATGAT_NODE_1_length_307_cov_6.853420	329	253	76	A		A	5	1	5	5			A	6	1	6	6			G	6/6	1	6	6
13106_TGCAGCAGATATTGCCTATAAAGTGTAAAAGGTTGTTAGCATATG_NODE_1_length_293_cov_6.982935-125	13106_TGCAGCAGATATTGCCTATAAAGTGTAAAAGGTTGTTAGCATATG_NODE_1_length_293_cov_6.982935	313	188	125	A		A	3	1	3	3			A	17	1	17	17			G	10/10	1	10	10
13111_TGCAGGTGTTACAGAAATATTAGTGAAAATAATTGCACTTAAGGT_NODE_2_length_208_cov_5.663462-66	13111_TGCAGGTGTTACAGAAATATTAGTGAAAATAATTGCACTTAAGGT_NODE_2_length_208_cov_5.663462	224	158	66	A		A	4	1	4	4			A	10	1	10	10			G	12/12	1	12	12
13119_TGCAGTTCAGTCTGGTGTTCGATCTAACCCTAGAGCTGGACCTGG_NODE_1_length_285_cov_6.000000-74	13119_TGCAGTTCAGTCTGGTGTTCGATCTAACCCTAGAGCTGGACCTGG_NODE_1_length_285_cov_6.000000	307	233	74	C		T	6/6	1	6	6			C	6	1	6	6			T	19/19	1	19	19
13140_TGCAGTTTTAGTTTGGGTCAAATTGGTGTAAATTTGCGGTGTCTA_NODE_1_length_351_cov_6.823362-149	13140_TGCAGTTTTAGTTTGGGTCAAATTGGTGTAAATTTGCGGTGTCTA_NODE_1_length_351_cov_6.823362	373	224	149	G		A	6/6	1	6	6			G	9	1	9	9			G	23	1	23	23
13142_TGCAGGATGGCTTGCCAGTGCCTTCATGATATGCAAAATGCTGCC_NODE_1_length_249_cov_6.345382-94	13142_TGCAGGATGGCTTGCCAGTGCCTTCATGATATGCAAAATGCTGCC_NODE_1_length_249_cov_6.345382	269	175	94	G		C	2/2	1	2	2			G	7	1	7	7			C	2/2	1	2	2
13180_TGCAGATTTCAAAACTTGTTCAGCTGGTGGAAACAAGAAGAAAAT_NODE_1_length_302_cov_5.155629-131	13180_TGCAGATTTCAAAACTTGTTCAGCTGGTGGAAACAAGAAGAAAAT_NODE_1_length_302_cov_5.155629	318	187	131	C		T	5/5	1	5	5			C	4	1	4	4			T	5/5	1	5	5
13194_TGCAGTGCCCAGAATATCAAATTTCTATGCTGCATCTACAAGACG_NODE_1_length_342_cov_9.915205-160	13194_TGCAGTGCCCAGAATATCAAATTTCTATGCTGCATCTACAAGACG_NODE_1_length_342_cov_9.915205	364	204	160	T		G	2/2	1	2	2			T	8	1	8	8			G	4/4	1	4	4
13194_TGCAGTGCCCAGAATATCAAATTTCTATGCTGCATCTACAAGACG_NODE_1_length_342_cov_9.915205-253	13194_TGCAGTGCCCAGAATATCAAATTTCTATGCTGCATCTACAAGACG_NODE_1_length_342_cov_9.915205	364	111	253	A		T	2/2	1	2	2			A	24	1	24	24			T	2/2	1	2	2
13194_TGCAGTGCCCAGAATATCAAATTTCTATGCTGCATCTACAAGACG_NODE_1_length_342_cov_9.915205-180	13194_TGCAGTGCCCAGAATATCAAATTTCTATGCTGCATCTACAAGACG_NODE_1_length_342_cov_9.915205	364	184	180	C		T	2/2	1	2	2			C	13	1	13	13			T	5/5	1	5	5
13197_TGCAGGAATTCAGGGATTCATGTCATGTTATCAAGCAACACATAC_NODE_1_length_258_cov_9.798450-70	13197_TGCAGGAATTCAGGGATTCATGTCATGTTATCAAGCAACACATAC_NODE_1_length_258_cov_9.798450	280	210	70	T		C	2/2	1	2	2			T	9	1	9	9			C	6/6	1	6	6
13204_TGCAGCCTTTATTTATATATAAGAAAAGATGTAATCTATACACAA_NODE_1_length_262_cov_6.282443-166	13204_TGCAGCCTTTATTTATATATAAGAAAAGATGTAATCTATACACAA_NODE_1_length_262_cov_6.282443	280	114	166	C		C	2	1	2	2			C	17	1	17	17		+	#NAME?	5/5	1	5	5
13322_TGCAGGCTTTTCGATCTTCTTCTAAGATAATTAGTTATAGAAACT_NODE_1_length_334_cov_5.592814-184	13322_TGCAGGCTTTTCGATCTTCTTCTAAGATAATTAGTTATAGAAACT_NODE_1_length_334_cov_5.592814	356	172	184	C		G	2/2	1	2	2			C	5	1	5	5			G	8/8	1	8	8
13322_TGCAGGCTTTTCGATCTTCTTCTAAGATAATTAGTTATAGAAACT_NODE_1_length_334_cov_5.592814-189	13322_TGCAGGCTTTTCGATCTTCTTCTAAGATAATTAGTTATAGAAACT_NODE_1_length_334_cov_5.592814	356	167	189	G		A	3/3	1	3	3			G	6	1	6	6			A	8/8	1	8	8
13322_TGCAGGCTTTTCGATCTTCTTCTAAGATAATTAGTTATAGAAACT_NODE_1_length_334_cov_5.592814-168	13322_TGCAGGCTTTTCGATCTTCTTCTAAGATAATTAGTTATAGAAACT_NODE_1_length_334_cov_5.592814	356	188	168	G		A	2/2	1	2	2			G	8	1	8	8			A	9/9	1	9	9
13357_TGCAGAAGGAATTTTTGGCTTTCGACACAGTGTTGATGTGAATTT_NODE_1_length_330_cov_7.303030-80	13357_TGCAGAAGGAATTTTTGGCTTTCGACACAGTGTTGATGTGAATTT_NODE_1_length_330_cov_7.303030	352	272	80	A		G	5/5	1	5	5			A	6	1	6	6			G	15/15	1	15	15
13359_TGCAGTGCTCTCCCATGCTCGTATCCTTGGAATGTCATTCGTGTC_NODE_1_length_362_cov_11.215469-203	13359_TGCAGTGCTCTCCCATGCTCGTATCCTTGGAATGTCATTCGTGTC_NODE_1_length_362_cov_11.215469	384	181	203	C		T	7/7	1	7	7			C	19	1	19	19			T	11/11	1	11	11
13376_TGCAGTCTTTGGAAATGGATTATCAACAGCATGTGTCGTGAATAT_NODE_1_length_434_cov_7.041475-187	13376_TGCAGTCTTTGGAAATGGATTATCAACAGCATGTGTCGTGAATAT_NODE_1_length_434_cov_7.041475	456	269	187	A		G	2/2	1	2	2			G	1/10	0.1	1	10			G	2/2	1	2	2
13397_TGCAGTATTTTAAGCAGCAGTCAAACGTGCAAAAGGTATCCTAAA_NODE_2_length_204_cov_10.058824-87	13397_TGCAGTATTTTAAGCAGCAGTCAAACGTGCAAAAGGTATCCTAAA_NODE_2_length_204_cov_10.058824	226	139	87	A		A	9	1	9	9			A	13	1	13	13			T	4/35	0.1143	4	35
13408_TGCAGGTTTCCTTCTCGTAACTCTTTCTTTAAAATAGAAAGAGTT_NODE_1_length_317_cov_7.126183-163	13408_TGCAGGTTTCCTTCTCGTAACTCTTTCTTTAAAATAGAAAGAGTT_NODE_1_length_317_cov_7.126183	339	176	163	T		G	1/7	0.1429	1	7			T	14	1	14	14			G	3/43	0.0698	3	43
13419_TGCAGTTGGACATGCTAAAATAAAACACACTGTTCCACAGCCATT_NODE_1_length_330_cov_7.390909-117	13419_TGCAGTTGGACATGCTAAAATAAAACACACTGTTCCACAGCCATT_NODE_1_length_330_cov_7.390909	352	235	117	A		T	3/3	1	3	3			T	1/8	0.125	1	8			A	3	1	3	3
13431_TGCAGCTCTGTTTCTGCTGTCCAGAAGAAGTTATGTGTGTTGTTT_NODE_1_length_306_cov_7.728758-62	13431_TGCAGCTCTGTTTCTGCTGTCCAGAAGAAGTTATGTGTGTTGTTT_NODE_1_length_306_cov_7.728758	328	266	62	T		C	3/3	1	3	3			T	12	1	12	12			C	5/5	1	5	5
13435_TGCAGCATATTACATGGACTTTACTGTTTCTTTCTTCTGTAAATT_NODE_1_length_441_cov_5.267574-81	13435_TGCAGCATATTACATGGACTTTACTGTTTCTTTCTTCTGTAAATT_NODE_1_length_441_cov_5.267574	463	382	81	G		A	3/3	1	3	3			G	7	1	7	7			A	5/5	1	5	5
13451_TGCAGTCATCCAGAAGAGAAAAAATCACAACATGAGCACTTGCAA_NODE_2_length_247_cov_6.963563-148	13451_TGCAGTCATCCAGAAGAGAAAAAATCACAACATGAGCACTTGCAA_NODE_2_length_247_cov_6.963563	269	121	148	C		C	2	1	2	2			C	13	1	13	13			A	8/8	1	8	8
1346_TGCAGTGAGCTTGTTCTGCTCCATCTTCTGGTAGAGCTCAGACTG_NODE_1_length_292_cov_7.202055-87	1346_TGCAGTGAGCTTGTTCTGCTCCATCTTCTGGTAGAGCTCAGACTG_NODE_1_length_292_cov_7.202055	314	227	87	T		T	5	1	5	5			T	8	1	8	8			A	8/8	1	8	8
1346_TGCAGTGAGCTTGTTCTGCTCCATCTTCTGGTAGAGCTCAGACTG_NODE_1_length_292_cov_7.202055-136	1346_TGCAGTGAGCTTGTTCTGCTCCATCTTCTGGTAGAGCTCAGACTG_NODE_1_length_292_cov_7.202055	314	178	136	C		C	7	1	7	7			C	11	1	11	11			G	3/3	1	3	3
13479_TGCAGCTATTGGATGAGAGGCAGAGCAGCAACGTGTTGCGGTTTC_NODE_1_length_308_cov_5.110390-72	13479_TGCAGCTATTGGATGAGAGGCAGAGCAGCAACGTGTTGCGGTTTC_NODE_1_length_308_cov_5.110390	330	258	72	C		C	2	1	2	2			C	9	1	9	9			T	4/4	1	4	4
13483_TGCAGTAAGTTTATAACATGCTGCATTTGAATTAGGCAACTATGC_NODE_1_length_305_cov_10.524590-109	13483_TGCAGTAAGTTTATAACATGCTGCATTTGAATTAGGCAACTATGC_NODE_1_length_305_cov_10.524590	327	218	109	T		A	2/14	0.1429	2	14			T	7	1	7	7			A	1/28	0.0357	1	28
13483_TGCAGTAAGTTTATAACATGCTGCATTTGAATTAGGCAACTATGC_NODE_1_length_305_cov_10.524590-111	13483_TGCAGTAAGTTTATAACATGCTGCATTTGAATTAGGCAACTATGC_NODE_1_length_305_cov_10.524590	327	216	111	T		C	1/14	0.0714	1	14			T	8	1	8	8			C	25/25	1	25	25
13495_TGCAGTTCCTCCAAGCATATAGCAACTCAAAATTACAGACTTCAG_NODE_1_length_345_cov_7.539130-260	13495_TGCAGTTCCTCCAAGCATATAGCAACTCAAAATTACAGACTTCAG_NODE_1_length_345_cov_7.539130	367	107	260	C		G	3/3	1	3	3			C	22	1	22	22			C	7	1	7	7
13497_TGCAGGTATTTTCTTATTTATATAACAGCAAGAGGAGGGAATCGT_NODE_1_length_349_cov_5.189112-72	13497_TGCAGGTATTTTCTTATTTATATAACAGCAAGAGGAGGGAATCGT_NODE_1_length_349_cov_5.189112	367	295	72	G		T	3/3	1	3	3			G	7	1	7	7			G	18	1	18	18
13497_TGCAGGTATTTTCTTATTTATATAACAGCAAGAGGAGGGAATCGT_NODE_1_length_349_cov_5.189112-215	13497_TGCAGGTATTTTCTTATTTATATAACAGCAAGAGGAGGGAATCGT_NODE_1_length_349_cov_5.189112	367	152	215	A		G	4/4	1	4	4			A	5	1	5	5			A	17	1	17	17
1350_TGCAGAACAACTGGGAACACATCTCAAATACTTGGGGCCGTGGAT_NODE_1_length_401_cov_6.688279-153	1350_TGCAGAACAACTGGGAACACATCTCAAATACTTGGGGCCGTGGAT_NODE_1_length_401_cov_6.688279	423	270	153	A		G	3/3	1	3	3			A	6	1	6	6			G	9/9	1	9	9
13510_TGCAGCAAGAATGACATCCTGCCTGAGCACCAGTTCAAGGAGTTG_NODE_1_length_387_cov_8.501292-239	13510_TGCAGCAAGAATGACATCCTGCCTGAGCACCAGTTCAAGGAGTTG_NODE_1_length_387_cov_8.501292	409	170	239	C		T	3/3	1	3	3			C	14	1	14	14			C	6	1	6	6
13515_TGCAGCTTCACATATCGTGAATTTATTGTACAAAGATACTCCATC_NODE_1_length_269_cov_6.955390-146	13515_TGCAGCTTCACATATCGTGAATTTATTGTACAAAGATACTCCATC_NODE_1_length_269_cov_6.955390	291	145	146	A		A	2	1	2	2			A	20	1	20	20			T	4/4	1	4	4
13523_TGCAGAACACCTAGTATAACTCTTTTAATGAATGTTTTACTAACT_NODE_2_length_260_cov_5.857692-105	13523_TGCAGAACACCTAGTATAACTCTTTTAATGAATGTTTTACTAACT_NODE_2_length_260_cov_5.857692	280	175	105	C		T	1/9	0.1111	1	9			C	78	1	78	78			T	3/24	0.125	3	24
13523_TGCAGAACACCTAGTATAACTCTTTTAATGAATGTTTTACTAACT_NODE_2_length_260_cov_5.857692-143	13523_TGCAGAACACCTAGTATAACTCTTTTAATGAATGTTTTACTAACT_NODE_2_length_260_cov_5.857692	280	137	143	A		C	1/9	0.1111	1	9			T	4/134	0.0299	4	134			A	23	1	23	23
13523_TGCAGAACACCTAGTATAACTCTTTTAATGAATGTTTTACTAACT_NODE_2_length_260_cov_5.857692-122	13523_TGCAGAACACCTAGTATAACTCTTTTAATGAATGTTTTACTAACT_NODE_2_length_260_cov_5.857692	280	158	122	T		T	10	1	10	10			C	3/110	0.0273	3	110			T	23	1	23	23
13523_TGCAGAACACCTAGTATAACTCTTTTAATGAATGTTTTACTAACT_NODE_2_length_260_cov_5.857692-107	13523_TGCAGAACACCTAGTATAACTCTTTTAATGAATGTTTTACTAACT_NODE_2_length_260_cov_5.857692	280	173	107	G		A	1/10	0.1	1	10			A	4/89	0.0449	4	89			A	1/30	0.0333	1	30
13523_TGCAGAACACCTAGTATAACTCTTTTAATGAATGTTTTACTAACT_NODE_2_length_260_cov_5.857692-106	13523_TGCAGAACACCTAGTATAACTCTTTTAATGAATGTTTTACTAACT_NODE_2_length_260_cov_5.857692	280	174	106	G		G	9	1	9	9			G	86	1	86	86			A	4/30	0.1333	4	30
13523_TGCAGAACACCTAGTATAACTCTTTTAATGAATGTTTTACTAACT_NODE_2_length_260_cov_5.857692-124	13523_TGCAGAACACCTAGTATAACTCTTTTAATGAATGTTTTACTAACT_NODE_2_length_260_cov_5.857692	280	156	124	C		C	8	1	8	8			T	6/115	0.0522	6	115			T	1/23	0.0435	1	23
13523_TGCAGAACACCTAGTATAACTCTTTTAATGAATGTTTTACTAACT_NODE_2_length_260_cov_5.857692-148	13523_TGCAGAACACCTAGTATAACTCTTTTAATGAATGTTTTACTAACT_NODE_2_length_260_cov_5.857692	280	132	148	T		T	7	1	7	7			A	2/129	0.0155	2	129			A	1/19	0.0526	1	19
13523_TGCAGAACACCTAGTATAACTCTTTTAATGAATGTTTTACTAACT_NODE_2_length_260_cov_5.857692-104	13523_TGCAGAACACCTAGTATAACTCTTTTAATGAATGTTTTACTAACT_NODE_2_length_260_cov_5.857692	280	176	104	C		C	8	1	8	8			T	4/77	0.0519	4	77			C	23	1	23	23
13523_TGCAGAACACCTAGTATAACTCTTTTAATGAATGTTTTACTAACT_NODE_2_length_260_cov_5.857692-139	13523_TGCAGAACACCTAGTATAACTCTTTTAATGAATGTTTTACTAACT_NODE_2_length_260_cov_5.857692	280	141	139	C		T	1/9	0.1111	1	9	G 1/9		A	1/111	0.009	1	111	T 2/111		T	1/23	0.0435	1	23
13523_TGCAGAACACCTAGTATAACTCTTTTAATGAATGTTTTACTAACT_NODE_2_length_260_cov_5.857692-152	13523_TGCAGAACACCTAGTATAACTCTTTTAATGAATGTTTTACTAACT_NODE_2_length_260_cov_5.857692	280	128	152	A		A	10	1	10	10			T	7/86	0.0814	7	86	C 3/86		T	2/25	0.08	2	25	G 1/25
13523_TGCAGAACACCTAGTATAACTCTTTTAATGAATGTTTTACTAACT_NODE_2_length_260_cov_5.857692-115	13523_TGCAGAACACCTAGTATAACTCTTTTAATGAATGTTTTACTAACT_NODE_2_length_260_cov_5.857692	280	165	115	A		T	1/7	0.1429	1	7			T	6/128	0.0469	6	128	G 6/128		A	19	1	19	19
13553_TGCAGGTACTTTTGATGTGACCTATTTGCTTACCTTTTCCATGCT_NODE_1_length_330_cov_6.051515-143	13553_TGCAGGTACTTTTGATGTGACCTATTTGCTTACCTTTTCCATGCT_NODE_1_length_330_cov_6.051515	350	207	143	G	+	+A	2/2	1	2	2			G	5	1	5	5			A	1/20	0.05	1	20	+A 15/20
13556_TGCAGTTGCATTGTGGTTAGTAAAATTGGATTGCTTAATTGCTCC_NODE_1_length_231_cov_12.545455-127	13556_TGCAGTTGCATTGTGGTTAGTAAAATTGGATTGCTTAATTGCTCC_NODE_1_length_231_cov_12.545455	253	126	127	C		C	5	1	5	5			C	37	1	37	37			T	21/21	1	21	21
1357_TGCAGCTATGGTTTTGTCTTTGGTCAAGAACGTGGAGACCCATCC_NODE_1_length_210_cov_5.047619-95	1357_TGCAGCTATGGTTTTGTCTTTGGTCAAGAACGTGGAGACCCATCC_NODE_1_length_210_cov_5.047619	232	137	95	T		C	3/3	1	3	3			T	7	1	7	7			T	4	1	4	4
13575_TGCAGTTGAACTCCCTTTCGGCCGCCAGCCAGTAGAAAGCTTTAG_NODE_1_length_212_cov_5.716981-89	13575_TGCAGTTGAACTCCCTTTCGGCCGCCAGCCAGTAGAAAGCTTTAG_NODE_1_length_212_cov_5.716981	228	139	89	A		G	4/4	1	4	4			A	11	1	11	11			G	24/24	1	24	24
13575_TGCAGTTGAACTCCCTTTCGGCCGCCAGCCAGTAGAAAGCTTTAG_NODE_1_length_212_cov_5.716981-65	13575_TGCAGTTGAACTCCCTTTCGGCCGCCAGCCAGTAGAAAGCTTTAG_NODE_1_length_212_cov_5.716981	228	163	65	A		G	2/2	1	2	2			A	10	1	10	10			G	19/19	1	19	19
13593_TGCAGCGTGAGTGTTAAGGATATGCATTCTAATATGAAGAACAAA_NODE_1_length_426_cov_7.154930-207	13593_TGCAGCGTGAGTGTTAAGGATATGCATTCTAATATGAAGAACAAA_NODE_1_length_426_cov_7.154930	448	241	207	T		A	3/3	1	3	3			T	7	1	7	7			T	6	1	6	6
1363_TGCAGGACTGTTTCTCGTTTTAACTTGCTGCATTACTGGGCTTCC_NODE_1_length_392_cov_5.619898-185	1363_TGCAGGACTGTTTCTCGTTTTAACTTGCTGCATTACTGGGCTTCC_NODE_1_length_392_cov_5.619898	414	229	185	C		T	4/4	1	4	4			C	11	1	11	11			T	2/2	1	2	2
13651_TGCAGTCTTCAAAACGAATGCTGTAACCAACTTCCTCACCAATTG_NODE_1_length_270_cov_7.700000-168	13651_TGCAGTCTTCAAAACGAATGCTGTAACCAACTTCCTCACCAATTG_NODE_1_length_270_cov_7.700000	292	124	168	C		A	3/3	1	3	3			C	20	1	20	20			C	8	1	8	8
13662_TGCAGGACATCTAGCGTTGTTGTGAGGTTTCAAACTTTCAATGTT_NODE_1_length_359_cov_5.908078-228	13662_TGCAGGACATCTAGCGTTGTTGTGAGGTTTCAAACTTTCAATGTT_NODE_1_length_359_cov_5.908078	381	153	228	C		C	2	1	2	2			C	9	1	9	9			A	7/7	1	7	7
13672_TGCAGATTGTTTTATGTTCTGATATCATTTTTGCAGGGAATTGTC_NODE_1_length_214_cov_8.070093-136	13672_TGCAGATTGTTTTATGTTCTGATATCATTTTTGCAGGGAATTGTC_NODE_1_length_214_cov_8.070093	234	98	136	T		T	3	1	3	3			C	5/61	0.082	5	61			T	9	1	9	9
13672_TGCAGATTGTTTTATGTTCTGATATCATTTTTGCAGGGAATTGTC_NODE_1_length_214_cov_8.070093-104	13672_TGCAGATTGTTTTATGTTCTGATATCATTTTTGCAGGGAATTGTC_NODE_1_length_214_cov_8.070093	234	130	104	T		T	8	1	8	8			T	20	1	20	20			A	8/8	1	8	8
13672_TGCAGATTGTTTTATGTTCTGATATCATTTTTGCAGGGAATTGTC_NODE_1_length_214_cov_8.070093-146	13672_TGCAGATTGTTTTATGTTCTGATATCATTTTTGCAGGGAATTGTC_NODE_1_length_214_cov_8.070093	234	88	146	G		G	2	1	2	2			A	5/65	0.0769	5	65			G	4	1	4	4
13675_TGCAGCGGAAAGTTATCATCGTAAGATCCCCAACACGTGCCGCCG_NODE_1_length_349_cov_6.736390-133	13675_TGCAGCGGAAAGTTATCATCGTAAGATCCCCAACACGTGCCGCCG_NODE_1_length_349_cov_6.736390	371	238	133	T		C	2/2	1	2	2			T	8	1	8	8			C	8/8	1	8	8
13751_TGCAGTGTCAATAATATGTGCTATTTGAACAGGCAATGGCTTCTC_NODE_1_length_281_cov_7.704627-74	13751_TGCAGTGTCAATAATATGTGCTATTTGAACAGGCAATGGCTTCTC_NODE_1_length_281_cov_7.704627	303	229	74	T		T	6	1	6	6			T	13	1	13	13			G	12/12	1	12	12
13751_TGCAGTGTCAATAATATGTGCTATTTGAACAGGCAATGGCTTCTC_NODE_1_length_281_cov_7.704627-67	13751_TGCAGTGTCAATAATATGTGCTATTTGAACAGGCAATGGCTTCTC_NODE_1_length_281_cov_7.704627	303	236	67	G		T	4/4	1	4	4			G	13	1	13	13			G	12	1	12	12
13751_TGCAGTGTCAATAATATGTGCTATTTGAACAGGCAATGGCTTCTC_NODE_1_length_281_cov_7.704627-161	13751_TGCAGTGTCAATAATATGTGCTATTTGAACAGGCAATGGCTTCTC_NODE_1_length_281_cov_7.704627	303	142	161	G		G	3	1	3	3			G	16	1	16	16			A	9/9	1	9	9
13751_TGCAGTGTCAATAATATGTGCTATTTGAACAGGCAATGGCTTCTC_NODE_1_length_281_cov_7.704627-97	13751_TGCAGTGTCAATAATATGTGCTATTTGAACAGGCAATGGCTTCTC_NODE_1_length_281_cov_7.704627	303	206	97	G		A	7/7	1	7	7			A	1/10	0.1	1	10			A	2/2	1	2	2
13758_TGCAGTACTGATTTATTAATTTGATATAGTTCATTGATCTTTTAT_NODE_1_length_361_cov_5.221607-112	13758_TGCAGTACTGATTTATTAATTTGATATAGTTCATTGATCTTTTAT_NODE_1_length_361_cov_5.221607	379	267	112	C		C	2	1	2	2			C	10	1	10	10			T	55/55	1	55	55
13759_TGCAGCATAACATACTCACATACATGACGTGACAATGACATGACA_NODE_1_length_271_cov_8.391144-108	13759_TGCAGCATAACATACTCACATACATGACGTGACAATGACATGACA_NODE_1_length_271_cov_8.391144	293	185	108	C		A	2/2	1	2	2			C	16	1	16	16			A	9/9	1	9	9
13778_TGCAGTTCTGTGAGGTATGGGATACTGGCTTAAGAGACTTTGTTT_NODE_1_length_256_cov_6.359375-124	13778_TGCAGTTCTGTGAGGTATGGGATACTGGCTTAAGAGACTTTGTTT_NODE_1_length_256_cov_6.359375	276	152	124	G		C	2/2	1	2	2			G	8	1	8	8			C	5/5	1	5	5
13784_TGCAGTATCCCTTGTGGCCAACTTCAATTGTGGGTTGTTCCCTTT_NODE_1_length_225_cov_8.542222-69	13784_TGCAGTATCCCTTGTGGCCAACTTCAATTGTGGGTTGTTCCCTTT_NODE_1_length_225_cov_8.542222	247	178	69	A		A	4	1	4	4			A	18	1	18	18			T	6/7	0.8571	6	7
13785_TGCAGAAATTCAAGTTGGATTATAAACTTAACATCTAAATGAAAC_NODE_2_length_290_cov_6.282759-91	13785_TGCAGAAATTCAAGTTGGATTATAAACTTAACATCTAAATGAAAC_NODE_2_length_290_cov_6.282759	312	221	91	C		C	3	1	3	3			T	4/73	0.0548	4	73			C	3	1	3	3
13785_TGCAGAAATTCAAGTTGGATTATAAACTTAACATCTAAATGAAAC_NODE_2_length_290_cov_6.282759-117	13785_TGCAGAAATTCAAGTTGGATTATAAACTTAACATCTAAATGAAAC_NODE_2_length_290_cov_6.282759	312	195	117	G		G	2	1	2	2			A	5/45	0.1111	5	45			G	2	1	2	2
13785_TGCAGAAATTCAAGTTGGATTATAAACTTAACATCTAAATGAAAC_NODE_2_length_290_cov_6.282759-85	13785_TGCAGAAATTCAAGTTGGATTATAAACTTAACATCTAAATGAAAC_NODE_2_length_290_cov_6.282759	312	227	85	C		C	3	1	3	3			T	5/81	0.0617	5	81			C	4	1	4	4
13785_TGCAGAAATTCAAGTTGGATTATAAACTTAACATCTAAATGAAAC_NODE_2_length_290_cov_6.282759-96	13785_TGCAGAAATTCAAGTTGGATTATAAACTTAACATCTAAATGAAAC_NODE_2_length_290_cov_6.282759	312	216	96	A		A	3	1	3	3			T	4/71	0.0563	4	71			A	5	1	5	5
13785_TGCAGAAATTCAAGTTGGATTATAAACTTAACATCTAAATGAAAC_NODE_2_length_290_cov_6.282759-104	13785_TGCAGAAATTCAAGTTGGATTATAAACTTAACATCTAAATGAAAC_NODE_2_length_290_cov_6.282759	312	208	104	A		A	2	1	2	2			T	3/57	0.0526	3	57			A	3	1	3	3
13785_TGCAGAAATTCAAGTTGGATTATAAACTTAACATCTAAATGAAAC_NODE_2_length_290_cov_6.282759-79	13785_TGCAGAAATTCAAGTTGGATTATAAACTTAACATCTAAATGAAAC_NODE_2_length_290_cov_6.282759	312	233	79	G		G	3	1	3	3			A	4/71	0.0563	4	71			G	5	1	5	5
13785_TGCAGAAATTCAAGTTGGATTATAAACTTAACATCTAAATGAAAC_NODE_2_length_290_cov_6.282759-108	13785_TGCAGAAATTCAAGTTGGATTATAAACTTAACATCTAAATGAAAC_NODE_2_length_290_cov_6.282759	312	204	108	G		G	2	1	2	2			A	3/56	0.0536	3	56			G	3	1	3	3
13785_TGCAGAAATTCAAGTTGGATTATAAACTTAACATCTAAATGAAAC_NODE_2_length_290_cov_6.282759-88	13785_TGCAGAAATTCAAGTTGGATTATAAACTTAACATCTAAATGAAAC_NODE_2_length_290_cov_6.282759	312	224	88	A		A	3	1	3	3			G	4/75	0.0533	4	75			A	4	1	4	4
13785_TGCAGAAATTCAAGTTGGATTATAAACTTAACATCTAAATGAAAC_NODE_2_length_290_cov_6.282759-86	13785_TGCAGAAATTCAAGTTGGATTATAAACTTAACATCTAAATGAAAC_NODE_2_length_290_cov_6.282759	312	226	86	A		A	3	1	3	3			G	5/80	0.0625	5	80			A	4	1	4	4
13820_TGCAGATTAAAGAAGAACATCCTCTTGTCTGTCTTATTGTTATCG_NODE_1_length_423_cov_5.260047-215	13820_TGCAGATTAAAGAAGAACATCCTCTTGTCTGTCTTATTGTTATCG_NODE_1_length_423_cov_5.260047	445	230	215	T		A	4/4	1	4	4			T	10	1	10	10			T	7	1	7	7
13820_TGCAGATTAAAGAAGAACATCCTCTTGTCTGTCTTATTGTTATCG_NODE_1_length_423_cov_5.260047-221	13820_TGCAGATTAAAGAAGAACATCCTCTTGTCTGTCTTATTGTTATCG_NODE_1_length_423_cov_5.260047	445	224	221	C		A	5/5	1	5	5			C	11	1	11	11			C	11	1	11	11
13835_TGCAGAGATTCATGTTGGATTGGAAACATAACACATATATGAAAC_NODE_7_length_262_cov_8.832061-167	13835_TGCAGAGATTCATGTTGGATTGGAAACATAACACATATATGAAAC_NODE_7_length_262_cov_8.832061	284	117	167	A		A	2	1	2	2			C	5/43	0.1163	5	43			G	1/12	0.0833	1	12
13835_TGCAGAGATTCATGTTGGATTGGAAACATAACACATATATGAAAC_NODE_7_length_262_cov_8.832061-117	13835_TGCAGAGATTCATGTTGGATTGGAAACATAACACATATATGAAAC_NODE_7_length_262_cov_8.832061	284	167	117	A		A	5	1	5	5			G	4/91	0.044	4	91			A	12	1	12	12
13835_TGCAGAGATTCATGTTGGATTGGAAACATAACACATATATGAAAC_NODE_7_length_262_cov_8.832061-106	13835_TGCAGAGATTCATGTTGGATTGGAAACATAACACATATATGAAAC_NODE_7_length_262_cov_8.832061	284	178	106	A		A	2	1	2	2			C	5/91	0.0549	5	91			C	1/11	0.0909	1	11
13835_TGCAGAGATTCATGTTGGATTGGAAACATAACACATATATGAAAC_NODE_7_length_262_cov_8.832061-127	13835_TGCAGAGATTCATGTTGGATTGGAAACATAACACATATATGAAAC_NODE_7_length_262_cov_8.832061	284	157	127	T		T	6	1	6	6			A	5/88	0.0568	5	88			T	11	1	11	11
13835_TGCAGAGATTCATGTTGGATTGGAAACATAACACATATATGAAAC_NODE_7_length_262_cov_8.832061-124	13835_TGCAGAGATTCATGTTGGATTGGAAACATAACACATATATGAAAC_NODE_7_length_262_cov_8.832061	284	160	124	T		T	5	1	5	5			A	5/92	0.0543	5	92			T	12	1	12	12
13835_TGCAGAGATTCATGTTGGATTGGAAACATAACACATATATGAAAC_NODE_7_length_262_cov_8.832061-113	13835_TGCAGAGATTCATGTTGGATTGGAAACATAACACATATATGAAAC_NODE_7_length_262_cov_8.832061	284	171	113	C		C	4	1	4	4			T	3/88	0.0341	3	88			C	13	1	13	13
13835_TGCAGAGATTCATGTTGGATTGGAAACATAACACATATATGAAAC_NODE_7_length_262_cov_8.832061-93	13835_TGCAGAGATTCATGTTGGATTGGAAACATAACACATATATGAAAC_NODE_7_length_262_cov_8.832061	284	191	93	G		G	2	1	2	2			A	3/75	0.04	3	75			G	6	1	6	6
13835_TGCAGAGATTCATGTTGGATTGGAAACATAACACATATATGAAAC_NODE_7_length_262_cov_8.832061-98	13835_TGCAGAGATTCATGTTGGATTGGAAACATAACACATATATGAAAC_NODE_7_length_262_cov_8.832061	284	186	98	G		G	2	1	2	2			A	2/47	0.0426	2	47	T 5/47		T	1/12	0.0833	1	12
13893_TGCAGAACACCTAGTAAAACTCTTTTAATGAGTGTTTTACTAATA_NODE_1_length_334_cov_6.104790-136	13893_TGCAGAACACCTAGTAAAACTCTTTTAATGAGTGTTTTACTAATA_NODE_1_length_334_cov_6.104790	354	218	136	A		A	4	1	4	4			T	5/39	0.1282	5	39			A	9	1	9	9
13893_TGCAGAACACCTAGTAAAACTCTTTTAATGAGTGTTTTACTAATA_NODE_1_length_334_cov_6.104790-104	13893_TGCAGAACACCTAGTAAAACTCTTTTAATGAGTGTTTTACTAATA_NODE_1_length_334_cov_6.104790	354	250	104	C		C	3	1	3	3			T	3/40	0.075	3	40			C	14	1	14	14
13893_TGCAGAACACCTAGTAAAACTCTTTTAATGAGTGTTTTACTAATA_NODE_1_length_334_cov_6.104790-220	13893_TGCAGAACACCTAGTAAAACTCTTTTAATGAGTGTTTTACTAATA_NODE_1_length_334_cov_6.104790	354	134	220	C		C	3	1	3	3			A	3/32	0.0938	3	32	T 1/32		C	7	1	7	7
13908_TGCAGATCAGAAAAAGATTTAAAAAACTAGCTACAAGTGTCCAGA_NODE_1_length_363_cov_7.057851-83	13908_TGCAGATCAGAAAAAGATTTAAAAAACTAGCTACAAGTGTCCAGA_NODE_1_length_363_cov_7.057851	385	302	83	G		G	2	1	2	2			G	2	1	2	2		+	+C	11/12	0.9167	11	12
13930_TGCAGGGCTGTCATAAGATTTTACGTGTAGCATAATAGAGTCAAA_NODE_1_length_381_cov_7.905512-139	13930_TGCAGGGCTGTCATAAGATTTTACGTGTAGCATAATAGAGTCAAA_NODE_1_length_381_cov_7.905512	403	264	139	T		A	2/2	1	2	2			T	11	1	11	11			A	2/2	1	2	2
13973_TGCAGAACATCCAATATAACTCTTTATATGAGTATTTTACTATCA_NODE_1_length_257_cov_6.856031-99	13973_TGCAGAACATCCAATATAACTCTTTATATGAGTATTTTACTATCA_NODE_1_length_257_cov_6.856031	277	178	99	T		T	2	1	2	2			C	5/74	0.0676	5	74			T	4	1	4	4
13975_TGCAGTCTATTGTGCCAAATGGGAAAAATAGTTTTTGCATCGTCC_NODE_1_length_252_cov_7.202381-93	13975_TGCAGTCTATTGTGCCAAATGGGAAAAATAGTTTTTGCATCGTCC_NODE_1_length_252_cov_7.202381	274	181	93	T		A	8/8	1	8	8			T	13	1	13	13			A	12/12	1	12	12
13975_TGCAGTCTATTGTGCCAAATGGGAAAAATAGTTTTTGCATCGTCC_NODE_1_length_252_cov_7.202381-146	13975_TGCAGTCTATTGTGCCAAATGGGAAAAATAGTTTTTGCATCGTCC_NODE_1_length_252_cov_7.202381	274	128	146	T		C	1/19	0.0526	1	19			T	7	1	7	7			C	2/21	0.0952	2	21
13998_TGCAGCCATGGATAGGACGTGTGGTTCTGGTGGAGGATTGCGTCG_NODE_1_length_292_cov_6.273973-124	13998_TGCAGCCATGGATAGGACGTGTGGTTCTGGTGGAGGATTGCGTCG_NODE_1_length_292_cov_6.273973	312	188	124	G		G	3	1	3	3			G	8	1	8	8			T	6/6	1	6	6
13998_TGCAGCCATGGATAGGACGTGTGGTTCTGGTGGAGGATTGCGTCG_NODE_1_length_292_cov_6.273973-105	13998_TGCAGCCATGGATAGGACGTGTGGTTCTGGTGGAGGATTGCGTCG_NODE_1_length_292_cov_6.273973	312	207	105	T		C	4/4	1	4	4			T	6	1	6	6			T	6	1	6	6
14039_TGCAGTATACAAGACACCAACTGTTAGTACGCGACTTGGAATCAA_NODE_1_length_379_cov_7.506596-188	14039_TGCAGTATACAAGACACCAACTGTTAGTACGCGACTTGGAATCAA_NODE_1_length_379_cov_7.506596	401	213	188	A		C	1/8	0.125	1	8			A	12	1	12	12			C	2/30	0.0667	2	30
14063_TGCAGCTGAGGTTATATACGATCTTGTGGATCCAAGTGCTAACTT_NODE_1_length_333_cov_5.930931-136	14063_TGCAGCTGAGGTTATATACGATCTTGTGGATCCAAGTGCTAACTT_NODE_1_length_333_cov_5.930931	355	219	136	T		T	2	1	2	2			T	5	1	5	5		-	#NAME?	4/4	1	4	4
14064_TGCAGATAAAGAAACTCTAACAGGAGAAAACCTGATTAACAATGA_NODE_1_length_384_cov_5.567708-191	14064_TGCAGATAAAGAAACTCTAACAGGAGAAAACCTGATTAACAATGA_NODE_1_length_384_cov_5.567708	406	215	191	G		C	5/5	1	5	5			G	7	1	7	7			C	25/25	1	25	25
14072_TGCAGAAAATGGATTACCTGAACTCAATAATGTGCTGCTTCCTAA_NODE_1_length_303_cov_6.270627-179	14072_TGCAGAAAATGGATTACCTGAACTCAATAATGTGCTGCTTCCTAA_NODE_1_length_303_cov_6.270627	325	146	179	T		T	2	1	2	2			T	10	1	10	10			C	3/3	1	3	3
14095_TGCAGATTCACTACCCCCTAGCCAGAAAGAGGAGGTATGATCTAG_NODE_1_length_428_cov_5.890187-148	14095_TGCAGATTCACTACCCCCTAGCCAGAAAGAGGAGGTATGATCTAG_NODE_1_length_428_cov_5.890187	450	302	148	A		G	3/3	1	3	3			A	9	1	9	9			A	6	1	6	6
14114_TGCAGAAGTTGTGGGTGATTGGGTCCAACAAGCAAGGAATCGGGC_NODE_1_length_379_cov_7.810026-190	14114_TGCAGAAGTTGTGGGTGATTGGGTCCAACAAGCAAGGAATCGGGC_NODE_1_length_379_cov_7.810026	401	211	190	A		T	2/2	1	2	2			A	11	1	11	11			T	2/2	1	2	2
14125_TGCAGGGATATAACATTGGCGTTTCCGAGCTTTGTTTTGAGCTCT_NODE_1_length_311_cov_6.926045-123	14125_TGCAGGGATATAACATTGGCGTTTCCGAGCTTTGTTTTGAGCTCT_NODE_1_length_311_cov_6.926045	333	210	123	T		T	2	1	2	2			T	7	1	7	7			C	3/3	1	3	3
14134_TGCAGTAGGTTGAAGGTAATCCAGAAGCCAGACAGAAGGGTCCTC_NODE_2_length_270_cov_10.551852-109	14134_TGCAGTAGGTTGAAGGTAATCCAGAAGCCAGACAGAAGGGTCCTC_NODE_2_length_270_cov_10.551852	292	183	109	T		T	2	1	2	2			T	10	1	10	10			A	7/7	1	7	7
14146_TGCAGTTGTTATTGGAGTGGACATGGGAGAGGATCCTTGACTCCT_NODE_1_length_201_cov_10.278607-80	14146_TGCAGTTGTTATTGGAGTGGACATGGGAGAGGATCCTTGACTCCT_NODE_1_length_201_cov_10.278607	223	143	80	A		G	4/4	1	4	4			A	18	1	18	18			G	8/8	1	8	8
14147_TGCAGGTTCACCTCGACAATTTGTTGTCTGCGTTTCACGACAACG_NODE_1_length_418_cov_6.346890-211	14147_TGCAGGTTCACCTCGACAATTTGTTGTCTGCGTTTCACGACAACG_NODE_1_length_418_cov_6.346890	440	229	211	G		A	2/2	1	2	2			A	1/7	0.1429	1	7			A	17/17	1	17	17
14159_TGCAGGCTAAATTGTGCTTGTCTAAGTGGTTGGGACTCTTCTTGA_NODE_1_length_364_cov_7.884615-134	14159_TGCAGGCTAAATTGTGCTTGTCTAAGTGGTTGGGACTCTTCTTGA_NODE_1_length_364_cov_7.884615	386	252	134	T		C	4/4	1	4	4			T	13	1	13	13			C	11/11	1	11	11
14174_TGCAGACAGTGATTATCTAGAGGTAGAGTTAAGTGGAGTTGACTG_NODE_1_length_241_cov_7.609959-80	14174_TGCAGACAGTGATTATCTAGAGGTAGAGTTAAGTGGAGTTGACTG_NODE_1_length_241_cov_7.609959	261	181	80	T		C	2/2	1	2	2			T	7	1	7	7			C	2/2	1	2	2
14209_TGCAGATGAAATGCCACATGAAGAATCCTTAAACGACTCACTTCG_NODE_1_length_215_cov_5.013954-73	14209_TGCAGATGAAATGCCACATGAAGAATCCTTAAACGACTCACTTCG_NODE_1_length_215_cov_5.013954	229	156	73	A		A	3	1	3	3			A	14	1	14	14			G	16/17	0.9412	16	17
14231_TGCAGGAAATTCCCACGACGGAAGATGTATCGCACCAGTTCCAGT_NODE_1_length_249_cov_6.526104-95	14231_TGCAGGAAATTCCCACGACGGAAGATGTATCGCACCAGTTCCAGT_NODE_1_length_249_cov_6.526104	271	176	95	G		G	3	1	3	3			G	4	1	4	4			A	6/6	1	6	6
14251_TGCAGCTTAATTAATGTAAATATTGTTGGTTGTTGATGTTGATGG_NODE_1_length_316_cov_5.525316-198	14251_TGCAGCTTAATTAATGTAAATATTGTTGGTTGTTGATGTTGATGG_NODE_1_length_316_cov_5.525316	336	138	198	G		A	3/3	1	3	3			G	13	1	13	13			G	7	1	7	7
14295_TGCAGATGTCTGTCGGAATTTTATCATCTGCATTTCTTTTCTATG_NODE_1_length_273_cov_6.472528-137	14295_TGCAGATGTCTGTCGGAATTTTATCATCTGCATTTCTTTTCTATG_NODE_1_length_273_cov_6.472528	293	156	137	A		G	4/4	1	4	4			A	5	1	5	5			A	16	1	16	16
14302_TGCAGTGCTGTTCGCCCAATATCTAGAGCAAGCTTCTCTTCTCCG_NODE_1_length_347_cov_6.043228-84	14302_TGCAGTGCTGTTCGCCCAATATCTAGAGCAAGCTTCTCTTCTCCG_NODE_1_length_347_cov_6.043228	367	283	84	A		A	3	1	3	3			A	5	1	5	5			C	6/6	1	6	6
14335_TGCAGGCATTAGATTTTAGTAAAGAAGCAATAGTGCTGACAAATC_NODE_1_length_247_cov_6.805668-98	14335_TGCAGGCATTAGATTTTAGTAAAGAAGCAATAGTGCTGACAAATC_NODE_1_length_247_cov_6.805668	265	167	98	G		A	3/3	1	3	3			G	6	1	6	6			A	3/3	1	3	3
14340_TGCAGTGTTTAGCGGGAGACCGAAACCCTAGGGGAGTGCCATCGA_NODE_1_length_409_cov_6.853301-275	14340_TGCAGTGTTTAGCGGGAGACCGAAACCCTAGGGGAGTGCCATCGA_NODE_1_length_409_cov_6.853301	431	156	275	C		C	6	1	6	6			C	19	1	19	19			T	8/8	1	8	8
14353_TGCAGTAAATGCCCTAATTGAAAAATGGAATGGTAATTATATTTC_NODE_1_length_327_cov_7.073394-181	14353_TGCAGTAAATGCCCTAATTGAAAAATGGAATGGTAATTATATTTC_NODE_1_length_327_cov_7.073394	349	168	181	C		C	2	1	2	2			C	20	1	20	20			A	6/6	1	6	6
14353_TGCAGTAAATGCCCTAATTGAAAAATGGAATGGTAATTATATTTC_NODE_1_length_327_cov_7.073394-176	14353_TGCAGTAAATGCCCTAATTGAAAAATGGAATGGTAATTATATTTC_NODE_1_length_327_cov_7.073394	349	173	176	G		G	2	1	2	2			G	21	1	21	21			T	6/6	1	6	6
14354_TGCAGTTACAAAGAAACACCAAGACTAGAAGAAACATCGCAAATA_NODE_1_length_345_cov_6.026087-153	14354_TGCAGTTACAAAGAAACACCAAGACTAGAAGAAACATCGCAAATA_NODE_1_length_345_cov_6.026087	367	214	153	A		A	3	1	3	3			A	7	1	7	7			T	14/14	1	14	14
14354_TGCAGTTACAAAGAAACACCAAGACTAGAAGAAACATCGCAAATA_NODE_1_length_345_cov_6.026087-102	14354_TGCAGTTACAAAGAAACACCAAGACTAGAAGAAACATCGCAAATA_NODE_1_length_345_cov_6.026087	367	265	102	A		A	3	1	3	3			A	7	1	7	7			G	8/8	1	8	8
14354_TGCAGTTACAAAGAAACACCAAGACTAGAAGAAACATCGCAAATA_NODE_1_length_345_cov_6.026087-122	14354_TGCAGTTACAAAGAAACACCAAGACTAGAAGAAACATCGCAAATA_NODE_1_length_345_cov_6.026087	367	245	122	C		C	3	1	3	3			C	11	1	11	11			A	15/15	1	15	15
14355_TGCAGTTGGATTTCTATGGTTGTTATCATCAGGGTCTAAAAAAAG_NODE_2_length_400_cov_5.475000-284	14355_TGCAGTTGGATTTCTATGGTTGTTATCATCAGGGTCTAAAAAAAG_NODE_2_length_400_cov_5.475000	422	138	284	C	+	+AT	2/2	1	2	2			C	14	1	14	14		+	#NAME?	13/13	1	13	13
14355_TGCAGTTGGATTTCTATGGTTGTTATCATCAGGGTCTAAAAAAAG_NODE_2_length_400_cov_5.475000-140	14355_TGCAGTTGGATTTCTATGGTTGTTATCATCAGGGTCTAAAAAAAG_NODE_2_length_400_cov_5.475000	422	282	140	G		G	4	1	4	4			G	6	1	6	6			A	18/18	1	18	18
14358_TGCAGTTATCAGCCAATATATGTTTAGCACTTTCTAGCTCCTTTT_NODE_1_length_386_cov_6.575130-70	14358_TGCAGTTATCAGCCAATATATGTTTAGCACTTTCTAGCTCCTTTT_NODE_1_length_386_cov_6.575130	408	338	70	G		A	3/3	1	3	3			G	9	1	9	9			G	14	1	14	14
14358_TGCAGTTATCAGCCAATATATGTTTAGCACTTTCTAGCTCCTTTT_NODE_1_length_386_cov_6.575130-264	14358_TGCAGTTATCAGCCAATATATGTTTAGCACTTTCTAGCTCCTTTT_NODE_1_length_386_cov_6.575130	408	144	264	T		A	3/3	1	3	3			T	7	1	7	7			T	13	1	13	13
14364_TGCAGGAAAGCTGTTTATACTCCAGAACTGAGATATGTATGTATC_NODE_1_length_317_cov_5.996845-137	14364_TGCAGGAAAGCTGTTTATACTCCAGAACTGAGATATGTATGTATC_NODE_1_length_317_cov_5.996845	337	200	137	G		C	3/3	1	3	3			G	8	1	8	8			C	2/2	1	2	2
14364_TGCAGGAAAGCTGTTTATACTCCAGAACTGAGATATGTATGTATC_NODE_1_length_317_cov_5.996845-145	14364_TGCAGGAAAGCTGTTTATACTCCAGAACTGAGATATGTATGTATC_NODE_1_length_317_cov_5.996845	337	192	145	T		T	3	1	3	3			T	4	1	4	4			C	3/3	1	3	3
14386_TGCAGGAAACAATAAGCACAGATATATAACAAGTTCACTTGGAAG_NODE_1_length_304_cov_6.338816-70	14386_TGCAGGAAACAATAAGCACAGATATATAACAAGTTCACTTGGAAG_NODE_1_length_304_cov_6.338816	324	254	70	G		A	2/2	1	2	2			G	8	1	8	8			A	8/8	1	8	8
14400_TGCAGTGATATCATGGACTTCAAATCCTGTTGAAATGACTATGTT_NODE_1_length_299_cov_5.969900-160	14400_TGCAGTGATATCATGGACTTCAAATCCTGTTGAAATGACTATGTT_NODE_1_length_299_cov_5.969900	319	159	160	G		C	2/2	1	2	2			G	9	1	9	9			C	3/3	1	3	3
14401_TGCAGAGTAGTAATATGATGCAGAAGAGCATATGGAAAGCAGAGG_NODE_1_length_278_cov_5.521583-136	14401_TGCAGAGTAGTAATATGATGCAGAAGAGCATATGGAAAGCAGAGG_NODE_1_length_278_cov_5.521583	296	160	136	A		A	2	1	2	2			A	13	1	13	13			G	4/4	1	4	4
14412_TGCAGTTCCTCCTGCTGATGTTCCCTGCCAATTTAAACCCTTGAA_NODE_1_length_280_cov_7.221428-109	14412_TGCAGTTCCTCCTGCTGATGTTCCCTGCCAATTTAAACCCTTGAA_NODE_1_length_280_cov_7.221428	300	191	109	G		C	6/6	1	6	6			G	13	1	13	13			C	3/3	1	3	3
14417_TGCAGTCACCAGATCATGCTTTAAAGCTCATGACGGATAGAAATT_NODE_1_length_393_cov_7.964376-192	14417_TGCAGTCACCAGATCATGCTTTAAAGCTCATGACGGATAGAAATT_NODE_1_length_393_cov_7.964376	415	223	192	G		T	2/2	1	2	2			G	13	1	13	13			T	6/6	1	6	6
14447_TGCAGTAAAAACTTCAATCTCCCCTTTCCCTTGTTATTCTGTCAG_NODE_1_length_343_cov_7.513120-199	14447_TGCAGTAAAAACTTCAATCTCCCCTTTCCCTTGTTATTCTGTCAG_NODE_1_length_343_cov_7.513120	365	166	199	A		A	12	1	12	12			A	12	1	12	12			G	23/23	1	23	23
14447_TGCAGTAAAAACTTCAATCTCCCCTTTCCCTTGTTATTCTGTCAG_NODE_1_length_343_cov_7.513120-203	14447_TGCAGTAAAAACTTCAATCTCCCCTTTCCCTTGTTATTCTGTCAG_NODE_1_length_343_cov_7.513120	365	162	203	G		C	13/13	1	13	13			G	13	1	13	13			C	18/18	1	18	18
14460_TGCAGCTAATAAGATTGAAGTCAGAATGAGAATTTAATCTAACAT_NODE_1_length_207_cov_9.971014-67	14460_TGCAGCTAATAAGATTGAAGTCAGAATGAGAATTTAATCTAACAT_NODE_1_length_207_cov_9.971014	229	162	67	C		A	3/3	1	3	3			C	8	1	8	8			C	6	1	6	6
14466_TGCAGTGATCGATGAAGGAAGAAATTACTATAACGAGAGGTGAGT_NODE_1_length_430_cov_5.609303-125	14466_TGCAGTGATCGATGAAGGAAGAAATTACTATAACGAGAGGTGAGT_NODE_1_length_430_cov_5.609303	452	327	125	A		G	4/4	1	4	4			A	3	1	3	3			A	11	1	11	11
14466_TGCAGTGATCGATGAAGGAAGAAATTACTATAACGAGAGGTGAGT_NODE_1_length_430_cov_5.609303-86	14466_TGCAGTGATCGATGAAGGAAGAAATTACTATAACGAGAGGTGAGT_NODE_1_length_430_cov_5.609303	452	366	86	G		T	4/4	1	4	4			G	6	1	6	6			G	17	1	17	17
14468_TGCAGTCTCTTTCAGGCACGTTTTCTCTATGTCTTTCTGCTGAAC_NODE_1_length_269_cov_9.096654-97	14468_TGCAGTCTCTTTCAGGCACGTTTTCTCTATGTCTTTCTGCTGAAC_NODE_1_length_269_cov_9.096654	291	194	97	C		A	7/7	1	7	7			C	13	1	13	13			C	37	1	37	37
14477_TGCAGCAGCTAGGAACCTCTTATCTGGAGTTATCTCAAGCCGATT_NODE_1_length_336_cov_6.785714-136	14477_TGCAGCAGCTAGGAACCTCTTATCTGGAGTTATCTCAAGCCGATT_NODE_1_length_336_cov_6.785714	358	222	136	G		G	1	1	1	1			C	1/12	0.0833	1	12	+C 1/12 -G 4/12	-	#NAME?	1/1	1	1	1
14497_TGCAGTACTGCTTGCTAATTTTGTTGCACACTGTTTGGGCTTTTT_NODE_1_length_369_cov_6.485095-231	14497_TGCAGTACTGCTTGCTAATTTTGTTGCACACTGTTTGGGCTTTTT_NODE_1_length_369_cov_6.485095	391	160	231	A	-	-A	3/3	1	3	3			A	10	1	10	10		-	#NAME?	19/22	0.8636	19	22
14502_TGCAGACTTGAGTGCAGGAGGTTTTAATATCATGGAAAATTTACC_NODE_2_length_244_cov_5.737705-113	14502_TGCAGACTTGAGTGCAGGAGGTTTTAATATCATGGAAAATTTACC_NODE_2_length_244_cov_5.737705	262	149	113	C		T	2/2	1	2	2			C	17	1	17	17			T	4/4	1	4	4
14511_TGCAGGTTTAAATATATGACCTAGAACAGCTCTAGTCGTCCAACT_NODE_1_length_304_cov_6.697369-77	14511_TGCAGGTTTAAATATATGACCTAGAACAGCTCTAGTCGTCCAACT_NODE_1_length_304_cov_6.697369	324	247	77	A		A	7	1	7	7			A	9	1	9	9			T	3/46	0.0652	3	46
14564_TGCAGGTGGACTCATGTGAGTTCTCACGATTTTATAATTTTGTGT_NODE_1_length_284_cov_7.105634-118	14564_TGCAGGTGGACTCATGTGAGTTCTCACGATTTTATAATTTTGTGT_NODE_1_length_284_cov_7.105634	306	188	118	C		C	5	1	5	5			C	12	1	12	12			T	11/11	1	11	11
14564_TGCAGGTGGACTCATGTGAGTTCTCACGATTTTATAATTTTGTGT_NODE_1_length_284_cov_7.105634-109	14564_TGCAGGTGGACTCATGTGAGTTCTCACGATTTTATAATTTTGTGT_NODE_1_length_284_cov_7.105634	306	197	109	C		C	5	1	5	5			C	13	1	13	13			T	12/12	1	12	12
14570_TGCAGTTAGTTTTTACACTGATTACAAAATGCATGTTTTTACAAC_NODE_1_length_299_cov_9.528428-70	14570_TGCAGTTAGTTTTTACACTGATTACAAAATGCATGTTTTTACAAC_NODE_1_length_299_cov_9.528428	321	251	70	A		G	10/10	1	10	10			A	14	1	14	14			G	35/35	1	35	35
14591_TGCAGGTATCACAGTGACAACATTGAAGTAAGCAAGATGCTAGAT_NODE_1_length_283_cov_11.098940-140	14591_TGCAGGTATCACAGTGACAACATTGAAGTAAGCAAGATGCTAGAT_NODE_1_length_283_cov_11.098940	305	165	140	T		T	4	1	4	4			T	14	1	14	14			C	11/11	1	11	11
14593_TGCAGATCTAGTACCCAAAGTTCTGTCACTGAAATGATTTGTCAT_NODE_1_length_241_cov_6.082988-120	14593_TGCAGATCTAGTACCCAAAGTTCTGTCACTGAAATGATTTGTCAT_NODE_1_length_241_cov_6.082988	261	141	120	C		A	8/8	1	8	8			C	8	1	8	8			A	21/21	1	21	21
14600_TGCAGTAGTAAGATACATTCTTTCATCTAGTTTCTAAGTTGGTAT_NODE_1_length_298_cov_6.956376-155	14600_TGCAGTAGTAAGATACATTCTTTCATCTAGTTTCTAAGTTGGTAT_NODE_1_length_298_cov_6.956376	318	163	155	G		A	8/9	0.8889	8	9			G	10	1	10	10			G	13	1	13	13
14615_TGCAGTTGTTTCTCGCTCGTGGGCTTCAGCTTGAGAAAACTAGCA_NODE_1_length_349_cov_5.862464-125	14615_TGCAGTTGTTTCTCGCTCGTGGGCTTCAGCTTGAGAAAACTAGCA_NODE_1_length_349_cov_5.862464	369	244	125	G		A	4/4	1	4	4			G	3	1	3	3			G	15	1	15	15
14615_TGCAGTTGTTTCTCGCTCGTGGGCTTCAGCTTGAGAAAACTAGCA_NODE_1_length_349_cov_5.862464-135	14615_TGCAGTTGTTTCTCGCTCGTGGGCTTCAGCTTGAGAAAACTAGCA_NODE_1_length_349_cov_5.862464	369	234	135	C		T	6/6	1	6	6			C	4	1	4	4			G	1/13	0.0769	1	13
14615_TGCAGTTGTTTCTCGCTCGTGGGCTTCAGCTTGAGAAAACTAGCA_NODE_1_length_349_cov_5.862464-92	14615_TGCAGTTGTTTCTCGCTCGTGGGCTTCAGCTTGAGAAAACTAGCA_NODE_1_length_349_cov_5.862464	369	277	92	T		C	3/3	1	3	3			T	8	1	8	8			T	25	1	25	25
14623_TGCAGTGGACACTTTTGTGGATGCGGTGTTTCCTTAAACCAAGTG_NODE_1_length_352_cov_5.215909-81	14623_TGCAGTGGACACTTTTGTGGATGCGGTGTTTCCTTAAACCAAGTG_NODE_1_length_352_cov_5.215909	372	291	81	C		G	4/4	1	4	4			C	3	1	3	3			G	12/12	1	12	12
14646_TGCAGAAAACCATCTGATGTTGGCTGAAAAGCTTGGAAAACTTGT_NODE_1_length_374_cov_5.481283-202	14646_TGCAGAAAACCATCTGATGTTGGCTGAAAAGCTTGGAAAACTTGT_NODE_1_length_374_cov_5.481283	394	192	202	A		A	4	1	4	4			A	5	1	5	5			T	7/7	1	7	7
14648_TGCAGGCTATATTCACCTGTAAAACTTTGTACATGCAAGCTTTTG_NODE_1_length_395_cov_7.169620-134	14648_TGCAGGCTATATTCACCTGTAAAACTTTGTACATGCAAGCTTTTG_NODE_1_length_395_cov_7.169620	417	283	134	A		C	4/4	1	4	4			A	15	1	15	15			C	9/9	1	9	9
14653_TGCAGTAAATCTAAATTATAATGAAAGACCTCCATGGATTCGGGA_NODE_1_length_356_cov_5.471910-70	14653_TGCAGTAAATCTAAATTATAATGAAAGACCTCCATGGATTCGGGA_NODE_1_length_356_cov_5.471910	378	308	70	G		C	2/2	1	2	2			G	7	1	7	7			C	7/7	1	7	7
14679_TGCAGGTCTCAGGTTTGAAGTCTATTACATCTAAACACTTGGCTC_NODE_1_length_338_cov_7.127219-202	14679_TGCAGGTCTCAGGTTTGAAGTCTATTACATCTAAACACTTGGCTC_NODE_1_length_338_cov_7.127219	360	158	202	C		T	3/3	1	3	3			C	14	1	14	14			T	10/10	1	10	10
14687_TGCAGTGAGTACTTCTCCCAAATTCTCACAGTTTAAGCTTCGTAT_NODE_1_length_275_cov_9.440000-118	14687_TGCAGTGAGTACTTCTCCCAAATTCTCACAGTTTAAGCTTCGTAT_NODE_1_length_275_cov_9.440000	297	179	118	C		C	4	1	4	4			C	12	1	12	12			T	9/9	1	9	9
14703_TGCAGCTGTTATGCTAATGCTGTGCTCCAGTGTTTGACATACACA_NODE_1_length_269_cov_10.048327-133	14703_TGCAGCTGTTATGCTAATGCTGTGCTCCAGTGTTTGACATACACA_NODE_1_length_269_cov_10.048327	291	158	133	C		C	3	1	3	3			A	4/30	0.1333	4	30			C	15	1	15	15
14703_TGCAGCTGTTATGCTAATGCTGTGCTCCAGTGTTTGACATACACA_NODE_1_length_269_cov_10.048327-130	14703_TGCAGCTGTTATGCTAATGCTGTGCTCCAGTGTTTGACATACACA_NODE_1_length_269_cov_10.048327	291	161	130	T		T	3	1	3	3			A	4/27	0.1481	4	27			T	15	1	15	15
14710_TGCAGTTGTTGTTTGTACCTTGTGCATATCCGGCTTATACCATTT_NODE_1_length_429_cov_5.557109-197	14710_TGCAGTTGTTGTTTGTACCTTGTGCATATCCGGCTTATACCATTT_NODE_1_length_429_cov_5.557109	451	254	197	G		G	3	1	3	3			G	12	1	12	12			A	36/36	1	36	36
14715_TGCAGATGGTGCTTTTTGGCCAGTCTTTCTCATTGCTAATATTGC_NODE_1_length_376_cov_6.351064-80	14715_TGCAGATGGTGCTTTTTGGCCAGTCTTTCTCATTGCTAATATTGC_NODE_1_length_376_cov_6.351064	398	318	80	A		T	3/3	1	3	3			A	5	1	5	5			A	5	1	5	5
14754_TGCAGTTTTGATCAAGACAAAACAAGCCAATTTGGAGCCACTTCA_NODE_1_length_376_cov_5.667553-255	14754_TGCAGTTTTGATCAAGACAAAACAAGCCAATTTGGAGCCACTTCA_NODE_1_length_376_cov_5.667553	398	143	255	A		A	2	1	2	2			A	13	1	13	13			T	6/6	1	6	6
14754_TGCAGTTTTGATCAAGACAAAACAAGCCAATTTGGAGCCACTTCA_NODE_1_length_376_cov_5.667553-261	14754_TGCAGTTTTGATCAAGACAAAACAAGCCAATTTGGAGCCACTTCA_NODE_1_length_376_cov_5.667553	398	137	261	C		C	2	1	2	2			C	12	1	12	12			T	6/6	1	6	6
14754_TGCAGTTTTGATCAAGACAAAACAAGCCAATTTGGAGCCACTTCA_NODE_1_length_376_cov_5.667553-188	14754_TGCAGTTTTGATCAAGACAAAACAAGCCAATTTGGAGCCACTTCA_NODE_1_length_376_cov_5.667553	398	210	188	G		G	2	1	2	2			G	12	1	12	12			C	11/11	1	11	11
14757_TGCAGGCTGATCTGGCTTTTCTGCTGCAATTTATTTTCTGCAAAA_NODE_1_length_332_cov_7.123494-73	14757_TGCAGGCTGATCTGGCTTTTCTGCTGCAATTTATTTTCTGCAAAA_NODE_1_length_332_cov_7.123494	354	281	73	T		G	2/2	1	2	2			T	9	1	9	9			G	2/2	1	2	2
14785_TGCAGCTAAAATTGGAGGGGTGATTGGCAAGGGGGGCTGCAATGT_NODE_1_length_233_cov_6.442060-104	14785_TGCAGCTAAAATTGGAGGGGTGATTGGCAAGGGGGGCTGCAATGT_NODE_1_length_233_cov_6.442060	249	145	104	T		G	2/2	1	2	2			T	4	1	4	4			G	1/8	0.125	1	8
14785_TGCAGCTAAAATTGGAGGGGTGATTGGCAAGGGGGGCTGCAATGT_NODE_1_length_233_cov_6.442060-61	14785_TGCAGCTAAAATTGGAGGGGTGATTGGCAAGGGGGGCTGCAATGT_NODE_1_length_233_cov_6.442060	249	188	61	G		G	4	1	4	4			T	3/21	0.1429	3	21			G	9	1	9	9
14785_TGCAGCTAAAATTGGAGGGGTGATTGGCAAGGGGGGCTGCAATGT_NODE_1_length_233_cov_6.442060-63	14785_TGCAGCTAAAATTGGAGGGGTGATTGGCAAGGGGGGCTGCAATGT_NODE_1_length_233_cov_6.442060	249	186	63	C		C	4	1	4	4			T	3/21	0.1429	3	21			C	9	1	9	9
14786_TGCAGTCAAAAGATCATAAGTTTCACAAATATGAGTCATGTGAAG_NODE_1_length_382_cov_8.683246-71	14786_TGCAGTCAAAAGATCATAAGTTTCACAAATATGAGTCATGTGAAG_NODE_1_length_382_cov_8.683246	404	333	71	A		A	6	1	6	6			A	5	1	5	5			C	19/19	1	19	19
14799_TGCAGTTACACTTTATCAGATGAAGGAATCCATTACCCCCTCTCT_NODE_1_length_263_cov_7.733840-80	14799_TGCAGTTACACTTTATCAGATGAAGGAATCCATTACCCCCTCTCT_NODE_1_length_263_cov_7.733840	283	203	80	T		G	6/6	1	6	6			T	11	1	11	11			T	19	1	19	19
14816_TGCAGGCATTAATATTCTATGACAACTTGGTAAATTCCATCTGGA_NODE_1_length_284_cov_7.521127-181	14816_TGCAGGCATTAATATTCTATGACAACTTGGTAAATTCCATCTGGA_NODE_1_length_284_cov_7.521127	306	125	181	A		T	3/3	1	3	3			A	14	1	14	14			T	5/5	1	5	5
14836_TGCAGGAACATCTCCTGATATCTACATTTTCCACATTTATACACT_NODE_2_length_308_cov_5.185065-175	14836_TGCAGGAACATCTCCTGATATCTACATTTTCCACATTTATACACT_NODE_2_length_308_cov_5.185065	328	153	175	G		A	3/3	1	3	3			G	17	1	17	17			G	7	1	7	7
14837_TGCAGTCTTGGCAACAAACATACCTCTTGATCAACATGCACATTG_NODE_1_length_242_cov_6.111570-106	14837_TGCAGTCTTGGCAACAAACATACCTCTTGATCAACATGCACATTG_NODE_1_length_242_cov_6.111570	258	152	106	T		T	4	1	4	4			T	11	1	11	11			A	26/26	1	26	26
14841_TGCAGAACACCTAGTACAACTGTTTTAATGAATGTTTTACTAACA_NODE_1_length_309_cov_6.019417-81	14841_TGCAGAACACCTAGTACAACTGTTTTAATGAATGTTTTACTAACA_NODE_1_length_309_cov_6.019417	329	248	81	C		C	2	1	2	2			T	3/47	0.0638	3	47			C	11	1	11	11
14841_TGCAGAACACCTAGTACAACTGTTTTAATGAATGTTTTACTAACA_NODE_1_length_309_cov_6.019417-98	14841_TGCAGAACACCTAGTACAACTGTTTTAATGAATGTTTTACTAACA_NODE_1_length_309_cov_6.019417	329	231	98	G		G	2	1	2	2			A	3/73	0.0411	3	73			G	20	1	20	20
14841_TGCAGAACACCTAGTACAACTGTTTTAATGAATGTTTTACTAACA_NODE_1_length_309_cov_6.019417-93	14841_TGCAGAACACCTAGTACAACTGTTTTAATGAATGTTTTACTAACA_NODE_1_length_309_cov_6.019417	329	236	93	C		C	2	1	2	2			A	7/69	0.1014	7	69			C	15	1	15	15
14841_TGCAGAACACCTAGTACAACTGTTTTAATGAATGTTTTACTAACA_NODE_1_length_309_cov_6.019417-214	14841_TGCAGAACACCTAGTACAACTGTTTTAATGAATGTTTTACTAACA_NODE_1_length_309_cov_6.019417	329	115	214	A		A	2	1	2	2			T	1/73	0.0137	1	73	G 3/73		A	20	1	20	20
1485_TGCAGTCTTCCTCAGTTTTAGCTGGATTATTCATTGCTTATTATG_NODE_1_length_387_cov_10.540051-164	1485_TGCAGTCTTCCTCAGTTTTAGCTGGATTATTCATTGCTTATTATG_NODE_1_length_387_cov_10.540051	409	245	164	C		T	12/12	1	12	12			C	17	1	17	17			C	35	1	35	35
1485_TGCAGTCTTCCTCAGTTTTAGCTGGATTATTCATTGCTTATTATG_NODE_1_length_387_cov_10.540051-68	1485_TGCAGTCTTCCTCAGTTTTAGCTGGATTATTCATTGCTTATTATG_NODE_1_length_387_cov_10.540051	409	341	68	A		A	4	1	4	4			A	9	1	9	9			C	31/31	1	31	31
1485_TGCAGTCTTCCTCAGTTTTAGCTGGATTATTCATTGCTTATTATG_NODE_1_length_387_cov_10.540051-69	1485_TGCAGTCTTCCTCAGTTTTAGCTGGATTATTCATTGCTTATTATG_NODE_1_length_387_cov_10.540051	409	340	69	G		C	4/4	1	4	4			G	9	1	9	9			C	32/33	0.9697	32	33
1486_TGCAGTGAATAGTGGTCATAGTCTTCCTGTTAGTGATAGTAAGTT_NODE_1_length_371_cov_6.059299-82	1486_TGCAGTGAATAGTGGTCATAGTCTTCCTGTTAGTGATAGTAAGTT_NODE_1_length_371_cov_6.059299	393	311	82	T		A	3/3	1	3	3			T	2	1	2	2			T	18	1	18	18
14874_TGCAGATCTGTTTGATTCCAGTCCAAGAAATGGGAGATAAGTATA_NODE_1_length_377_cov_5.389920-160	14874_TGCAGATCTGTTTGATTCCAGTCCAAGAAATGGGAGATAAGTATA_NODE_1_length_377_cov_5.389920	397	237	160	C		C	6	1	6	6			C	8	1	8	8			T	21/21	1	21	21
14874_TGCAGATCTGTTTGATTCCAGTCCAAGAAATGGGAGATAAGTATA_NODE_1_length_377_cov_5.389920-128	14874_TGCAGATCTGTTTGATTCCAGTCCAAGAAATGGGAGATAAGTATA_NODE_1_length_377_cov_5.389920	397	269	128	T	+	+A	6/7	0.8571	6	7			T	6	1	6	6			T	22	1	22	22
14874_TGCAGATCTGTTTGATTCCAGTCCAAGAAATGGGAGATAAGTATA_NODE_1_length_377_cov_5.389920-72	14874_TGCAGATCTGTTTGATTCCAGTCCAAGAAATGGGAGATAAGTATA_NODE_1_length_377_cov_5.389920	397	325	72	C		G	6/6	1	6	6			C	7	1	7	7			G	24/24	1	24	24
14883_TGCAGTTGGAATTGTTGTTTTTCTCTTTGTGGAAAAGGTTGTGAG_NODE_1_length_400_cov_5.967500-214	14883_TGCAGTTGGAATTGTTGTTTTTCTCTTTGTGGAAAAGGTTGTGAG_NODE_1_length_400_cov_5.967500	422	208	214	G		A	7/7	1	7	7			G	15	1	15	15			A	20/20	1	20	20
14932_TGCAGGTGATTGCTTTGACTGAAGAACTCCTGGCAACTGCACAGG_NODE_1_length_308_cov_6.029221-179	14932_TGCAGGTGATTGCTTTGACTGAAGAACTCCTGGCAACTGCACAGG_NODE_1_length_308_cov_6.029221	326	147	179	T		A	2/2	1	2	2			T	19	1	19	19			A	7/7	1	7	7
14958_TGCAGAAACAATATTTAACATAGATCCAGATTGTAGTCCTGCATA_NODE_1_length_330_cov_6.560606-106	14958_TGCAGAAACAATATTTAACATAGATCCAGATTGTAGTCCTGCATA_NODE_1_length_330_cov_6.560606	350	244	106	G		G	3	1	3	3			G	10	1	10	10			A	4/4	1	4	4
14980_TGCAGGTTGTGGTTGATTCTATTGGTGTGTCCATCTGGCAGATGG_NODE_1_length_319_cov_6.520376-106	14980_TGCAGGTTGTGGTTGATTCTATTGGTGTGTCCATCTGGCAGATGG_NODE_1_length_319_cov_6.520376	341	235	106	A		A	5	1	5	5			A	5	1	5	5			G	16/16	1	16	16
14985_TGCAGAAATTCAAGTTGGATTGAAAATATAACACTTATACGAAAC_NODE_1_length_343_cov_7.032070-189	14985_TGCAGAAATTCAAGTTGGATTGAAAATATAACACTTATACGAAAC_NODE_1_length_343_cov_7.032070	365	176	189	G		G	10	1	10	10			A	2/193	0.0104	2	193			C	3/28	0.1071	3	28
14985_TGCAGAAATTCAAGTTGGATTGAAAATATAACACTTATACGAAAC_NODE_1_length_343_cov_7.032070-180	14985_TGCAGAAATTCAAGTTGGATTGAAAATATAACACTTATACGAAAC_NODE_1_length_343_cov_7.032070	365	185	180	C		C	10	1	10	10			T	3/141	0.0213	3	141			C	19	1	19	19
14985_TGCAGAAATTCAAGTTGGATTGAAAATATAACACTTATACGAAAC_NODE_1_length_343_cov_7.032070-188	14985_TGCAGAAATTCAAGTTGGATTGAAAATATAACACTTATACGAAAC_NODE_1_length_343_cov_7.032070	365	177	188	A		A	10	1	10	10			T	3/192	0.0156	3	192			A	28	1	28	28
14985_TGCAGAAATTCAAGTTGGATTGAAAATATAACACTTATACGAAAC_NODE_1_length_343_cov_7.032070-204	14985_TGCAGAAATTCAAGTTGGATTGAAAATATAACACTTATACGAAAC_NODE_1_length_343_cov_7.032070	365	161	204	G		G	11	1	11	11			A	3/230	0.013	3	230			G	32	1	32	32
14985_TGCAGAAATTCAAGTTGGATTGAAAATATAACACTTATACGAAAC_NODE_1_length_343_cov_7.032070-174	14985_TGCAGAAATTCAAGTTGGATTGAAAATATAACACTTATACGAAAC_NODE_1_length_343_cov_7.032070	365	191	174	G		G	6	1	6	6			A	7/117	0.0598	7	117			G	15	1	15	15
14985_TGCAGAAATTCAAGTTGGATTGAAAATATAACACTTATACGAAAC_NODE_1_length_343_cov_7.032070-197	14985_TGCAGAAATTCAAGTTGGATTGAAAATATAACACTTATACGAAAC_NODE_1_length_343_cov_7.032070	365	168	197	T		G	1/10	0.1	1	10			G	5/220	0.0227	5	220			G	2/27	0.0741	2	27
14985_TGCAGAAATTCAAGTTGGATTGAAAATATAACACTTATACGAAAC_NODE_1_length_343_cov_7.032070-133	14985_TGCAGAAATTCAAGTTGGATTGAAAATATAACACTTATACGAAAC_NODE_1_length_343_cov_7.032070	365	232	133	A		A	9	1	9	9			C	3/218	0.0138	3	218	G 13/218		A	28	1	28	28
14985_TGCAGAAATTCAAGTTGGATTGAAAATATAACACTTATACGAAAC_NODE_1_length_343_cov_7.032070-173	14985_TGCAGAAATTCAAGTTGGATTGAAAATATAACACTTATACGAAAC_NODE_1_length_343_cov_7.032070	365	192	173	C		C	6	1	6	6			T	1/107	0.0093	1	107	G 3/107		C	14	1	14	14
14985_TGCAGAAATTCAAGTTGGATTGAAAATATAACACTTATACGAAAC_NODE_1_length_343_cov_7.032070-129	14985_TGCAGAAATTCAAGTTGGATTGAAAATATAACACTTATACGAAAC_NODE_1_length_343_cov_7.032070	365	236	129	C		C	6	1	6	6			A	5/188	0.0266	5	188	G 5/188		C	25	1	25	25
14985_TGCAGAAATTCAAGTTGGATTGAAAATATAACACTTATACGAAAC_NODE_1_length_343_cov_7.032070-169	14985_TGCAGAAATTCAAGTTGGATTGAAAATATAACACTTATACGAAAC_NODE_1_length_343_cov_7.032070	365	196	169	G		A	1/7	0.1429	1	7			A	7/123	0.0569	7	123	T 1/123 -G 2/123	-	#NAME?	1/16	0.0625	1	16
14985_TGCAGAAATTCAAGTTGGATTGAAAATATAACACTTATACGAAAC_NODE_1_length_343_cov_7.032070-145	14985_TGCAGAAATTCAAGTTGGATTGAAAATATAACACTTATACGAAAC_NODE_1_length_343_cov_7.032070	365	220	145	C		C	10	1	10	10			A	2/224	0.0089	2	224	T 6/224		C	32	1	32	32
14990_TGCAGTTCCAATCTCCTGGTCTGCTCATCTTAATTTTCTACAAAA_NODE_1_length_370_cov_6.543243-69	14990_TGCAGTTCCAATCTCCTGGTCTGCTCATCTTAATTTTCTACAAAA_NODE_1_length_370_cov_6.543243	392	323	69	A		T	2/2	1	2	2			A	5	1	5	5			T	21/21	1	21	21
1500_TGCAGTCTAACTCGAACTCGGACCTTGAATGCAAACCACATACGA_NODE_1_length_407_cov_9.427519-171	1500_TGCAGTCTAACTCGAACTCGGACCTTGAATGCAAACCACATACGA_NODE_1_length_407_cov_9.427519	429	258	171	T		T	6	1	6	6			T	10	1	10	10			C	18/19	0.9474	18	19
15035_TGCAGAGGCTGTATGATGAATGGGATAAGATTGCCTATGCAAACA_NODE_1_length_366_cov_5.439891-130	15035_TGCAGAGGCTGTATGATGAATGGGATAAGATTGCCTATGCAAACA_NODE_1_length_366_cov_5.439891	386	256	130	A		C	2/2	1	2	2			C	1/9	0.1111	1	9			C	4/4	1	4	4
15046_TGCAGAGTCTTATGTCCAACCCCTCCATAAAGTAACTTATGAGTT_NODE_1_length_314_cov_8.942676-130	15046_TGCAGAGTCTTATGTCCAACCCCTCCATAAAGTAACTTATGAGTT_NODE_1_length_314_cov_8.942676	336	206	130	A	-	-A	6/6	1	6	6			A	18	1	18	18			A	10	1	10	10
15078_TGCAGAAATTCAAGTTGGATTATAAACTTAACACGTATGAGAAAC_NODE_1_length_243_cov_5.530864-66	15078_TGCAGAAATTCAAGTTGGATTATAAACTTAACACGTATGAGAAAC_NODE_1_length_243_cov_5.530864	259	193	66	A		A	2	1	2	2			T	3/61	0.0492	3	61			A	3	1	3	3
15100_TGCAGTTGAGATGCAAAATAATCTGGTGATGCACAAAGCAACTTG_NODE_1_length_241_cov_5.195021-70	15100_TGCAGTTGAGATGCAAAATAATCTGGTGATGCACAAAGCAACTTG_NODE_1_length_241_cov_5.195021	257	187	70	A		A	6	1	6	6			A	3	1	3	3			T	23/23	1	23	23
15105_TGCAGGTAATATTCTTACCTTTAACTGCGATTTTTAAAGCGTCAA_NODE_1_length_203_cov_7.285714-85	15105_TGCAGGTAATATTCTTACCTTTAACTGCGATTTTTAAAGCGTCAA_NODE_1_length_203_cov_7.285714	225	140	85	A		A	5	1	5	5			A	13	1	13	13			G	28/28	1	28	28
15117_TGCAGGTGAAAAGCCAGAGCTTGTGAAGACCCACCTGAGGAATAT_NODE_1_length_342_cov_5.371345-210	15117_TGCAGGTGAAAAGCCAGAGCTTGTGAAGACCCACCTGAGGAATAT_NODE_1_length_342_cov_5.371345	362	152	210	A		T	2/2	1	2	2			A	19	1	19	19			T	17/17	1	17	17
15117_TGCAGGTGAAAAGCCAGAGCTTGTGAAGACCCACCTGAGGAATAT_NODE_1_length_342_cov_5.371345-127	15117_TGCAGGTGAAAAGCCAGAGCTTGTGAAGACCCACCTGAGGAATAT_NODE_1_length_342_cov_5.371345	362	235	127	G		A	2/2	1	2	2			G	3	1	3	3			A	3/3	1	3	3
15127_TGCAGTATTCTAAAGGGACAGGTCTTGTTTGTAAAGAAGGCTGTC_NODE_1_length_460_cov_6.754348-244	15127_TGCAGTATTCTAAAGGGACAGGTCTTGTTTGTAAAGAAGGCTGTC_NODE_1_length_460_cov_6.754348	482	238	244	G		G	7	1	7	7			G	12	1	12	12			T	12/12	1	12	12
15127_TGCAGTATTCTAAAGGGACAGGTCTTGTTTGTAAAGAAGGCTGTC_NODE_1_length_460_cov_6.754348-320	15127_TGCAGTATTCTAAAGGGACAGGTCTTGTTTGTAAAGAAGGCTGTC_NODE_1_length_460_cov_6.754348	482	162	320	A		T	9/9	1	9	9			A	19	1	19	19			T	13/13	1	13	13
15127_TGCAGTATTCTAAAGGGACAGGTCTTGTTTGTAAAGAAGGCTGTC_NODE_1_length_460_cov_6.754348-294	15127_TGCAGTATTCTAAAGGGACAGGTCTTGTTTGTAAAGAAGGCTGTC_NODE_1_length_460_cov_6.754348	482	188	294	T		T	9	1	9	9			T	17	1	17	17			C	5/5	1	5	5
15151_TGCAGTTATAGAAACCGCAAGAGGCAAGCCCCAACATTTGCTAGA_NODE_1_length_297_cov_5.033670-166	15151_TGCAGTTATAGAAACCGCAAGAGGCAAGCCCCAACATTTGCTAGA_NODE_1_length_297_cov_5.033670	313	147	166	C		C	2	1	2	2			C	7	1	7	7			G	9/9	1	9	9
15183_TGCAGTATTACGTACTGCACCCTGATAGACTGACAGGTTCTTACC_NODE_1_length_294_cov_6.278912-144	15183_TGCAGTATTACGTACTGCACCCTGATAGACTGACAGGTTCTTACC_NODE_1_length_294_cov_6.278912	314	170	144	C		C	3	1	3	3			C	9	1	9	9			T	22/22	1	22	22
1521_TGCAGTGTAAATATTTATTACATTTATGATGTACACAGTTTGTTG_NODE_1_length_222_cov_5.513514-69	1521_TGCAGTGTAAATATTTATTACATTTATGATGTACACAGTTTGTTG_NODE_1_length_222_cov_5.513514	240	171	69	C		A	7/7	1	7	7			C	20	1	20	20			C	25	1	25	25
15225_TGCAGGATATGGCAAAAGTTCCAGCAGTTCATGTTTTTACTGCCA_NODE_1_length_349_cov_5.229227-201	15225_TGCAGGATATGGCAAAAGTTCCAGCAGTTCATGTTTTTACTGCCA_NODE_1_length_349_cov_5.229227	369	168	201	A		G	2/2	1	2	2			A	9	1	9	9			G	4/4	1	4	4
15225_TGCAGGATATGGCAAAAGTTCCAGCAGTTCATGTTTTTACTGCCA_NODE_1_length_349_cov_5.229227-196	15225_TGCAGGATATGGCAAAAGTTCCAGCAGTTCATGTTTTTACTGCCA_NODE_1_length_349_cov_5.229227	369	173	196	A		G	2/2	1	2	2			A	10	1	10	10			G	4/4	1	4	4
15233_TGCAGCCTCTTTTTATCACCAACTTGAAGGAAGTAACTGGGTATG_NODE_1_length_336_cov_7.038691-126	15233_TGCAGCCTCTTTTTATCACCAACTTGAAGGAAGTAACTGGGTATG_NODE_1_length_336_cov_7.038691	358	232	126	C		T	2/2	1	2	2			C	10	1	10	10			T	5/5	1	5	5
15233_TGCAGCCTCTTTTTATCACCAACTTGAAGGAAGTAACTGGGTATG_NODE_1_length_336_cov_7.038691-97	15233_TGCAGCCTCTTTTTATCACCAACTTGAAGGAAGTAACTGGGTATG_NODE_1_length_336_cov_7.038691	358	261	97	G		A	4/4	1	4	4			G	20	1	20	20			A	4/4	1	4	4
15241_TGCAGTTGATTCCACAACATCTTCCTGAGGGTGACCAATCTAAAG_NODE_1_length_387_cov_6.149871-157	15241_TGCAGTTGATTCCACAACATCTTCCTGAGGGTGACCAATCTAAAG_NODE_1_length_387_cov_6.149871	409	252	157	G		G	4	1	4	4			G	11	1	11	11			T	14/16	0.875	14	16
15241_TGCAGTTGATTCCACAACATCTTCCTGAGGGTGACCAATCTAAAG_NODE_1_length_387_cov_6.149871-224	15241_TGCAGTTGATTCCACAACATCTTCCTGAGGGTGACCAATCTAAAG_NODE_1_length_387_cov_6.149871	409	185	224	C		T	5/5	1	5	5			C	11	1	11	11			C	13	1	13	13
15246_TGCAGTTGCACTTCAGGCATTCATTGAGGTGAGTTGATATCATGA_NODE_1_length_241_cov_5.024896-69	15246_TGCAGTTGCACTTCAGGCATTCATTGAGGTGAGTTGATATCATGA_NODE_1_length_241_cov_5.024896	257	188	69	G		A	3/3	1	3	3			G	6	1	6	6			G	13	1	13	13
15246_TGCAGTTGCACTTCAGGCATTCATTGAGGTGAGTTGATATCATGA_NODE_1_length_241_cov_5.024896-122	15246_TGCAGTTGCACTTCAGGCATTCATTGAGGTGAGTTGATATCATGA_NODE_1_length_241_cov_5.024896	257	135	122	G		A	3/3	1	3	3			G	9	1	9	9			G	4	1	4	4
15259_TGCAGAACACCTAGTAGAACTCTTTGAATTAGTGTTTTACTAACT_NODE_2_length_293_cov_5.843003-75	15259_TGCAGAACACCTAGTAGAACTCTTTGAATTAGTGTTTTACTAACT_NODE_2_length_293_cov_5.843003	311	236	75	C		C	2	1	2	2			T	5/54	0.0926	5	54			C	9	1	9	9
15259_TGCAGAACACCTAGTAGAACTCTTTGAATTAGTGTTTTACTAACT_NODE_2_length_293_cov_5.843003-88	15259_TGCAGAACACCTAGTAGAACTCTTTGAATTAGTGTTTTACTAACT_NODE_2_length_293_cov_5.843003	311	223	88	T		T	4	1	4	4			A	5/61	0.082	5	61			T	5	1	5	5
15259_TGCAGAACACCTAGTAGAACTCTTTGAATTAGTGTTTTACTAACT_NODE_2_length_293_cov_5.843003-112	15259_TGCAGAACACCTAGTAGAACTCTTTGAATTAGTGTTTTACTAACT_NODE_2_length_293_cov_5.843003	311	199	112	C		C	8	1	8	8			T	4/76	0.0526	4	76			C	11	1	11	11
15259_TGCAGAACACCTAGTAGAACTCTTTGAATTAGTGTTTTACTAACT_NODE_2_length_293_cov_5.843003-115	15259_TGCAGAACACCTAGTAGAACTCTTTGAATTAGTGTTTTACTAACT_NODE_2_length_293_cov_5.843003	311	196	115	G		A	1/8	0.125	1	8			A	10/72	0.1389	10	72			A	1/9	0.1111	1	9
15259_TGCAGAACACCTAGTAGAACTCTTTGAATTAGTGTTTTACTAACT_NODE_2_length_293_cov_5.843003-177	15259_TGCAGAACACCTAGTAGAACTCTTTGAATTAGTGTTTTACTAACT_NODE_2_length_293_cov_5.843003	311	134	177	A		A	8	1	8	8			T	4/73	0.0548	4	73	C 2/73		T	1/9	0.1111	1	9
15259_TGCAGAACACCTAGTAGAACTCTTTGAATTAGTGTTTTACTAACT_NODE_2_length_293_cov_5.843003-194	15259_TGCAGAACACCTAGTAGAACTCTTTGAATTAGTGTTTTACTAACT_NODE_2_length_293_cov_5.843003	311	117	194	A		A	5	1	5	5			T	4/65	0.0615	4	65	G 2/65		A	8	1	8	8
15259_TGCAGAACACCTAGTAGAACTCTTTGAATTAGTGTTTTACTAACT_NODE_2_length_293_cov_5.843003-186	15259_TGCAGAACACCTAGTAGAACTCTTTGAATTAGTGTTTTACTAACT_NODE_2_length_293_cov_5.843003	311	125	186	A		A	8	1	8	8			T	1/76	0.0132	1	76	G 4/76		A	11	1	11	11
15259_TGCAGAACACCTAGTAGAACTCTTTGAATTAGTGTTTTACTAACT_NODE_2_length_293_cov_5.843003-171	15259_TGCAGAACACCTAGTAGAACTCTTTGAATTAGTGTTTTACTAACT_NODE_2_length_293_cov_5.843003	311	140	171	C		C	8	1	8	8			A	2/72	0.0278	2	72	T 5/72		C	9	1	9	9
15270_TGCAGATGTGTTAAAAACGTGAACTTTTAATTGAAGTTATAAAAA_NODE_1_length_335_cov_5.447761-259	15270_TGCAGATGTGTTAAAAACGTGAACTTTTAATTGAAGTTATAAAAA_NODE_1_length_335_cov_5.447761	355	96	259	C		T	3/3	1	3	3			C	17	1	17	17			C	4	1	4	4
15273_TGCAGAAGACCCTGGGATTTAGCGGTACTGTTATGGAAGCTTCTA_NODE_1_length_220_cov_11.540909-66	15273_TGCAGAAGACCCTGGGATTTAGCGGTACTGTTATGGAAGCTTCTA_NODE_1_length_220_cov_11.540909	242	176	66	C		A	2/2	1	2	2			C	32	1	32	32			A	3/3	1	3	3
15273_TGCAGAAGACCCTGGGATTTAGCGGTACTGTTATGGAAGCTTCTA_NODE_1_length_220_cov_11.540909-91	15273_TGCAGAAGACCCTGGGATTTAGCGGTACTGTTATGGAAGCTTCTA_NODE_1_length_220_cov_11.540909	242	151	91	C		C	1	1	1	1			T	5/51	0.098	5	51	G 1/51		C	4	1	4	4
15303_TGCAGTCTTAAAGTATGGCCTTCTATGATAAGTTTTCTTATTGAA_NODE_1_length_350_cov_5.697143-208	15303_TGCAGTCTTAAAGTATGGCCTTCTATGATAAGTTTTCTTATTGAA_NODE_1_length_350_cov_5.697143	370	162	208	T		G	1/9	0.1111	1	9			T	9	1	9	9			G	2/18	0.1111	2	18
15303_TGCAGTCTTAAAGTATGGCCTTCTATGATAAGTTTTCTTATTGAA_NODE_1_length_350_cov_5.697143-212	15303_TGCAGTCTTAAAGTATGGCCTTCTATGATAAGTTTTCTTATTGAA_NODE_1_length_350_cov_5.697143	370	158	212	A		T	1/9	0.1111	1	9			A	9	1	9	9			T	2/16	0.125	2	16
15336_TGCAGATCCTGTTTGCATTCACTTGTGTTTCAGCTGGTCTAGTTC_NODE_1_length_275_cov_9.658182-124	15336_TGCAGATCCTGTTTGCATTCACTTGTGTTTCAGCTGGTCTAGTTC_NODE_1_length_275_cov_9.658182	297	173	124	A		G	6/6	1	6	6			A	16	1	16	16			A	22	1	22	22
15336_TGCAGATCCTGTTTGCATTCACTTGTGTTTCAGCTGGTCTAGTTC_NODE_1_length_275_cov_9.658182-84	15336_TGCAGATCCTGTTTGCATTCACTTGTGTTTCAGCTGGTCTAGTTC_NODE_1_length_275_cov_9.658182	297	213	84	T		T	12	1	12	12			T	5	1	5	5			G	4/43	0.093	4	43
15336_TGCAGATCCTGTTTGCATTCACTTGTGTTTCAGCTGGTCTAGTTC_NODE_1_length_275_cov_9.658182-87	15336_TGCAGATCCTGTTTGCATTCACTTGTGTTTCAGCTGGTCTAGTTC_NODE_1_length_275_cov_9.658182	297	210	87	G		A	13/13	1	13	13			G	6	1	6	6			G	43	1	43	43
15336_TGCAGATCCTGTTTGCATTCACTTGTGTTTCAGCTGGTCTAGTTC_NODE_1_length_275_cov_9.658182-177	15336_TGCAGATCCTGTTTGCATTCACTTGTGTTTCAGCTGGTCTAGTTC_NODE_1_length_275_cov_9.658182	297	120	177	A		A	2	1	2	2			A	20	1	20	20			T	7/7	1	7	7
15394_TGCAGGGAAGAAAGGAAGTCAACACGTTACCATACCTACCCGCTT_NODE_1_length_356_cov_6.435393-159	15394_TGCAGGGAAGAAAGGAAGTCAACACGTTACCATACCTACCCGCTT_NODE_1_length_356_cov_6.435393	378	219	159	T		C	3/3	1	3	3			T	7	1	7	7			C	5/5	1	5	5
15409_TGCAGATTTCAGTCCTTCAAATTTACTCGGAGAGGGTGGTTTTGG_NODE_1_length_413_cov_7.544794-177	15409_TGCAGATTTCAGTCCTTCAAATTTACTCGGAGAGGGTGGTTTTGG_NODE_1_length_413_cov_7.544794	435	258	177	T		C	2/2	1	2	2			C	1/12	0.0833	1	12			C	16/16	1	16	16
15409_TGCAGATTTCAGTCCTTCAAATTTACTCGGAGAGGGTGGTTTTGG_NODE_1_length_413_cov_7.544794-80	15409_TGCAGATTTCAGTCCTTCAAATTTACTCGGAGAGGGTGGTTTTGG_NODE_1_length_413_cov_7.544794	435	355	80	A		C	3/3	1	3	3			A	6	1	6	6			C	6/6	1	6	6
15413_TGCAGTAATTTTTTGTTCTATTTAGAAGTTCTAAGATTAACCATG_NODE_1_length_325_cov_5.230769-170	15413_TGCAGTAATTTTTTGTTCTATTTAGAAGTTCTAAGATTAACCATG_NODE_1_length_325_cov_5.230769	343	173	170	G		G	4	1	4	4			G	9	1	9	9			A	6/6	1	6	6
15423_TGCAGATGTAAGGCTTTCCTGGTTAAAAGAGCCAGCAAGAGCAAG_NODE_1_length_348_cov_5.540230-165	15423_TGCAGATGTAAGGCTTTCCTGGTTAAAAGAGCCAGCAAGAGCAAG_NODE_1_length_348_cov_5.540230	368	203	165	A		G	6/6	1	6	6			A	12	1	12	12			G	10/10	1	10	10
15430_TGCAGAAACTCAAAACTTAAAAATTGTGTGGCTGTTTGTTAACTT_NODE_1_length_246_cov_6.256098-135	15430_TGCAGAAACTCAAAACTTAAAAATTGTGTGGCTGTTTGTTAACTT_NODE_1_length_246_cov_6.256098	264	129	135	G		G	4	1	4	4			T	3/66	0.0455	3	66			C	1/12	0.0833	1	12
15430_TGCAGAAACTCAAAACTTAAAAATTGTGTGGCTGTTTGTTAACTT_NODE_1_length_246_cov_6.256098-134	15430_TGCAGAAACTCAAAACTTAAAAATTGTGTGGCTGTTTGTTAACTT_NODE_1_length_246_cov_6.256098	264	130	134	C		C	4	1	4	4			T	10/68	0.1471	10	68			C	12	1	12	12
15430_TGCAGAAACTCAAAACTTAAAAATTGTGTGGCTGTTTGTTAACTT_NODE_1_length_246_cov_6.256098-77	15430_TGCAGAAACTCAAAACTTAAAAATTGTGTGGCTGTTTGTTAACTT_NODE_1_length_246_cov_6.256098	264	187	77	T		T	1	1	1	1			C	2/94	0.0213	2	94	G 1/94		C	1/7	0.1429	1	7
15444_TGCAGATATCAATTACTATGACCAAGAGAAGTAAATGTATACAGG_NODE_1_length_296_cov_9.520270-75	15444_TGCAGATATCAATTACTATGACCAAGAGAAGTAAATGTATACAGG_NODE_1_length_296_cov_9.520270	318	243	75	A		A	6	1	6	6			A	14	1	14	14			G	23/24	0.9583	23	24
15444_TGCAGATATCAATTACTATGACCAAGAGAAGTAAATGTATACAGG_NODE_1_length_296_cov_9.520270-92	15444_TGCAGATATCAATTACTATGACCAAGAGAAGTAAATGTATACAGG_NODE_1_length_296_cov_9.520270	318	226	92	G		T	4/4	1	4	4			G	10	1	10	10			G	7	1	7	7
15444_TGCAGATATCAATTACTATGACCAAGAGAAGTAAATGTATACAGG_NODE_1_length_296_cov_9.520270-89	15444_TGCAGATATCAATTACTATGACCAAGAGAAGTAAATGTATACAGG_NODE_1_length_296_cov_9.520270	318	229	89	C		T	4/4	1	4	4			C	11	1	11	11			T	6/7	0.8571	6	7
15444_TGCAGATATCAATTACTATGACCAAGAGAAGTAAATGTATACAGG_NODE_1_length_296_cov_9.520270-165	15444_TGCAGATATCAATTACTATGACCAAGAGAAGTAAATGTATACAGG_NODE_1_length_296_cov_9.520270	318	153	165	C		T	3/3	1	3	3			C	22	1	22	22			C	6	1	6	6
1546_TGCAGCTCTTTCATCCCTGCCCGAAGCTTCCACATCCGAGATCTC_NODE_1_length_313_cov_5.121406-114	1546_TGCAGCTCTTTCATCCCTGCCCGAAGCTTCCACATCCGAGATCTC_NODE_1_length_313_cov_5.121406	331	217	114	G		C	3/3	1	3	3			G	6	1	6	6			G	5	1	5	5
15463_TGCAGAACACTTAGTATAACTCTCTTAATGAGTGTTTTACTAACA_NODE_1_length_343_cov_5.335277-216	15463_TGCAGAACACTTAGTATAACTCTCTTAATGAGTGTTTTACTAACA_NODE_1_length_343_cov_5.335277	365	149	216	C		C	6	1	6	6			T	3/42	0.0714	3	42			C	17	1	17	17
15463_TGCAGAACACTTAGTATAACTCTCTTAATGAGTGTTTTACTAACA_NODE_1_length_343_cov_5.335277-205	15463_TGCAGAACACTTAGTATAACTCTCTTAATGAGTGTTTTACTAACA_NODE_1_length_343_cov_5.335277	365	160	205	C		C	6	1	6	6			T	4/40	0.1	4	40			G	2/17	0.1176	2	17
15463_TGCAGAACACTTAGTATAACTCTCTTAATGAGTGTTTTACTAACA_NODE_1_length_343_cov_5.335277-202	15463_TGCAGAACACTTAGTATAACTCTCTTAATGAGTGTTTTACTAACA_NODE_1_length_343_cov_5.335277	365	163	202	G		G	6	1	6	6			A	3/40	0.075	3	40			G	17	1	17	17
15463_TGCAGAACACTTAGTATAACTCTCTTAATGAGTGTTTTACTAACA_NODE_1_length_343_cov_5.335277-230	15463_TGCAGAACACTTAGTATAACTCTCTTAATGAGTGTTTTACTAACA_NODE_1_length_343_cov_5.335277	365	135	230	T		T	4	1	4	4			A	5/35	0.1429	5	35			T	14	1	14	14
15479_TGCAGTCTCAGAAAATCAGCCATGTGGACATCCTAGCGGTGATCA_NODE_1_length_411_cov_7.732360-135	15479_TGCAGTCTCAGAAAATCAGCCATGTGGACATCCTAGCGGTGATCA_NODE_1_length_411_cov_7.732360	433	298	135	G		G	7	1	7	7			G	10	1	10	10			T	15/15	1	15	15
15504_TGCAGACAGAAAGGCCCTTACACTTTCTATGGAAACAGAATTGGG_NODE_1_length_389_cov_5.097686-191	15504_TGCAGACAGAAAGGCCCTTACACTTTCTATGGAAACAGAATTGGG_NODE_1_length_389_cov_5.097686	409	218	191	A		C	4/4	1	4	4			A	13	1	13	13			C	12/14	0.8571	12	14
15546_TGCAGATAACAGAACAGACGGCTCAGTAAGCAGGGTTCATAGCAC_NODE_1_length_355_cov_7.005634-230	15546_TGCAGATAACAGAACAGACGGCTCAGTAAGCAGGGTTCATAGCAC_NODE_1_length_355_cov_7.005634	377	147	230	A		G	3/3	1	3	3			A	11	1	11	11			A	7	1	7	7
15547_TGCAGGTTATTACTCGTGAAGCAATATATTACGGCCCTGTCGACA_NODE_1_length_329_cov_6.294833-187	15547_TGCAGGTTATTACTCGTGAAGCAATATATTACGGCCCTGTCGACA_NODE_1_length_329_cov_6.294833	349	162	187	A		A	11	1	11	11			A	14	1	14	14			C	3/40	0.075	3	40
15561_TGCAGAAATTCAAGTTGTATTATAAACTTAACACTTATATGAAAT_NODE_1_length_340_cov_10.873529-72	15561_TGCAGAAATTCAAGTTGTATTATAAACTTAACACTTATATGAAAT_NODE_1_length_340_cov_10.873529	362	290	72	T		T	8	1	8	8			G	4/63	0.0635	4	63			T	10	1	10	10
15561_TGCAGAAATTCAAGTTGTATTATAAACTTAACACTTATATGAAAT_NODE_1_length_340_cov_10.873529-101	15561_TGCAGAAATTCAAGTTGTATTATAAACTTAACACTTATATGAAAT_NODE_1_length_340_cov_10.873529	362	261	101	C		C	4	1	4	4			A	4/43	0.093	4	43			A	1/11	0.0909	1	11
15561_TGCAGAAATTCAAGTTGTATTATAAACTTAACACTTATATGAAAT_NODE_1_length_340_cov_10.873529-90	15561_TGCAGAAATTCAAGTTGTATTATAAACTTAACACTTATATGAAAT_NODE_1_length_340_cov_10.873529	362	272	90	A		T	1/8	0.125	1	8			T	3/64	0.0469	3	64			A	15	1	15	15
15561_TGCAGAAATTCAAGTTGTATTATAAACTTAACACTTATATGAAAT_NODE_1_length_340_cov_10.873529-88	15561_TGCAGAAATTCAAGTTGTATTATAAACTTAACACTTATATGAAAT_NODE_1_length_340_cov_10.873529	362	274	88	C		C	8	1	8	8			A	6/64	0.0938	6	64			C	15	1	15	15
15561_TGCAGAAATTCAAGTTGTATTATAAACTTAACACTTATATGAAAT_NODE_1_length_340_cov_10.873529-95	15561_TGCAGAAATTCAAGTTGTATTATAAACTTAACACTTATATGAAAT_NODE_1_length_340_cov_10.873529	362	267	95	G		G	8	1	8	8			A	4/55	0.0727	4	55			G	14	1	14	14
15561_TGCAGAAATTCAAGTTGTATTATAAACTTAACACTTATATGAAAT_NODE_1_length_340_cov_10.873529-67	15561_TGCAGAAATTCAAGTTGTATTATAAACTTAACACTTATATGAAAT_NODE_1_length_340_cov_10.873529	362	295	67	G		G	7	1	7	7			A	4/73	0.0548	4	73			G	11	1	11	11
15561_TGCAGAAATTCAAGTTGTATTATAAACTTAACACTTATATGAAAT_NODE_1_length_340_cov_10.873529-271	15561_TGCAGAAATTCAAGTTGTATTATAAACTTAACACTTATATGAAAT_NODE_1_length_340_cov_10.873529	362	91	271	C		T	1/8	0.125	1	8			A	6/65	0.0923	6	65	T 2/65		A	1/10	0.1	1	10
15583_TGCAGCAATGCTATATGTCATTGACATGGTTCCAAATGTGGCACC_NODE_1_length_334_cov_8.446108-212	15583_TGCAGCAATGCTATATGTCATTGACATGGTTCCAAATGTGGCACC_NODE_1_length_334_cov_8.446108	356	144	212	T		A	2/2	1	2	2			T	18	1	18	18			A	7/7	1	7	7
15599_TGCAGAAGAACATATACAGATATTCATTAGACTAGATGGACGGTT_NODE_1_length_312_cov_5.480769-93	15599_TGCAGAAGAACATATACAGATATTCATTAGACTAGATGGACGGTT_NODE_1_length_312_cov_5.480769	330	237	93	T		T	2	1	2	2			T	7	1	7	7			C	14/14	1	14	14
15599_TGCAGAAGAACATATACAGATATTCATTAGACTAGATGGACGGTT_NODE_1_length_312_cov_5.480769-111	15599_TGCAGAAGAACATATACAGATATTCATTAGACTAGATGGACGGTT_NODE_1_length_312_cov_5.480769	330	219	111	G		A	3/3	1	3	3			G	4	1	4	4			G	11	1	11	11
15605_TGCAGATGTGTGGCAGCAAAGGGCGATGATGCTTCAGAATGCGAG_NODE_1_length_401_cov_5.381546-224	15605_TGCAGATGTGTGGCAGCAAAGGGCGATGATGCTTCAGAATGCGAG_NODE_1_length_401_cov_5.381546	423	199	224	A		A	3	1	3	3			A	10	1	10	10			T	9/9	1	9	9
15629_TGCAGATATTTTCTGATTCATTCCAAGACTGAGAGTCTCCAGTAT_NODE_1_length_347_cov_7.057637-206	15629_TGCAGATATTTTCTGATTCATTCCAAGACTGAGAGTCTCCAGTAT_NODE_1_length_347_cov_7.057637	369	163	206	G		G	3	1	3	3			G	13	1	13	13			A	14/14	1	14	14
15650_TGCAGTCGAATGGATTGATTGGACAATTGCCTTCGGAGCTTGGAA_NODE_1_length_288_cov_5.565972-62	15650_TGCAGTCGAATGGATTGATTGGACAATTGCCTTCGGAGCTTGGAA_NODE_1_length_288_cov_5.565972	308	246	62	G		G	4	1	4	4			G	5	1	5	5			A	17/17	1	17	17
15669_TGCAGTTTATATTTACCGTAGAATCTAGTTCATAGCCATGATGCA_NODE_1_length_407_cov_6.211302-195	15669_TGCAGTTTATATTTACCGTAGAATCTAGTTCATAGCCATGATGCA_NODE_1_length_407_cov_6.211302	429	234	195	T		C	5/5	1	5	5			T	5	1	5	5			C	8/8	1	8	8
15688_TGCAGCCAGTGTGCTTCCTGTTTCAGGTGATAATGCCTTTTCTGA_NODE_1_length_301_cov_9.046512-111	15688_TGCAGCCAGTGTGCTTCCTGTTTCAGGTGATAATGCCTTTTCTGA_NODE_1_length_301_cov_9.046512	323	212	111	A		C	4/4	1	4	4			A	12	1	12	12			C	3/3	1	3	3
15695_TGCAGATGAGTTGTCACAATAAATCAACGTCGCTTGTTGTTGCCT_NODE_1_length_284_cov_10.066901-155	15695_TGCAGATGAGTTGTCACAATAAATCAACGTCGCTTGTTGTTGCCT_NODE_1_length_284_cov_10.066901	306	151	155	A		G	2/2	1	2	2			G	1/12	0.0833	1	12			G	34/34	1	34	34
15731_TGCAGCACAAACAACAAAACTAGGGCAATATGATGTGACTTAATT_NODE_1_length_373_cov_5.112600-152	15731_TGCAGCACAAACAACAAAACTAGGGCAATATGATGTGACTTAATT_NODE_1_length_373_cov_5.112600	393	241	152	G		G	2	1	2	2			G	5	1	5	5			C	5/5	1	5	5
15733_TGCAGCGAGTCCTGTGAGTTGGCAAGATACATTTGTTTCTAACCT_NODE_1_length_246_cov_5.670732-154	15733_TGCAGCGAGTCCTGTGAGTTGGCAAGATACATTTGTTTCTAACCT_NODE_1_length_246_cov_5.670732	266	112	154	T		T	2	1	2	2			T	16	1	16	16			C	3/3	1	3	3
15793_TGCAGTTCTGTATGCTTTTATAAAGTGTGTTGGTGTGTTAGAGAG_NODE_1_length_435_cov_7.195402-106	15793_TGCAGTTCTGTATGCTTTTATAAAGTGTGTTGGTGTGTTAGAGAG_NODE_1_length_435_cov_7.195402	457	351	106	C		G	3/3	1	3	3			C	3	1	3	3			C	2	1	2	2
15846_TGCAGTTGTTTTTTGTTTTTCCATATTATGTTCTCTGGTACAGAA_NODE_2_length_246_cov_7.447155-79	15846_TGCAGTTGTTTTTTGTTTTTCCATATTATGTTCTCTGGTACAGAA_NODE_2_length_246_cov_7.447155	266	187	79	T		A	3/3	1	3	3			T	3	1	3	3			T	12	1	12	12
15856_TGCAGGATGTTTCTTCATCAGAAAACCAGCATTTGGGAAACAACC_NODE_1_length_293_cov_5.941979-132	15856_TGCAGGATGTTTCTTCATCAGAAAACCAGCATTTGGGAAACAACC_NODE_1_length_293_cov_5.941979	311	179	132	T		T	2	1	2	2			T	6	1	6	6			C	3/3	1	3	3
15864_TGCAGTATACGTGATTGCAGCACCTGTTTTGTACATCCTCATTCC_NODE_1_length_337_cov_10.008903-70	15864_TGCAGTATACGTGATTGCAGCACCTGTTTTGTACATCCTCATTCC_NODE_1_length_337_cov_10.008903	359	289	70	T		G	5/5	1	5	5			T	17	1	17	17			G	26/26	1	26	26
15864_TGCAGTATACGTGATTGCAGCACCTGTTTTGTACATCCTCATTCC_NODE_1_length_337_cov_10.008903-201	15864_TGCAGTATACGTGATTGCAGCACCTGTTTTGTACATCCTCATTCC_NODE_1_length_337_cov_10.008903	359	158	201	C		T	3/3	1	3	3			C	21	1	21	21			T	21/21	1	21	21
15874_TGCAGTTGGTTAGTCCAGGAGCATGGCTATCTGATCTATGCCAAG_NODE_1_length_299_cov_7.324415-121	15874_TGCAGTTGGTTAGTCCAGGAGCATGGCTATCTGATCTATGCCAAG_NODE_1_length_299_cov_7.324415	321	200	121	T		T	5	1	5	5			T	10	1	10	10			G	3/23	0.1304	3	23
15905_TGCAGTTGAAAGATCAAGCAGCTTAGACATTAAATAACCACAAAA_NODE_1_length_260_cov_7.011539-61	15905_TGCAGTTGAAAGATCAAGCAGCTTAGACATTAAATAACCACAAAA_NODE_1_length_260_cov_7.011539	278	217	61	G		G	3	1	3	3			G	7	1	7	7			T	6/6	1	6	6
15907_TGCAGTCTCGAACCGATGACTTGGCTTTATCAATGGCACTGTTTA_NODE_1_length_373_cov_10.954424-121	15907_TGCAGTCTCGAACCGATGACTTGGCTTTATCAATGGCACTGTTTA_NODE_1_length_373_cov_10.954424	395	274	121	G		T	5/5	1	5	5			G	10	1	10	10			T	10/10	1	10	10
15979_TGCAGTCAAACAAACTTTACGGCAGTGTTTGTGCCAACCTGAACC_NODE_1_length_322_cov_10.201863-74	15979_TGCAGTCAAACAAACTTTACGGCAGTGTTTGTGCCAACCTGAACC_NODE_1_length_322_cov_10.201863	344	270	74	G		G	3	1	3	3			G	8	1	8	8			T	3/27	0.1111	3	27
15994_TGCAGCAACACAGTTCAGTTATAACTTGATTAATTTAAGTCACAA_NODE_3_length_206_cov_5.694175-83	15994_TGCAGCAACACAGTTCAGTTATAACTTGATTAATTTAAGTCACAA_NODE_3_length_206_cov_5.694175	228	145	83	C		A	2/2	1	2	2			C	14	1	14	14			A	3/3	1	3	3
15998_TGCAGATGGAAATTAGTTACAATGTTATAACCAGAATCACAGAAA_NODE_1_length_303_cov_5.095710-78	15998_TGCAGATGGAAATTAGTTACAATGTTATAACCAGAATCACAGAAA_NODE_1_length_303_cov_5.095710	319	241	78	G		A	3/3	1	3	3			G	6	1	6	6			A	3/3	1	3	3
16005_TGCAGAACTTTCTCTCAACGATATGGTAGATTCGGCCAGGTGCAT_NODE_1_length_328_cov_7.963415-63	16005_TGCAGAACTTTCTCTCAACGATATGGTAGATTCGGCCAGGTGCAT_NODE_1_length_328_cov_7.963415	350	287	63	A		C	3/3	1	3	3			A	8	1	8	8			C	7/7	1	7	7
16009_TGCAGTTGCTTGGTGAGAGGCAGAGTCCCAATGTACTGAACTTTC_NODE_1_length_461_cov_5.195228-252	16009_TGCAGTTGCTTGGTGAGAGGCAGAGTCCCAATGTACTGAACTTTC_NODE_1_length_461_cov_5.195228	483	231	252	G		T	3/3	1	3	3			G	9	1	9	9			G	12	1	12	12
16009_TGCAGTTGCTTGGTGAGAGGCAGAGTCCCAATGTACTGAACTTTC_NODE_1_length_461_cov_5.195228-302	16009_TGCAGTTGCTTGGTGAGAGGCAGAGTCCCAATGTACTGAACTTTC_NODE_1_length_461_cov_5.195228	483	181	302	T		C	3/3	1	3	3			T	8	1	8	8			T	4	1	4	4
16034_TGCAGTCAGGAGAGAACTTACCTTCGTTACTATGGCCTTTTGGGA_NODE_1_length_286_cov_9.891608-92	16034_TGCAGTCAGGAGAGAACTTACCTTCGTTACTATGGCCTTTTGGGA_NODE_1_length_286_cov_9.891608	308	216	92	C		T	4/4	1	4	4			C	7	1	7	7			C	2	1	2	2
16044_TGCAGTGATGATTCCACTCTAGACATTGTTTTCCCAGATTGGTCT_NODE_1_length_346_cov_7.742774-186	16044_TGCAGTGATGATTCCACTCTAGACATTGTTTTCCCAGATTGGTCT_NODE_1_length_346_cov_7.742774	368	182	186	G		G	5	1	5	5			G	22	1	22	22			T	12/12	1	12	12
16044_TGCAGTGATGATTCCACTCTAGACATTGTTTTCCCAGATTGGTCT_NODE_1_length_346_cov_7.742774-139	16044_TGCAGTGATGATTCCACTCTAGACATTGTTTTCCCAGATTGGTCT_NODE_1_length_346_cov_7.742774	368	229	139	G		A	3/3	1	3	3			G	7	1	7	7			G	20	1	20	20
16044_TGCAGTGATGATTCCACTCTAGACATTGTTTTCCCAGATTGGTCT_NODE_1_length_346_cov_7.742774-92	16044_TGCAGTGATGATTCCACTCTAGACATTGTTTTCCCAGATTGGTCT_NODE_1_length_346_cov_7.742774	368	276	92	A		A	5	1	5	5			A	11	1	11	11		-	#NAME?	24/26	0.9231	24	26
16047_TGCAGTAGTACCTGAATTATAGATTCACCGGTGACACAAATAGTC_NODE_1_length_252_cov_6.115079-144	16047_TGCAGTAGTACCTGAATTATAGATTCACCGGTGACACAAATAGTC_NODE_1_length_252_cov_6.115079	270	126	144	C		T	1/7	0.1429	1	7			T	2/39	0.0513	2	39			C	11	1	11	11
16047_TGCAGTAGTACCTGAATTATAGATTCACCGGTGACACAAATAGTC_NODE_1_length_252_cov_6.115079-108	16047_TGCAGTAGTACCTGAATTATAGATTCACCGGTGACACAAATAGTC_NODE_1_length_252_cov_6.115079	270	162	108	C		A	1/7	0.1429	1	7			A	4/39	0.1026	4	39	T 2/39		C	11	1	11	11
16047_TGCAGTAGTACCTGAATTATAGATTCACCGGTGACACAAATAGTC_NODE_1_length_252_cov_6.115079-103	16047_TGCAGTAGTACCTGAATTATAGATTCACCGGTGACACAAATAGTC_NODE_1_length_252_cov_6.115079	270	167	103	G		G	4	1	4	4			A	1/38	0.0263	1	38	T 3/38		G	11	1	11	11
1605_TGCAGAAGTATTTAAGCAAGTACATTTCACTCGAATCAGCAACTT_NODE_2_length_261_cov_5.505747-102	1605_TGCAGAAGTATTTAAGCAAGTACATTTCACTCGAATCAGCAACTT_NODE_2_length_261_cov_5.505747	279	177	102	T		T	6	1	6	6			C	3/34	0.0882	3	34			G	1/8	0.125	1	8
16075_TGCAGTGCTTTTTGGAGACGACTCCAGCAATTCTGTTTCCATCAC_NODE_1_length_300_cov_7.773334-86	16075_TGCAGTGCTTTTTGGAGACGACTCCAGCAATTCTGTTTCCATCAC_NODE_1_length_300_cov_7.773334	322	236	86	A		A	6	1	6	6			A	13	1	13	13			T	24/25	0.96	24	25	G 1/25
16075_TGCAGTGCTTTTTGGAGACGACTCCAGCAATTCTGTTTCCATCAC_NODE_1_length_300_cov_7.773334-180	16075_TGCAGTGCTTTTTGGAGACGACTCCAGCAATTCTGTTTCCATCAC_NODE_1_length_300_cov_7.773334	322	142	180	C		C	3	1	3	3			C	16	1	16	16			A	16/16	1	16	16
16091_TGCAGCGTGGGCATGTGGTATGACAAAATAAAAAAATAAAAGAAA_NODE_1_length_286_cov_5.031468-82	16091_TGCAGCGTGGGCATGTGGTATGACAAAATAAAAAAATAAAAGAAA_NODE_1_length_286_cov_5.031468	304	222	82	G		G	2	1	2	2			G	4	1	4	4			T	5/5	1	5	5
16091_TGCAGCGTGGGCATGTGGTATGACAAAATAAAAAAATAAAAGAAA_NODE_1_length_286_cov_5.031468-134	16091_TGCAGCGTGGGCATGTGGTATGACAAAATAAAAAAATAAAAGAAA_NODE_1_length_286_cov_5.031468	304	170	134	T		C	3/3	1	3	3			T	8	1	8	8			T	8	1	8	8
16132_TGCAGATTCAAATCTTGCATGGAAATAATTGTATCAAGTAAAAAA_NODE_1_length_273_cov_8.146521-126	16132_TGCAGATTCAAATCTTGCATGGAAATAATTGTATCAAGTAAAAAA_NODE_1_length_273_cov_8.146521	295	169	126	T		C	2/2	1	2	2			T	12	1	12	12			C	6/7	0.8571	6	7
16149_TGCAGATAGAATGCAGTTATAAAAGTGAAGAACCATGCAGAAACA_NODE_1_length_267_cov_8.056180-201	16149_TGCAGATAGAATGCAGTTATAAAAGTGAAGAACCATGCAGAAACA_NODE_1_length_267_cov_8.056180	289	88	201	T		T	6	1	6	6			T	17	1	17	17			C	11/11	1	11	11
16174_TGCAGATAGATGACAGGCTTGTAACTTTACAAGTGAGTTTGGTTC_NODE_1_length_322_cov_7.940994-178	16174_TGCAGATAGATGACAGGCTTGTAACTTTACAAGTGAGTTTGGTTC_NODE_1_length_322_cov_7.940994	344	166	178	G		A	3/3	1	3	3			G	15	1	15	15			A	10/11	0.9091	10	11
16206_TGCAGCACCCGAATTTGACGGACAGCCTAGACTATTACCACCTGC_NODE_1_length_249_cov_8.714859-103	16206_TGCAGCACCCGAATTTGACGGACAGCCTAGACTATTACCACCTGC_NODE_1_length_249_cov_8.714859	271	168	103	T		C	2/2	1	2	2			T	21	1	21	21			C	2/2	1	2	2
16207_TGCAGAACTTCAAGTTGGAGTGAAAACCTAACACTTATACGAAAT_NODE_2_length_223_cov_7.322870-63	16207_TGCAGAACTTCAAGTTGGAGTGAAAACCTAACACTTATACGAAAT_NODE_2_length_223_cov_7.322870	245	182	63	G		G	3	1	3	3			A	3/70	0.0429	3	70			G	8	1	8	8
16207_TGCAGAACTTCAAGTTGGAGTGAAAACCTAACACTTATACGAAAT_NODE_2_length_223_cov_7.322870-131	16207_TGCAGAACTTCAAGTTGGAGTGAAAACCTAACACTTATACGAAAT_NODE_2_length_223_cov_7.322870	245	114	131	C		C	1	1	1	1			A	6/64	0.0938	6	64	T 3/64		C	4	1	4	4
16207_TGCAGAACTTCAAGTTGGAGTGAAAACCTAACACTTATACGAAAT_NODE_2_length_223_cov_7.322870-133	16207_TGCAGAACTTCAAGTTGGAGTGAAAACCTAACACTTATACGAAAT_NODE_2_length_223_cov_7.322870	245	112	133	C		C	1	1	1	1			A	1/63	0.0159	1	63	T 5/63		C	4	1	4	4
16219_TGCAGTCACAAAATATTGATGAAGTTCATTGGTCCACCGGAGACG_NODE_1_length_360_cov_5.533333-173	16219_TGCAGTCACAAAATATTGATGAAGTTCATTGGTCCACCGGAGACG_NODE_1_length_360_cov_5.533333	380	207	173	C		C	3	1	3	3			C	6	1	6	6			T	16/16	1	16	16
16219_TGCAGTCACAAAATATTGATGAAGTTCATTGGTCCACCGGAGACG_NODE_1_length_360_cov_5.533333-161	16219_TGCAGTCACAAAATATTGATGAAGTTCATTGGTCCACCGGAGACG_NODE_1_length_360_cov_5.533333	380	219	161	C		T	3/3	1	3	3			C	8	1	8	8			T	8/8	1	8	8
16222_TGCAGTAACTTTCTATCTCATCCTCACTGCTGCTACCATTGATGA_NODE_1_length_331_cov_9.483384-88	16222_TGCAGTAACTTTCTATCTCATCCTCACTGCTGCTACCATTGATGA_NODE_1_length_331_cov_9.483384	353	265	88	A		C	2/2	1	2	2			A	11	1	11	11			C	6/6	1	6	6
16222_TGCAGTAACTTTCTATCTCATCCTCACTGCTGCTACCATTGATGA_NODE_1_length_331_cov_9.483384-103	16222_TGCAGTAACTTTCTATCTCATCCTCACTGCTGCTACCATTGATGA_NODE_1_length_331_cov_9.483384	353	250	103	T		C	4/4	1	4	4			T	15	1	15	15			C	7/7	1	7	7
16263_TGCAGCAATCATTTTTTCCTGTTGACAGGATTATTGGCACCATAA_NODE_1_length_256_cov_6.863281-145	16263_TGCAGCAATCATTTTTTCCTGTTGACAGGATTATTGGCACCATAA_NODE_1_length_256_cov_6.863281	276	131	145	G		G	2	1	2	2			G	15	1	15	15			A	3/3	1	3	3
1628_TGCAGTAGTGATGAGTGGTGACTTTGATTTCTGATTCTTGTTCTT_NODE_1_length_283_cov_6.727915-115	1628_TGCAGTAGTGATGAGTGGTGACTTTGATTTCTGATTCTTGTTCTT_NODE_1_length_283_cov_6.727915	303	188	115	C		C	4	1	4	4			C	6	1	6	6			T	19/19	1	19	19
1633_TGCAGTCATCAAGCAAAAGAAAAATCAAGAGAAGGTAAGCAACTA_NODE_1_length_388_cov_5.471650-94	1633_TGCAGTCATCAAGCAAAAGAAAAATCAAGAGAAGGTAAGCAACTA_NODE_1_length_388_cov_5.471650	408	314	94	T		G	2/2	1	2	2			T	3	1	3	3			G	15/15	1	15	15
16342_TGCAGAAGTAACGACGATGTTGATAATTGTCTCTGCCTTGACGAG_NODE_1_length_360_cov_9.788889-106	16342_TGCAGAAGTAACGACGATGTTGATAATTGTCTCTGCCTTGACGAG_NODE_1_length_360_cov_9.788889	382	276	106	G		G	2	1	2	2			G	11	1	11	11			A	3/3	1	3	3
16342_TGCAGAAGTAACGACGATGTTGATAATTGTCTCTGCCTTGACGAG_NODE_1_length_360_cov_9.788889-80	16342_TGCAGAAGTAACGACGATGTTGATAATTGTCTCTGCCTTGACGAG_NODE_1_length_360_cov_9.788889	382	302	80	G		A	2/2	1	2	2			G	7	1	7	7			A	4/4	1	4	4
16344_TGCAGTCTTGAACTAATCAAAGCATATTCTTAAATTCTAACCTTA_NODE_1_length_251_cov_7.127490-63	16344_TGCAGTCTTGAACTAATCAAAGCATATTCTTAAATTCTAACCTTA_NODE_1_length_251_cov_7.127490	271	208	63	C		C	3	1	3	3			C	7	1	7	7			A	1/11	0.0909	1	11	T 10/11
1638_TGCAGAGGTCTTTGCCTAATGGGAAATTAATGAGACGAGCTGGTG_NODE_1_length_254_cov_8.031496-62	1638_TGCAGAGGTCTTTGCCTAATGGGAAATTAATGAGACGAGCTGGTG_NODE_1_length_254_cov_8.031496	276	214	62	A	+	+TA	5/5	1	5	5			A	10	1	10	10			A	17	1	17	17
16406_TGCAGGCAACCTTTGAATCTTCTCTTCTAACATATCAGATTCTCC_NODE_1_length_309_cov_7.129450-138	16406_TGCAGGCAACCTTTGAATCTTCTCTTCTAACATATCAGATTCTCC_NODE_1_length_309_cov_7.129450	331	193	138	T		G	4/4	1	4	4			T	9	1	9	9			T	8	1	8	8
16471_TGCAGTCCTTAAGGTCATCCGTGTTTAGTATCTCTTTCAGCTGGT_NODE_1_length_443_cov_6.580135-279	16471_TGCAGTCCTTAAGGTCATCCGTGTTTAGTATCTCTTTCAGCTGGT_NODE_1_length_443_cov_6.580135	465	186	279	A		G	2/2	1	2	2			A	21	1	21	21			G	1/14	0.0714	1	14
16471_TGCAGTCCTTAAGGTCATCCGTGTTTAGTATCTCTTTCAGCTGGT_NODE_1_length_443_cov_6.580135-179	16471_TGCAGTCCTTAAGGTCATCCGTGTTTAGTATCTCTTTCAGCTGGT_NODE_1_length_443_cov_6.580135	465	286	179	A		G	2/2	1	2	2			A	4	1	4	4			G	16/16	1	16	16
16487_TGCAGCACAAATACCACTCTTAGGATGTAACAACAATAAAGATTT_NODE_1_length_318_cov_6.191824-174	16487_TGCAGCACAAATACCACTCTTAGGATGTAACAACAATAAAGATTT_NODE_1_length_318_cov_6.191824	340	166	174	A		G	4/4	1	4	4			A	4	1	4	4			G	2/2	1	2	2
16528_TGCAGCTTTAGTTATATAAACCTATTGGTGCATCAAAAGCATAAA_NODE_1_length_342_cov_7.380117-121	16528_TGCAGCTTTAGTTATATAAACCTATTGGTGCATCAAAAGCATAAA_NODE_1_length_342_cov_7.380117	364	243	121	T		C	2/2	1	2	2			T	6	1	6	6			C	17/17	1	17	17
16537_TGCAGTCAGGTGCTGCTTATCATGTTGCAAAAGGCTATGAGCCAT_NODE_2_length_240_cov_6.879167-142	16537_TGCAGTCAGGTGCTGCTTATCATGTTGCAAAAGGCTATGAGCCAT_NODE_2_length_240_cov_6.879167	258	116	142	A		G	6/6	1	6	6			A	7	1	7	7			G	8/8	1	8	8
16537_TGCAGTCAGGTGCTGCTTATCATGTTGCAAAAGGCTATGAGCCAT_NODE_2_length_240_cov_6.879167-112	16537_TGCAGTCAGGTGCTGCTTATCATGTTGCAAAAGGCTATGAGCCAT_NODE_2_length_240_cov_6.879167	258	146	112	G		G	9	1	9	9			G	9	1	9	9			A	10/10	1	10	10
16537_TGCAGTCAGGTGCTGCTTATCATGTTGCAAAAGGCTATGAGCCAT_NODE_2_length_240_cov_6.879167-79	16537_TGCAGTCAGGTGCTGCTTATCATGTTGCAAAAGGCTATGAGCCAT_NODE_2_length_240_cov_6.879167	258	179	79	A		A	6	1	6	6			A	13	1	13	13			G	11/11	1	11	11
16556_TGCAGTGTTGAAGAGGATATGGTCGATGGCTTCCCATATGACATT_NODE_1_length_361_cov_9.008310-163	16556_TGCAGTGTTGAAGAGGATATGGTCGATGGCTTCCCATATGACATT_NODE_1_length_361_cov_9.008310	383	220	163	A		A	2	1	2	2			A	12	1	12	12			G	3/3	1	3	3
16566_TGCAGAATTTTTAAATGCAGTATCGTACTCGGTCACAGAACTGGC_NODE_1_length_302_cov_10.596026-88	16566_TGCAGAATTTTTAAATGCAGTATCGTACTCGGTCACAGAACTGGC_NODE_1_length_302_cov_10.596026	324	236	88	A		A	4	1	4	4			G	6/49	0.1224	6	49			A	21	1	21	21
16590_TGCAGCTGAGATTCTGGCAGAAGGTATGGAGAGCACTTGGGCTGT_NODE_1_length_282_cov_8.932624-83	16590_TGCAGCTGAGATTCTGGCAGAAGGTATGGAGAGCACTTGGGCTGT_NODE_1_length_282_cov_8.932624	304	221	83	A		G	7/7	1	7	7			A	8	1	8	8			G	9/9	1	9	9
16592_TGCAGTCATGGTAAATGATTCAGAGCAAACATGAACCACTTTATG_NODE_1_length_368_cov_10.361413-117	16592_TGCAGTCATGGTAAATGATTCAGAGCAAACATGAACCACTTTATG_NODE_1_length_368_cov_10.361413	390	273	117	A		A	9	1	9	9			A	9	1	9	9			T	33/33	1	33	33
16600_TGCAGCATACAAGCTTCCCGGTGCTCAGAGAAGGTTCCAGTCCAG_NODE_1_length_323_cov_5.445820-149	16600_TGCAGCATACAAGCTTCCCGGTGCTCAGAGAAGGTTCCAGTCCAG_NODE_1_length_323_cov_5.445820	343	194	149	A		A	4	1	4	4			A	14	1	14	14			G	7/7	1	7	7
16611_TGCAGTACCAGATGTTCAACAGTAACGAAATATGGGCCCTTAAAG_NODE_1_length_420_cov_5.585714-137	16611_TGCAGTACCAGATGTTCAACAGTAACGAAATATGGGCCCTTAAAG_NODE_1_length_420_cov_5.585714	442	305	137	T		C	4/4	1	4	4			T	6	1	6	6			C	5/5	1	5	5
16620_TGCAGGAGGAAATTCAGTCAGGTACCACATGCTAAATTTCTTCAG_NODE_1_length_318_cov_5.056604-104	16620_TGCAGGAGGAAATTCAGTCAGGTACCACATGCTAAATTTCTTCAG_NODE_1_length_318_cov_5.056604	336	232	104	T		A	2/2	1	2	2			T	6	1	6	6			A	6/6	1	6	6
16624_TGCAGTAGTTCATGGTTTTCTCTCACCAGATTGAACAAAAACAAA_NODE_1_length_285_cov_7.512280-141	16624_TGCAGTAGTTCATGGTTTTCTCTCACCAGATTGAACAAAAACAAA_NODE_1_length_285_cov_7.512280	307	166	141	A		A	5	1	5	5			A	12	1	12	12		-	#NAME?	9/10	0.9	9	10
16639_TGCAGATATGTGTCATCGAGAATCATTACTTCATTTCACTTGTGG_NODE_1_length_369_cov_8.154471-128	16639_TGCAGATATGTGTCATCGAGAATCATTACTTCATTTCACTTGTGG_NODE_1_length_369_cov_8.154471	391	263	128	A		G	3/3	1	3	3			A	14	1	14	14			A	22	1	22	22
16650_TGCAGTAGGCTTTCCAAATCCAATTGTTTCTTCAATCTTCTCACC_NODE_1_length_281_cov_8.918149-74	16650_TGCAGTAGGCTTTCCAAATCCAATTGTTTCTTCAATCTTCTCACC_NODE_1_length_281_cov_8.918149	303	229	74	T		T	7	1	7	7			T	15	1	15	15			A	1/34	0.0294	1	34	G 4/34
16669_TGCAGTTCCTGATGACGTCACATCATATGCTTTTGCGATGGAGAG_NODE_1_length_378_cov_8.010582-193	16669_TGCAGTTCCTGATGACGTCACATCATATGCTTTTGCGATGGAGAG_NODE_1_length_378_cov_8.010582	400	207	193	T		C	2/14	0.1429	2	14			C	2/20	0.1	2	20			T	26	1	26	26
16672_TGCAGTGAAGATGACAATTTCTTCCTGCTTTGAATCATCTCAAAG_NODE_1_length_386_cov_5.194301-216	16672_TGCAGTGAAGATGACAATTTCTTCCTGCTTTGAATCATCTCAAAG_NODE_1_length_386_cov_5.194301	408	192	216	A		A	3	1	3	3			A	10	1	10	10			T	3/3	1	3	3
1669_TGCAGTTTATTATGAAGATATGTTCGTTAATTTCAACTTGGCAAC_NODE_1_length_220_cov_8.000000-100	1669_TGCAGTTTATTATGAAGATATGTTCGTTAATTTCAACTTGGCAAC_NODE_1_length_220_cov_8.000000	240	140	100	T		C	5/5	1	5	5			C	1/7	0.1429	1	7			T	20	1	20	20
1669_TGCAGTTTATTATGAAGATATGTTCGTTAATTTCAACTTGGCAAC_NODE_1_length_220_cov_8.000000-102	1669_TGCAGTTTATTATGAAGATATGTTCGTTAATTTCAACTTGGCAAC_NODE_1_length_220_cov_8.000000	240	138	102	A		G	5/5	1	5	5			A	7	1	7	7			A	20	1	20	20
1669_TGCAGTTTATTATGAAGATATGTTCGTTAATTTCAACTTGGCAAC_NODE_1_length_220_cov_8.000000-123	1669_TGCAGTTTATTATGAAGATATGTTCGTTAATTTCAACTTGGCAAC_NODE_1_length_220_cov_8.000000	240	117	123	T		T	4	1	4	4			T	10	1	10	10			G	3/22	0.1364	3	22
16691_TGCAGCTTTTAGCAACTTTCCACTTCATCTTTTAACGAGAACTTG_NODE_1_length_204_cov_5.602941-74	16691_TGCAGCTTTTAGCAACTTTCCACTTCATCTTTTAACGAGAACTTG_NODE_1_length_204_cov_5.602941	220	146	74	T		C	2/2	1	2	2			C	1/8	0.125	1	8			C	4/4	1	4	4
16695_TGCAGTTTCTTTGTTTTTGGATGAATTGATCTAGAAGTTTGACTG_NODE_1_length_367_cov_10.089918-218	16695_TGCAGTTTCTTTGTTTTTGGATGAATTGATCTAGAAGTTTGACTG_NODE_1_length_367_cov_10.089918	389	171	218	G		C	5/5	1	5	5			G	19	1	19	19			G	10	1	10	10
16696_TGCAGTATGGGAATTTCAAAAGCATGAAGGATCGCTTGAAGGTTC_NODE_1_length_212_cov_9.325472-86	16696_TGCAGTATGGGAATTTCAAAAGCATGAAGGATCGCTTGAAGGTTC_NODE_1_length_212_cov_9.325472	234	148	86	C		C	4	1	4	4			C	16	1	16	16			T	14/14	1	14	14
16707_TGCAGATAAGGTTGGTTGGGGGTCATGTCAAGAGCTAAAGAAGAG_NODE_1_length_264_cov_5.647727-73	16707_TGCAGATAAGGTTGGTTGGGGGTCATGTCAAGAGCTAAAGAAGAG_NODE_1_length_264_cov_5.647727	284	211	73	G		C	9/9	1	9	9			G	5	1	5	5			A	1/11	0.0909	1	11	C 10/11
16707_TGCAGATAAGGTTGGTTGGGGGTCATGTCAAGAGCTAAAGAAGAG_NODE_1_length_264_cov_5.647727-98	16707_TGCAGATAAGGTTGGTTGGGGGTCATGTCAAGAGCTAAAGAAGAG_NODE_1_length_264_cov_5.647727	284	186	98	A		A	10	1	10	10			A	6	1	6	6			G	11/11	1	11	11
16710_TGCAGCATATCTCTTCCCAAGTAGCCTAGATCCAGAGATTCTTGA_NODE_2_length_252_cov_6.654762-145	16710_TGCAGCATATCTCTTCCCAAGTAGCCTAGATCCAGAGATTCTTGA_NODE_2_length_252_cov_6.654762	272	127	145	C		A	3/3	1	3	3			C	11	1	11	11			C	5	1	5	5
16710_TGCAGCATATCTCTTCCCAAGTAGCCTAGATCCAGAGATTCTTGA_NODE_2_length_252_cov_6.654762-188	16710_TGCAGCATATCTCTTCCCAAGTAGCCTAGATCCAGAGATTCTTGA_NODE_2_length_252_cov_6.654762	272	84	188	A		G	3/3	1	3	3			A	23	1	23	23			A	10	1	10	10
16724_TGCAGGTACATGTTTGGTTTTGATTATAATTTCCAAGAATATTTG_NODE_1_length_301_cov_7.657807-101	16724_TGCAGGTACATGTTTGGTTTTGATTATAATTTCCAAGAATATTTG_NODE_1_length_301_cov_7.657807	323	222	101	C		C	2	1	2	2			C	5	1	5	5			A	12/12	1	12	12
16749_TGCAGAAAAGTACATTATGACAGCCATTACTTCGTGCAAATTAAT_NODE_1_length_418_cov_6.942584-207	16749_TGCAGAAAAGTACATTATGACAGCCATTACTTCGTGCAAATTAAT_NODE_1_length_418_cov_6.942584	440	233	207	T		C	3/3	1	3	3			T	15	1	15	15			T	4	1	4	4
16751_TGCAGATATTCAAGTTTTATTGGAAACATAACACATATACGAAAC_NODE_1_length_293_cov_7.750853-153	16751_TGCAGATATTCAAGTTTTATTGGAAACATAACACATATACGAAAC_NODE_1_length_293_cov_7.750853	315	162	153	G		G	3	1	3	3			A	4/64	0.0625	4	64			G	4	1	4	4
16751_TGCAGATATTCAAGTTTTATTGGAAACATAACACATATACGAAAC_NODE_1_length_293_cov_7.750853-105	16751_TGCAGATATTCAAGTTTTATTGGAAACATAACACATATACGAAAC_NODE_1_length_293_cov_7.750853	315	210	105	G		G	1	1	1	1			A	3/124	0.0242	3	124	T 1/124		G	4	1	4	4
1679_TGCAGATCCAACTCTTCCACGCACAAAAGCAGTTCGGTGTGCTCA_NODE_1_length_223_cov_9.022422-71	1679_TGCAGATCCAACTCTTCCACGCACAAAAGCAGTTCGGTGTGCTCA_NODE_1_length_223_cov_9.022422	245	174	71	A		C	4/4	1	4	4			A	9	1	9	9			C	6/6	1	6	6
16803_TGCAGTATCATTGAGTGAAATTGCAACTAAAGGTGCAATGAAGGT_NODE_1_length_222_cov_6.500000-116	16803_TGCAGTATCATTGAGTGAAATTGCAACTAAAGGTGCAATGAAGGT_NODE_1_length_222_cov_6.500000	238	122	116	C		A	3/3	1	3	3			C	8	1	8	8			C	3	1	3	3
16849_TGCAGGTAGACTTAGTAAGAAGACATAGTTTTCCTGTTTATTGGA_NODE_1_length_223_cov_5.188341-95	16849_TGCAGGTAGACTTAGTAAGAAGACATAGTTTTCCTGTTTATTGGA_NODE_1_length_223_cov_5.188341	237	142	95	T		A	3/3	1	3	3			T	6	1	6	6			T	15	1	15	15
16862_TGCAGATTGTGATACATATCAGATTTGTTTATAAGTTAGGAACAA_NODE_1_length_451_cov_5.556541-186	16862_TGCAGATTGTGATACATATCAGATTTGTTTATAAGTTAGGAACAA_NODE_1_length_451_cov_5.556541	473	287	186	T		C	2/2	1	2	2			T	4	1	4	4			C	2/2	1	2	2
16884_TGCAGATGAAACTAGAAAGAGGGAAGATTTAATTTAAAAGGGATT_NODE_1_length_308_cov_5.876623-165	16884_TGCAGATGAAACTAGAAAGAGGGAAGATTTAATTTAAAAGGGATT_NODE_1_length_308_cov_5.876623	326	161	165	A		A	2	1	2	2			A	12	1	12	12			T	1/13	0.0769	1	13	-A 12/13
1693_TGCAGTTGATGCTGAGTTTGCCGTGCATACTTTTTCTTGTTTATT_NODE_2_length_354_cov_8.242938-219	1693_TGCAGTTGATGCTGAGTTTGCCGTGCATACTTTTTCTTGTTTATT_NODE_2_length_354_cov_8.242938	376	157	219	A		T	2/2	1	2	2			A	22	1	22	22			T	17/17	1	17	17
1696_TGCAGTCTGATCATGGATTAAAGCGGAAGATTAGTGGATTTCACA_NODE_1_length_261_cov_6.593870-85	1696_TGCAGTCTGATCATGGATTAAAGCGGAAGATTAGTGGATTTCACA_NODE_1_length_261_cov_6.593870	279	194	85	T		G	1/7	0.1429	1	7			T	21	1	21	21			C	1/18	0.0556	1	18	G 3/18
16960_TGCAGTGTAAACATAAACCATTACACATACTAAATGGGCAACATT_NODE_1_length_411_cov_13.457421-191	16960_TGCAGTGTAAACATAAACCATTACACATACTAAATGGGCAACATT_NODE_1_length_411_cov_13.457421	433	242	191	A		A	7	1	7	7			T	5/36	0.1389	5	36			C	1/18	0.0556	1	18
17013_TGCAGTCGGCGTGGGATTTGGGCTTTGGTACCAAAATACAACTAT_NODE_1_length_286_cov_5.227273-113	17013_TGCAGTCGGCGTGGGATTTGGGCTTTGGTACCAAAATACAACTAT_NODE_1_length_286_cov_5.227273	304	191	113	C		C	2	1	2	2			C	4	1	4	4			G	5/5	1	5	5
17054_TGCAGTTTGAAGACTGCACATTTGATTGGCTCTACTGGCCTCAAG_NODE_1_length_320_cov_9.771875-73	17054_TGCAGTTTGAAGACTGCACATTTGATTGGCTCTACTGGCCTCAAG_NODE_1_length_320_cov_9.771875	342	269	73	C		T	3/3	1	3	3			C	9	1	9	9			C	8	1	8	8
1706_TGCAGACTCAAAAGATCCTTCTTCAATCAGGTTAGCTTCAAACAG_NODE_1_length_217_cov_5.129032-99	1706_TGCAGACTCAAAAGATCCTTCTTCAATCAGGTTAGCTTCAAACAG_NODE_1_length_217_cov_5.129032	233	134	99	T		G	2/2	1	2	2			T	8	1	8	8			G	5/5	1	5	5
17072_TGCAGTAGATATCTCCAGAAGCAACACTGGCGAGGAAATCATTAA_NODE_1_length_424_cov_8.544811-148	17072_TGCAGTAGATATCTCCAGAAGCAACACTGGCGAGGAAATCATTAA_NODE_1_length_424_cov_8.544811	446	298	148	T		T	3	1	3	3			T	7	1	7	7			A	1/12	0.0833	1	12	C 3/12
17072_TGCAGTAGATATCTCCAGAAGCAACACTGGCGAGGAAATCATTAA_NODE_1_length_424_cov_8.544811-262	17072_TGCAGTAGATATCTCCAGAAGCAACACTGGCGAGGAAATCATTAA_NODE_1_length_424_cov_8.544811	446	184	262	C		C	5	1	5	5			T	3/25	0.12	3	25			C	28	1	28	28
17072_TGCAGTAGATATCTCCAGAAGCAACACTGGCGAGGAAATCATTAA_NODE_1_length_424_cov_8.544811-189	17072_TGCAGTAGATATCTCCAGAAGCAACACTGGCGAGGAAATCATTAA_NODE_1_length_424_cov_8.544811	446	257	189	A		A	4	1	4	4			A	16	1	16	16			T	1/22	0.0455	1	22	-A 10/22
17077_TGCAGCCAGTTCCTTCCCCTTTGTCCTTTATTGTCTATAGAATAA_NODE_1_length_314_cov_7.216560-167	17077_TGCAGCCAGTTCCTTCCCCTTTGTCCTTTATTGTCTATAGAATAA_NODE_1_length_314_cov_7.216560	336	169	167	C		C	4	1	4	4			C	13	1	13	13			T	3/3	1	3	3
17091_TGCAGTTTTGAGATGATGGACATATTTAAATTTGGAAATCATAAG_NODE_1_length_386_cov_5.380829-278	17091_TGCAGTTTTGAGATGATGGACATATTTAAATTTGGAAATCATAAG_NODE_1_length_386_cov_5.380829	406	128	278	C		C	4	1	4	4			C	14	1	14	14			A	5/5	1	5	5
17101_TGCAGATACGATGATGAACTTCAGGAATAGATGCAAGTATTTGAC_NODE_1_length_303_cov_6.660066-70	17101_TGCAGATACGATGATGAACTTCAGGAATAGATGCAAGTATTTGAC_NODE_1_length_303_cov_6.660066	323	253	70	T		C	2/2	1	2	2			T	6	1	6	6			C	15/15	1	15	15
17126_TGCAGTCGTCAAAAATGCTTCATTTTCATCAAGACAAGACCTGTT_NODE_1_length_254_cov_6.216536-102	17126_TGCAGTCGTCAAAAATGCTTCATTTTCATCAAGACAAGACCTGTT_NODE_1_length_254_cov_6.216536	272	170	102	A		A	7	1	7	7			A	8	1	8	8			G	15/15	1	15	15
17161_TGCAGCTTTCTTTCTCTGGATTAAGTTGCTCAAGAACCGGCTTCT_NODE_1_length_360_cov_5.194445-173	17161_TGCAGCTTTCTTTCTCTGGATTAAGTTGCTCAAGAACCGGCTTCT_NODE_1_length_360_cov_5.194445	380	207	173	A		G	3/3	1	3	3			A	7	1	7	7			G	8/8	1	8	8
17180_TGCAGACCTTACTTGATGAAAAGGATAATCCAACATCGGCAGTTG_NODE_1_length_443_cov_11.693003-213	17180_TGCAGACCTTACTTGATGAAAAGGATAATCCAACATCGGCAGTTG_NODE_1_length_443_cov_11.693003	465	252	213	T		T	4	1	4	4			G	5/41	0.122	5	41			T	11	1	11	11
17180_TGCAGACCTTACTTGATGAAAAGGATAATCCAACATCGGCAGTTG_NODE_1_length_443_cov_11.693003-221	17180_TGCAGACCTTACTTGATGAAAAGGATAATCCAACATCGGCAGTTG_NODE_1_length_443_cov_11.693003	465	244	221	T		C	4/4	1	4	4			C	5/47	0.1064	5	47			T	15	1	15	15
17206_TGCAGTAAGAAGAAATAAGTCAAACTTATGCACCTCATGATCAAT_NODE_1_length_462_cov_5.432900-224	17206_TGCAGTAAGAAGAAATAAGTCAAACTTATGCACCTCATGATCAAT_NODE_1_length_462_cov_5.432900	484	260	224	T		T	2	1	2	2			T	7	1	7	7			G	19/19	1	19	19
17213_TGCAGTTTCACAGGGTTACAGACTAGGAGCTCCTTGACCAGATTT_NODE_1_length_359_cov_7.930362-76	17213_TGCAGTTTCACAGGGTTACAGACTAGGAGCTCCTTGACCAGATTT_NODE_1_length_359_cov_7.930362	381	305	76	T		T	2	1	2	2			T	11	1	11	11			C	7/7	1	7	7
17229_TGCAGTTCTCTCCCACTTCTGAGCACATATTGCTTGCTTATGGTC_NODE_1_length_263_cov_7.144487-173	17229_TGCAGTTCTCTCCCACTTCTGAGCACATATTGCTTGCTTATGGTC_NODE_1_length_263_cov_7.144487	285	112	173	C		A	5/5	1	5	5			C	13	1	13	13			A	8/8	1	8	8
17229_TGCAGTTCTCTCCCACTTCTGAGCACATATTGCTTGCTTATGGTC_NODE_1_length_263_cov_7.144487-81	17229_TGCAGTTCTCTCCCACTTCTGAGCACATATTGCTTGCTTATGGTC_NODE_1_length_263_cov_7.144487	285	204	81	C		T	4/4	1	4	4			T	1/7	0.1429	1	7			T	11/11	1	11	11
17232_TGCAGCGAATCAAGTCCAGTTTTGGTCTCAACACTGCAAAAGATC_NODE_1_length_226_cov_5.305310-142	17232_TGCAGCGAATCAAGTCCAGTTTTGGTCTCAACACTGCAAAAGATC_NODE_1_length_226_cov_5.305310	240	98	142	T		T	3	1	3	3			C	1/11	0.0909	1	11			C	2/2	1	2	2
17257_TGCAGTTGCTTTTCTTTACTCTTCTCTGATATATGACTTCTTTTT_NODE_1_length_317_cov_5.381703-61	17257_TGCAGTTGCTTTTCTTTACTCTTCTCTGATATATGACTTCTTTTT_NODE_1_length_317_cov_5.381703	335	274	61	A		A	6	1	6	6			A	5	1	5	5			T	3/29	0.1034	3	29
17260_TGCAGGTGACATGTAAAATTTTGAAGTTATGCATGCTTAAAGTTT_NODE_2_length_285_cov_8.792982-124	17260_TGCAGGTGACATGTAAAATTTTGAAGTTATGCATGCTTAAAGTTT_NODE_2_length_285_cov_8.792982	307	183	124	G		T	2/2	1	2	2			G	13	1	13	13			T	2/20	0.1	2	20
17308_TGCAGTTATTGTTTTACTACCAGGCTTTAACTTGATGGTAGGCAT_NODE_1_length_288_cov_5.451389-78	17308_TGCAGTTATTGTTTTACTACCAGGCTTTAACTTGATGGTAGGCAT_NODE_1_length_288_cov_5.451389	306	228	78	C		C	5	1	5	5			C	10	1	10	10			A	24/24	1	24	24
17322_TGCAGAAATTCAAATTGGACTGAAAACCTAACACTTATATGAAAC_NODE_2_length_369_cov_6.387534-140	17322_TGCAGAAATTCAAATTGGACTGAAAACCTAACACTTATATGAAAC_NODE_2_length_369_cov_6.387534	391	251	140	G		A	1/9	0.1111	1	9			A	2/148	0.0135	2	148			G	24	1	24	24
17322_TGCAGAAATTCAAATTGGACTGAAAACCTAACACTTATATGAAAC_NODE_2_length_369_cov_6.387534-142	17322_TGCAGAAATTCAAATTGGACTGAAAACCTAACACTTATATGAAAC_NODE_2_length_369_cov_6.387534	391	249	142	G		T	1/8	0.125	1	8			T	1/145	0.0069	1	145			T	1/23	0.0435	1	23
17322_TGCAGAAATTCAAATTGGACTGAAAACCTAACACTTATATGAAAC_NODE_2_length_369_cov_6.387534-126	17322_TGCAGAAATTCAAATTGGACTGAAAACCTAACACTTATATGAAAC_NODE_2_length_369_cov_6.387534	391	265	126	C		C	10	1	10	10			A	4/172	0.0233	4	172			A	1/24	0.0417	1	24
17322_TGCAGAAATTCAAATTGGACTGAAAACCTAACACTTATATGAAAC_NODE_2_length_369_cov_6.387534-101	17322_TGCAGAAATTCAAATTGGACTGAAAACCTAACACTTATATGAAAC_NODE_2_length_369_cov_6.387534	391	290	101	G		G	4	1	4	4			A	9/75	0.12	9	75			G	3	1	3	3
17322_TGCAGAAATTCAAATTGGACTGAAAACCTAACACTTATATGAAAC_NODE_2_length_369_cov_6.387534-135	17322_TGCAGAAATTCAAATTGGACTGAAAACCTAACACTTATATGAAAC_NODE_2_length_369_cov_6.387534	391	256	135	T		T	9	1	9	9			G	6/156	0.0385	6	156			G	2/24	0.0833	2	24
17322_TGCAGAAATTCAAATTGGACTGAAAACCTAACACTTATATGAAAC_NODE_2_length_369_cov_6.387534-151	17322_TGCAGAAATTCAAATTGGACTGAAAACCTAACACTTATATGAAAC_NODE_2_length_369_cov_6.387534	391	240	151	T		T	7	1	7	7			C	4/107	0.0374	4	107			T	21	1	21	21
17322_TGCAGAAATTCAAATTGGACTGAAAACCTAACACTTATATGAAAC_NODE_2_length_369_cov_6.387534-139	17322_TGCAGAAATTCAAATTGGACTGAAAACCTAACACTTATATGAAAC_NODE_2_length_369_cov_6.387534	391	252	139	G		G	9	1	9	9			T	9/149	0.0604	9	149			G	24	1	24	24
17322_TGCAGAAATTCAAATTGGACTGAAAACCTAACACTTATATGAAAC_NODE_2_length_369_cov_6.387534-99	17322_TGCAGAAATTCAAATTGGACTGAAAACCTAACACTTATATGAAAC_NODE_2_length_369_cov_6.387534	391	292	99	G		G	3	1	3	3			A	3/70	0.0429	3	70			G	3	1	3	3
17322_TGCAGAAATTCAAATTGGACTGAAAACCTAACACTTATATGAAAC_NODE_2_length_369_cov_6.387534-257	17322_TGCAGAAATTCAAATTGGACTGAAAACCTAACACTTATATGAAAC_NODE_2_length_369_cov_6.387534	391	134	257	T		T	10	1	10	10			A	2/136	0.0147	2	136	C 1/136		A	2/16	0.125	2	16
17322_TGCAGAAATTCAAATTGGACTGAAAACCTAACACTTATATGAAAC_NODE_2_length_369_cov_6.387534-215	17322_TGCAGAAATTCAAATTGGACTGAAAACCTAACACTTATATGAAAC_NODE_2_length_369_cov_6.387534	391	176	215	G		G	3	1	3	3			A	2/84	0.0238	2	84	C 1/84		A	1/15	0.0667	1	15
17322_TGCAGAAATTCAAATTGGACTGAAAACCTAACACTTATATGAAAC_NODE_2_length_369_cov_6.387534-250	17322_TGCAGAAATTCAAATTGGACTGAAAACCTAACACTTATATGAAAC_NODE_2_length_369_cov_6.387534	391	141	250	G		G	11	1	11	11			A	3/170	0.0176	3	170	T 1/170		T	1/25	0.04	1	25
1733_TGCAGTCGAAGATCTGCTACTATGATCCTCACTGTTCTCTGAATC_NODE_2_length_311_cov_6.659164-154	1733_TGCAGTCGAAGATCTGCTACTATGATCCTCACTGTTCTCTGAATC_NODE_2_length_311_cov_6.659164	333	179	154	C		G	4/4	1	4	4			C	9	1	9	9			C	19	1	19	19
17353_TGCAGCTGAAACAACTTCAGCTTTCTTGTTGACATTAGAGACCTT_NODE_1_length_225_cov_5.204444-103	17353_TGCAGCTGAAACAACTTCAGCTTTCTTGTTGACATTAGAGACCTT_NODE_1_length_225_cov_5.204444	241	138	103	T		T	4	1	4	4			T	6	1	6	6			C	3/3	1	3	3
17353_TGCAGCTGAAACAACTTCAGCTTTCTTGTTGACATTAGAGACCTT_NODE_1_length_225_cov_5.204444-101	17353_TGCAGCTGAAACAACTTCAGCTTTCTTGTTGACATTAGAGACCTT_NODE_1_length_225_cov_5.204444	241	140	101	T		T	4	1	4	4			T	6	1	6	6			C	3/3	1	3	3
17388_TGCAGAAGGAAATTAGTTTGCGGAAAGAGGCTGAAGAAGAGATCC_NODE_1_length_345_cov_7.492754-134	17388_TGCAGAAGGAAATTAGTTTGCGGAAAGAGGCTGAAGAAGAGATCC_NODE_1_length_345_cov_7.492754	367	233	134	A		A	3	1	3	3			A	13	1	13	13			G	4/4	1	4	4
17415_TGCAGTTCCATATTCCCCCAAAACCCAACATATGACCTGTATACA_NODE_1_length_324_cov_6.805555-101	17415_TGCAGTTCCATATTCCCCCAAAACCCAACATATGACCTGTATACA_NODE_1_length_324_cov_6.805555	346	245	101	T		A	5/5	1	5	5			T	11	1	11	11			A	22/23	0.9565	22	23
17457_TGCAGTGGGGGCACTTTATAACCTTGCGGAAGTCAACATGGACTG_NODE_1_length_314_cov_6.697452-111	17457_TGCAGTGGGGGCACTTTATAACCTTGCGGAAGTCAACATGGACTG_NODE_1_length_314_cov_6.697452	336	225	111	G		T	1/1	1	1	1			A	1/9	0.1111	1	9	T 2/9		T	1/1	1	1	1
17458_TGCAGGTGTTGCAACAAGAATCAAGCGAACCATCACTCCAGCAAA_NODE_1_length_410_cov_5.260976-126	17458_TGCAGGTGTTGCAACAAGAATCAAGCGAACCATCACTCCAGCAAA_NODE_1_length_410_cov_5.260976	430	304	126	A		C	3/3	1	3	3			A	7	1	7	7			A	6	1	6	6
17458_TGCAGGTGTTGCAACAAGAATCAAGCGAACCATCACTCCAGCAAA_NODE_1_length_410_cov_5.260976-151	17458_TGCAGGTGTTGCAACAAGAATCAAGCGAACCATCACTCCAGCAAA_NODE_1_length_410_cov_5.260976	430	279	151	G		T	2/2	1	2	2			G	7	1	7	7			T	14/14	1	14	14
17478_TGCAGTTTTCAGTGCATATAATAGGTAGTCAAAGCTAATTCTAAA_NODE_1_length_253_cov_6.343874-97	17478_TGCAGTTTTCAGTGCATATAATAGGTAGTCAAAGCTAATTCTAAA_NODE_1_length_253_cov_6.343874	271	174	97	T		T	3	1	3	3			T	10	1	10	10			G	3/40	0.075	3	40
1751_TGCAGTGACATTTACAGCTGCTTCTTGATTCATTCATAAGAAAAG_NODE_1_length_340_cov_5.141177-131	1751_TGCAGTGACATTTACAGCTGCTTCTTGATTCATTCATAAGAAAAG_NODE_1_length_340_cov_5.141177	358	227	131	A		G	5/5	1	5	5			A	5	1	5	5			G	9/9	1	9	9
17520_TGCAGGTGTGTCTTCTTCATTATTTGGTTCTGGACCGGTGTGCAC_NODE_1_length_319_cov_5.727273-211	17520_TGCAGGTGTGTCTTCTTCATTATTTGGTTCTGGACCGGTGTGCAC_NODE_1_length_319_cov_5.727273	337	126	211	A		T	2/2	1	2	2			A	13	1	13	13			T	4/4	1	4	4
17523_TGCAGGCTAGCACACAACGTTGGGTAGAGCAAAATAGATCTGGTG_NODE_1_length_332_cov_9.292169-67	17523_TGCAGGCTAGCACACAACGTTGGGTAGAGCAAAATAGATCTGGTG_NODE_1_length_332_cov_9.292169	354	287	67	G		G	2	1	2	2			G	11	1	11	11			T	3/3	1	3	3
17533_TGCAGGTCTCGGATATGAACTGGGCTTGCTATCGTGGTGTCTCCG_NODE_1_length_394_cov_6.761421-84	17533_TGCAGGTCTCGGATATGAACTGGGCTTGCTATCGTGGTGTCTCCG_NODE_1_length_394_cov_6.761421	416	332	84	A		C	4/4	1	4	4			A	10	1	10	10			C	1/7	0.1429	1	7
17564_TGCAGCCTAGCGCTTGACTCGCTTTTTGGAGTGCTAAGTTGGTCT_NODE_1_length_386_cov_6.391191-214	17564_TGCAGCCTAGCGCTTGACTCGCTTTTTGGAGTGCTAAGTTGGTCT_NODE_1_length_386_cov_6.391191	408	194	214	C		T	2/2	1	2	2			C	9	1	9	9			T	8/8	1	8	8
17570_TGCAGGATTTTTGAATTTTTTTGCTTCTAACGTCCAAGAAGGCAT_NODE_1_length_308_cov_6.571429-164	17570_TGCAGGATTTTTGAATTTTTTTGCTTCTAACGTCCAAGAAGGCAT_NODE_1_length_308_cov_6.571429	328	164	164	C		C	2	1	2	2			C	9	1	9	9			G	5/5	1	5	5
17570_TGCAGGATTTTTGAATTTTTTTGCTTCTAACGTCCAAGAAGGCAT_NODE_1_length_308_cov_6.571429-152	17570_TGCAGGATTTTTGAATTTTTTTGCTTCTAACGTCCAAGAAGGCAT_NODE_1_length_308_cov_6.571429	328	176	152	T		C	2/2	1	2	2			T	8	1	8	8			C	9/9	1	9	9
17592_TGCAGTATTGTCTCCAGATAAATAAATAACCTTGCTAATTTCAGC_NODE_2_length_314_cov_6.066879-111	17592_TGCAGTATTGTCTCCAGATAAATAAATAACCTTGCTAATTTCAGC_NODE_2_length_314_cov_6.066879	336	225	111	A		A	3	1	3	3			A	12	1	12	12			C	1/32	0.0313	1	32	G 4/32
17609_TGCAGATCTATCTTTTGGACATCCACATCTTTTACACTATTATAT_NODE_1_length_222_cov_6.995495-100	17609_TGCAGATCTATCTTTTGGACATCCACATCTTTTACACTATTATAT_NODE_1_length_222_cov_6.995495	240	140	100	A		G	3/3	1	3	3			A	10	1	10	10			G	27/27	1	27	27
17609_TGCAGATCTATCTTTTGGACATCCACATCTTTTACACTATTATAT_NODE_1_length_222_cov_6.995495-61	17609_TGCAGATCTATCTTTTGGACATCCACATCTTTTACACTATTATAT_NODE_1_length_222_cov_6.995495	240	179	61	T		T	5	1	5	5			T	5	1	5	5			C	18/18	1	18	18
17611_TGCAGTTAATAAACAACTCACATGTCATACGTACATACCCTTTCT_NODE_1_length_236_cov_6.855932-67	17611_TGCAGTTAATAAACAACTCACATGTCATACGTACATACCCTTTCT_NODE_1_length_236_cov_6.855932	256	189	67	T		G	1/7	0.1429	1	7			T	9	1	9	9			G	2/25	0.08	2	25
17629_TGCAGGCTTTTAAGAGCAAACGAGTAGCATTTCAAAGAAGTGAAG_NODE_1_length_291_cov_5.151203-125	17629_TGCAGGCTTTTAAGAGCAAACGAGTAGCATTTCAAAGAAGTGAAG_NODE_1_length_291_cov_5.151203	307	182	125	T		G	4/4	1	4	4			T	7	1	7	7			G	8/8	1	8	8
17629_TGCAGGCTTTTAAGAGCAAACGAGTAGCATTTCAAAGAAGTGAAG_NODE_1_length_291_cov_5.151203-156	17629_TGCAGGCTTTTAAGAGCAAACGAGTAGCATTTCAAAGAAGTGAAG_NODE_1_length_291_cov_5.151203	307	151	156	G		G	2	1	2	2			G	10	1	10	10			T	3/3	1	3	3
17629_TGCAGGCTTTTAAGAGCAAACGAGTAGCATTTCAAAGAAGTGAAG_NODE_1_length_291_cov_5.151203-67	17629_TGCAGGCTTTTAAGAGCAAACGAGTAGCATTTCAAAGAAGTGAAG_NODE_1_length_291_cov_5.151203	307	240	67	A		A	7	1	7	7			A	4	1	4	4			G	16/16	1	16	16
17645_TGCAGACATTTTTTTACGTCAAGTGGACAGGTGCTTGCATCTTCT_NODE_1_length_253_cov_5.928854-162	17645_TGCAGACATTTTTTTACGTCAAGTGGACAGGTGCTTGCATCTTCT_NODE_1_length_253_cov_5.928854	271	109	162	A		G	2/2	1	2	2			A	17	1	17	17			G	4/4	1	4	4
17645_TGCAGACATTTTTTTACGTCAAGTGGACAGGTGCTTGCATCTTCT_NODE_1_length_253_cov_5.928854-128	17645_TGCAGACATTTTTTTACGTCAAGTGGACAGGTGCTTGCATCTTCT_NODE_1_length_253_cov_5.928854	271	143	128	T		A	2/2	1	2	2			T	4	1	4	4			A	3/3	1	3	3
17651_TGCAGAACTCCCTGCAAGCCATGCAGGTTAAACTTGATGAAACAA_NODE_1_length_300_cov_8.033334-164	17651_TGCAGAACTCCCTGCAAGCCATGCAGGTTAAACTTGATGAAACAA_NODE_1_length_300_cov_8.033334	322	158	164	T		T	2	1	2	2			T	14	1	14	14			A	8/8	1	8	8
17651_TGCAGAACTCCCTGCAAGCCATGCAGGTTAAACTTGATGAAACAA_NODE_1_length_300_cov_8.033334-141	17651_TGCAGAACTCCCTGCAAGCCATGCAGGTTAAACTTGATGAAACAA_NODE_1_length_300_cov_8.033334	322	181	141	C		C	3	1	3	3			C	16	1	16	16			G	10/10	1	10	10
17652_TGCAGAAGTAGATCAAAATTTTGGTTACTCTTTGTGGACAAGGCA_NODE_1_length_307_cov_8.322475-88	17652_TGCAGAAGTAGATCAAAATTTTGGTTACTCTTTGTGGACAAGGCA_NODE_1_length_307_cov_8.322475	329	241	88	T		A	2/2	1	2	2			A	1/8	0.125	1	8			A	4/4	1	4	4
17668_TGCAGAAGATGTATCTTGTGGCCTGAGAATATCATCCAAAAATAT_NODE_1_length_320_cov_6.631250-124	17668_TGCAGAAGATGTATCTTGTGGCCTGAGAATATCATCCAAAAATAT_NODE_1_length_320_cov_6.631250	340	216	124	T		G	3/3	1	3	3			T	11	1	11	11			T	7	1	7	7
1767_TGCAGTCCCAAATCACCTCATCTAAAACCTCTACGATCAACATCT_NODE_1_length_277_cov_5.447653-83	1767_TGCAGTCCCAAATCACCTCATCTAAAACCTCTACGATCAACATCT_NODE_1_length_277_cov_5.447653	295	212	83	G		A	7/7	1	7	7			G	6	1	6	6			A	34/34	1	34	34
1769_TGCAGTAGACAGGATGGATGGTCCAAAATGGAGAATTGCAAAAGG_NODE_1_length_374_cov_7.580214-193	1769_TGCAGTAGACAGGATGGATGGTCCAAAATGGAGAATTGCAAAAGG_NODE_1_length_374_cov_7.580214	396	203	193	T		G	5/5	1	5	5			T	7	1	7	7			T	16	1	16	16
1769_TGCAGTAGACAGGATGGATGGTCCAAAATGGAGAATTGCAAAAGG_NODE_1_length_374_cov_7.580214-130	1769_TGCAGTAGACAGGATGGATGGTCCAAAATGGAGAATTGCAAAAGG_NODE_1_length_374_cov_7.580214	396	266	130	T		C	3/3	1	3	3			T	13	1	13	13			C	20/20	1	20	20
17705_TGCAGTAGACAGCATAGCTGCTAATCAAGTAATCAAAGATGGTGA_NODE_1_length_319_cov_5.244514-119	17705_TGCAGTAGACAGCATAGCTGCTAATCAAGTAATCAAAGATGGTGA_NODE_1_length_319_cov_5.244514	337	218	119	T		T	2	1	2	2			A	1/7	0.1429	1	7			A	19/19	1	19	19
17728_TGCAGGTTATTGCAATCAAAGACATCATTCAGCCTCCACAGAAGG_NODE_1_length_274_cov_9.624087-103	17728_TGCAGGTTATTGCAATCAAAGACATCATTCAGCCTCCACAGAAGG_NODE_1_length_274_cov_9.624087	296	193	103	A		T	6/6	1	6	6			A	13	1	13	13			T	4/4	1	4	4
1773_TGCAGGTAAATGTTACAGCTGATCATCGTGTAATATATGGGGCAG_NODE_1_length_412_cov_5.618932-135	1773_TGCAGGTAAATGTTACAGCTGATCATCGTGTAATATATGGGGCAG_NODE_1_length_412_cov_5.618932	434	299	135	G		A	7/7	1	7	7			G	3	1	3	3			G	13	1	13	13
1775_TGCAGTATAGAAGAATCTCTGAAGGCAAAACCCTGGTTCGAAAAC_NODE_2_length_299_cov_5.006689-239	1775_TGCAGTATAGAAGAATCTCTGAAGGCAAAACCCTGGTTCGAAAAC_NODE_2_length_299_cov_5.006689	321	82	239	A		G	8/8	1	8	8			A	11	1	11	11			G	18/18	1	18	18
1775_TGCAGTATAGAAGAATCTCTGAAGGCAAAACCCTGGTTCGAAAAC_NODE_2_length_299_cov_5.006689-104	1775_TGCAGTATAGAAGAATCTCTGAAGGCAAAACCCTGGTTCGAAAAC_NODE_2_length_299_cov_5.006689	321	217	104	C		G	3/3	1	3	3			C	7	1	7	7			T	1/11	0.0909	1	11	G 10/11
17758_TGCAGTTTGGTTATTTCTCGTTTGGTGGAAGTACGGTCATTTGCG_NODE_1_length_296_cov_6.719594-61	17758_TGCAGTTTGGTTATTTCTCGTTTGGTGGAAGTACGGTCATTTGCG_NODE_1_length_296_cov_6.719594	316	255	61	A		G	7/7	1	7	7			A	7	1	7	7			A	11	1	11	11
17790_TGCAGGCAAATATTTTTTATCATGAAGCCTTTTAACAATATTCTG_NODE_1_length_269_cov_6.423792-117	17790_TGCAGGCAAATATTTTTTATCATGAAGCCTTTTAACAATATTCTG_NODE_1_length_269_cov_6.423792	287	170	117	A		C	4/4	1	4	4			A	14	1	14	14			C	41/41	1	41	41
17790_TGCAGGCAAATATTTTTTATCATGAAGCCTTTTAACAATATTCTG_NODE_1_length_269_cov_6.423792-139	17790_TGCAGGCAAATATTTTTTATCATGAAGCCTTTTAACAATATTCTG_NODE_1_length_269_cov_6.423792	287	148	139	G		A	6/7	0.8571	6	7			G	12	1	12	12			A	26/26	1	26	26
17833_TGCAGCCTAAAGCACATGAATAAAATATAAGGAATTTTCTTTGTG_NODE_1_length_296_cov_5.604730-193	17833_TGCAGCCTAAAGCACATGAATAAAATATAAGGAATTTTCTTTGTG_NODE_1_length_296_cov_5.604730	314	121	193	A		T	2/2	1	2	2			A	10	1	10	10			T	3/3	1	3	3
17833_TGCAGCCTAAAGCACATGAATAAAATATAAGGAATTTTCTTTGTG_NODE_1_length_296_cov_5.604730-139	17833_TGCAGCCTAAAGCACATGAATAAAATATAAGGAATTTTCTTTGTG_NODE_1_length_296_cov_5.604730	314	175	139	C		G	2/2	1	2	2			C	4	1	4	4			G	3/3	1	3	3
17848_TGCAGCGTAGTCATGGATGCCTAGTTTAGTATATGGCTATATGCA_NODE_1_length_329_cov_7.434650-184	17848_TGCAGCGTAGTCATGGATGCCTAGTTTAGTATATGGCTATATGCA_NODE_1_length_329_cov_7.434650	351	167	184	A		T	3/3	1	3	3			A	9	1	9	9			A	5	1	5	5
17851_TGCAGTCTCGGTTCTTGGCAAACCCAAGCGAGATCAAGAAACGGA_NODE_1_length_387_cov_7.715762-67	17851_TGCAGTCTCGGTTCTTGGCAAACCCAAGCGAGATCAAGAAACGGA_NODE_1_length_387_cov_7.715762	409	342	67	G		A	3/3	1	3	3			G	3	1	3	3			G	7	1	7	7
17859_TGCAGTGCAACTACATAAAGATAAGCAGTGGTGACTGATTCCTTT_NODE_1_length_361_cov_7.177285-87	17859_TGCAGTGCAACTACATAAAGATAAGCAGTGGTGACTGATTCCTTT_NODE_1_length_361_cov_7.177285	383	296	87	A		T	4/4	1	4	4			A	7	1	7	7			T	4/4	1	4	4
17867_TGCAGAACACTTAGTAGAACTCTTTTAAGGAGTGTTTTACTATCA_NODE_1_length_330_cov_11.715152-207	17867_TGCAGAACACTTAGTAGAACTCTTTTAAGGAGTGTTTTACTATCA_NODE_1_length_330_cov_11.715152	352	145	207	A		A	4	1	4	4			G	3/69	0.0435	3	69			A	17	1	17	17
17867_TGCAGAACACTTAGTAGAACTCTTTTAAGGAGTGTTTTACTATCA_NODE_1_length_330_cov_11.715152-229	17867_TGCAGAACACTTAGTAGAACTCTTTTAAGGAGTGTTTTACTATCA_NODE_1_length_330_cov_11.715152	352	123	229	T		T	2	1	2	2			A	3/76	0.0395	3	76			T	27	1	27	27
17867_TGCAGAACACTTAGTAGAACTCTTTTAAGGAGTGTTTTACTATCA_NODE_1_length_330_cov_11.715152-203	17867_TGCAGAACACTTAGTAGAACTCTTTTAAGGAGTGTTTTACTATCA_NODE_1_length_330_cov_11.715152	352	149	203	T		T	4	1	4	4			A	7/68	0.1029	7	68			T	18	1	18	18
17867_TGCAGAACACTTAGTAGAACTCTTTTAAGGAGTGTTTTACTATCA_NODE_1_length_330_cov_11.715152-255	17867_TGCAGAACACTTAGTAGAACTCTTTTAAGGAGTGTTTTACTATCA_NODE_1_length_330_cov_11.715152	352	97	255	A		A	5	1	5	5			T	3/62	0.0484	3	62			T	3/21	0.1429	3	21
17867_TGCAGAACACTTAGTAGAACTCTTTTAAGGAGTGTTTTACTATCA_NODE_1_length_330_cov_11.715152-153	17867_TGCAGAACACTTAGTAGAACTCTTTTAAGGAGTGTTTTACTATCA_NODE_1_length_330_cov_11.715152	352	199	153	C		C	6	1	6	6			A	3/49	0.0612	3	49			C	11	1	11	11
17867_TGCAGAACACTTAGTAGAACTCTTTTAAGGAGTGTTTTACTATCA_NODE_1_length_330_cov_11.715152-208	17867_TGCAGAACACTTAGTAGAACTCTTTTAAGGAGTGTTTTACTATCA_NODE_1_length_330_cov_11.715152	352	144	208	T		T	4	1	4	4			A	3/72	0.0417	3	72			T	16	1	16	16
17867_TGCAGAACACTTAGTAGAACTCTTTTAAGGAGTGTTTTACTATCA_NODE_1_length_330_cov_11.715152-122	17867_TGCAGAACACTTAGTAGAACTCTTTTAAGGAGTGTTTTACTATCA_NODE_1_length_330_cov_11.715152	352	230	122	G		T	3/3	1	3	3			T	2/32	0.0625	2	32			G	5	1	5	5
17867_TGCAGAACACTTAGTAGAACTCTTTTAAGGAGTGTTTTACTATCA_NODE_1_length_330_cov_11.715152-258	17867_TGCAGAACACTTAGTAGAACTCTTTTAAGGAGTGTTTTACTATCA_NODE_1_length_330_cov_11.715152	352	94	258	T		T	5	1	5	5			A	5/58	0.0862	5	58			T	23	1	23	23
17867_TGCAGAACACTTAGTAGAACTCTTTTAAGGAGTGTTTTACTATCA_NODE_1_length_330_cov_11.715152-239	17867_TGCAGAACACTTAGTAGAACTCTTTTAAGGAGTGTTTTACTATCA_NODE_1_length_330_cov_11.715152	352	113	239	G		G	3	1	3	3			T	3/69	0.0435	3	69			G	22	1	22	22
17867_TGCAGAACACTTAGTAGAACTCTTTTAAGGAGTGTTTTACTATCA_NODE_1_length_330_cov_11.715152-204	17867_TGCAGAACACTTAGTAGAACTCTTTTAAGGAGTGTTTTACTATCA_NODE_1_length_330_cov_11.715152	352	148	204	C		C	4	1	4	4			A	3/68	0.0441	3	68			A	2/17	0.1176	2	17
17867_TGCAGAACACTTAGTAGAACTCTTTTAAGGAGTGTTTTACTATCA_NODE_1_length_330_cov_11.715152-271	17867_TGCAGAACACTTAGTAGAACTCTTTTAAGGAGTGTTTTACTATCA_NODE_1_length_330_cov_11.715152	352	81	271	C		C	6	1	6	6			A	1/51	0.0196	1	51			A	2/18	0.1111	2	18
17867_TGCAGAACACTTAGTAGAACTCTTTTAAGGAGTGTTTTACTATCA_NODE_1_length_330_cov_11.715152-66	17867_TGCAGAACACTTAGTAGAACTCTTTTAAGGAGTGTTTTACTATCA_NODE_1_length_330_cov_11.715152	352	286	66	T		T	8	1	8	8			C	1/53	0.0189	1	53	G 6/53		T	21	1	21	21
17898_TGCAGGAGAATTCATGATCATGGTGTTGGGTAACGAGTTCATCAT_NODE_1_length_376_cov_7.755319-138	17898_TGCAGGAGAATTCATGATCATGGTGTTGGGTAACGAGTTCATCAT_NODE_1_length_376_cov_7.755319	398	260	138	T		G	3/3	1	3	3			T	12	1	12	12			T	6	1	6	6
17924_TGCAGATTCGTGGTCCACTTGCTAGCATTCGTACTTTAAGCAAAA_NODE_1_length_340_cov_6.811765-145	17924_TGCAGATTCGTGGTCCACTTGCTAGCATTCGTACTTTAAGCAAAA_NODE_1_length_340_cov_6.811765	362	217	145	C		C	4	1	4	4			C	4	1	4	4			T	7/7	1	7	7
17946_TGCAGGTAAGGAGATTAGGAGAAGGAGGATGTGCAAAGAAAGGAG_NODE_2_length_220_cov_6.740909-159	17946_TGCAGGTAAGGAGATTAGGAGAAGGAGGATGTGCAAAGAAAGGAG_NODE_2_length_220_cov_6.740909	242	83	159	C		C	5	1	5	5			C	14	1	14	14			T	4/4	1	4	4
1796_TGCAGTACCAATGAATAAGTTCTCTAATGCACATACCTTGTCCAT_NODE_1_length_360_cov_8.388889-95	1796_TGCAGTACCAATGAATAAGTTCTCTAATGCACATACCTTGTCCAT_NODE_1_length_360_cov_8.388889	382	287	95	A		T	1/7	0.1429	1	7			A	7	1	7	7			T	2/16	0.125	2	16
17969_TGCAGTTATTAATGAAAATATCTAAACATCCATATTTCTTAGAGT_NODE_1_length_239_cov_8.251046-100	17969_TGCAGTTATTAATGAAAATATCTAAACATCCATATTTCTTAGAGT_NODE_1_length_239_cov_8.251046	261	161	100	T		T	4	1	4	4			T	12	1	12	12			C	19/19	1	19	19
18020_TGCAGGTAATGATATGACTCCAAACCCTAAAATCTGAACGTAAAC_NODE_1_length_267_cov_7.318352-121	18020_TGCAGGTAATGATATGACTCCAAACCCTAAAATCTGAACGTAAAC_NODE_1_length_267_cov_7.318352	289	168	121	C		T	2/2	1	2	2			C	16	1	16	16			T	18/18	1	18	18
18053_TGCAGGTTAAAACATTTCAATGACCGAGCTAATATGATTAAAAAA_NODE_1_length_307_cov_6.530945-79	18053_TGCAGGTTAAAACATTTCAATGACCGAGCTAATATGATTAAAAAA_NODE_1_length_307_cov_6.530945	329	250	79	C		C	5	1	5	5			C	9	1	9	9			T	10/10	1	10	10
1807_TGCAGGTTAGTTTAATGAGATACCTTTCAAATGCCACCGATTTCA_NODE_1_length_454_cov_6.160793-289	1807_TGCAGGTTAGTTTAATGAGATACCTTTCAAATGCCACCGATTTCA_NODE_1_length_454_cov_6.160793	476	187	289	A		A	2	1	2	2			T	7/79	0.0886	7	79			A	13	1	13	13
1807_TGCAGGTTAGTTTAATGAGATACCTTTCAAATGCCACCGATTTCA_NODE_1_length_454_cov_6.160793-318	1807_TGCAGGTTAGTTTAATGAGATACCTTTCAAATGCCACCGATTTCA_NODE_1_length_454_cov_6.160793	476	158	318	C		C	2	1	2	2			A	4/72	0.0556	4	72			A	1/8	0.125	1	8
1807_TGCAGGTTAGTTTAATGAGATACCTTTCAAATGCCACCGATTTCA_NODE_1_length_454_cov_6.160793-294	1807_TGCAGGTTAGTTTAATGAGATACCTTTCAAATGCCACCGATTTCA_NODE_1_length_454_cov_6.160793	476	182	294	C		C	2	1	2	2			A	6/82	0.0732	6	82			C	13	1	13	13
1807_TGCAGGTTAGTTTAATGAGATACCTTTCAAATGCCACCGATTTCA_NODE_1_length_454_cov_6.160793-312	1807_TGCAGGTTAGTTTAATGAGATACCTTTCAAATGCCACCGATTTCA_NODE_1_length_454_cov_6.160793	476	164	312	C		C	2	1	2	2			T	5/92	0.0543	5	92			C	12	1	12	12
18119_TGCAGTTCATTCCATTCCCTTCGCTACACTCGACTTAAACCACCT_NODE_1_length_298_cov_28.557047-121	18119_TGCAGTTCATTCCATTCCCTTCGCTACACTCGACTTAAACCACCT_NODE_1_length_298_cov_28.557047	320	199	121	A		A	53	1	53	53			A	83	1	83	83			T	5/172	0.0291	5	172	C 1/172
18119_TGCAGTTCATTCCATTCCCTTCGCTACACTCGACTTAAACCACCT_NODE_1_length_298_cov_28.557047-72	18119_TGCAGTTCATTCCATTCCCTTCGCTACACTCGACTTAAACCACCT_NODE_1_length_298_cov_28.557047	320	248	72	A		C	2/59	0.0339	2	59			A	37	1	37	37			C	2/202	0.0099	2	202	G 8/202
18119_TGCAGTTCATTCCATTCCCTTCGCTACACTCGACTTAAACCACCT_NODE_1_length_298_cov_28.557047-109	18119_TGCAGTTCATTCCATTCCCTTCGCTACACTCGACTTAAACCACCT_NODE_1_length_298_cov_28.557047	320	211	109	A		C	2/50	0.04	2	50			A	63	1	63	63			C	6/179	0.0335	6	179
18128_TGCAGTTGATATGTTACAACAAAGAGTCGAACAACGTTTTGAATC_NODE_1_length_280_cov_6.917857-121	18128_TGCAGTTGATATGTTACAACAAAGAGTCGAACAACGTTTTGAATC_NODE_1_length_280_cov_6.917857	300	179	121	G		G	8	1	8	8			G	36	1	36	36			A	1/68	0.0147	1	68	T 4/68
18128_TGCAGTTGATATGTTACAACAAAGAGTCGAACAACGTTTTGAATC_NODE_1_length_280_cov_6.917857-92	18128_TGCAGTTGATATGTTACAACAAAGAGTCGAACAACGTTTTGAATC_NODE_1_length_280_cov_6.917857	300	208	92	T		T	3	1	3	3			T	14	1	14	14			G	3/78	0.0385	3	78
18128_TGCAGTTGATATGTTACAACAAAGAGTCGAACAACGTTTTGAATC_NODE_1_length_280_cov_6.917857-127	18128_TGCAGTTGATATGTTACAACAAAGAGTCGAACAACGTTTTGAATC_NODE_1_length_280_cov_6.917857	300	173	127	A		A	8	1	8	8			A	35	1	35	35			C	3/70	0.0429	3	70
18138_TGCAGCCTTTTTTTCAAAACTAATAAATTTCGAATATCATAACGT_NODE_1_length_314_cov_7.162420-198	18138_TGCAGCCTTTTTTTCAAAACTAATAAATTTCGAATATCATAACGT_NODE_1_length_314_cov_7.162420	336	138	198	T		T	4	1	4	4			T	11	1	11	11			G	3/20	0.15	3	20
18139_TGCAGTCGTTACGTGAAGACCAACAAGTACCTCTTCGAACACCAA_NODE_1_length_202_cov_12.504951-63	18139_TGCAGTCGTTACGTGAAGACCAACAAGTACCTCTTCGAACACCAA_NODE_1_length_202_cov_12.504951	224	161	63	G		G	2	1	2	2			G	13	1	13	13			A	6/6	1	6	6
18152_TGCAGGTTAAAAGAAATTCATCATTTTTATTCACGAATAGACATA_NODE_1_length_263_cov_5.315589-61	18152_TGCAGGTTAAAAGAAATTCATCATTTTTATTCACGAATAGACATA_NODE_1_length_263_cov_5.315589	279	218	61	G		A	4/4	1	4	4			G	9	1	9	9			A	11/11	1	11	11
18152_TGCAGGTTAAAAGAAATTCATCATTTTTATTCACGAATAGACATA_NODE_1_length_263_cov_5.315589-101	18152_TGCAGGTTAAAAGAAATTCATCATTTTTATTCACGAATAGACATA_NODE_1_length_263_cov_5.315589	279	178	101	G		G	5	1	5	5			G	12	1	12	12			A	17/17	1	17	17
18187_TGCAGTTATGTTACAGCTTTAGCATTGAGCACAATTGGTGTAGCT_NODE_1_length_346_cov_13.436417-125	18187_TGCAGTTATGTTACAGCTTTAGCATTGAGCACAATTGGTGTAGCT_NODE_1_length_346_cov_13.436417	368	243	125	T		T	11	1	11	11			T	23	1	23	23			C	1/30	0.0333	1	30	G 3/30
18187_TGCAGTTATGTTACAGCTTTAGCATTGAGCACAATTGGTGTAGCT_NODE_1_length_346_cov_13.436417-145	18187_TGCAGTTATGTTACAGCTTTAGCATTGAGCACAATTGGTGTAGCT_NODE_1_length_346_cov_13.436417	368	223	145	T		T	11	1	11	11			T	22	1	22	22			G	3/27	0.1111	3	27
18203_TGCAGTTTTACTTGGTTGACATGGAAATATAACTATAAAATTAAT_NODE_1_length_276_cov_6.626812-172	18203_TGCAGTTTTACTTGGTTGACATGGAAATATAACTATAAAATTAAT_NODE_1_length_276_cov_6.626812	296	124	172	T		G	4/4	1	4	4			T	13	1	13	13			G	20/20	1	20	20
18210_TGCAGGTGGCAGAGAGCTAAATAGAACTACTGTTAAATGTCTTCC_NODE_1_length_287_cov_8.857142-141	18210_TGCAGGTGGCAGAGAGCTAAATAGAACTACTGTTAAATGTCTTCC_NODE_1_length_287_cov_8.857142	309	168	141	A		T	5/5	1	5	5			A	16	1	16	16			T	3/3	1	3	3
18217_TGCAGATAATGGATGGATCGTGTCAGATTGCACTGCTGAAGGGTT_NODE_1_length_401_cov_6.790524-258	18217_TGCAGATAATGGATGGATCGTGTCAGATTGCACTGCTGAAGGGTT_NODE_1_length_401_cov_6.790524	423	165	258	C		T	4/4	1	4	4			C	15	1	15	15			T	21/21	1	21	21
18238_TGCAGCATTCTCTTCCTCTTCTCCAGCAGCAGACATAATGAAAGA_NODE_1_length_209_cov_9.066986-80	18238_TGCAGCATTCTCTTCCTCTTCTCCAGCAGCAGACATAATGAAAGA_NODE_1_length_209_cov_9.066986	231	151	80	G		G	2	1	2	2			G	7	1	7	7			T	7/7	1	7	7
18244_TGCAGCCTTGAGGAACTTGATCAACAATCTCCCTGAAGTCGTCAT_NODE_1_length_381_cov_6.396326-248	18244_TGCAGCCTTGAGGAACTTGATCAACAATCTCCCTGAAGTCGTCAT_NODE_1_length_381_cov_6.396326	403	155	248	T		T	3	1	3	3			T	11	1	11	11			C	6/7	0.8571	6	7
18275_TGCAGTCAAAATTTACATTTTAACTTATCATCTCATAGAGGTGAA_NODE_1_length_277_cov_6.870036-110	18275_TGCAGTCAAAATTTACATTTTAACTTATCATCTCATAGAGGTGAA_NODE_1_length_277_cov_6.870036	299	189	110	A		G	1/8	0.125	1	8			A	7	1	7	7			G	3/30	0.1	3	30
18275_TGCAGTCAAAATTTACATTTTAACTTATCATCTCATAGAGGTGAA_NODE_1_length_277_cov_6.870036-132	18275_TGCAGTCAAAATTTACATTTTAACTTATCATCTCATAGAGGTGAA_NODE_1_length_277_cov_6.870036	299	167	132	T		T	6	1	6	6			T	10	1	10	10			C	3/25	0.12	3	25
18283_TGCAGGTCAAATTGGTGCAATCCGTCTTGGTATGAGCAGGGCGTT_NODE_3_length_338_cov_5.372781-123	18283_TGCAGGTCAAATTGGTGCAATCCGTCTTGGTATGAGCAGGGCGTT_NODE_3_length_338_cov_5.372781	360	237	123	G		T	1/8	0.125	1	8			G	13	1	13	13			T	2/23	0.087	2	23
18290_TGCAGGTTTTTGGTATGTGAAGGCATTGAATTCATGTCGGAGGTG_NODE_1_length_316_cov_6.481013-101	18290_TGCAGGTTTTTGGTATGTGAAGGCATTGAATTCATGTCGGAGGTG_NODE_1_length_316_cov_6.481013	338	237	101	A		G	3/3	1	3	3			A	3	1	3	3			A	8	1	8	8
18291_TGCAGATATAAGAGCCCCGAGGTCGTGGTCGATCTCATGCTGCTT_NODE_1_length_315_cov_7.412698-114	18291_TGCAGATATAAGAGCCCCGAGGTCGTGGTCGATCTCATGCTGCTT_NODE_1_length_315_cov_7.412698	337	223	114	A		A	2	1	2	2			A	9	1	9	9			G	5/5	1	5	5
18301_TGCAGTTAGTAATTTCAGACAAGAGAGACAGTTTGACCGATTGTC_NODE_1_length_321_cov_7.803738-90	18301_TGCAGTTAGTAATTTCAGACAAGAGAGACAGTTTGACCGATTGTC_NODE_1_length_321_cov_7.803738	343	253	90	T		T	4	1	4	4			T	9	1	9	9			C	24/24	1	24	24
18307_TGCAGGTTGTGTAACAGATGAACATAGGCTTAGATGGAAAATTTT_NODE_1_length_321_cov_8.956387-101	18307_TGCAGGTTGTGTAACAGATGAACATAGGCTTAGATGGAAAATTTT_NODE_1_length_321_cov_8.956387	343	242	101	A		C	3/3	1	3	3			A	9	1	9	9			A	5	1	5	5
1831_TGCAGATGGCAATTATATCCCGCATATACCCTTGCAAGGAATGTG_NODE_1_length_288_cov_9.277778-148	1831_TGCAGATGGCAATTATATCCCGCATATACCCTTGCAAGGAATGTG_NODE_1_length_288_cov_9.277778	310	162	148	G		G	2	1	2	2			G	18	1	18	18		-	#NAME?	4/4	1	4	4
18314_TGCAGATTAATCAATTCAAATTCTTGTCACTTACAACACAAATCA_NODE_1_length_300_cov_9.270000-158	18314_TGCAGATTAATCAATTCAAATTCTTGTCACTTACAACACAAATCA_NODE_1_length_300_cov_9.270000	322	164	158	C		T	2/2	1	2	2			C	21	1	21	21			T	22/22	1	22	22
18326_TGCAGTTTGCAACACTTCATATCTTTGTAGTAAATTAGACTTGTG_NODE_1_length_352_cov_5.732955-132	18326_TGCAGTTTGCAACACTTCATATCTTTGTAGTAAATTAGACTTGTG_NODE_1_length_352_cov_5.732955	372	240	132	G		G	3	1	3	3			G	6	1	6	6			A	4/4	1	4	4
18326_TGCAGTTTGCAACACTTCATATCTTTGTAGTAAATTAGACTTGTG_NODE_1_length_352_cov_5.732955-161	18326_TGCAGTTTGCAACACTTCATATCTTTGTAGTAAATTAGACTTGTG_NODE_1_length_352_cov_5.732955	372	211	161	C		A	2/2	1	2	2			A	1/7	0.1429	1	7			A	4/4	1	4	4
18326_TGCAGTTTGCAACACTTCATATCTTTGTAGTAAATTAGACTTGTG_NODE_1_length_352_cov_5.732955-134	18326_TGCAGTTTGCAACACTTCATATCTTTGTAGTAAATTAGACTTGTG_NODE_1_length_352_cov_5.732955	372	238	134	C		C	3	1	3	3			C	6	1	6	6			T	4/4	1	4	4
18347_TGCAGATCGTAGTTACAAGGGATAGTTGGGTATTTAAGTGAGAGT_NODE_1_length_385_cov_9.563637-240	18347_TGCAGATCGTAGTTACAAGGGATAGTTGGGTATTTAAGTGAGAGT_NODE_1_length_385_cov_9.563637	407	167	240	T		C	4/4	1	4	4			T	15	1	15	15			C	5/5	1	5	5
18347_TGCAGATCGTAGTTACAAGGGATAGTTGGGTATTTAAGTGAGAGT_NODE_1_length_385_cov_9.563637-118	18347_TGCAGATCGTAGTTACAAGGGATAGTTGGGTATTTAAGTGAGAGT_NODE_1_length_385_cov_9.563637	407	289	118	A		C	2/2	1	2	2			A	14	1	14	14			C	5/5	1	5	5
18347_TGCAGATCGTAGTTACAAGGGATAGTTGGGTATTTAAGTGAGAGT_NODE_1_length_385_cov_9.563637-248	18347_TGCAGATCGTAGTTACAAGGGATAGTTGGGTATTTAAGTGAGAGT_NODE_1_length_385_cov_9.563637	407	159	248	T		A	4/4	1	4	4			T	18	1	18	18			A	11/11	1	11	11
18408_TGCAGTTACTTCACAGTTGTATGAAGAACTGGAGATATTATCTGA_NODE_1_length_237_cov_6.531646-77	18408_TGCAGTTACTTCACAGTTGTATGAAGAACTGGAGATATTATCTGA_NODE_1_length_237_cov_6.531646	255	178	77	G		A	8/8	1	8	8			G	8	1	8	8			G	17	1	17	17
18412_TGCAGGCGTTACTAAACTATTACCCGATGATGTACAACGCAAGTC_NODE_1_length_338_cov_10.198225-176	18412_TGCAGGCGTTACTAAACTATTACCCGATGATGTACAACGCAAGTC_NODE_1_length_338_cov_10.198225	360	184	176	C		T	3/3	1	3	3			C	19	1	19	19			C	7	1	7	7
18414_TGCAGGTATCTACTCACATTTGTTTTGAAAGAATTCTAGTCAATG_NODE_1_length_298_cov_5.540268-139	18414_TGCAGGTATCTACTCACATTTGTTTTGAAAGAATTCTAGTCAATG_NODE_1_length_298_cov_5.540268	316	177	139	G		G	6	1	6	6			G	8	1	8	8			C	3/3	1	3	3
18417_TGCAGCAACATTACGTGATTTGGTGCCTGTAAAACTTGCTTCTGC_NODE_1_length_361_cov_6.988920-134	18417_TGCAGCAACATTACGTGATTTGGTGCCTGTAAAACTTGCTTCTGC_NODE_1_length_361_cov_6.988920	383	249	134	T		C	2/2	1	2	2			T	10	1	10	10			C	1/7	0.1429	1	7
18428_TGCAGTTGTAGAAGTTATGGTGGGCAATTCAAGTTCCAGTAATTG_NODE_1_length_223_cov_5.381166-61	18428_TGCAGTTGTAGAAGTTATGGTGGGCAATTCAAGTTCCAGTAATTG_NODE_1_length_223_cov_5.381166	239	178	61	T		C	3/3	1	3	3			T	2	1	2	2			T	8	1	8	8
18438_TGCAGAAATTCAAGTGGATTGAAAACCTAACATTTATACGAGACT_NODE_1_length_337_cov_6.231454-75	18438_TGCAGAAATTCAAGTGGATTGAAAACCTAACATTTATACGAGACT_NODE_1_length_337_cov_6.231454	357	282	75	T		T	4	1	4	4			C	6/55	0.1091	6	55			C	1/8	0.125	1	8
18438_TGCAGAAATTCAAGTGGATTGAAAACCTAACATTTATACGAGACT_NODE_1_length_337_cov_6.231454-193	18438_TGCAGAAATTCAAGTGGATTGAAAACCTAACATTTATACGAGACT_NODE_1_length_337_cov_6.231454	357	164	193	A		A	8	1	8	8			T	3/131	0.0229	3	131			A	13	1	13	13
18438_TGCAGAAATTCAAGTGGATTGAAAACCTAACATTTATACGAGACT_NODE_1_length_337_cov_6.231454-179	18438_TGCAGAAATTCAAGTGGATTGAAAACCTAACATTTATACGAGACT_NODE_1_length_337_cov_6.231454	357	178	179	G		G	4	1	4	4			A	5/80	0.0625	5	80			G	8	1	8	8
18438_TGCAGAAATTCAAGTGGATTGAAAACCTAACATTTATACGAGACT_NODE_1_length_337_cov_6.231454-209	18438_TGCAGAAATTCAAGTGGATTGAAAACCTAACATTTATACGAGACT_NODE_1_length_337_cov_6.231454	357	148	209	G		G	8	1	8	8			A	3/147	0.0204	3	147			G	13	1	13	13
18438_TGCAGAAATTCAAGTGGATTGAAAACCTAACATTTATACGAGACT_NODE_1_length_337_cov_6.231454-79	18438_TGCAGAAATTCAAGTGGATTGAAAACCTAACATTTATACGAGACT_NODE_1_length_337_cov_6.231454	357	278	79	G		G	4	1	4	4			T	3/55	0.0545	3	55			G	8	1	8	8
18438_TGCAGAAATTCAAGTGGATTGAAAACCTAACATTTATACGAGACT_NODE_1_length_337_cov_6.231454-258	18438_TGCAGAAATTCAAGTGGATTGAAAACCTAACATTTATACGAGACT_NODE_1_length_337_cov_6.231454	357	99	258	C		C	2	1	2	2			A	3/209	0.0144	3	209			C	2	1	2	2
18438_TGCAGAAATTCAAGTGGATTGAAAACCTAACATTTATACGAGACT_NODE_1_length_337_cov_6.231454-239	18438_TGCAGAAATTCAAGTGGATTGAAAACCTAACATTTATACGAGACT_NODE_1_length_337_cov_6.231454	357	118	239	T		T	2	1	2	2			C	5/86	0.0581	5	86			T	2	1	2	2
18438_TGCAGAAATTCAAGTGGATTGAAAACCTAACATTTATACGAGACT_NODE_1_length_337_cov_6.231454-61	18438_TGCAGAAATTCAAGTGGATTGAAAACCTAACATTTATACGAGACT_NODE_1_length_337_cov_6.231454	357	296	61	A		A	4	1	4	4			G	2/56	0.0357	2	56			G	1/9	0.1111	1	9
18438_TGCAGAAATTCAAGTGGATTGAAAACCTAACATTTATACGAGACT_NODE_1_length_337_cov_6.231454-83	18438_TGCAGAAATTCAAGTGGATTGAAAACCTAACATTTATACGAGACT_NODE_1_length_337_cov_6.231454	357	274	83	T		T	2	1	2	2			A	4/198	0.0202	4	198	C 2/198		T	2	1	2	2
18438_TGCAGAAATTCAAGTGGATTGAAAACCTAACATTTATACGAGACT_NODE_1_length_337_cov_6.231454-118	18438_TGCAGAAATTCAAGTGGATTGAAAACCTAACATTTATACGAGACT_NODE_1_length_337_cov_6.231454	357	239	118	C		C	5	1	5	5			A	4/143	0.028	4	143	G 3/143		C	12	1	12	12
18438_TGCAGAAATTCAAGTGGATTGAAAACCTAACATTTATACGAGACT_NODE_1_length_337_cov_6.231454-162	18438_TGCAGAAATTCAAGTGGATTGAAAACCTAACATTTATACGAGACT_NODE_1_length_337_cov_6.231454	357	195	162	C		C	4	1	4	4			T	1/71	0.0141	1	71	G 3/71		C	7	1	7	7
18438_TGCAGAAATTCAAGTGGATTGAAAACCTAACATTTATACGAGACT_NODE_1_length_337_cov_6.231454-122	18438_TGCAGAAATTCAAGTGGATTGAAAACCTAACATTTATACGAGACT_NODE_1_length_337_cov_6.231454	357	235	122	A		A	8	1	8	8			C	3/167	0.018	3	167	G 4/167		A	15	1	15	15
18438_TGCAGAAATTCAAGTGGATTGAAAACCTAACATTTATACGAGACT_NODE_1_length_337_cov_6.231454-87	18438_TGCAGAAATTCAAGTGGATTGAAAACCTAACATTTATACGAGACT_NODE_1_length_337_cov_6.231454	357	270	87	C		C	2	1	2	2			A	2/162	0.0123	2	162	T 4/162		C	2	1	2	2
18438_TGCAGAAATTCAAGTGGATTGAAAACCTAACATTTATACGAGACT_NODE_1_length_337_cov_6.231454-265	18438_TGCAGAAATTCAAGTGGATTGAAAACCTAACATTTATACGAGACT_NODE_1_length_337_cov_6.231454	357	92	265	C		C	4	1	4	4			A	1/55	0.0182	1	55	T 4/55		C	8	1	8	8
18438_TGCAGAAATTCAAGTGGATTGAAAACCTAACATTTATACGAGACT_NODE_1_length_337_cov_6.231454-134	18438_TGCAGAAATTCAAGTGGATTGAAAACCTAACATTTATACGAGACT_NODE_1_length_337_cov_6.231454	357	223	134	C		C	8	1	8	8			A	1/142	0.007	1	142	T 5/142		C	13	1	13	13
1844_TGCAGTCCCAATCGTGTGTCCTCCTGGAGAACACAAAATTACACA_NODE_1_length_300_cov_5.323333-89	1844_TGCAGTCCCAATCGTGTGTCCTCCTGGAGAACACAAAATTACACA_NODE_1_length_300_cov_5.323333	318	229	89	T		G	2/2	1	2	2			T	4	1	4	4			G	22/23	0.9565	22	23
1844_TGCAGTCCCAATCGTGTGTCCTCCTGGAGAACACAAAATTACACA_NODE_1_length_300_cov_5.323333-119	1844_TGCAGTCCCAATCGTGTGTCCTCCTGGAGAACACAAAATTACACA_NODE_1_length_300_cov_5.323333	318	199	119	T		C	3/3	1	3	3			T	11	1	11	11			C	20/20	1	20	20
18446_TGCAGTTCCCACATCGATCCACATAGATGAAAGCTGCAAGAAATT_NODE_1_length_269_cov_6.624535-113	18446_TGCAGTTCCCACATCGATCCACATAGATGAAAGCTGCAAGAAATT_NODE_1_length_269_cov_6.624535	289	176	113	T		T	5	1	5	5			T	11	1	11	11			A	9/9	1	9	9
18446_TGCAGTTCCCACATCGATCCACATAGATGAAAGCTGCAAGAAATT_NODE_1_length_269_cov_6.624535-136	18446_TGCAGTTCCCACATCGATCCACATAGATGAAAGCTGCAAGAAATT_NODE_1_length_269_cov_6.624535	289	153	136	A		G	2/2	1	2	2			A	15	1	15	15			G	8/8	1	8	8
18458_TGCAGTTATTGTTAAGGGCATGCTTGTAATAACCTGTTTGGGCTT_NODE_1_length_406_cov_6.891625-229	18458_TGCAGTTATTGTTAAGGGCATGCTTGTAATAACCTGTTTGGGCTT_NODE_1_length_406_cov_6.891625	428	199	229	T		T	5	1	5	5			T	14	1	14	14			C	8/8	1	8	8
18468_TGCAGGTTTGTATGTTCTACTCGATTTTTTCTTATTTTCCTTGGG_NODE_1_length_274_cov_6.354014-66	18468_TGCAGGTTTGTATGTTCTACTCGATTTTTTCTTATTTTCCTTGGG_NODE_1_length_274_cov_6.354014	294	228	66	C		C	5	1	5	5			C	3	1	3	3		+	#NAME?	6/6	1	6	6
18488_TGCAGTTAACAAAACCCAAATCCAAATCCAACCTAAATAAGAGAT_NODE_1_length_220_cov_6.818182-99	18488_TGCAGTTAACAAAACCCAAATCCAAATCCAACCTAAATAAGAGAT_NODE_1_length_220_cov_6.818182	238	139	99	A		A	8	1	8	8			A	22	1	22	22			G	13/13	1	13	13
18490_TGCAGGTATTATGAAGTCTCAAGGAATGCCAATGCCTTAAATTAT_NODE_1_length_220_cov_7.031818-77	18490_TGCAGGTATTATGAAGTCTCAAGGAATGCCAATGCCTTAAATTAT_NODE_1_length_220_cov_7.031818	238	161	77	A		A	4	1	4	4			A	10	1	10	10			G	13/13	1	13	13
18514_TGCAGTCTGCACAAACAGCTAAATCTGATGAGAAAAGGTTTTAAA_NODE_1_length_232_cov_8.107759-109	18514_TGCAGTCTGCACAAACAGCTAAATCTGATGAGAAAAGGTTTTAAA_NODE_1_length_232_cov_8.107759	254	145	109	T		G	2/2	1	2	2			T	8	1	8	8			G	2/2	1	2	2
18533_TGCAGTGTAAATATTGATTACCTTTATGATGTACACAGTTTGTTG_NODE_1_length_334_cov_5.694611-208	18533_TGCAGTGTAAATATTGATTACCTTTATGATGTACACAGTTTGTTG_NODE_1_length_334_cov_5.694611	354	146	208	C		A	7/7	1	7	7			C	20	1	20	20			C	25	1	25	25
18555_TGCAGGTAAGAAAGAATATCAGCAAACCCGAAAAGTGAACATCAA_NODE_1_length_221_cov_5.239819-91	18555_TGCAGGTAAGAAAGAATATCAGCAAACCCGAAAAGTGAACATCAA_NODE_1_length_221_cov_5.239819	239	148	91	A		A	2	1	2	2			A	9	1	9	9			G	5/39	0.1282	5	39
18555_TGCAGGTAAGAAAGAATATCAGCAAACCCGAAAAGTGAACATCAA_NODE_1_length_221_cov_5.239819-72	18555_TGCAGGTAAGAAAGAATATCAGCAAACCCGAAAAGTGAACATCAA_NODE_1_length_221_cov_5.239819	239	167	72	C		C	5	1	5	5			T	1/13	0.0769	1	13			T	3/45	0.0667	3	45
18556_TGCAGTCCTTGCTGCTGCCAATCCTGCCTGGTACATATGAAACGT_NODE_1_length_390_cov_5.879487-179	18556_TGCAGTCCTTGCTGCTGCCAATCCTGCCTGGTACATATGAAACGT_NODE_1_length_390_cov_5.879487	412	233	179	T		C	4/4	1	4	4			T	8	1	8	8			T	17	1	17	17
18556_TGCAGTCCTTGCTGCTGCCAATCCTGCCTGGTACATATGAAACGT_NODE_1_length_390_cov_5.879487-170	18556_TGCAGTCCTTGCTGCTGCCAATCCTGCCTGGTACATATGAAACGT_NODE_1_length_390_cov_5.879487	412	242	170	G		A	3/3	1	3	3			G	9	1	9	9			G	20	1	20	20
18568_TGCAGAGAATGTGTACCTCCAAGATGTGCACATGTTATGTGTGCA_NODE_1_length_352_cov_8.701705-220	18568_TGCAGAGAATGTGTACCTCCAAGATGTGCACATGTTATGTGTGCA_NODE_1_length_352_cov_8.701705	374	154	220	A		G	3/3	1	3	3			A	18	1	18	18			G	4/4	1	4	4
18587_TGCAGAATCCGACCTCCGCAATGAACCCAGAAAATGATCAAAACG_NODE_1_length_293_cov_6.907850-88	18587_TGCAGAATCCGACCTCCGCAATGAACCCAGAAAATGATCAAAACG_NODE_1_length_293_cov_6.907850	315	227	88	A		A	2	1	2	2			A	6	1	6	6		-	#NAME?	4/4	1	4	4
18587_TGCAGAATCCGACCTCCGCAATGAACCCAGAAAATGATCAAAACG_NODE_1_length_293_cov_6.907850-87	18587_TGCAGAATCCGACCTCCGCAATGAACCCAGAAAATGATCAAAACG_NODE_1_length_293_cov_6.907850	315	228	87	G		G	2	1	2	2			G	6	1	6	6		-	#NAME?	4/4	1	4	4
18589_TGCAGGCAAAGTAAGGGAGAAGTTTCCTCTTGAGATGGCTGAAAT_NODE_1_length_256_cov_5.816406-93	18589_TGCAGGCAAAGTAAGGGAGAAGTTTCCTCTTGAGATGGCTGAAAT_NODE_1_length_256_cov_5.816406	274	181	93	G		G	6	1	6	6			G	10	1	10	10			A	10/10	1	10	10
18592_TGCAGTTGGAGGTTTTTGGAGCCATTGTGGTTGGAACTCGACCTT_NODE_1_length_418_cov_7.490431-158	18592_TGCAGTTGGAGGTTTTTGGAGCCATTGTGGTTGGAACTCGACCTT_NODE_1_length_418_cov_7.490431	440	282	158	A		G	4/4	1	4	4			A	12	1	12	12			A	11	1	11	11
18592_TGCAGTTGGAGGTTTTTGGAGCCATTGTGGTTGGAACTCGACCTT_NODE_1_length_418_cov_7.490431-141	18592_TGCAGTTGGAGGTTTTTGGAGCCATTGTGGTTGGAACTCGACCTT_NODE_1_length_418_cov_7.490431	440	299	141	A		C	3/3	1	3	3			A	12	1	12	12			A	7	1	7	7
18616_TGCAGGTCCAGGGTCGTAAGAGATTGAAGCTGCTTATCTATCCGT_NODE_1_length_414_cov_8.171497-134	18616_TGCAGGTCCAGGGTCGTAAGAGATTGAAGCTGCTTATCTATCCGT_NODE_1_length_414_cov_8.171497	436	302	134	T		T	2	1	2	2			T	6	1	6	6			A	4/4	1	4	4
18641_TGCAGCCATGAAATGCAGTGGTGGCTGTTATATGCTGGTCTTGAG_NODE_1_length_288_cov_5.440972-184	18641_TGCAGCCATGAAATGCAGTGGTGGCTGTTATATGCTGGTCTTGAG_NODE_1_length_288_cov_5.440972	306	122	184	A		G	2/2	1	2	2			A	13	1	13	13			G	5/5	1	5	5
18650_TGCAGGGTAATTTGGTTTTGGGTGGTTAGATTAGGCTTCCATCCA_NODE_1_length_293_cov_8.245734-117	18650_TGCAGGGTAATTTGGTTTTGGGTGGTTAGATTAGGCTTCCATCCA_NODE_1_length_293_cov_8.245734	315	198	117	A		A	12	1	12	12			A	21	1	21	21			G	3/21	0.1429	3	21
18676_TGCAGCTAGTTCCTTCTTGCCGGCTTCAAATCAACGACAATTACT_NODE_1_length_350_cov_8.368571-71	18676_TGCAGCTAGTTCCTTCTTGCCGGCTTCAAATCAACGACAATTACT_NODE_1_length_350_cov_8.368571	372	301	71	G		G	4	1	4	4			G	6	1	6	6			T	5/5	1	5	5
18676_TGCAGCTAGTTCCTTCTTGCCGGCTTCAAATCAACGACAATTACT_NODE_1_length_350_cov_8.368571-95	18676_TGCAGCTAGTTCCTTCTTGCCGGCTTCAAATCAACGACAATTACT_NODE_1_length_350_cov_8.368571	372	277	95	T		G	3/3	1	3	3			T	8	1	8	8			T	4	1	4	4
18690_TGCAGCCCCTTCATGCATACACAAAAGAAGGTGAAATCAGATTCT_NODE_1_length_352_cov_7.008523-130	18690_TGCAGCCCCTTCATGCATACACAAAAGAAGGTGAAATCAGATTCT_NODE_1_length_352_cov_7.008523	374	244	130	T		T	2	1	2	2			T	9	1	9	9			C	8/8	1	8	8
18710_TGCAGACCATGATACACTATAAGAATAACCCATGATGGCATGGCA_NODE_1_length_348_cov_8.635057-90	18710_TGCAGACCATGATACACTATAAGAATAACCCATGATGGCATGGCA_NODE_1_length_348_cov_8.635057	370	280	90	A		A	2	1	2	2			A	6	1	6	6			T	3/3	1	3	3
18718_TGCAGTAACCAATTACGTGAACAGACACGAGTGTTGATCGGAATG_NODE_2_length_281_cov_5.455516-81	18718_TGCAGTAACCAATTACGTGAACAGACACGAGTGTTGATCGGAATG_NODE_2_length_281_cov_5.455516	303	222	81	C		A	6/6	1	6	6			A	1/8	0.125	1	8			A	6/6	1	6	6
18718_TGCAGTAACCAATTACGTGAACAGACACGAGTGTTGATCGGAATG_NODE_2_length_281_cov_5.455516-83	18718_TGCAGTAACCAATTACGTGAACAGACACGAGTGTTGATCGGAATG_NODE_2_length_281_cov_5.455516	303	220	83	T		T	6	1	6	6			T	8	1	8	8			C	5/5	1	5	5
18739_TGCAGTTTCTGACAGTACTGCTCTGCTAAATCTTGAGGGCAATGT_NODE_1_length_329_cov_7.009119-87	18739_TGCAGTTTCTGACAGTACTGCTCTGCTAAATCTTGAGGGCAATGT_NODE_1_length_329_cov_7.009119	351	264	87	C		C	7	1	7	7			T	1/9	0.1111	1	9			T	3/3	1	3	3
18739_TGCAGTTTCTGACAGTACTGCTCTGCTAAATCTTGAGGGCAATGT_NODE_1_length_329_cov_7.009119-106	18739_TGCAGTTTCTGACAGTACTGCTCTGCTAAATCTTGAGGGCAATGT_NODE_1_length_329_cov_7.009119	351	245	106	C		T	7/7	1	7	7			T	1/9	0.1111	1	9			T	3/3	1	3	3
18769_TGCAGCTCGACTATTTGGATCTCTTCCTTGTTCACTTTCCCATTG_NODE_1_length_370_cov_5.686487-221	18769_TGCAGCTCGACTATTTGGATCTCTTCCTTGTTCACTTTCCCATTG_NODE_1_length_370_cov_5.686487	390	169	221	A		G	4/4	1	4	4			A	11	1	11	11			G	7/7	1	7	7
18770_TGCAGGTAACGAGTTAAGTGGCAAGGGGGTTGGTGCAATGGTGGA_NODE_1_length_349_cov_8.272206-216	18770_TGCAGGTAACGAGTTAAGTGGCAAGGGGGTTGGTGCAATGGTGGA_NODE_1_length_349_cov_8.272206	371	155	216	C		C	2	1	2	2			C	18	1	18	18			T	14/14	1	14	14
18770_TGCAGGTAACGAGTTAAGTGGCAAGGGGGTTGGTGCAATGGTGGA_NODE_1_length_349_cov_8.272206-107	18770_TGCAGGTAACGAGTTAAGTGGCAAGGGGGTTGGTGCAATGGTGGA_NODE_1_length_349_cov_8.272206	371	264	107	G		G	4	1	4	4			G	7	1	7	7			C	15/15	1	15	15
18770_TGCAGGTAACGAGTTAAGTGGCAAGGGGGTTGGTGCAATGGTGGA_NODE_1_length_349_cov_8.272206-193	18770_TGCAGGTAACGAGTTAAGTGGCAAGGGGGTTGGTGCAATGGTGGA_NODE_1_length_349_cov_8.272206	371	178	193	C		C	3	1	3	3			C	11	1	11	11			T	15/15	1	15	15
1880_TGCAGATTGTTGGTATAGATATGATAAGGCCTTTAATCCATCTAT_NODE_1_length_346_cov_7.297688-150	1880_TGCAGATTGTTGGTATAGATATGATAAGGCCTTTAATCCATCTAT_NODE_1_length_346_cov_7.297688	368	218	150	G		A	3/3	1	3	3			G	14	1	14	14			G	3	1	3	3
18818_TGCAGATATAACACATATACAGAGACAGGATCCATCCTCCTACTG_NODE_1_length_328_cov_9.289634-69	18818_TGCAGATATAACACATATACAGAGACAGGATCCATCCTCCTACTG_NODE_1_length_328_cov_9.289634	350	281	69	G		A	10/10	1	10	10			G	9	1	9	9			A	20/20	1	20	20
18838_TGCAGTTTCATACCCTGTGTCACAAATACTCCCAATTGACGATGT_NODE_1_length_205_cov_5.287805-134	18838_TGCAGTTTCATACCCTGTGTCACAAATACTCCCAATTGACGATGT_NODE_1_length_205_cov_5.287805	227	93	134	A		T	2/2	1	2	2			A	10	1	10	10			T	9/9	1	9	9
18859_TGCAGAATTGAGTATCTTTTAAGAACCAAAGCACTATTGCTACTG_NODE_1_length_242_cov_5.305785-95	18859_TGCAGAATTGAGTATCTTTTAAGAACCAAAGCACTATTGCTACTG_NODE_1_length_242_cov_5.305785	258	163	95	C		C	2	1	2	2			C	5	1	5	5			T	3/3	1	3	3
18889_TGCAGATATCCCTAACGCTTCAGGCTGTCTAATTTCTCCAGATTT_NODE_1_length_241_cov_9.456431-144	18889_TGCAGATATCCCTAACGCTTCAGGCTGTCTAATTTCTCCAGATTT_NODE_1_length_241_cov_9.456431	263	119	144	T	-	-T	4/4	1	4	4			T	15	1	15	15			T	14	1	14	14
18950_TGCAGATGTGCTCAAAGAAATATCAACACTTTGTGTACTAGCCTT_NODE_1_length_259_cov_9.745173-80	18950_TGCAGATGTGCTCAAAGAAATATCAACACTTTGTGTACTAGCCTT_NODE_1_length_259_cov_9.745173	281	201	80	C		A	5/5	1	5	5			C	10	1	10	10			A	7/7	1	7	7
18972_TGCAGCTTATCTTCCAGTTCAGGTATCAGTTTGATTTCATTTGAT_NODE_1_length_438_cov_8.059361-102	18972_TGCAGCTTATCTTCCAGTTCAGGTATCAGTTTGATTTCATTTGAT_NODE_1_length_438_cov_8.059361	460	358	102	A		A	5	1	5	5			A	3	1	3	3			G	10/10	1	10	10
19004_TGCAGTTTCCTACCCATAGAAGTTCAATTTAGTTAGGGATTTTTA_NODE_1_length_220_cov_7.690909-72	19004_TGCAGTTTCCTACCCATAGAAGTTCAATTTAGTTAGGGATTTTTA_NODE_1_length_220_cov_7.690909	238	166	72	A		A	7	1	7	7			A	12	1	12	12			G	8/8	1	8	8
19004_TGCAGTTTCCTACCCATAGAAGTTCAATTTAGTTAGGGATTTTTA_NODE_1_length_220_cov_7.690909-63	19004_TGCAGTTTCCTACCCATAGAAGTTCAATTTAGTTAGGGATTTTTA_NODE_1_length_220_cov_7.690909	238	175	63	C		T	6/6	1	6	6			C	10	1	10	10			C	10	1	10	10
1901_TGCAGCCTGATTTGAGAACTTACACTGCGTTGATCGAGTGTTTTC_NODE_1_length_343_cov_5.816327-233	1901_TGCAGCCTGATTTGAGAACTTACACTGCGTTGATCGAGTGTTTTC_NODE_1_length_343_cov_5.816327	365	132	233	C		C	3	1	3	3			C	14	1	14	14			A	7/7	1	7	7
19015_TGCAGGAGGTACTACTGTAGTCTATTCCTTGAATCGGCTGATATC_NODE_1_length_413_cov_7.900726-149	19015_TGCAGGAGGTACTACTGTAGTCTATTCCTTGAATCGGCTGATATC_NODE_1_length_413_cov_7.900726	435	286	149	A		G	4/4	1	4	4			T	1/11	0.0909	1	11			G	4/4	1	4	4
19027_TGCAGAGGATGTATTATTTTCTGTTAGCTAAGAGAGGTTGTGAAA_NODE_1_length_354_cov_7.370057-118	19027_TGCAGAGGATGTATTATTTTCTGTTAGCTAAGAGAGGTTGTGAAA_NODE_1_length_354_cov_7.370057	376	258	118	G		A	2/2	1	2	2			G	17	1	17	17			A	2/2	1	2	2
19068_TGCAGCCCTTTGCATAACACGAGAGTGGTGCTTCGACGACTTACT_NODE_1_length_304_cov_7.957237-119	19068_TGCAGCCCTTTGCATAACACGAGAGTGGTGCTTCGACGACTTACT_NODE_1_length_304_cov_7.957237	326	207	119	C		T	2/2	1	2	2			C	10	1	10	10			T	5/5	1	5	5
19096_TGCAGCTAAAACAATCAACAGCTATTGCTCAAGCGCCCCTCGCCA_NODE_1_length_358_cov_8.125698-104	19096_TGCAGCTAAAACAATCAACAGCTATTGCTCAAGCGCCCCTCGCCA_NODE_1_length_358_cov_8.125698	380	276	104	A		A	5	1	5	5			A	8	1	8	8			T	23/23	1	23	23
19096_TGCAGCTAAAACAATCAACAGCTATTGCTCAAGCGCCCCTCGCCA_NODE_1_length_358_cov_8.125698-180	19096_TGCAGCTAAAACAATCAACAGCTATTGCTCAAGCGCCCCTCGCCA_NODE_1_length_358_cov_8.125698	380	200	180	T		T	4	1	4	4			T	13	1	13	13			G	4/38	0.1053	4	38
191_TGCAGTTTTCCCACTCTCTCTTCTAACAATCAAATATCATCAACC_NODE_1_length_375_cov_5.218667-297	191_TGCAGTTTTCCCACTCTCTCTTCTAACAATCAAATATCATCAACC_NODE_1_length_375_cov_5.218667	395	98	297	T		T	3	1	3	3			T	22	1	22	22			C	4/4	1	4	4
19109_TGCAGAACAAGCAGCTGTTATGAGATCTCAGATTCATCTTTTTTG_NODE_2_length_359_cov_5.331476-254	19109_TGCAGAACAAGCAGCTGTTATGAGATCTCAGATTCATCTTTTTTG_NODE_2_length_359_cov_5.331476	381	127	254	G		A	2/2	1	2	2			G	12	1	12	12			A	3/3	1	3	3
19123_TGCAGGTTATTGCTACAAAACTTTCAGAAGAAGAGATTTCTGGCT_NODE_1_length_370_cov_5.654054-186	19123_TGCAGGTTATTGCTACAAAACTTTCAGAAGAAGAGATTTCTGGCT_NODE_1_length_370_cov_5.654054	390	204	186	A		C	3/3	1	3	3			A	10	1	10	10			C	13/13	1	13	13
19134_TGCAGTTCGGTTTTTCTACACTTGTATCATTTCACTGATGCTTGG_NODE_1_length_272_cov_6.849265-148	19134_TGCAGTTCGGTTTTTCTACACTTGTATCATTTCACTGATGCTTGG_NODE_1_length_272_cov_6.849265	292	144	148	T		T	6	1	6	6			T	18	1	18	18			G	22/22	1	22	22
19134_TGCAGTTCGGTTTTTCTACACTTGTATCATTTCACTGATGCTTGG_NODE_1_length_272_cov_6.849265-136	19134_TGCAGTTCGGTTTTTCTACACTTGTATCATTTCACTGATGCTTGG_NODE_1_length_272_cov_6.849265	292	156	136	A		G	8/8	1	8	8			A	16	1	16	16			A	28	1	28	28
19180_TGCAGTTCATGGAGGAGCTTCTTTTAGATAACACTGGTATCAGAG_NODE_1_length_226_cov_5.420354-93	19180_TGCAGTTCATGGAGGAGCTTCTTTTAGATAACACTGGTATCAGAG_NODE_1_length_226_cov_5.420354	244	151	93	T		C	3/3	1	3	3			C	1/7	0.1429	1	7			C	5/5	1	5	5
19180_TGCAGTTCATGGAGGAGCTTCTTTTAGATAACACTGGTATCAGAG_NODE_1_length_226_cov_5.420354-89	19180_TGCAGTTCATGGAGGAGCTTCTTTTAGATAACACTGGTATCAGAG_NODE_1_length_226_cov_5.420354	244	155	89	G		T	4/4	1	4	4			T	1/7	0.1429	1	7			G	5	1	5	5
19190_TGCAGACAGCACCGTATTCCTTCCCCCTACCTTAACATTAATCTT_NODE_1_length_326_cov_9.365030-235	19190_TGCAGACAGCACCGTATTCCTTCCCCCTACCTTAACATTAATCTT_NODE_1_length_326_cov_9.365030	348	113	235	A		C	2/2	1	2	2			C	2/33	0.0606	2	33			C	2/2	1	2	2
19190_TGCAGACAGCACCGTATTCCTTCCCCCTACCTTAACATTAATCTT_NODE_1_length_326_cov_9.365030-102	19190_TGCAGACAGCACCGTATTCCTTCCCCCTACCTTAACATTAATCTT_NODE_1_length_326_cov_9.365030	348	246	102	C		C	2	1	2	2			T	1/24	0.0417	1	24	-C 9/24		C	6	1	6	6
19195_TGCAGCTTCAATTTGTAGGCAGATTGTGAATGTTGTTCATGTGTG_NODE_1_length_338_cov_6.899408-221	19195_TGCAGCTTCAATTTGTAGGCAGATTGTGAATGTTGTTCATGTGTG_NODE_1_length_338_cov_6.899408	360	139	221	T		G	3/3	1	3	3			T	7	1	7	7			T	5	1	5	5
19195_TGCAGCTTCAATTTGTAGGCAGATTGTGAATGTTGTTCATGTGTG_NODE_1_length_338_cov_6.899408-188	19195_TGCAGCTTCAATTTGTAGGCAGATTGTGAATGTTGTTCATGTGTG_NODE_1_length_338_cov_6.899408	360	172	188	A		T	8/8	1	8	8			A	9	1	9	9			A	7	1	7	7
19197_TGCAGTACGCAAATTACTTCATGAAGTGGTCAAATTGAGTGGAAT_NODE_1_length_412_cov_6.504854-282	19197_TGCAGTACGCAAATTACTTCATGAAGTGGTCAAATTGAGTGGAAT_NODE_1_length_412_cov_6.504854	434	152	282	G		A	3/3	1	3	3			G	28	1	28	28			A	11/11	1	11	11
19197_TGCAGTACGCAAATTACTTCATGAAGTGGTCAAATTGAGTGGAAT_NODE_1_length_412_cov_6.504854-215	19197_TGCAGTACGCAAATTACTTCATGAAGTGGTCAAATTGAGTGGAAT_NODE_1_length_412_cov_6.504854	434	219	215	T		C	6/6	1	6	6			T	13	1	13	13			C	30/30	1	30	30
19202_TGCAGAATTGGTAATTGCATTGGAGTATCTTCACGGATTGGGGAT_NODE_1_length_303_cov_5.531353-88	19202_TGCAGAATTGGTAATTGCATTGGAGTATCTTCACGGATTGGGGAT_NODE_1_length_303_cov_5.531353	321	233	88	T		C	3/3	1	3	3			T	8	1	8	8			C	3/3	1	3	3
19217_TGCAGTACAGCAGATAGCTCTTTGGCCTCCATAGGCTGAGCCACC_NODE_1_length_378_cov_5.481482-61	19217_TGCAGTACAGCAGATAGCTCTTTGGCCTCCATAGGCTGAGCCACC_NODE_1_length_378_cov_5.481482	398	337	61	C		C	2	1	2	2			C	5	1	5	5			A	10/10	1	10	10
19217_TGCAGTACAGCAGATAGCTCTTTGGCCTCCATAGGCTGAGCCACC_NODE_1_length_378_cov_5.481482-163	19217_TGCAGTACAGCAGATAGCTCTTTGGCCTCCATAGGCTGAGCCACC_NODE_1_length_378_cov_5.481482	398	235	163	T		T	5	1	5	5			T	15	1	15	15			A	15/15	1	15	15
19224_TGCAGTTGCTCACCAATCTGTTTCACCAGTTCGTTCTTTCGTGTT_NODE_1_length_240_cov_6.137500-105	19224_TGCAGTTGCTCACCAATCTGTTTCACCAGTTCGTTCTTTCGTGTT_NODE_1_length_240_cov_6.137500	256	151	105	A		G	2/2	1	2	2			A	11	1	11	11			G	6/6	1	6	6
19247_TGCAGAACCACCATATTGTAGTGCTAGAGTGTCACCCATTTTTTC_NODE_1_length_362_cov_6.511050-112	19247_TGCAGAACCACCATATTGTAGTGCTAGAGTGTCACCCATTTTTTC_NODE_1_length_362_cov_6.511050	384	272	112	A		G	3/3	1	3	3			A	4	1	4	4			A	3	1	3	3
19250_TGCAGGGTGTATTGGAAGATGGACGAGAAGTAGCTGTGAAGCGGT_NODE_1_length_269_cov_7.728624-157	19250_TGCAGGGTGTATTGGAAGATGGACGAGAAGTAGCTGTGAAGCGGT_NODE_1_length_269_cov_7.728624	291	134	157	C		C	5	1	5	5			A	4/43	0.093	4	43			C	5	1	5	5
19264_TGCAGATATTAACAAGTTAGCATGAACAAGAAGCAACAAGAGCTA_NODE_1_length_381_cov_5.083990-73	19264_TGCAGATATTAACAAGTTAGCATGAACAAGAAGCAACAAGAGCTA_NODE_1_length_381_cov_5.083990	401	328	73	A		G	2/2	1	2	2			A	3	1	3	3			G	1/9	0.1111	1	9
19265_TGCAGTAAACTACAAGCAACAAGTCTTATACTAAATATTTACCTC_NODE_1_length_338_cov_6.142012-154	19265_TGCAGTAAACTACAAGCAACAAGTCTTATACTAAATATTTACCTC_NODE_1_length_338_cov_6.142012	360	206	154	T		G	7/7	1	7	7			T	8	1	8	8			T	32	1	32	32
19285_TGCAGTCCAGAATTCACAAACAGCCGCCACACCGCCTGCATCGCC_NODE_1_length_365_cov_5.863014-129	19285_TGCAGTCCAGAATTCACAAACAGCCGCCACACCGCCTGCATCGCC_NODE_1_length_365_cov_5.863014	385	256	129	T		C	5/5	1	5	5			T	2	1	2	2			T	10	1	10	10
19285_TGCAGTCCAGAATTCACAAACAGCCGCCACACCGCCTGCATCGCC_NODE_1_length_365_cov_5.863014-181	19285_TGCAGTCCAGAATTCACAAACAGCCGCCACACCGCCTGCATCGCC_NODE_1_length_365_cov_5.863014	385	204	181	G		T	3/3	1	3	3			G	8	1	8	8			G	11	1	11	11
19285_TGCAGTCCAGAATTCACAAACAGCCGCCACACCGCCTGCATCGCC_NODE_1_length_365_cov_5.863014-151	19285_TGCAGTCCAGAATTCACAAACAGCCGCCACACCGCCTGCATCGCC_NODE_1_length_365_cov_5.863014	385	234	151	G		C	3/3	1	3	3			G	4	1	4	4			G	15	1	15	15
19341_TGCAGTTGACATTATTCTTGATAATGTTAACCTTTCACATTGGGG_NODE_1_length_347_cov_7.907781-153	19341_TGCAGTTGACATTATTCTTGATAATGTTAACCTTTCACATTGGGG_NODE_1_length_347_cov_7.907781	369	216	153	C		C	6	1	6	6			C	11	1	11	11			A	30/30	1	30	30
19341_TGCAGTTGACATTATTCTTGATAATGTTAACCTTTCACATTGGGG_NODE_1_length_347_cov_7.907781-133	19341_TGCAGTTGACATTATTCTTGATAATGTTAACCTTTCACATTGGGG_NODE_1_length_347_cov_7.907781	369	236	133	G		A	8/8	1	8	8			G	6	1	6	6			G	27	1	27	27
19351_TGCAGAACAAACTCCATTGACCGCTCTTTATGCTGCAAAATTGCT_NODE_1_length_232_cov_6.991379-110	19351_TGCAGAACAAACTCCATTGACCGCTCTTTATGCTGCAAAATTGCT_NODE_1_length_232_cov_6.991379	254	144	110	C		T	2/2	1	2	2			C	7	1	7	7			T	2/2	1	2	2
19353_TGCAGTATAAATATCACATTTTAAATTTCCCTAATGTTAAGAGTG_NODE_1_length_381_cov_5.958005-252	19353_TGCAGTATAAATATCACATTTTAAATTTCCCTAATGTTAAGAGTG_NODE_1_length_381_cov_5.958005	403	151	252	G		A	5/5	1	5	5			G	22	1	22	22			G	14	1	14	14
19353_TGCAGTATAAATATCACATTTTAAATTTCCCTAATGTTAAGAGTG_NODE_1_length_381_cov_5.958005-246	19353_TGCAGTATAAATATCACATTTTAAATTTCCCTAATGTTAAGAGTG_NODE_1_length_381_cov_5.958005	403	157	246	G		G	6	1	6	6			G	20	1	20	20			A	13/13	1	13	13
19353_TGCAGTATAAATATCACATTTTAAATTTCCCTAATGTTAAGAGTG_NODE_1_length_381_cov_5.958005-268	19353_TGCAGTATAAATATCACATTTTAAATTTCCCTAATGTTAAGAGTG_NODE_1_length_381_cov_5.958005	403	135	268	C		C	3	1	3	3			C	22	1	22	22			G	12/12	1	12	12
19377_TGCAGACTACGGACTGTTGGAGAACTTCTACAACAATCTAATAAA_NODE_1_length_339_cov_5.811209-137	19377_TGCAGACTACGGACTGTTGGAGAACTTCTACAACAATCTAATAAA_NODE_1_length_339_cov_5.811209	359	222	137	T		T	4	1	4	4			T	8	1	8	8			C	7/7	1	7	7
19379_TGCAGGTTTCGCACGGCGCTTTGTGAGAGGGAAAAGGCGAGTACC_NODE_1_length_255_cov_6.886274-67	19379_TGCAGGTTTCGCACGGCGCTTTGTGAGAGGGAAAAGGCGAGTACC_NODE_1_length_255_cov_6.886274	277	210	67	A		C	5/5	1	5	5			A	8	1	8	8			C	20/20	1	20	20
19382_TGCAGTCCCTTGCTTGTGGAAAAATTCGTGTCCTCCAAAAGGTGG_NODE_1_length_307_cov_9.553746-128	19382_TGCAGTCCCTTGCTTGTGGAAAAATTCGTGTCCTCCAAAAGGTGG_NODE_1_length_307_cov_9.553746	329	201	128	T		A	6/6	1	6	6			T	10	1	10	10			A	5/5	1	5	5
19383_TGCAGAAAACGTAGTATAACTCTTTTAATGAGTGTTTTACTAACA_NODE_1_length_250_cov_6.980000-140	19383_TGCAGAAAACGTAGTATAACTCTTTTAATGAGTGTTTTACTAACA_NODE_1_length_250_cov_6.980000	272	132	140	A		A	2	1	2	2			T	3/41	0.0732	3	41			A	2	1	2	2
19384_TGCAGATGCAAATTCTATATCAGAATTTATGAACCACAATCAATC_NODE_1_length_313_cov_5.076677-100	19384_TGCAGATGCAAATTCTATATCAGAATTTATGAACCACAATCAATC_NODE_1_length_313_cov_5.076677	331	231	100	T		C	6/6	1	6	6			T	16	1	16	16			C	20/20	1	20	20
19403_TGCAGAATCATCCCATTTCAATATATTGTCATAGAGATGGGTGAA_NODE_1_length_249_cov_6.566265-69	19403_TGCAGAATCATCCCATTTCAATATATTGTCATAGAGATGGGTGAA_NODE_1_length_249_cov_6.566265	267	198	69	G		G	2	1	2	2			G	10	1	10	10			A	3/3	1	3	3
1944_TGCAGAAATTCAAATTGTACTGAGAACCTAACACTTATACGAAAC_NODE_1_length_342_cov_5.830410-204	1944_TGCAGAAATTCAAATTGTACTGAGAACCTAACACTTATACGAAAC_NODE_1_length_342_cov_5.830410	362	158	204	A		G	1/1	1	1	1			C	3/27	0.1111	3	27	G 2/27		G	1/1	1	1	1
19484_TGCAGAAGGGCTTTAGATATTGAAAGGCCAACTTACAGGAATTTA_NODE_1_length_299_cov_7.515050-162	19484_TGCAGAAGGGCTTTAGATATTGAAAGGCCAACTTACAGGAATTTA_NODE_1_length_299_cov_7.515050	321	159	162	T		T	5	1	5	5			T	8	1	8	8			C	14/14	1	14	14
19511_TGCAGGGGCTTCAGTATCTTTGGGAAAAACTTTTGAGAAGTTTCT_NODE_1_length_385_cov_6.371428-158	19511_TGCAGGGGCTTCAGTATCTTTGGGAAAAACTTTTGAGAAGTTTCT_NODE_1_length_385_cov_6.371428	407	249	158	T		C	3/3	1	3	3			T	7	1	7	7			T	6	1	6	6
19513_TGCAGAATCTTCTCACTCAAGCTACTGCTCACAGAAAAAATTATG_NODE_1_length_405_cov_5.792593-252	19513_TGCAGAATCTTCTCACTCAAGCTACTGCTCACAGAAAAAATTATG_NODE_1_length_405_cov_5.792593	427	175	252	T		C	2/2	1	2	2			T	19	1	19	19			C	8/8	1	8	8
19548_TGCAGTTATGAGGATCATAAGCAAAACCGAGAAGATTATACACCT_NODE_1_length_270_cov_5.185185-98	19548_TGCAGTTATGAGGATCATAAGCAAAACCGAGAAGATTATACACCT_NODE_1_length_270_cov_5.185185	286	188	98	C		T	4/4	1	4	4			C	11	1	11	11			C	3	1	3	3
19551_TGCAGGTATTGCTGAGGCTGGATTTTCTTCGATGATCCAGTCACC_NODE_1_length_213_cov_8.079812-93	19551_TGCAGGTATTGCTGAGGCTGGATTTTCTTCGATGATCCAGTCACC_NODE_1_length_213_cov_8.079812	233	140	93	C		T	3/3	1	3	3			C	9	1	9	9			C	8	1	8	8
19554_TGCAGAAATTCAACTTGGAGTGAAAGCCTAACACTTATACGAAAC_NODE_1_length_418_cov_10.394737-228	19554_TGCAGAAATTCAACTTGGAGTGAAAGCCTAACACTTATACGAAAC_NODE_1_length_418_cov_10.394737	440	212	228	G		G	5	1	5	5			A	12/170	0.0706	12	170			A	3/21	0.1429	3	21
19554_TGCAGAAATTCAACTTGGAGTGAAAGCCTAACACTTATACGAAAC_NODE_1_length_418_cov_10.394737-194	19554_TGCAGAAATTCAACTTGGAGTGAAAGCCTAACACTTATACGAAAC_NODE_1_length_418_cov_10.394737	440	246	194	C		C	8	1	8	8			T	9/229	0.0393	9	229			C	36	1	36	36
19554_TGCAGAAATTCAACTTGGAGTGAAAGCCTAACACTTATACGAAAC_NODE_1_length_418_cov_10.394737-167	19554_TGCAGAAATTCAACTTGGAGTGAAAGCCTAACACTTATACGAAAC_NODE_1_length_418_cov_10.394737	440	273	167	C		C	2	1	2	2			A	1/96	0.0104	1	96			A	2/19	0.1053	2	19
19554_TGCAGAAATTCAACTTGGAGTGAAAGCCTAACACTTATACGAAAC_NODE_1_length_418_cov_10.394737-180	19554_TGCAGAAATTCAACTTGGAGTGAAAGCCTAACACTTATACGAAAC_NODE_1_length_418_cov_10.394737	440	260	180	G		G	4	1	4	4			T	3/132	0.0227	3	132			G	25	1	25	25
19554_TGCAGAAATTCAACTTGGAGTGAAAGCCTAACACTTATACGAAAC_NODE_1_length_418_cov_10.394737-193	19554_TGCAGAAATTCAACTTGGAGTGAAAGCCTAACACTTATACGAAAC_NODE_1_length_418_cov_10.394737	440	247	193	C		C	8	1	8	8			A	8/211	0.0379	8	211			C	36	1	36	36
19554_TGCAGAAATTCAACTTGGAGTGAAAGCCTAACACTTATACGAAAC_NODE_1_length_418_cov_10.394737-219	19554_TGCAGAAATTCAACTTGGAGTGAAAGCCTAACACTTATACGAAAC_NODE_1_length_418_cov_10.394737	440	221	219	G		G	6	1	6	6			T	3/210	0.0143	3	210			G	27	1	27	27
19554_TGCAGAAATTCAACTTGGAGTGAAAGCCTAACACTTATACGAAAC_NODE_1_length_418_cov_10.394737-203	19554_TGCAGAAATTCAACTTGGAGTGAAAGCCTAACACTTATACGAAAC_NODE_1_length_418_cov_10.394737	440	237	203	A		A	7	1	7	7			C	8/261	0.0307	8	261			A	37	1	37	37
19554_TGCAGAAATTCAACTTGGAGTGAAAGCCTAACACTTATACGAAAC_NODE_1_length_418_cov_10.394737-185	19554_TGCAGAAATTCAACTTGGAGTGAAAGCCTAACACTTATACGAAAC_NODE_1_length_418_cov_10.394737	440	255	185	T		T	4	1	4	4			A	7/159	0.044	7	159			A	4/28	0.1429	4	28
19554_TGCAGAAATTCAACTTGGAGTGAAAGCCTAACACTTATACGAAAC_NODE_1_length_418_cov_10.394737-232	19554_TGCAGAAATTCAACTTGGAGTGAAAGCCTAACACTTATACGAAAC_NODE_1_length_418_cov_10.394737	440	208	232	C		C	4	1	4	4			T	9/153	0.0588	9	153			C	20	1	20	20
19554_TGCAGAAATTCAACTTGGAGTGAAAGCCTAACACTTATACGAAAC_NODE_1_length_418_cov_10.394737-192	19554_TGCAGAAATTCAACTTGGAGTGAAAGCCTAACACTTATACGAAAC_NODE_1_length_418_cov_10.394737	440	248	192	T		T	7	1	7	7			C	3/205	0.0146	3	205			T	38	1	38	38
19554_TGCAGAAATTCAACTTGGAGTGAAAGCCTAACACTTATACGAAAC_NODE_1_length_418_cov_10.394737-225	19554_TGCAGAAATTCAACTTGGAGTGAAAGCCTAACACTTATACGAAAC_NODE_1_length_418_cov_10.394737	440	215	225	T		T	5	1	5	5			G	4/192	0.0208	4	192			T	23	1	23	23
19554_TGCAGAAATTCAACTTGGAGTGAAAGCCTAACACTTATACGAAAC_NODE_1_length_418_cov_10.394737-176	19554_TGCAGAAATTCAACTTGGAGTGAAAGCCTAACACTTATACGAAAC_NODE_1_length_418_cov_10.394737	440	264	176	T		T	3	1	3	3			G	5/114	0.0439	5	114			G	2/22	0.0909	2	22
19554_TGCAGAAATTCAACTTGGAGTGAAAGCCTAACACTTATACGAAAC_NODE_1_length_418_cov_10.394737-206	19554_TGCAGAAATTCAACTTGGAGTGAAAGCCTAACACTTATACGAAAC_NODE_1_length_418_cov_10.394737	440	234	206	A		A	7	1	7	7			G	6/248	0.0242	6	248			A	36	1	36	36
19554_TGCAGAAATTCAACTTGGAGTGAAAGCCTAACACTTATACGAAAC_NODE_1_length_418_cov_10.394737-211	19554_TGCAGAAATTCAACTTGGAGTGAAAGCCTAACACTTATACGAAAC_NODE_1_length_418_cov_10.394737	440	229	211	A		A	6	1	6	6			G	3/228	0.0132	3	228			A	29	1	29	29
19554_TGCAGAAATTCAACTTGGAGTGAAAGCCTAACACTTATACGAAAC_NODE_1_length_418_cov_10.394737-212	19554_TGCAGAAATTCAACTTGGAGTGAAAGCCTAACACTTATACGAAAC_NODE_1_length_418_cov_10.394737	440	228	212	T		T	6	1	6	6			C	4/227	0.0176	4	227			T	29	1	29	29
19554_TGCAGAAATTCAACTTGGAGTGAAAGCCTAACACTTATACGAAAC_NODE_1_length_418_cov_10.394737-217	19554_TGCAGAAATTCAACTTGGAGTGAAAGCCTAACACTTATACGAAAC_NODE_1_length_418_cov_10.394737	440	223	217	G		G	6	1	6	6			C	3/214	0.014	3	214			G	27	1	27	27
19554_TGCAGAAATTCAACTTGGAGTGAAAGCCTAACACTTATACGAAAC_NODE_1_length_418_cov_10.394737-197	19554_TGCAGAAATTCAACTTGGAGTGAAAGCCTAACACTTATACGAAAC_NODE_1_length_418_cov_10.394737	440	243	197	G		A	1/7	0.1429	1	7			A	11/240	0.0458	11	240			A	2/36	0.0556	2	36
19554_TGCAGAAATTCAACTTGGAGTGAAAGCCTAACACTTATACGAAAC_NODE_1_length_418_cov_10.394737-213	19554_TGCAGAAATTCAACTTGGAGTGAAAGCCTAACACTTATACGAAAC_NODE_1_length_418_cov_10.394737	440	227	213	C		C	7	1	7	7			A	3/243	0.0123	3	243	+A 1/243		C	31	1	31	31
19554_TGCAGAAATTCAACTTGGAGTGAAAGCCTAACACTTATACGAAAC_NODE_1_length_418_cov_10.394737-258	19554_TGCAGAAATTCAACTTGGAGTGAAAGCCTAACACTTATACGAAAC_NODE_1_length_418_cov_10.394737	440	182	258	G		G	2	1	2	2			A	2/90	0.0222	2	90	T 5/90		T	1/19	0.0526	1	19
19554_TGCAGAAATTCAACTTGGAGTGAAAGCCTAACACTTATACGAAAC_NODE_1_length_418_cov_10.394737-222	19554_TGCAGAAATTCAACTTGGAGTGAAAGCCTAACACTTATACGAAAC_NODE_1_length_418_cov_10.394737	440	218	222	C		C	7	1	7	7			A	10/245	0.0408	10	245	T 9/245		A	1/38	0.0263	1	38
19599_TGCAGATGGATCATTTTGCTATTGATTTTGAGAAATTGTGAGTTA_NODE_1_length_292_cov_5.770548-110	19599_TGCAGATGGATCATTTTGCTATTGATTTTGAGAAATTGTGAGTTA_NODE_1_length_292_cov_5.770548	310	200	110	G		G	3	1	3	3			G	11	1	11	11			C	13/13	1	13	13
19614_TGCAGATGTCATCATAATGTTCTAAATCAACATCTCTAAACAAGA_NODE_1_length_225_cov_11.853333-93	19614_TGCAGATGTCATCATAATGTTCTAAATCAACATCTCTAAACAAGA_NODE_1_length_225_cov_11.853333	247	154	93	A		A	7	1	7	7			C	4/33	0.1212	4	33			A	6	1	6	6
19614_TGCAGATGTCATCATAATGTTCTAAATCAACATCTCTAAACAAGA_NODE_1_length_225_cov_11.853333-100	19614_TGCAGATGTCATCATAATGTTCTAAATCAACATCTCTAAACAAGA_NODE_1_length_225_cov_11.853333	247	147	100	T		T	6	1	6	6			C	3/33	0.0909	3	33			T	5	1	5	5
19614_TGCAGATGTCATCATAATGTTCTAAATCAACATCTCTAAACAAGA_NODE_1_length_225_cov_11.853333-73	19614_TGCAGATGTCATCATAATGTTCTAAATCAACATCTCTAAACAAGA_NODE_1_length_225_cov_11.853333	247	174	73	T		T	9	1	9	9			C	3/31	0.0968	3	31			T	11	1	11	11
19652_TGCAGAAAAACTCTTTGGTTACTGTGACTAATTGTTTTATATTCA_NODE_1_length_434_cov_9.089862-228	19652_TGCAGAAAAACTCTTTGGTTACTGTGACTAATTGTTTTATATTCA_NODE_1_length_434_cov_9.089862	456	228	228	G		G	5	1	5	5			C	3/24	0.125	3	24			G	20	1	20	20
19659_TGCAGACATTGAAAGACAAATTTTCTTTGGAACTCAGGGATTGCA_NODE_1_length_394_cov_5.776650-200	19659_TGCAGACATTGAAAGACAAATTTTCTTTGGAACTCAGGGATTGCA_NODE_1_length_394_cov_5.776650	416	216	200	G		C	2/2	1	2	2			G	32	1	32	32			C	4/4	1	4	4
19659_TGCAGACATTGAAAGACAAATTTTCTTTGGAACTCAGGGATTGCA_NODE_1_length_394_cov_5.776650-250	19659_TGCAGACATTGAAAGACAAATTTTCTTTGGAACTCAGGGATTGCA_NODE_1_length_394_cov_5.776650	416	166	250	G		G	3	1	3	3			A	2/33	0.0606	2	33			A	1/7	0.1429	1	7
1967_TGCAGATTTGATTCATGGTAATTGGACTTCTGTTTATATGGATTC_NODE_1_length_227_cov_7.687225-124	1967_TGCAGATTTGATTCATGGTAATTGGACTTCTGTTTATATGGATTC_NODE_1_length_227_cov_7.687225	247	123	124	A		A	2	1	2	2			G	3/28	0.1071	3	28			A	5	1	5	5
1967_TGCAGATTTGATTCATGGTAATTGGACTTCTGTTTATATGGATTC_NODE_1_length_227_cov_7.687225-69	1967_TGCAGATTTGATTCATGGTAATTGGACTTCTGTTTATATGGATTC_NODE_1_length_227_cov_7.687225	247	178	69	T		T	4	1	4	4			G	4/35	0.1143	4	35			T	2	1	2	2
1967_TGCAGATTTGATTCATGGTAATTGGACTTCTGTTTATATGGATTC_NODE_1_length_227_cov_7.687225-73	1967_TGCAGATTTGATTCATGGTAATTGGACTTCTGTTTATATGGATTC_NODE_1_length_227_cov_7.687225	247	174	73	G		G	4	1	4	4			C	3/33	0.0909	3	33			G	3	1	3	3
19670_TGCAGATAGAAATAACATCTTCATTCTGGAAGAACTTGTTCAAAC_NODE_1_length_402_cov_5.089552-257	19670_TGCAGATAGAAATAACATCTTCATTCTGGAAGAACTTGTTCAAAC_NODE_1_length_402_cov_5.089552	424	167	257	T		T	5	1	5	5			T	11	1	11	11			C	11/12	0.9167	11	12
19670_TGCAGATAGAAATAACATCTTCATTCTGGAAGAACTTGTTCAAAC_NODE_1_length_402_cov_5.089552-147	19670_TGCAGATAGAAATAACATCTTCATTCTGGAAGAACTTGTTCAAAC_NODE_1_length_402_cov_5.089552	424	277	147	T		T	2	1	2	2			T	4	1	4	4			C	8/8	1	8	8
19679_TGCAGCTTTTTCAAGCTGGCTTTACAAGCCTCCACAACATGTCCA_NODE_1_length_364_cov_6.964286-165	19679_TGCAGCTTTTTCAAGCTGGCTTTACAAGCCTCCACAACATGTCCA_NODE_1_length_364_cov_6.964286	386	221	165	C		T	5/5	1	5	5			C	12	1	12	12			T	2/16	0.125	2	16
19687_TGCAGTTTTTCAATTATTCTTATTCATTCAGATGGAATCTCAGAT_NODE_1_length_343_cov_5.341108-183	19687_TGCAGTTTTTCAATTATTCTTATTCATTCAGATGGAATCTCAGAT_NODE_1_length_343_cov_5.341108	363	180	183	A		A	5	1	5	5			A	8	1	8	8		-	#NAME?	15/15	1	15	15
19687_TGCAGTTTTTCAATTATTCTTATTCATTCAGATGGAATCTCAGAT_NODE_1_length_343_cov_5.341108-89	19687_TGCAGTTTTTCAATTATTCTTATTCATTCAGATGGAATCTCAGAT_NODE_1_length_343_cov_5.341108	363	274	89	A		G	2/2	1	2	2			A	8	1	8	8			G	10/10	1	10	10
19715_TGCAGAAAATATACATCTTAATCTGCATACCCAAACAAGCCCCCT_NODE_1_length_347_cov_8.461095-203	19715_TGCAGAAAATATACATCTTAATCTGCATACCCAAACAAGCCCCCT_NODE_1_length_347_cov_8.461095	369	166	203	C		T	2/2	1	2	2			C	14	1	14	14			T	21/21	1	21	21
19725_TGCAGGTGTGACCTTGGAGCAAAGGTATGAAAATAACATTTCACA_NODE_1_length_341_cov_6.055718-236	19725_TGCAGGTGTGACCTTGGAGCAAAGGTATGAAAATAACATTTCACA_NODE_1_length_341_cov_6.055718	361	125	236	C		C	2	1	2	2			C	38	1	38	38			G	8/8	1	8	8
19735_TGCAGTTGATATGTTACAACAAAGACTTGAACAACGGTTCGAATC_NODE_1_length_371_cov_9.563342-160	19735_TGCAGTTGATATGTTACAACAAAGACTTGAACAACGGTTCGAATC_NODE_1_length_371_cov_9.563342	393	233	160	G		A	5/5	1	5	5			G	16	1	16	16			G	28	1	28	28
19735_TGCAGTTGATATGTTACAACAAAGACTTGAACAACGGTTCGAATC_NODE_1_length_371_cov_9.563342-133	19735_TGCAGTTGATATGTTACAACAAAGACTTGAACAACGGTTCGAATC_NODE_1_length_371_cov_9.563342	393	260	133	C		C	6	1	6	6			C	13	1	13	13			T	31/32	0.9688	31	32
19746_TGCAGGCATTCGATCTGAAAAGTTTAAGCTGGTCAACTATTAAAC_NODE_1_length_366_cov_5.374317-151	19746_TGCAGGCATTCGATCTGAAAAGTTTAAGCTGGTCAACTATTAAAC_NODE_1_length_366_cov_5.374317	386	235	151	A		C	2/2	1	2	2			A	8	1	8	8			C	5/5	1	5	5
19772_TGCAGGCAAGAATGTACTCTTTCATCAAACTGTTTTGCCGATGTG_NODE_1_length_391_cov_5.319693-116	19772_TGCAGGCAAGAATGTACTCTTTCATCAAACTGTTTTGCCGATGTG_NODE_1_length_391_cov_5.319693	413	297	116	T		T	3	1	3	3			T	8	1	8	8			C	19/19	1	19	19
19772_TGCAGGCAAGAATGTACTCTTTCATCAAACTGTTTTGCCGATGTG_NODE_1_length_391_cov_5.319693-154	19772_TGCAGGCAAGAATGTACTCTTTCATCAAACTGTTTTGCCGATGTG_NODE_1_length_391_cov_5.319693	413	259	154	G		G	2	1	2	2			G	7	1	7	7			A	13/14	0.9286	13	14	C 1/14
19776_TGCAGTTGCTAGGTCCCTATAGTCATGGCTTATTTTTGCTATCTA_NODE_1_length_286_cov_6.772727-82	19776_TGCAGTTGCTAGGTCCCTATAGTCATGGCTTATTTTTGCTATCTA_NODE_1_length_286_cov_6.772727	306	224	82	T		T	3	1	3	3			T	12	1	12	12			C	3/3	1	3	3
19795_TGCAGCCATCATGGGTAACTCTGCGTTATGCAAGAAAATGGAAGC_NODE_1_length_403_cov_8.300248-249	19795_TGCAGCCATCATGGGTAACTCTGCGTTATGCAAGAAAATGGAAGC_NODE_1_length_403_cov_8.300248	425	176	249	G		G	2	1	2	2			G	13	1	13	13			A	5/5	1	5	5
19808_TGCAGGATTTAAAGAAATTCAGGAAGAGCAAAAAAGCCAAATGGT_NODE_1_length_260_cov_6.469231-152	19808_TGCAGGATTTAAAGAAATTCAGGAAGAGCAAAAAAGCCAAATGGT_NODE_1_length_260_cov_6.469231	280	128	152	A		C	3/3	1	3	3			A	16	1	16	16			C	3/3	1	3	3
1981_TGCAGATGTTTGCAGAGCTGCAAATGCTAACTCCTTTGGTGGCCA_NODE_1_length_306_cov_7.078432-87	1981_TGCAGATGTTTGCAGAGCTGCAAATGCTAACTCCTTTGGTGGCCA_NODE_1_length_306_cov_7.078432	328	241	87	G		A	4/4	1	4	4			G	10	1	10	10			G	10	1	10	10
1981_TGCAGATGTTTGCAGAGCTGCAAATGCTAACTCCTTTGGTGGCCA_NODE_1_length_306_cov_7.078432-136	1981_TGCAGATGTTTGCAGAGCTGCAAATGCTAACTCCTTTGGTGGCCA_NODE_1_length_306_cov_7.078432	328	192	136	T		A	3/3	1	3	3			T	13	1	13	13			T	8	1	8	8
19816_TGCAGATCCATGTGAATATTTTATTTACTTACTTACTGTTGTAGT_NODE_1_length_301_cov_6.548173-181	19816_TGCAGATCCATGTGAATATTTTATTTACTTACTTACTGTTGTAGT_NODE_1_length_301_cov_6.548173	321	140	181	G		G	2	1	2	2			G	13	1	13	13			A	8/8	1	8	8
19816_TGCAGATCCATGTGAATATTTTATTTACTTACTTACTGTTGTAGT_NODE_1_length_301_cov_6.548173-178	19816_TGCAGATCCATGTGAATATTTTATTTACTTACTTACTGTTGTAGT_NODE_1_length_301_cov_6.548173	321	143	178	T		T	2	1	2	2			T	14	1	14	14			C	8/8	1	8	8
19816_TGCAGATCCATGTGAATATTTTATTTACTTACTTACTGTTGTAGT_NODE_1_length_301_cov_6.548173-140	19816_TGCAGATCCATGTGAATATTTTATTTACTTACTTACTGTTGTAGT_NODE_1_length_301_cov_6.548173	321	181	140	C		C	4	1	4	4			C	5	1	5	5			A	4/4	1	4	4
19816_TGCAGATCCATGTGAATATTTTATTTACTTACTTACTGTTGTAGT_NODE_1_length_301_cov_6.548173-79	19816_TGCAGATCCATGTGAATATTTTATTTACTTACTTACTGTTGTAGT_NODE_1_length_301_cov_6.548173	321	242	79	C		C	2	1	2	2			C	2	1	2	2			T	5/5	1	5	5
19824_TGCAGACCCAATGGCCAATACGCAGCGTCTGTGCCACCCAAACAC_NODE_1_length_303_cov_9.102310-164	19824_TGCAGACCCAATGGCCAATACGCAGCGTCTGTGCCACCCAAACAC_NODE_1_length_303_cov_9.102310	325	161	164	A		C	2/2	1	2	2			A	21	1	21	21			C	5/5	1	5	5
19852_TGCAGTTGCAGCTGTGTGTAAGAAGAAACTGGTGCTGCTGATGCG_NODE_1_length_302_cov_5.980133-129	19852_TGCAGTTGCAGCTGTGTGTAAGAAGAAACTGGTGCTGCTGATGCG_NODE_1_length_302_cov_5.980133	322	193	129	C		T	8/8	1	8	8			C	11	1	11	11			T	10/11	0.9091	10	11
19864_TGCAGATGGCAAGAACCCTAGGTTTAGCCATCCCCTGACCTTTGC_NODE_1_length_361_cov_7.786704-105	19864_TGCAGATGGCAAGAACCCTAGGTTTAGCCATCCCCTGACCTTTGC_NODE_1_length_361_cov_7.786704	383	278	105	G		G	5	1	5	5			G	12	1	12	12			A	5/5	1	5	5
19864_TGCAGATGGCAAGAACCCTAGGTTTAGCCATCCCCTGACCTTTGC_NODE_1_length_361_cov_7.786704-176	19864_TGCAGATGGCAAGAACCCTAGGTTTAGCCATCCCCTGACCTTTGC_NODE_1_length_361_cov_7.786704	383	207	176	C		C	5	1	5	5			C	12	1	12	12			A	7/7	1	7	7
19875_TGCAGTTCCTAAATTTTACATGTTATGACAATTGAAACTTGATGT_NODE_2_length_317_cov_5.646688-62	19875_TGCAGTTCCTAAATTTTACATGTTATGACAATTGAAACTTGATGT_NODE_2_length_317_cov_5.646688	337	275	62	C		C	7	1	7	7			C	7	1	7	7			T	3/27	0.1111	3	27
19887_TGCAGGTTTTTAGTATCATTTGCTGGCAAGTATATGACAAATGAT_NODE_1_length_335_cov_5.832836-266	19887_TGCAGGTTTTTAGTATCATTTGCTGGCAAGTATATGACAAATGAT_NODE_1_length_335_cov_5.832836	355	89	266	T		T	2	1	2	2			T	19	1	19	19			G	21/21	1	21	21
19889_TGCAGTGAAGTAAGCACGGGTATCAACGTCATAGAAACTTTAGCC_NODE_1_length_352_cov_5.485795-93	19889_TGCAGTGAAGTAAGCACGGGTATCAACGTCATAGAAACTTTAGCC_NODE_1_length_352_cov_5.485795	370	277	93	G		A	2/2	1	2	2			G	5	1	5	5			A	2/2	1	2	2
19889_TGCAGTGAAGTAAGCACGGGTATCAACGTCATAGAAACTTTAGCC_NODE_1_length_352_cov_5.485795-233	19889_TGCAGTGAAGTAAGCACGGGTATCAACGTCATAGAAACTTTAGCC_NODE_1_length_352_cov_5.485795	370	137	233	C		T	3/3	1	3	3			C	19	1	19	19			T	5/5	1	5	5
19914_TGCAGACTAAATAGCATGATACCTTCAGCACAAACAAGTGAACAA_NODE_1_length_241_cov_6.099585-129	19914_TGCAGACTAAATAGCATGATACCTTCAGCACAAACAAGTGAACAA_NODE_1_length_241_cov_6.099585	263	134	129	C		T	5/5	1	5	5			C	6	1	6	6			C	8	1	8	8
19914_TGCAGACTAAATAGCATGATACCTTCAGCACAAACAAGTGAACAA_NODE_1_length_241_cov_6.099585-74	19914_TGCAGACTAAATAGCATGATACCTTCAGCACAAACAAGTGAACAA_NODE_1_length_241_cov_6.099585	263	189	74	T		A	7/7	1	7	7			T	10	1	10	10			A	19/19	1	19	19
19914_TGCAGACTAAATAGCATGATACCTTCAGCACAAACAAGTGAACAA_NODE_1_length_241_cov_6.099585-176	19914_TGCAGACTAAATAGCATGATACCTTCAGCACAAACAAGTGAACAA_NODE_1_length_241_cov_6.099585	263	87	176	A		A	5	1	5	5			G	3/20	0.15	3	20			A	5	1	5	5
19914_TGCAGACTAAATAGCATGATACCTTCAGCACAAACAAGTGAACAA_NODE_1_length_241_cov_6.099585-147	19914_TGCAGACTAAATAGCATGATACCTTCAGCACAAACAAGTGAACAA_NODE_1_length_241_cov_6.099585	263	116	147	G		C	5/5	1	5	5			G	7	1	7	7			C	5/5	1	5	5
19914_TGCAGACTAAATAGCATGATACCTTCAGCACAAACAAGTGAACAA_NODE_1_length_241_cov_6.099585-92	19914_TGCAGACTAAATAGCATGATACCTTCAGCACAAACAAGTGAACAA_NODE_1_length_241_cov_6.099585	263	171	92	C		T	6/6	1	6	6			C	8	1	8	8			T	24/24	1	24	24
19931_TGCAGTTAACAAGGCAGCCTCTCTTCTTTAGAGAGACGAATCCCC_NODE_1_length_275_cov_9.287272-193	19931_TGCAGTTAACAAGGCAGCCTCTCTTCTTTAGAGAGACGAATCCCC_NODE_1_length_275_cov_9.287272	297	104	193	T	-	-T	2/2	1	2	2		-	-T	1/10	0.1	1	10			A	1/8	0.125	1	8
19969_TGCAGTTTGCGAGGGTTGAGGATAGAGTTTTTGTATGTAGACATC_NODE_1_length_332_cov_5.828313-104	19969_TGCAGTTTGCGAGGGTTGAGGATAGAGTTTTTGTATGTAGACATC_NODE_1_length_332_cov_5.828313	352	248	104	G		T	2/2	1	2	2			G	4	1	4	4			T	1/8	0.125	1	8
19976_TGCAGTTGATGTTATCCTATAACCGGCATCCCATCTTCTATGAAT_NODE_1_length_367_cov_6.171662-221	19976_TGCAGTTGATGTTATCCTATAACCGGCATCCCATCTTCTATGAAT_NODE_1_length_367_cov_6.171662	389	168	221	T		C	5/5	1	5	5			T	12	1	12	12			T	17	1	17	17
19992_TGCAGAACACTATTTTCTGAATGACAGCTACCGCTATAGCGCACA_NODE_1_length_406_cov_8.839902-281	19992_TGCAGAACACTATTTTCTGAATGACAGCTACCGCTATAGCGCACA_NODE_1_length_406_cov_8.839902	428	147	281	T		C	3/3	1	3	3			T	27	1	27	27			T	4	1	4	4
19992_TGCAGAACACTATTTTCTGAATGACAGCTACCGCTATAGCGCACA_NODE_1_length_406_cov_8.839902-90	19992_TGCAGAACACTATTTTCTGAATGACAGCTACCGCTATAGCGCACA_NODE_1_length_406_cov_8.839902	428	338	90	T		C	4/4	1	4	4			T	8	1	8	8			T	10	1	10	10
20000_TGCAGATGAAATTAGGTTCTTTTATTCAGAATAAGCTTTTCGGTG_NODE_1_length_372_cov_6.639785-128	20000_TGCAGATGAAATTAGGTTCTTTTATTCAGAATAAGCTTTTCGGTG_NODE_1_length_372_cov_6.639785	394	266	128	T		C	3/3	1	3	3			T	6	1	6	6			T	9	1	9	9
20010_TGCAGAGGGATTCAATCAACGAGATCTTAAGATATGCAAGCAAGA_NODE_2_length_265_cov_10.022641-91	20010_TGCAGAGGGATTCAATCAACGAGATCTTAAGATATGCAAGCAAGA_NODE_2_length_265_cov_10.022641	287	196	91	T		T	5	1	5	5			T	10	1	10	10			C	7/8	0.875	7	8	G 1/8
20031_TGCAGTGGCAACAATGAACGAGATTTTCCTAATTCGGGATCCTTC_NODE_1_length_375_cov_6.013333-153	20031_TGCAGTGGCAACAATGAACGAGATTTTCCTAATTCGGGATCCTTC_NODE_1_length_375_cov_6.013333	397	244	153	C		T	1/11	0.0909	1	11			T	4/63	0.0635	4	63			C	36	1	36	36
20031_TGCAGTGGCAACAATGAACGAGATTTTCCTAATTCGGGATCCTTC_NODE_1_length_375_cov_6.013333-143	20031_TGCAGTGGCAACAATGAACGAGATTTTCCTAATTCGGGATCCTTC_NODE_1_length_375_cov_6.013333	397	254	143	A		G	1/11	0.0909	1	11			T	2/56	0.0357	2	56			G	4/30	0.1333	4	30
20031_TGCAGTGGCAACAATGAACGAGATTTTCCTAATTCGGGATCCTTC_NODE_1_length_375_cov_6.013333-144	20031_TGCAGTGGCAACAATGAACGAGATTTTCCTAATTCGGGATCCTTC_NODE_1_length_375_cov_6.013333	397	253	144	T		C	1/11	0.0909	1	11			C	5/56	0.0893	5	56			C	1/30	0.0333	1	30
20031_TGCAGTGGCAACAATGAACGAGATTTTCCTAATTCGGGATCCTTC_NODE_1_length_375_cov_6.013333-175	20031_TGCAGTGGCAACAATGAACGAGATTTTCCTAATTCGGGATCCTTC_NODE_1_length_375_cov_6.013333	397	222	175	C		C	13	1	13	13			T	3/53	0.0566	3	53			C	31	1	31	31
20031_TGCAGTGGCAACAATGAACGAGATTTTCCTAATTCGGGATCCTTC_NODE_1_length_375_cov_6.013333-142	20031_TGCAGTGGCAACAATGAACGAGATTTTCCTAATTCGGGATCCTTC_NODE_1_length_375_cov_6.013333	397	255	142	G		A	1/11	0.0909	1	11			A	2/56	0.0357	2	56			A	1/30	0.0333	1	30
20031_TGCAGTGGCAACAATGAACGAGATTTTCCTAATTCGGGATCCTTC_NODE_1_length_375_cov_6.013333-150	20031_TGCAGTGGCAACAATGAACGAGATTTTCCTAATTCGGGATCCTTC_NODE_1_length_375_cov_6.013333	397	247	150	T		T	11	1	11	11			A	1/63	0.0159	1	63			A	2/35	0.0571	2	35
20031_TGCAGTGGCAACAATGAACGAGATTTTCCTAATTCGGGATCCTTC_NODE_1_length_375_cov_6.013333-169	20031_TGCAGTGGCAACAATGAACGAGATTTTCCTAATTCGGGATCCTTC_NODE_1_length_375_cov_6.013333	397	228	169	C		C	14	1	14	14			T	2/58	0.0345	2	58			T	1/35	0.0286	1	35
20031_TGCAGTGGCAACAATGAACGAGATTTTCCTAATTCGGGATCCTTC_NODE_1_length_375_cov_6.013333-164	20031_TGCAGTGGCAACAATGAACGAGATTTTCCTAATTCGGGATCCTTC_NODE_1_length_375_cov_6.013333	397	233	164	T		T	11	1	11	11			C	3/69	0.0435	3	69			C	2/37	0.0541	2	37
20031_TGCAGTGGCAACAATGAACGAGATTTTCCTAATTCGGGATCCTTC_NODE_1_length_375_cov_6.013333-174	20031_TGCAGTGGCAACAATGAACGAGATTTTCCTAATTCGGGATCCTTC_NODE_1_length_375_cov_6.013333	397	223	174	A		A	13	1	13	13		+	+G	8/54	0.1481	8	54			A	34	1	34	34
20031_TGCAGTGGCAACAATGAACGAGATTTTCCTAATTCGGGATCCTTC_NODE_1_length_375_cov_6.013333-172	20031_TGCAGTGGCAACAATGAACGAGATTTTCCTAATTCGGGATCCTTC_NODE_1_length_375_cov_6.013333	397	225	172	G		A	2/14	0.1429	2	14			A	3/56	0.0536	3	56			A	2/35	0.0571	2	35
20031_TGCAGTGGCAACAATGAACGAGATTTTCCTAATTCGGGATCCTTC_NODE_1_length_375_cov_6.013333-197	20031_TGCAGTGGCAACAATGAACGAGATTTTCCTAATTCGGGATCCTTC_NODE_1_length_375_cov_6.013333	397	200	197	T		T	11	1	11	11			A	5/53	0.0943	5	53	C 1/53		A	3/27	0.1111	3	27
20031_TGCAGTGGCAACAATGAACGAGATTTTCCTAATTCGGGATCCTTC_NODE_1_length_375_cov_6.013333-217	20031_TGCAGTGGCAACAATGAACGAGATTTTCCTAATTCGGGATCCTTC_NODE_1_length_375_cov_6.013333	397	180	217	G		G	11	1	11	11			A	1/71	0.0141	1	71	T 3/71		G	41	1	41	41
20039_TGCAGCCATTAATCCTACTATTAGACCTTGAATATATTCCCACTT_NODE_2_length_349_cov_5.234957-159	20039_TGCAGCCATTAATCCTACTATTAGACCTTGAATATATTCCCACTT_NODE_2_length_349_cov_5.234957	369	210	159	C		C	2	1	2	2			C	3	1	3	3			T	3/3	1	3	3
20054_TGCAGGAAACCCAACAACAATCCAAGCTCATCCACCCCCAAATTC_NODE_1_length_359_cov_7.256268-242	20054_TGCAGGAAACCCAACAACAATCCAAGCTCATCCACCCCCAAATTC_NODE_1_length_359_cov_7.256268	381	139	242	C		T	2/2	1	2	2			C	11	1	11	11			T	2/2	1	2	2
20083_TGCAGACTGCACTTTTGGATGAGTGTCAGTTAGCACCTGGAATCA_NODE_1_length_320_cov_8.834375-176	20083_TGCAGACTGCACTTTTGGATGAGTGTCAGTTAGCACCTGGAATCA_NODE_1_length_320_cov_8.834375	342	166	176	C		T	4/4	1	4	4			C	19	1	19	19			T	8/8	1	8	8
20084_TGCAGATGAAACAACTCTATTTCCCATTTAATATTTCGGTTGATT_NODE_1_length_278_cov_6.165468-107	20084_TGCAGATGAAACAACTCTATTTCCCATTTAATATTTCGGTTGATT_NODE_1_length_278_cov_6.165468	298	191	107	C		C	5	1	5	5			C	4	1	4	4			T	2/25	0.08	2	25	+T 14/25
20087_TGCAGGATCCCCCAAAGAGTGAAAACATCTCTAGACTGAAACGAC_NODE_1_length_214_cov_10.135514-83	20087_TGCAGGATCCCCCAAAGAGTGAAAACATCTCTAGACTGAAACGAC_NODE_1_length_214_cov_10.135514	236	153	83	A		A	2	1	2	2			A	15	1	15	15			G	3/3	1	3	3
20088_TGCAGATTAAGAACCCTTGCTAACAAGGTGCAATCTACTAGATCA_NODE_1_length_326_cov_7.196319-73	20088_TGCAGATTAAGAACCCTTGCTAACAAGGTGCAATCTACTAGATCA_NODE_1_length_326_cov_7.196319	348	275	73	G		A	4/4	1	4	4			G	3	1	3	3			G	4	1	4	4
20108_TGCAGATGTGTTTTGATTATTGGTCAAAAGTCTAAAATACCCTTT_NODE_1_length_356_cov_6.455056-91	20108_TGCAGATGTGTTTTGATTATTGGTCAAAAGTCTAAAATACCCTTT_NODE_1_length_356_cov_6.455056	378	287	91	A		G	5/5	1	5	5			A	11	1	11	11			G	7/7	1	7	7
20128_TGCAGATAGTGTTTCAATGGGTTGCAGACCGCTATTCTCTGCAAG_NODE_1_length_317_cov_6.583596-134	20128_TGCAGATAGTGTTTCAATGGGTTGCAGACCGCTATTCTCTGCAAG_NODE_1_length_317_cov_6.583596	339	205	134	A		G	1/12	0.0833	1	12			A	18	1	18	18			G	2/27	0.0741	2	27
20146_TGCAGGTATTTTAGGGTTCCACTTTAAGAAGTTATGGTAATGCTT_NODE_1_length_315_cov_5.876191-105	20146_TGCAGGTATTTTAGGGTTCCACTTTAAGAAGTTATGGTAATGCTT_NODE_1_length_315_cov_5.876191	335	230	105	A		C	2/2	1	2	2			A	5	1	5	5			C	12/12	1	12	12
20146_TGCAGGTATTTTAGGGTTCCACTTTAAGAAGTTATGGTAATGCTT_NODE_1_length_315_cov_5.876191-139	20146_TGCAGGTATTTTAGGGTTCCACTTTAAGAAGTTATGGTAATGCTT_NODE_1_length_315_cov_5.876191	335	196	139	C		A	4/4	1	4	4			C	11	1	11	11			C	12	1	12	12
20146_TGCAGGTATTTTAGGGTTCCACTTTAAGAAGTTATGGTAATGCTT_NODE_1_length_315_cov_5.876191-95	20146_TGCAGGTATTTTAGGGTTCCACTTTAAGAAGTTATGGTAATGCTT_NODE_1_length_315_cov_5.876191	335	240	95	A		G	3/3	1	3	3			A	7	1	7	7			G	1/11	0.0909	1	11
20146_TGCAGGTATTTTAGGGTTCCACTTTAAGAAGTTATGGTAATGCTT_NODE_1_length_315_cov_5.876191-122	20146_TGCAGGTATTTTAGGGTTCCACTTTAAGAAGTTATGGTAATGCTT_NODE_1_length_315_cov_5.876191	335	213	122	A		G	3/3	1	3	3			A	9	1	9	9			C	1/14	0.0714	1	14	G 4/14
20149_TGCAGTCTCTGTATCCTTTGTGGTGCCATCCACCACTGAGGAATT_NODE_1_length_261_cov_6.195402-119	20149_TGCAGTCTCTGTATCCTTTGTGGTGCCATCCACCACTGAGGAATT_NODE_1_length_261_cov_6.195402	279	160	119	A		A	3	1	3	3			A	5	1	5	5			T	3/28	0.1071	3	28	C 1/28
20155_TGCAGGTAGCGTTGTCAAGAAGGAAAGTGTGATTGCATGATCACT_NODE_1_length_241_cov_9.112033-169	20155_TGCAGGTAGCGTTGTCAAGAAGGAAAGTGTGATTGCATGATCACT_NODE_1_length_241_cov_9.112033	263	94	169	A		T	2/2	1	2	2			A	25	1	25	25			T	4/4	1	4	4
20157_TGCAGATCTTTATTCTTTGGTGATCATGCTTATCAAATGGAAAGA_NODE_1_length_200_cov_5.955000-75	20157_TGCAGATCTTTATTCTTTGGTGATCATGCTTATCAAATGGAAAGA_NODE_1_length_200_cov_5.955000	218	143	75	C		T	4/4	1	4	4			C	6	1	6	6			C	18	1	18	18
20193_TGCAGCTTTAAGAACTATTCAGATGTTCAATGCACTCTTAATACA_NODE_1_length_230_cov_5.195652-84	20193_TGCAGCTTTAAGAACTATTCAGATGTTCAATGCACTCTTAATACA_NODE_1_length_230_cov_5.195652	246	162	84	A		T	3/3	1	3	3			A	6	1	6	6			A	4	1	4	4
20221_TGCAGTTCACATAGATTTCCTCATTTCCATATAAATCATAACCAT_NODE_1_length_302_cov_6.049669-64	20221_TGCAGTTCACATAGATTTCCTCATTTCCATATAAATCATAACCAT_NODE_1_length_302_cov_6.049669	322	258	64	G		A	3/3	1	3	3			G	7	1	7	7			A	14/14	1	14	14
20221_TGCAGTTCACATAGATTTCCTCATTTCCATATAAATCATAACCAT_NODE_1_length_302_cov_6.049669-83	20221_TGCAGTTCACATAGATTTCCTCATTTCCATATAAATCATAACCAT_NODE_1_length_302_cov_6.049669	322	239	83	T		C	4/4	1	4	4			T	5	1	5	5			C	12/12	1	12	12
2024_TGCAGATGTGAATCAGATTGAATGAAAAAAATAAGAAGAAGAAGA_NODE_1_length_240_cov_8.291667-130	2024_TGCAGATGTGAATCAGATTGAATGAAAAAAATAAGAAGAAGAAGA_NODE_1_length_240_cov_8.291667	262	132	130	T		A	6/6	1	6	6			T	16	1	16	16			A	9/10	0.9	9	10	G 1/10
2024_TGCAGATGTGAATCAGATTGAATGAAAAAAATAAGAAGAAGAAGA_NODE_1_length_240_cov_8.291667-141	2024_TGCAGATGTGAATCAGATTGAATGAAAAAAATAAGAAGAAGAAGA_NODE_1_length_240_cov_8.291667	262	121	141	G		A	5/5	1	5	5			G	18	1	18	18			A	4/4	1	4	4
20251_TGCAGGATTGAACGGAAGTATGGTATCTTTAGCAAGTTAGATGCT_NODE_1_length_380_cov_5.192105-145	20251_TGCAGGATTGAACGGAAGTATGGTATCTTTAGCAAGTTAGATGCT_NODE_1_length_380_cov_5.192105	400	255	145	C		T	3/3	1	3	3			T	1/7	0.1429	1	7			T	3/3	1	3	3
2029_TGCAGGTAATAAAAGGCAGTCATAAGGTGAGATTATGTTTGCCAA_NODE_1_length_326_cov_5.641104-201	2029_TGCAGGTAATAAAAGGCAGTCATAAGGTGAGATTATGTTTGCCAA_NODE_1_length_326_cov_5.641104	346	145	201	A		C	3/3	1	3	3			A	12	1	12	12			C	23/23	1	23	23
2029_TGCAGGTAATAAAAGGCAGTCATAAGGTGAGATTATGTTTGCCAA_NODE_1_length_326_cov_5.641104-89	2029_TGCAGGTAATAAAAGGCAGTCATAAGGTGAGATTATGTTTGCCAA_NODE_1_length_326_cov_5.641104	346	257	89	A		T	3/3	1	3	3		-	-A	1/11	0.0909	1	11			A	23	1	23	23
20310_TGCAGTTGGTTATGGAACAAGTGATGACGGGACCAAGTATTGGCT_NODE_1_length_249_cov_9.971888-132	20310_TGCAGTTGGTTATGGAACAAGTGATGACGGGACCAAGTATTGGCT_NODE_1_length_249_cov_9.971888	271	139	132	C		C	2	1	2	2			C	13	1	13	13			G	4/4	1	4	4
20310_TGCAGTTGGTTATGGAACAAGTGATGACGGGACCAAGTATTGGCT_NODE_1_length_249_cov_9.971888-103	20310_TGCAGTTGGTTATGGAACAAGTGATGACGGGACCAAGTATTGGCT_NODE_1_length_249_cov_9.971888	271	168	103	C		C	5	1	5	5			C	8	1	8	8			A	1/9	0.1111	1	9	T 4/9
20312_TGCAGGCCTACCCCATTGTTTGATGCAGGCTAAACTAGCTTCCTT_NODE_1_length_298_cov_11.265100-61	20312_TGCAGGCCTACCCCATTGTTTGATGCAGGCTAAACTAGCTTCCTT_NODE_1_length_298_cov_11.265100	320	259	61	A		C	3/3	1	3	3			A	8	1	8	8			C	4/4	1	4	4
20313_TGCAGTTCAACCTGGAAATAAAATATTTATTCGTCTTTATAAAAG_NODE_1_length_357_cov_5.330532-256	20313_TGCAGTTCAACCTGGAAATAAAATATTTATTCGTCTTTATAAAAG_NODE_1_length_357_cov_5.330532	377	121	256	T		C	3/3	1	3	3			T	8	1	8	8			T	7	1	7	7
20317_TGCAGGTGTGACCTTGGAGCAAAGGTATGAAAATAACATCTCACA_NODE_1_length_335_cov_5.205970-214	20317_TGCAGGTGTGACCTTGGAGCAAAGGTATGAAAATAACATCTCACA_NODE_1_length_335_cov_5.205970	353	139	214	C		C	2	1	2	2			C	38	1	38	38			G	8/8	1	8	8
20320_TGCAGATATTCAAGTTGAATTGGAAATATAACACATATACGAAAC_NODE_1_length_232_cov_5.405172-156	20320_TGCAGATATTCAAGTTGAATTGGAAATATAACACATATACGAAAC_NODE_1_length_232_cov_5.405172	248	92	156	T		T	1	1	1	1			A	2/101	0.0198	2	101	G 4/101		A	1/19	0.0526	1	19
20324_TGCAGCTTCTTCGTGCTATACATTCTCTTTGGTCCCCGCCTGTAA_NODE_1_length_338_cov_8.118343-85	20324_TGCAGCTTCTTCGTGCTATACATTCTCTTTGGTCCCCGCCTGTAA_NODE_1_length_338_cov_8.118343	360	275	85	T		T	2	1	2	2			T	4	1	4	4			C	6/6	1	6	6
20330_TGCAGCCATTACATTTCCAAATGCTAGATTTTGCATAGTCGATTT_NODE_1_length_317_cov_7.176656-127	20330_TGCAGCCATTACATTTCCAAATGCTAGATTTTGCATAGTCGATTT_NODE_1_length_317_cov_7.176656	339	212	127	A		T	2/2	1	2	2			A	5	1	5	5			T	8/8	1	8	8
2034_TGCAGCCTCAAATCATTGAACTTTTACATGGGTAAGTACCAAATA_NODE_1_length_376_cov_9.305851-241	2034_TGCAGCCTCAAATCATTGAACTTTTACATGGGTAAGTACCAAATA_NODE_1_length_376_cov_9.305851	398	157	241	A		G	2/2	1	2	2			A	24	1	24	24			G	6/6	1	6	6
20340_TGCAGATGGTTTTATGATGAAAAGAAACGGCTATTTCGAGATGTT_NODE_1_length_323_cov_7.015480-137	20340_TGCAGATGGTTTTATGATGAAAAGAAACGGCTATTTCGAGATGTT_NODE_1_length_323_cov_7.015480	345	208	137	A		A	7	1	7	7			A	12	1	12	12			T	8/9	0.8889	8	9
20383_TGCAGATGACCTGATCATGGATCCTGTATCATCTGAAATGGTTTT_NODE_1_length_335_cov_5.582089-92	20383_TGCAGATGACCTGATCATGGATCCTGTATCATCTGAAATGGTTTT_NODE_1_length_335_cov_5.582089	355	263	92	T		T	4	1	4	4			T	4	1	4	4			C	6/6	1	6	6
20399_TGCAGATCTACTTGTTAACATGCTGGTGAAATAGCATAAAATAAA_NODE_1_length_220_cov_5.681818-72	20399_TGCAGATCTACTTGTTAACATGCTGGTGAAATAGCATAAAATAAA_NODE_1_length_220_cov_5.681818	236	164	72	A		A	5	1	5	5			A	16	1	16	16			C	10/10	1	10	10
20400_TGCAGGGATTATTGGTTGTTGGCATAAGTTGTAAATTTTAAATAC_NODE_1_length_230_cov_6.952174-123	20400_TGCAGGGATTATTGGTTGTTGGCATAAGTTGTAAATTTTAAATAC_NODE_1_length_230_cov_6.952174	252	129	123	G		G	6	1	6	6			G	8	1	8	8			A	3/3	1	3	3
20408_TGCAGCTCCTTTGGGGGAAAACAAAATGCAAGAGCCTCTTCAAGC_NODE_1_length_315_cov_5.653968-146	20408_TGCAGCTCCTTTGGGGGAAAACAAAATGCAAGAGCCTCTTCAAGC_NODE_1_length_315_cov_5.653968	333	187	146	G		C	3/3	1	3	3			G	11	1	11	11			G	9	1	9	9
20408_TGCAGCTCCTTTGGGGGAAAACAAAATGCAAGAGCCTCTTCAAGC_NODE_1_length_315_cov_5.653968-144	20408_TGCAGCTCCTTTGGGGGAAAACAAAATGCAAGAGCCTCTTCAAGC_NODE_1_length_315_cov_5.653968	333	189	144	C		A	3/3	1	3	3			C	11	1	11	11			C	7	1	7	7
2041_TGCAGTTCTTGTAGCAGATGACATTGATGAAGCACTGATAACCAT_NODE_1_length_292_cov_7.284246-184	2041_TGCAGTTCTTGTAGCAGATGACATTGATGAAGCACTGATAACCAT_NODE_1_length_292_cov_7.284246	314	130	184	C		C	3	1	3	3			T	3/28	0.1071	3	28			C	3	1	3	3
2041_TGCAGTTCTTGTAGCAGATGACATTGATGAAGCACTGATAACCAT_NODE_1_length_292_cov_7.284246-87	2041_TGCAGTTCTTGTAGCAGATGACATTGATGAAGCACTGATAACCAT_NODE_1_length_292_cov_7.284246	314	227	87	G		G	11	1	11	11			G	6	1	6	6			A	15/15	1	15	15
2045_TGCAGCATTTTCTGTAACTCTGTAACATCTTCATATACATGGCTC_NODE_1_length_365_cov_8.065753-181	2045_TGCAGCATTTTCTGTAACTCTGTAACATCTTCATATACATGGCTC_NODE_1_length_365_cov_8.065753	387	206	181	T	-	-T	2/2	1	2	2			T	17	1	17	17		-	#NAME?	4/4	1	4	4
2045_TGCAGCATTTTCTGTAACTCTGTAACATCTTCATATACATGGCTC_NODE_1_length_365_cov_8.065753-81	2045_TGCAGCATTTTCTGTAACTCTGTAACATCTTCATATACATGGCTC_NODE_1_length_365_cov_8.065753	387	306	81	A		G	4/4	1	4	4			A	16	1	16	16			G	7/7	1	7	7
20488_TGCAGTCCAAATGTACAATGATAAGTTTCCGCCTTATTCCATCAT_NODE_1_length_232_cov_5.090517-146	20488_TGCAGTCCAAATGTACAATGATAAGTTTCCGCCTTATTCCATCAT_NODE_1_length_232_cov_5.090517	248	102	146	G		A	3/3	1	3	3			A	1/8	0.125	1	8			A	3/3	1	3	3
20541_TGCAGTGATTTTGCTTTAAGCAATATTGCTTCAAGAAGCAGGCTC_NODE_1_length_349_cov_6.484241-209	20541_TGCAGTGATTTTGCTTTAAGCAATATTGCTTCAAGAAGCAGGCTC_NODE_1_length_349_cov_6.484241	371	162	209	T		A	5/5	1	5	5			T	11	1	11	11			T	10	1	10	10
20549_TGCAGGTTAAACCGAAGAAGGATGTCGACCATGAAAGGGTCCCAA_NODE_3_length_241_cov_6.929461-141	20549_TGCAGGTTAAACCGAAGAAGGATGTCGACCATGAAAGGGTCCCAA_NODE_3_length_241_cov_6.929461	261	120	141	C		C	2	1	2	2			C	18	1	18	18			A	17/17	1	17	17
20553_TGCAGAATGCATCTCAGAGCCTGTCCCCCACGGTACATGGTATTG_NODE_1_length_511_cov_5.557730-143	20553_TGCAGAATGCATCTCAGAGCCTGTCCCCCACGGTACATGGTATTG_NODE_1_length_511_cov_5.557730	533	390	143	G		A	4/4	1	4	4			G	3	1	3	3			A	2/2	1	2	2
20553_TGCAGAATGCATCTCAGAGCCTGTCCCCCACGGTACATGGTATTG_NODE_1_length_511_cov_5.557730-344	20553_TGCAGAATGCATCTCAGAGCCTGTCCCCCACGGTACATGGTATTG_NODE_1_length_511_cov_5.557730	533	189	344	C		A	3/3	1	3	3			C	14	1	14	14			A	4/4	1	4	4
2067_TGCAGATAAAGAAAGAAGATCCGCCATGCAAAATCAAGTTGGGAA_NODE_1_length_319_cov_5.166144-146	2067_TGCAGATAAAGAAAGAAGATCCGCCATGCAAAATCAAGTTGGGAA_NODE_1_length_319_cov_5.166144	337	191	146	T		T	2	1	2	2			T	5	1	5	5			G	3/30	0.1	3	30
20693_TGCAGTTCAAGCATTGGGTAAGCAACTTATTCTTTCATAATAACC_NODE_1_length_332_cov_9.951807-262	20693_TGCAGTTCAAGCATTGGGTAAGCAACTTATTCTTTCATAATAACC_NODE_1_length_332_cov_9.951807	354	92	262	T		A	4/4	1	4	4			T	25	1	25	25			T	2	1	2	2
20698_TGCAGATGAAAGAGCAACGGCACGCAAAGCATTTGGATAGAAGTA_NODE_1_length_277_cov_8.913358-152	20698_TGCAGATGAAAGAGCAACGGCACGCAAAGCATTTGGATAGAAGTA_NODE_1_length_277_cov_8.913358	299	147	152	T		T	2	1	2	2			T	12	1	12	12			G	3/24	0.125	3	24
20706_TGCAGTTATCACATTGGTAACATTCTTCAGCACCGTAACCATGGC_NODE_1_length_338_cov_10.692307-182	20706_TGCAGTTATCACATTGGTAACATTCTTCAGCACCGTAACCATGGC_NODE_1_length_338_cov_10.692307	360	178	182	C		T	16/16	1	16	16			C	21	1	21	21			C	50	1	50	50
20706_TGCAGTTATCACATTGGTAACATTCTTCAGCACCGTAACCATGGC_NODE_1_length_338_cov_10.692307-62	20706_TGCAGTTATCACATTGGTAACATTCTTCAGCACCGTAACCATGGC_NODE_1_length_338_cov_10.692307	360	298	62	A		G	5/5	1	5	5			A	9	1	9	9			A	25	1	25	25
20706_TGCAGTTATCACATTGGTAACATTCTTCAGCACCGTAACCATGGC_NODE_1_length_338_cov_10.692307-147	20706_TGCAGTTATCACATTGGTAACATTCTTCAGCACCGTAACCATGGC_NODE_1_length_338_cov_10.692307	360	213	147	T		C	4/4	1	4	4			T	10	1	10	10			T	41	1	41	41
20706_TGCAGTTATCACATTGGTAACATTCTTCAGCACCGTAACCATGGC_NODE_1_length_338_cov_10.692307-123	20706_TGCAGTTATCACATTGGTAACATTCTTCAGCACCGTAACCATGGC_NODE_1_length_338_cov_10.692307	360	237	123	T		C	3/3	1	3	3			T	12	1	12	12			T	30	1	30	30
20706_TGCAGTTATCACATTGGTAACATTCTTCAGCACCGTAACCATGGC_NODE_1_length_338_cov_10.692307-136	20706_TGCAGTTATCACATTGGTAACATTCTTCAGCACCGTAACCATGGC_NODE_1_length_338_cov_10.692307	360	224	136	C		T	3/3	1	3	3			C	10	1	10	10			C	35	1	35	35
20711_TGCAGCGAAAGTGGTTGAACCCCTATTCTTGTTGCTAACAAGGCC_NODE_1_length_341_cov_7.217009-178	20711_TGCAGCGAAAGTGGTTGAACCCCTATTCTTGTTGCTAACAAGGCC_NODE_1_length_341_cov_7.217009	363	185	178	A		A	2	1	2	2			A	12	1	12	12			T	4/4	1	4	4
20740_TGCAGTTTGCATTCAAAGGGTGTAAAGTTGACCCATAATTGCCAT_NODE_1_length_343_cov_6.463557-162	20740_TGCAGTTTGCATTCAAAGGGTGTAAAGTTGACCCATAATTGCCAT_NODE_1_length_343_cov_6.463557	365	203	162	T		C	8/9	0.8889	8	9			T	12	1	12	12			T	21	1	21	21
2075_TGCAGTACAAGTCCTTGATTGTAAATTCCAGGAGAATGGGTGTTA_NODE_2_length_231_cov_7.476191-98	2075_TGCAGTACAAGTCCTTGATTGTAAATTCCAGGAGAATGGGTGTTA_NODE_2_length_231_cov_7.476191	253	155	98	A		G	2/2	1	2	2			A	14	1	14	14			G	6/6	1	6	6
20752_TGCAGCTTGTGTCTGTTTACAGGATTTGTGGATACGAAACATAAA_NODE_1_length_247_cov_5.724696-113	20752_TGCAGCTTGTGTCTGTTTACAGGATTTGTGGATACGAAACATAAA_NODE_1_length_247_cov_5.724696	265	152	113	A		G	5/5	1	5	5			A	14	1	14	14			A	11	1	11	11
20763_TGCAGTTGAAATTGCCATATCATATAGTGTCTATAGTTTCTGGTG_NODE_1_length_360_cov_14.150000-135	20763_TGCAGTTGAAATTGCCATATCATATAGTGTCTATAGTTTCTGGTG_NODE_1_length_360_cov_14.150000	382	247	135	G		G	6	1	6	6			G	27	1	27	27			T	3/51	0.0588	3	51
2082_TGCAGTCCACAGTCCAACACCATAGAATAGAATTAAAATCATTTG_NODE_1_length_301_cov_7.335548-106	2082_TGCAGTCCACAGTCCAACACCATAGAATAGAATTAAAATCATTTG_NODE_1_length_301_cov_7.335548	323	217	106	T		T	5	1	5	5			T	9	1	9	9			C	20/20	1	20	20
20866_TGCAGGTTTCAAGTGCCACTGCGACCTTCGCTATGCTATTCTCGT_NODE_1_length_319_cov_5.376175-213	20866_TGCAGGTTTCAAGTGCCACTGCGACCTTCGCTATGCTATTCTCGT_NODE_1_length_319_cov_5.376175	341	128	213	T		A	3/3	1	3	3			T	7	1	7	7			T	2	1	2	2
20886_TGCAGTTCCTTGAAACCAATTCATTCCCGCTTCACCGGGTGTTTG_NODE_2_length_224_cov_6.116071-83	20886_TGCAGTTCCTTGAAACCAATTCATTCCCGCTTCACCGGGTGTTTG_NODE_2_length_224_cov_6.116071	242	159	83	T		T	2	1	2	2			A	3/20	0.15	3	20	C 2/20		T	4	1	4	4
20893_TGCAGTGCCCTTCGTGGTTTTATACGTCTTACAAACTTATGTTCT_NODE_1_length_316_cov_5.598101-154	20893_TGCAGTGCCCTTCGTGGTTTTATACGTCTTACAAACTTATGTTCT_NODE_1_length_316_cov_5.598101	334	180	154	G		T	2/2	1	2	2			G	11	1	11	11			T	3/3	1	3	3
20896_TGCAGGTTTCATGACCTAACAGAATTTGATGACGCCAAAAGGAGT_NODE_1_length_241_cov_5.979253-92	20896_TGCAGGTTTCATGACCTAACAGAATTTGATGACGCCAAAAGGAGT_NODE_1_length_241_cov_5.979253	257	165	92	C		G	4/4	1	4	4			C	7	1	7	7			G	3/3	1	3	3
20914_TGCAGTCTATTGGATCCATAATTAAGAGGATCAGAGTAATTCCTA_NODE_1_length_372_cov_7.959677-73	20914_TGCAGTCTATTGGATCCATAATTAAGAGGATCAGAGTAATTCCTA_NODE_1_length_372_cov_7.959677	394	321	73	C		C	9	1	9	9			C	5	1	5	5			A	2/35	0.0571	2	35	G 33/35
20917_TGCAGAAGCGACCAAGAATACAATGATCAAAATGAAATTGTAATC_NODE_1_length_211_cov_6.545024-78	20917_TGCAGAAGCGACCAAGAATACAATGATCAAAATGAAATTGTAATC_NODE_1_length_211_cov_6.545024	229	151	78	G		G	3	1	3	3			G	8	1	8	8			A	5/5	1	5	5
20917_TGCAGAAGCGACCAAGAATACAATGATCAAAATGAAATTGTAATC_NODE_1_length_211_cov_6.545024-74	20917_TGCAGAAGCGACCAAGAATACAATGATCAAAATGAAATTGTAATC_NODE_1_length_211_cov_6.545024	229	155	74	C		C	3	1	3	3			C	9	1	9	9			A	5/5	1	5	5
20931_TGCAGTTTTCGGTTATGAACCGGAAAGTCCAACCTTTCCTCGGTT_NODE_1_length_323_cov_5.204334-167	20931_TGCAGTTTTCGGTTATGAACCGGAAAGTCCAACCTTTCCTCGGTT_NODE_1_length_323_cov_5.204334	343	176	167	A		T	2/2	1	2	2			A	7	1	7	7			T	3/3	1	3	3
20931_TGCAGTTTTCGGTTATGAACCGGAAAGTCCAACCTTTCCTCGGTT_NODE_1_length_323_cov_5.204334-133	20931_TGCAGTTTTCGGTTATGAACCGGAAAGTCCAACCTTTCCTCGGTT_NODE_1_length_323_cov_5.204334	343	210	133	T		C	3/3	1	3	3			T	8	1	8	8			C	11/11	1	11	11
20937_TGCAGGCCATTCTCATGGATTGTATGATAAGAATACCTCCAATGT_NODE_1_length_364_cov_7.115385-188	20937_TGCAGGCCATTCTCATGGATTGTATGATAAGAATACCTCCAATGT_NODE_1_length_364_cov_7.115385	386	198	188	G		C	3/3	1	3	3			G	13	1	13	13			C	5/5	1	5	5
20946_TGCAGCTAAGTGTCCACATGTAGTTCAACAGTCTGGGAAGTTGTA_NODE_1_length_359_cov_6.899722-118	20946_TGCAGCTAAGTGTCCACATGTAGTTCAACAGTCTGGGAAGTTGTA_NODE_1_length_359_cov_6.899722	381	263	118	A		G	3/3	1	3	3			A	5	1	5	5			G	8/8	1	8	8
20961_TGCAGGATCTTGTTCCTGTGTGCCAATAACTCTCTTGACATAGTT_NODE_1_length_280_cov_7.971428-78	20961_TGCAGGATCTTGTTCCTGTGTGCCAATAACTCTCTTGACATAGTT_NODE_1_length_280_cov_7.971428	302	224	78	T		C	2/2	1	2	2			T	10	1	10	10			C	3/3	1	3	3
20981_TGCAGTTTGGAACATGAAGGATAAGGACTCCATGAGATGTAAAAT_NODE_1_length_244_cov_8.516394-67	20981_TGCAGTTTGGAACATGAAGGATAAGGACTCCATGAGATGTAAAAT_NODE_1_length_244_cov_8.516394	266	199	67	C		C	2	1	2	2			C	5	1	5	5			T	7/7	1	7	7
20993_TGCAGACTACATACTTATATAGATATGTCTTATAGTACAAAGCTC_NODE_1_length_320_cov_5.053125-232	20993_TGCAGACTACATACTTATATAGATATGTCTTATAGTACAAAGCTC_NODE_1_length_320_cov_5.053125	338	106	232	G		G	4	1	4	4			G	12	1	12	12			A	3/3	1	3	3
20993_TGCAGACTACATACTTATATAGATATGTCTTATAGTACAAAGCTC_NODE_1_length_320_cov_5.053125-171	20993_TGCAGACTACATACTTATATAGATATGTCTTATAGTACAAAGCTC_NODE_1_length_320_cov_5.053125	338	167	171	G		G	4	1	4	4			G	10	1	10	10			C	13/13	1	13	13
20997_TGCAGTGAAGTAGCAAACTTCATGAAATAATATGCAGTTTGCCCC_NODE_1_length_337_cov_6.456973-187	20997_TGCAGTGAAGTAGCAAACTTCATGAAATAATATGCAGTTTGCCCC_NODE_1_length_337_cov_6.456973	359	172	187	G		G	3	1	3	3			G	16	1	16	16			A	6/6	1	6	6
21006_TGCAGGTTTGTATTTCTCACACTACAACGTTCCAAAGTTTCCTTA_NODE_1_length_374_cov_6.320856-210	21006_TGCAGGTTTGTATTTCTCACACTACAACGTTCCAAAGTTTCCTTA_NODE_1_length_374_cov_6.320856	396	186	210	G		G	3	1	3	3			G	13	1	13	13			C	14/14	1	14	14
21006_TGCAGGTTTGTATTTCTCACACTACAACGTTCCAAAGTTTCCTTA_NODE_1_length_374_cov_6.320856-179	21006_TGCAGGTTTGTATTTCTCACACTACAACGTTCCAAAGTTTCCTTA_NODE_1_length_374_cov_6.320856	396	217	179	G		G	2	1	2	2			G	10	1	10	10			C	5/5	1	5	5
21007_TGCAGACATTGAAAGACAAATTTCCTTTGGAACTCAGGGATTGCA_NODE_1_length_257_cov_6.747082-117	21007_TGCAGACATTGAAAGACAAATTTCCTTTGGAACTCAGGGATTGCA_NODE_1_length_257_cov_6.747082	277	160	117	G		G	3	1	3	3			A	2/33	0.0606	2	33			A	1/7	0.1429	1	7
21017_TGCAGGTGAAATTAGAATATCATGTTCATCTAGTGCCGCCTTAAA_NODE_1_length_350_cov_5.902857-125	21017_TGCAGGTGAAATTAGAATATCATGTTCATCTAGTGCCGCCTTAAA_NODE_1_length_350_cov_5.902857	372	247	125	T		T	2	1	2	2			T	9	1	9	9			C	8/8	1	8	8
21017_TGCAGGTGAAATTAGAATATCATGTTCATCTAGTGCCGCCTTAAA_NODE_1_length_350_cov_5.902857-154	21017_TGCAGGTGAAATTAGAATATCATGTTCATCTAGTGCCGCCTTAAA_NODE_1_length_350_cov_5.902857	372	218	154	A		T	5/5	1	5	5			A	11	1	11	11			T	2/2	1	2	2
21017_TGCAGGTGAAATTAGAATATCATGTTCATCTAGTGCCGCCTTAAA_NODE_1_length_350_cov_5.902857-114	21017_TGCAGGTGAAATTAGAATATCATGTTCATCTAGTGCCGCCTTAAA_NODE_1_length_350_cov_5.902857	372	258	114	A		A	2	1	2	2			A	10	1	10	10			T	10/10	1	10	10
21024_TGCAGTTAGCATTCAAGGTCATCATCAGCAACAACAACCTCACTT_NODE_1_length_345_cov_5.437681-143	21024_TGCAGTTAGCATTCAAGGTCATCATCAGCAACAACAACCTCACTT_NODE_1_length_345_cov_5.437681	367	224	143	A		G	2/2	1	2	2			G	1/8	0.125	1	8			G	13/13	1	13	13
21032_TGCAGAAGAAACCGGGCCAAAAATCATCAATGAAGGCCTTGTCAT_NODE_1_length_299_cov_9.200669-175	21032_TGCAGAAGAAACCGGGCCAAAAATCATCAATGAAGGCCTTGTCAT_NODE_1_length_299_cov_9.200669	321	146	175	A		A	6	1	6	6			A	20	1	20	20			G	14/14	1	14	14
21032_TGCAGAAGAAACCGGGCCAAAAATCATCAATGAAGGCCTTGTCAT_NODE_1_length_299_cov_9.200669-119	21032_TGCAGAAGAAACCGGGCCAAAAATCATCAATGAAGGCCTTGTCAT_NODE_1_length_299_cov_9.200669	321	202	119	G		A	3/3	1	3	3			G	7	1	7	7			A	14/14	1	14	14
21073_TGCAGTTAGAATTGCAGTAGATATGGTGAACGAAGGGCTAACTGA_NODE_1_length_265_cov_6.675472-61	21073_TGCAGTTAGAATTGCAGTAGATATGGTGAACGAAGGGCTAACTGA_NODE_1_length_265_cov_6.675472	285	224	61	A		T	9/9	1	9	9			A	6	1	6	6			T	27/27	1	27	27
21080_TGCAGGAAGTTCATGGCAAATCGCATTGGGACACTGGTACTCAAG_NODE_1_length_283_cov_9.462897-96	21080_TGCAGGAAGTTCATGGCAAATCGCATTGGGACACTGGTACTCAAG_NODE_1_length_283_cov_9.462897	305	209	96	G		A	2/2	1	2	2			G	9	1	9	9			A	2/2	1	2	2
21080_TGCAGGAAGTTCATGGCAAATCGCATTGGGACACTGGTACTCAAG_NODE_1_length_283_cov_9.462897-106	21080_TGCAGGAAGTTCATGGCAAATCGCATTGGGACACTGGTACTCAAG_NODE_1_length_283_cov_9.462897	305	199	106	C		T	2/2	1	2	2			C	13	1	13	13			T	2/2	1	2	2
21087_TGCAGGGACAAATGTGGAAATCTCACCATCAAATACCCATTCGGG_NODE_1_length_304_cov_8.625000-147	21087_TGCAGGGACAAATGTGGAAATCTCACCATCAAATACCCATTCGGG_NODE_1_length_304_cov_8.625000	326	179	147	A		G	3/3	1	3	3			A	12	1	12	12			G	5/5	1	5	5
21087_TGCAGGGACAAATGTGGAAATCTCACCATCAAATACCCATTCGGG_NODE_1_length_304_cov_8.625000-177	21087_TGCAGGGACAAATGTGGAAATCTCACCATCAAATACCCATTCGGG_NODE_1_length_304_cov_8.625000	326	149	177	G		A	2/2	1	2	2			G	20	1	20	20			A	6/6	1	6	6
211_TGCAGCATTTATCTCACTTTAGCTTTTTCTTTCATTTCATACCCC_NODE_1_length_423_cov_6.245863-149	211_TGCAGCATTTATCTCACTTTAGCTTTTTCTTTCATTTCATACCCC_NODE_1_length_423_cov_6.245863	445	296	149	A		G	2/2	1	2	2			A	12	1	12	12			G	2/19	0.1053	2	19
21131_TGCAGGGTTATGAACCTCCCTCCCACGAAAAAATGATGCAATCCT_NODE_1_length_296_cov_10.959459-71	21131_TGCAGGGTTATGAACCTCCCTCCCACGAAAAAATGATGCAATCCT_NODE_1_length_296_cov_10.959459	318	247	71	C		T	3/3	1	3	3			T	1/7	0.1429	1	7			T	4/4	1	4	4
21137_TGCAGTTGTTAAAAAGAGAGATGGGTGATCAATAGGGGTGGTGTA_NODE_1_length_331_cov_5.670695-61	21137_TGCAGTTGTTAAAAAGAGAGATGGGTGATCAATAGGGGTGGTGTA_NODE_1_length_331_cov_5.670695	351	290	61	T		A	4/4	1	4	4			T	7	1	7	7			A	14/14	1	14	14
21143_TGCAGTTGCATAGAGATTGCAAAGCAGAAGTGAATCAAGAGCAGT_NODE_1_length_236_cov_5.546610-86	21143_TGCAGTTGCATAGAGATTGCAAAGCAGAAGTGAATCAAGAGCAGT_NODE_1_length_236_cov_5.546610	252	166	86	T		T	2	1	2	2			T	9	1	9	9			C	15/15	1	15	15
21143_TGCAGTTGCATAGAGATTGCAAAGCAGAAGTGAATCAAGAGCAGT_NODE_1_length_236_cov_5.546610-123	21143_TGCAGTTGCATAGAGATTGCAAAGCAGAAGTGAATCAAGAGCAGT_NODE_1_length_236_cov_5.546610	252	129	123	T		A	3/3	1	3	3			T	6	1	6	6			T	20	1	20	20
21163_TGCAGAAAACATGTTGCCAGGATGAAGAGTTGTCGAGTTGATACT_NODE_1_length_291_cov_8.577319-103	21163_TGCAGAAAACATGTTGCCAGGATGAAGAGTTGTCGAGTTGATACT_NODE_1_length_291_cov_8.577319	313	210	103	G		T	3/3	1	3	3			G	6	1	6	6			G	7	1	7	7
21175_TGCAGATGAAGGATTGGCTATAATTCAGTCTCCCAGGGTGAGAAG_NODE_1_length_310_cov_6.712903-73	21175_TGCAGATGAAGGATTGGCTATAATTCAGTCTCCCAGGGTGAGAAG_NODE_1_length_310_cov_6.712903	330	257	73	G		G	2	1	2	2			G	16	1	16	16			A	8/9	0.8889	8	9
21180_TGCAGTTTTAGTTTACTATCAGGAGAACTTGGTCTGTTTGTTTTG_NODE_1_length_367_cov_5.373297-231	21180_TGCAGTTTTAGTTTACTATCAGGAGAACTTGGTCTGTTTGTTTTG_NODE_1_length_367_cov_5.373297	387	156	231	A		C	5/5	1	5	5			A	8	1	8	8			T	18/18	1	18	18
21182_TGCAGTTTACAGGAGATTGTTGAGATGGATTTCGGAAATAATCAA_NODE_1_length_292_cov_7.280822-172	21182_TGCAGTTTACAGGAGATTGTTGAGATGGATTTCGGAAATAATCAA_NODE_1_length_292_cov_7.280822	314	142	172	T		C	3/3	1	3	3			T	17	1	17	17			C	9/9	1	9	9
21187_TGCAGTTTTACAGGCACGTATTGCCCGAATCATGTCCCTGCAAAT_NODE_1_length_336_cov_5.523809-238	21187_TGCAGTTTTACAGGCACGTATTGCCCGAATCATGTCCCTGCAAAT_NODE_1_length_336_cov_5.523809	354	116	238	A		T	5/5	1	5	5			A	16	1	16	16			T	1/7	0.1429	1	7
21189_TGCAGCTGACATTCCAGAGGAGATCAGCAGATTAACAAACATGCA_NODE_1_length_374_cov_8.304812-170	21189_TGCAGCTGACATTCCAGAGGAGATCAGCAGATTAACAAACATGCA_NODE_1_length_374_cov_8.304812	396	226	170	A		G	4/4	1	4	4			C	1/20	0.05	1	20			A	16	1	16	16
21189_TGCAGCTGACATTCCAGAGGAGATCAGCAGATTAACAAACATGCA_NODE_1_length_374_cov_8.304812-189	21189_TGCAGCTGACATTCCAGAGGAGATCAGCAGATTAACAAACATGCA_NODE_1_length_374_cov_8.304812	396	207	189	T		C	4/4	1	4	4			T	22	1	22	22			T	17	1	17	17
21189_TGCAGCTGACATTCCAGAGGAGATCAGCAGATTAACAAACATGCA_NODE_1_length_374_cov_8.304812-141	21189_TGCAGCTGACATTCCAGAGGAGATCAGCAGATTAACAAACATGCA_NODE_1_length_374_cov_8.304812	396	255	141	C		A	5/5	1	5	5			C	12	1	12	12			C	9	1	9	9
212_TGCAGACAAGACACAGACAACTAAGGATCTGACGCAGAGAGACGA_NODE_1_length_379_cov_8.646438-147	212_TGCAGACAAGACACAGACAACTAAGGATCTGACGCAGAGAGACGA_NODE_1_length_379_cov_8.646438	401	254	147	T		A	6/6	1	6	6			T	18	1	18	18			A	3/3	1	3	3
212_TGCAGACAAGACACAGACAACTAAGGATCTGACGCAGAGAGACGA_NODE_1_length_379_cov_8.646438-123	212_TGCAGACAAGACACAGACAACTAAGGATCTGACGCAGAGAGACGA_NODE_1_length_379_cov_8.646438	401	278	123	C		T	4/4	1	4	4			C	13	1	13	13			T	3/3	1	3	3
21209_TGCAGGTGATAAACCACCTATGTTTGCTTTCTGTTTAAAGCCTCG_NODE_1_length_444_cov_6.567567-248	21209_TGCAGGTGATAAACCACCTATGTTTGCTTTCTGTTTAAAGCCTCG_NODE_1_length_444_cov_6.567567	466	218	248	A		A	5	1	5	5			A	18	1	18	18			G	3/27	0.1111	3	27
21248_TGCAGGTGAAATTCAAACTTGTTACCCATTCATAGAAACAACTCT_NODE_1_length_258_cov_7.162791-91	21248_TGCAGGTGAAATTCAAACTTGTTACCCATTCATAGAAACAACTCT_NODE_1_length_258_cov_7.162791	280	189	91	A		A	8	1	8	8			A	6	1	6	6			G	15/15	1	15	15
2126_TGCAGCCCAAGTTAATTTTGAGCTATGAAGAGAAGCTGAAACCTA_NODE_1_length_249_cov_5.534137-103	2126_TGCAGCCCAAGTTAATTTTGAGCTATGAAGAGAAGCTGAAACCTA_NODE_1_length_249_cov_5.534137	267	164	103	A		G	6/6	1	6	6			A	14	1	14	14			G	5/5	1	5	5
21266_TGCAGATATCTTCTTTGTATCAGTCTGAGAAAGAGAATAAAATCA_NODE_1_length_330_cov_5.706060-164	21266_TGCAGATATCTTCTTTGTATCAGTCTGAGAAAGAGAATAAAATCA_NODE_1_length_330_cov_5.706060	352	188	164	G		G	6	1	6	6			G	14	1	14	14			A	21/21	1	21	21
21266_TGCAGATATCTTCTTTGTATCAGTCTGAGAAAGAGAATAAAATCA_NODE_1_length_330_cov_5.706060-251	21266_TGCAGATATCTTCTTTGTATCAGTCTGAGAAAGAGAATAAAATCA_NODE_1_length_330_cov_5.706060	352	101	251	T		T	8	1	8	8			T	12	1	12	12			C	14/14	1	14	14
21269_TGCAGATGAAGGGGGCTGGACAGGGTGGCATGAACCTAAAAGTGC_NODE_1_length_388_cov_8.219072-105	21269_TGCAGATGAAGGGGGCTGGACAGGGTGGCATGAACCTAAAAGTGC_NODE_1_length_388_cov_8.219072	410	305	105	C		C	2	1	2	2			C	9	1	9	9			T	5/5	1	5	5
21269_TGCAGATGAAGGGGGCTGGACAGGGTGGCATGAACCTAAAAGTGC_NODE_1_length_388_cov_8.219072-92	21269_TGCAGATGAAGGGGGCTGGACAGGGTGGCATGAACCTAAAAGTGC_NODE_1_length_388_cov_8.219072	410	318	92	C		C	3	1	3	3			C	11	1	11	11			T	5/5	1	5	5
21277_TGCAGTTGCTGATACAGATGATTCTATTCATGAAGGCATGTTCCA_NODE_1_length_208_cov_5.586538-86	21277_TGCAGTTGCTGATACAGATGATTCTATTCATGAAGGCATGTTCCA_NODE_1_length_208_cov_5.586538	222	136	86	G		A	6/6	1	6	6			G	8	1	8	8			A	11/11	1	11	11
21278_TGCAGGTATCTCATTGAGCACTCTTGCTGGTGGTGTTAGCTTAAG_NODE_1_length_359_cov_6.094707-218	21278_TGCAGGTATCTCATTGAGCACTCTTGCTGGTGGTGTTAGCTTAAG_NODE_1_length_359_cov_6.094707	381	163	218	C		C	4	1	4	4			C	13	1	13	13			G	4/4	1	4	4
21278_TGCAGGTATCTCATTGAGCACTCTTGCTGGTGGTGTTAGCTTAAG_NODE_1_length_359_cov_6.094707-183	21278_TGCAGGTATCTCATTGAGCACTCTTGCTGGTGGTGTTAGCTTAAG_NODE_1_length_359_cov_6.094707	381	198	183	C		T	4/4	1	4	4			C	16	1	16	16			C	10	1	10	10
21278_TGCAGGTATCTCATTGAGCACTCTTGCTGGTGGTGTTAGCTTAAG_NODE_1_length_359_cov_6.094707-212	21278_TGCAGGTATCTCATTGAGCACTCTTGCTGGTGGTGTTAGCTTAAG_NODE_1_length_359_cov_6.094707	381	169	212	A		A	4	1	4	4			A	13	1	13	13			G	4/4	1	4	4
21278_TGCAGGTATCTCATTGAGCACTCTTGCTGGTGGTGTTAGCTTAAG_NODE_1_length_359_cov_6.094707-154	21278_TGCAGGTATCTCATTGAGCACTCTTGCTGGTGGTGTTAGCTTAAG_NODE_1_length_359_cov_6.094707	381	227	154	C		C	2	1	2	2			C	12	1	12	12			A	8/8	1	8	8
21286_TGCAGGGTGGATTAAAGTAATAGTGGTGTTTTCTCTATTTTAACA_NODE_1_length_335_cov_6.576119-160	21286_TGCAGGGTGGATTAAAGTAATAGTGGTGTTTTCTCTATTTTAACA_NODE_1_length_335_cov_6.576119	357	197	160	T		C	2/2	1	2	2			T	15	1	15	15			C	1/9	0.1111	1	9
21347_TGCAGTTCCTAGGGGTGTGCTTTATGGATGTGGCGATCTGATATT_NODE_1_length_273_cov_9.659341-108	21347_TGCAGTTCCTAGGGGTGTGCTTTATGGATGTGGCGATCTGATATT_NODE_1_length_273_cov_9.659341	295	187	108	C		C	4	1	4	4			C	17	1	17	17			T	17/17	1	17	17
21353_TGCAGTTTTGTTATTCGATCAGCACATTGACTTTGGCATCCAGAG_NODE_1_length_460_cov_8.017391-235	21353_TGCAGTTTTGTTATTCGATCAGCACATTGACTTTGGCATCCAGAG_NODE_1_length_460_cov_8.017391	482	247	235	A		G	7/7	1	7	7			A	12	1	12	12			A	16	1	16	16
21355_TGCAGTTTGACATTTTATCTTCACTTCATCCAACTCCAGCTGTCT_NODE_1_length_327_cov_9.238532-215	21355_TGCAGTTTGACATTTTATCTTCACTTCATCCAACTCCAGCTGTCT_NODE_1_length_327_cov_9.238532	349	134	215	C		C	3	1	3	3			C	14	1	14	14			A	7/7	1	7	7
21355_TGCAGTTTGACATTTTATCTTCACTTCATCCAACTCCAGCTGTCT_NODE_1_length_327_cov_9.238532-136	21355_TGCAGTTTGACATTTTATCTTCACTTCATCCAACTCCAGCTGTCT_NODE_1_length_327_cov_9.238532	349	213	136	A		G	6/6	1	6	6			A	12	1	12	12			G	10/10	1	10	10
21363_TGCAGACAATAACTCAACTAGTCCTACCATGTTAATAACCAAAGA_NODE_1_length_430_cov_6.197674-206	21363_TGCAGACAATAACTCAACTAGTCCTACCATGTTAATAACCAAAGA_NODE_1_length_430_cov_6.197674	452	246	206	T		A	3/3	1	3	3			T	14	1	14	14			A	25/25	1	25	25
21363_TGCAGACAATAACTCAACTAGTCCTACCATGTTAATAACCAAAGA_NODE_1_length_430_cov_6.197674-267	21363_TGCAGACAATAACTCAACTAGTCCTACCATGTTAATAACCAAAGA_NODE_1_length_430_cov_6.197674	452	185	267	T		C	2/2	1	2	2			T	24	1	24	24			C	24/24	1	24	24
21383_TGCAGTATATGTGACACTTACTTTAAGAAGTATCCATCAAGAATT_NODE_1_length_301_cov_5.976744-171	21383_TGCAGTATATGTGACACTTACTTTAAGAAGTATCCATCAAGAATT_NODE_1_length_301_cov_5.976744	321	150	171	T		C	7/7	1	7	7			T	10	1	10	10			C	22/22	1	22	22
21383_TGCAGTATATGTGACACTTACTTTAAGAAGTATCCATCAAGAATT_NODE_1_length_301_cov_5.976744-82	21383_TGCAGTATATGTGACACTTACTTTAAGAAGTATCCATCAAGAATT_NODE_1_length_301_cov_5.976744	321	239	82	A		G	5/5	1	5	5			A	6	1	6	6			G	13/13	1	13	13
214_TGCAGTGGTGCGATGACAGCATTTTATCTGTACAAGATTGCCACA_NODE_1_length_306_cov_5.810458-61	214_TGCAGTGGTGCGATGACAGCATTTTATCTGTACAAGATTGCCACA_NODE_1_length_306_cov_5.810458	324	263	61	G		G	2	1	2	2			G	10	1	10	10			C	7/7	1	7	7
21406_TGCAGTCATGAAAGAGCATATACATGACTTGTCTTTCTGAATGCC_NODE_1_length_378_cov_10.050264-204	21406_TGCAGTCATGAAAGAGCATATACATGACTTGTCTTTCTGAATGCC_NODE_1_length_378_cov_10.050264	400	196	204	T		T	7	1	7	7			T	19	1	19	19			G	3/40	0.075	3	40
21406_TGCAGTCATGAAAGAGCATATACATGACTTGTCTTTCTGAATGCC_NODE_1_length_378_cov_10.050264-142	21406_TGCAGTCATGAAAGAGCATATACATGACTTGTCTTTCTGAATGCC_NODE_1_length_378_cov_10.050264	400	258	142	A		A	4	1	4	4			A	9	1	9	9			G	3/37	0.0811	3	37
21425_TGCAGTGTCAGGACCTGCTATACTATCTGATAGATGAACGGTTCC_NODE_1_length_348_cov_9.885057-238	21425_TGCAGTGTCAGGACCTGCTATACTATCTGATAGATGAACGGTTCC_NODE_1_length_348_cov_9.885057	370	132	238	A		G	2/2	1	2	2			A	21	1	21	21			G	6/6	1	6	6
21475_TGCAGGTTGATGTTCTTGGGGAAGATATTCAAAGTGTCTCCATTG_NODE_1_length_405_cov_6.718519-260	21475_TGCAGGTTGATGTTCTTGGGGAAGATATTCAAAGTGTCTCCATTG_NODE_1_length_405_cov_6.718519	427	167	260	G		A	4/4	1	4	4			G	15	1	15	15			G	12	1	12	12
21491_TGCAGATTGAACAAGACCCTTGATGGGTTACATGGATAACTCATC_NODE_1_length_397_cov_6.690176-157	21491_TGCAGATTGAACAAGACCCTTGATGGGTTACATGGATAACTCATC_NODE_1_length_397_cov_6.690176	419	262	157	C		T	3/3	1	3	3			C	6	1	6	6			C	6	1	6	6
21496_TGCAGTTTTATTTCCTAGCAGAACACCAAAAAAGTTGTCAACGGT_NODE_1_length_258_cov_6.038760-69	21496_TGCAGTTTTATTTCCTAGCAGAACACCAAAAAAGTTGTCAACGGT_NODE_1_length_258_cov_6.038760	278	209	69	T		T	7	1	7	7			T	9	1	9	9			C	5/5	1	5	5
21509_TGCAGTGCATTTATCATGCCAACCCTCTGGTATGGAAAAGCAAGT_NODE_1_length_380_cov_8.100000-93	21509_TGCAGTGCATTTATCATGCCAACCCTCTGGTATGGAAAAGCAAGT_NODE_1_length_380_cov_8.100000	402	309	93	T		T	5	1	5	5			T	8	1	8	8			C	5/5	1	5	5
21530_TGCAGATGTTTCAGTTGAGTTTGAAGAAGGAATACGTGTTAATGT_NODE_1_length_260_cov_5.046154-71	21530_TGCAGATGTTTCAGTTGAGTTTGAAGAAGGAATACGTGTTAATGT_NODE_1_length_260_cov_5.046154	276	205	71	A		T	3/3	1	3	3			A	2	1	2	2			A	17	1	17	17
2154_TGCAGAGCAATAAATGAGAATGTATTATGAAAGGTGGATATTAAA_NODE_1_length_220_cov_5.181818-64	2154_TGCAGAGCAATAAATGAGAATGTATTATGAAAGGTGGATATTAAA_NODE_1_length_220_cov_5.181818	236	172	64	C		G	4/4	1	4	4			C	3	1	3	3			G	7/7	1	7	7
2154_TGCAGAGCAATAAATGAGAATGTATTATGAAAGGTGGATATTAAA_NODE_1_length_220_cov_5.181818-95	2154_TGCAGAGCAATAAATGAGAATGTATTATGAAAGGTGGATATTAAA_NODE_1_length_220_cov_5.181818	236	141	95	T		T	2	1	2	2			T	3	1	3	3			A	3/3	1	3	3
2154_TGCAGAGCAATAAATGAGAATGTATTATGAAAGGTGGATATTAAA_NODE_1_length_220_cov_5.181818-74	2154_TGCAGAGCAATAAATGAGAATGTATTATGAAAGGTGGATATTAAA_NODE_1_length_220_cov_5.181818	236	162	74	G		T	4/4	1	4	4			G	3	1	3	3			G	7	1	7	7
21541_TGCAGGTTTTATGCACTGGAGATTATTGGGAAGATGAATATAGAG_NODE_1_length_234_cov_6.188034-150	21541_TGCAGGTTTTATGCACTGGAGATTATTGGGAAGATGAATATAGAG_NODE_1_length_234_cov_6.188034	256	106	150	C		T	12/12	1	12	12			C	17	1	17	17			T	1/7	0.1429	1	7
21547_TGCAGATACAAGTTAAGACACAGTAACTTCATGGTGAATGCAACT_NODE_1_length_293_cov_6.006826-226	21547_TGCAGATACAAGTTAAGACACAGTAACTTCATGGTGAATGCAACT_NODE_1_length_293_cov_6.006826	313	87	226	A		G	2/2	1	2	2			A	15	1	15	15			G	18/18	1	18	18
21576_TGCAGATGTTCATGGAAAATTGTGGAAGTTGTGAGGATATGGGTC_NODE_3_length_269_cov_5.888476-124	21576_TGCAGATGTTCATGGAAAATTGTGGAAGTTGTGAGGATATGGGTC_NODE_3_length_269_cov_5.888476	291	167	124	A		G	3/3	1	3	3			A	12	1	12	12			A	5	1	5	5
21576_TGCAGATGTTCATGGAAAATTGTGGAAGTTGTGAGGATATGGGTC_NODE_3_length_269_cov_5.888476-192	21576_TGCAGATGTTCATGGAAAATTGTGGAAGTTGTGAGGATATGGGTC_NODE_3_length_269_cov_5.888476	291	99	192	C		A	5/5	1	5	5			C	12	1	12	12			C	8	1	8	8
21603_TGCAGCATCTTCACTCTCTGTTTGCTAACCAACACTAGACCCATT_NODE_1_length_349_cov_5.346705-113	21603_TGCAGCATCTTCACTCTCTGTTTGCTAACCAACACTAGACCCATT_NODE_1_length_349_cov_5.346705	369	256	113	C		G	2/2	1	2	2			C	5	1	5	5			G	7/7	1	7	7
2161_TGCAGATTATTGAATCAATAAGAACCAAAATCAACAGACAAAAGA_NODE_1_length_327_cov_5.370030-218	2161_TGCAGATTATTGAATCAATAAGAACCAAAATCAACAGACAAAAGA_NODE_1_length_327_cov_5.370030	345	127	218	G		T	2/2	1	2	2			G	7	1	7	7			T	10/10	1	10	10
21618_TGCAGTTTCTGTTTTCTTACCATAACCTTTTTGTGGTAATTTTTC_NODE_1_length_284_cov_6.971831-89	21618_TGCAGTTTCTGTTTTCTTACCATAACCTTTTTGTGGTAATTTTTC_NODE_1_length_284_cov_6.971831	306	217	89	T		G	5/5	1	5	5			G	1/9	0.1111	1	9			G	19/19	1	19	19
21640_TGCAGACAGAACAAACAGAGAATTATCAAGCATTGATCCCATAAC_NODE_1_length_231_cov_8.359307-124	21640_TGCAGACAGAACAAACAGAGAATTATCAAGCATTGATCCCATAAC_NODE_1_length_231_cov_8.359307	253	129	124	T		G	2/2	1	2	2			T	11	1	11	11			G	1/9	0.1111	1	9
21666_TGCAGTTCATTTTAGTTTCACAGCAAGCACCCTGGCATTAAAGAA_NODE_1_length_364_cov_7.752747-118	21666_TGCAGTTCATTTTAGTTTCACAGCAAGCACCCTGGCATTAAAGAA_NODE_1_length_364_cov_7.752747	386	268	118	T		T	5	1	5	5			T	14	1	14	14			C	1/56	0.0179	1	56	G 3/56
21669_TGCAGTGAGACTCCCCTCTGAAGCAAAACAAACATCATGAAGATT_NODE_1_length_317_cov_5.839117-182	21669_TGCAGTGAGACTCCCCTCTGAAGCAAAACAAACATCATGAAGATT_NODE_1_length_317_cov_5.839117	337	155	182	T		T	6	1	6	6			T	3	1	3	3			C	6/6	1	6	6
21682_TGCAGTCACTCATGTTATATCCACTTTAGAGAGGGAAAGTTAGAT_NODE_1_length_383_cov_5.274151-292	21682_TGCAGTCACTCATGTTATATCCACTTTAGAGAGGGAAAGTTAGAT_NODE_1_length_383_cov_5.274151	403	111	292	G		A	3/3	1	3	3			G	11	1	11	11			G	5	1	5	5
21682_TGCAGTCACTCATGTTATATCCACTTTAGAGAGGGAAAGTTAGAT_NODE_1_length_383_cov_5.274151-286	21682_TGCAGTCACTCATGTTATATCCACTTTAGAGAGGGAAAGTTAGAT_NODE_1_length_383_cov_5.274151	403	117	286	T		G	3/3	1	3	3			T	13	1	13	13			T	8	1	8	8
21682_TGCAGTCACTCATGTTATATCCACTTTAGAGAGGGAAAGTTAGAT_NODE_1_length_383_cov_5.274151-224	21682_TGCAGTCACTCATGTTATATCCACTTTAGAGAGGGAAAGTTAGAT_NODE_1_length_383_cov_5.274151	403	179	224	G		C	4/4	1	4	4			G	7	1	7	7			G	6	1	6	6
21693_TGCAGTTGCCACAAGACGTAAAAGTGCCTTCGAATTGGGTGAAAG_NODE_1_length_291_cov_6.082474-100	21693_TGCAGTTGCCACAAGACGTAAAAGTGCCTTCGAATTGGGTGAAAG_NODE_1_length_291_cov_6.082474	309	209	100	T		A	3/3	1	3	3			T	7	1	7	7			A	14/14	1	14	14
21703_TGCAGTAAGTGGAGGAGAATCTACCACTGCTACTCATACGGTTAC_NODE_1_length_338_cov_7.908284-210	21703_TGCAGTAAGTGGAGGAGAATCTACCACTGCTACTCATACGGTTAC_NODE_1_length_338_cov_7.908284	360	150	210	G		C	4/4	1	4	4			G	19	1	19	19			G	7	1	7	7
21777_TGCAGTTTCCATAATTGGGTTCATAGCCATGGCTTTGGGGCTCGA_NODE_1_length_378_cov_5.267196-277	21777_TGCAGTTTCCATAATTGGGTTCATAGCCATGGCTTTGGGGCTCGA_NODE_1_length_378_cov_5.267196	398	121	277	G		G	6	1	6	6			G	6	1	6	6			C	6/6	1	6	6
21779_TGCAGAAGCAATTAATGTACTCGCATCAATCCTAACTAGCTTTAT_NODE_1_length_375_cov_6.272000-252	21779_TGCAGAAGCAATTAATGTACTCGCATCAATCCTAACTAGCTTTAT_NODE_1_length_375_cov_6.272000	397	145	252	A		G	5/5	1	5	5			G	2/14	0.1429	2	14			G	1/23	0.0435	1	23
21828_TGCAGATGGAAGAGTTCATTTCTTCAACAGCTTTTTCTTTAGAAA_NODE_1_length_295_cov_6.467797-204	21828_TGCAGATGGAAGAGTTCATTTCTTCAACAGCTTTTTCTTTAGAAA_NODE_1_length_295_cov_6.467797	315	111	204	A		G	1/7	0.1429	1	7	-A 4/7	-	-A	1/8	0.125	1	8			G	1/10	0.1	1	10	-A 6/10
21846_TGCAGGAATAACTAAAGGTTGAGTATCGTACGGTAAAAGATGTAC_NODE_1_length_242_cov_6.280992-69	21846_TGCAGGAATAACTAAAGGTTGAGTATCGTACGGTAAAAGATGTAC_NODE_1_length_242_cov_6.280992	262	193	69	G		G	3	1	3	3			G	14	1	14	14			A	11/11	1	11	11
21927_TGCAGCTGCTCTCTGCACCTTTGCATCAGTGAATTCAAGCAATTC_NODE_1_length_271_cov_10.357934-81	21927_TGCAGCTGCTCTCTGCACCTTTGCATCAGTGAATTCAAGCAATTC_NODE_1_length_271_cov_10.357934	293	212	81	C		C	3	1	3	3			C	25	1	25	25			T	4/4	1	4	4
21951_TGCAGGCAAGGTAAGGGAGAAGTTTCCTCTTGAGATGGCTGAAAT_NODE_1_length_277_cov_6.487365-98	21951_TGCAGGCAAGGTAAGGGAGAAGTTTCCTCTTGAGATGGCTGAAAT_NODE_1_length_277_cov_6.487365	297	199	98	G		G	10	1	10	10			G	12	1	12	12			A	17/17	1	17	17
21956_TGCAGCAATGTGTTTGTGATCAAACCTCGATTTTTCCATTTTCTT_NODE_1_length_288_cov_6.347222-87	21956_TGCAGCAATGTGTTTGTGATCAAACCTCGATTTTTCCATTTTCTT_NODE_1_length_288_cov_6.347222	308	221	87	G		A	2/2	1	2	2			G	7	1	7	7			A	5/5	1	5	5
21970_TGCAGATTCAATTCAGCCACCAGAAGGACAATGTTGCTCCCAAGA_NODE_1_length_408_cov_9.955882-114	21970_TGCAGATTCAATTCAGCCACCAGAAGGACAATGTTGCTCCCAAGA_NODE_1_length_408_cov_9.955882	430	316	114	G		C	3/3	1	3	3			G	6	1	6	6			C	6/6	1	6	6
21985_TGCAGAAACACTCCAGTTATACATGGAAACATACAAATATAGATA_NODE_1_length_367_cov_6.237057-202	21985_TGCAGAAACACTCCAGTTATACATGGAAACATACAAATATAGATA_NODE_1_length_367_cov_6.237057	389	187	202	A		G	2/2	1	2	2			A	22	1	22	22			G	4/4	1	4	4
21985_TGCAGAAACACTCCAGTTATACATGGAAACATACAAATATAGATA_NODE_1_length_367_cov_6.237057-158	21985_TGCAGAAACACTCCAGTTATACATGGAAACATACAAATATAGATA_NODE_1_length_367_cov_6.237057	389	231	158	T		C	3/3	1	3	3			T	8	1	8	8			C	4/4	1	4	4
21999_TGCAGTGGAAACGATAGCAATTTCTTGAGTATGATGATTATGAAG_NODE_1_length_374_cov_5.671123-176	21999_TGCAGTGGAAACGATAGCAATTTCTTGAGTATGATGATTATGAAG_NODE_1_length_374_cov_5.671123	396	220	176	G		A	3/3	1	3	3			G	8	1	8	8			A	18/18	1	18	18
22004_TGCAGCGTGGATATTTGGATGCAAGGGTGATGAAGGGAGATGTGT_NODE_1_length_329_cov_6.480243-160	22004_TGCAGCGTGGATATTTGGATGCAAGGGTGATGAAGGGAGATGTGT_NODE_1_length_329_cov_6.480243	351	191	160	T		G	2/2	1	2	2			T	12	1	12	12			G	4/4	1	4	4
22007_TGCAGTAAACTCTCTATTGGCCTAATGAACCATCCTGCTGTGCTC_NODE_1_length_363_cov_6.041322-136	22007_TGCAGTAAACTCTCTATTGGCCTAATGAACCATCCTGCTGTGCTC_NODE_1_length_363_cov_6.041322	385	249	136	C		T	7/7	1	7	7			C	5	1	5	5			T	9/10	0.9	9	10
22031_TGCAGGTTCTGTGTGGTTTGCATCAGAAATGAAAGCCTTGAGTGA_NODE_1_length_447_cov_5.257271-284	22031_TGCAGGTTCTGTGTGGTTTGCATCAGAAATGAAAGCCTTGAGTGA_NODE_1_length_447_cov_5.257271	469	185	284	C		T	6/6	1	6	6			C	7	1	7	7			T	18/18	1	18	18
22047_TGCAGCTTTCTGTAAGCCAACAAAAACAAAAGAACGTTTTCTTTA_NODE_1_length_443_cov_9.462754-246	22047_TGCAGCTTTCTGTAAGCCAACAAAAACAAAAGAACGTTTTCTTTA_NODE_1_length_443_cov_9.462754	465	219	246	G		T	1/7	0.1429	1	7			T	6/53	0.1132	6	53			G	13	1	13	13
22047_TGCAGCTTTCTGTAAGCCAACAAAAACAAAAGAACGTTTTCTTTA_NODE_1_length_443_cov_9.462754-245	22047_TGCAGCTTTCTGTAAGCCAACAAAAACAAAAGAACGTTTTCTTTA_NODE_1_length_443_cov_9.462754	465	220	245	G		A	1/7	0.1429	1	7			A	6/52	0.1154	6	52			G	13	1	13	13
22064_TGCAGCTTCGATGAAGCCGTTTTATAACGGAGCAAAGGGGGAGGA_NODE_1_length_233_cov_6.287554-126	22064_TGCAGCTTCGATGAAGCCGTTTTATAACGGAGCAAAGGGGGAGGA_NODE_1_length_233_cov_6.287554	249	123	126	A		G	2/2	1	2	2			A	3	1	3	3			G	1/8	0.125	1	8
22066_TGCAGCCAGAGCACCCCCTTCTACCTTGAGGTGATAGTTACTATA_NODE_1_length_344_cov_6.485465-143	22066_TGCAGCCAGAGCACCCCCTTCTACCTTGAGGTGATAGTTACTATA_NODE_1_length_344_cov_6.485465	366	223	143	G		A	2/2	1	2	2			A	1/7	0.1429	1	7			A	4/4	1	4	4
221_TGCAGTATCATGTTGCATTTACAATGTGTCGTACAATACTTGAAC_NODE_1_length_290_cov_7.275862-105	221_TGCAGTATCATGTTGCATTTACAATGTGTCGTACAATACTTGAAC_NODE_1_length_290_cov_7.275862	312	207	105	G		G	2	1	2	2			G	10	1	10	10			A	9/9	1	9	9
221_TGCAGTATCATGTTGCATTTACAATGTGTCGTACAATACTTGAAC_NODE_1_length_290_cov_7.275862-88	221_TGCAGTATCATGTTGCATTTACAATGTGTCGTACAATACTTGAAC_NODE_1_length_290_cov_7.275862	312	224	88	G		G	2	1	2	2			G	8	1	8	8			A	7/7	1	7	7
221_TGCAGTATCATGTTGCATTTACAATGTGTCGTACAATACTTGAAC_NODE_1_length_290_cov_7.275862-158	221_TGCAGTATCATGTTGCATTTACAATGTGTCGTACAATACTTGAAC_NODE_1_length_290_cov_7.275862	312	154	158	T		T	4	1	4	4			T	16	1	16	16			A	11/11	1	11	11
22112_TGCAGGGTTTGACTTATTTATAGTCTATATCTTGATTCCAGATAG_NODE_1_length_250_cov_5.708000-84	22112_TGCAGGGTTTGACTTATTTATAGTCTATATCTTGATTCCAGATAG_NODE_1_length_250_cov_5.708000	270	186	84	G		T	2/2	1	2	2			G	8	1	8	8			T	2/2	1	2	2
22117_TGCAGGCAAAAGATTATCTTGAAAAGCAAGAGGAGATGGGTTCAG_NODE_1_length_283_cov_7.402827-64	22117_TGCAGGCAAAAGATTATCTTGAAAAGCAAGAGGAGATGGGTTCAG_NODE_1_length_283_cov_7.402827	303	239	64	A		C	6/6	1	6	6			A	12	1	12	12			C	16/16	1	16	16
22132_TGCAGTTCATCGACTCCCATTATCGTTATAAATAGACATTCGTAA_NODE_1_length_296_cov_6.878378-153	22132_TGCAGTTCATCGACTCCCATTATCGTTATAAATAGACATTCGTAA_NODE_1_length_296_cov_6.878378	318	165	153	C		G	2/2	1	2	2			C	7	1	7	7			G	9/9	1	9	9
22145_TGCAGAATAAATTGCAATACCTTCTGTTTGCACCAACCCCATTCG_NODE_1_length_236_cov_10.572034-96	22145_TGCAGAATAAATTGCAATACCTTCTGTTTGCACCAACCCCATTCG_NODE_1_length_236_cov_10.572034	258	162	96	G	+	+T	3/3	1	3	3			G	15	1	15	15			G	18	1	18	18
22154_TGCAGGTTTTCTGGAATCTTTATGGCGTGATATAGACATGAACCG_NODE_1_length_355_cov_5.769014-169	22154_TGCAGGTTTTCTGGAATCTTTATGGCGTGATATAGACATGAACCG_NODE_1_length_355_cov_5.769014	375	206	169	C		T	2/2	1	2	2			C	11	1	11	11			T	8/8	1	8	8
22189_TGCAGTTTCACAATTCGTGTAAAACAGCGCAAAGCATAATGTTCG_NODE_1_length_347_cov_5.798271-210	22189_TGCAGTTTCACAATTCGTGTAAAACAGCGCAAAGCATAATGTTCG_NODE_1_length_347_cov_5.798271	369	159	210	A		T	3/3	1	3	3			A	11	1	11	11			T	17/17	1	17	17
22201_TGCAGTAATACCTGGGCAATACACCATGTGGCAGCTTTCAAGCAG_NODE_1_length_269_cov_5.486989-99	22201_TGCAGTAATACCTGGGCAATACACCATGTGGCAGCTTTCAAGCAG_NODE_1_length_269_cov_5.486989	287	188	99	G		G	3	1	3	3			G	4	1	4	4			A	8/8	1	8	8
22221_TGCAGGTGGAAGATACATTCCGTGGAAACATGTTAATAGTTTTAG_NODE_1_length_327_cov_8.633027-97	22221_TGCAGGTGGAAGATACATTCCGTGGAAACATGTTAATAGTTTTAG_NODE_1_length_327_cov_8.633027	349	252	97	A		G	2/2	1	2	2			A	10	1	10	10			G	10/10	1	10	10
22230_TGCAGGCATGGACTTAGTACAGCAATTTCCATATATCATCTTTCT_NODE_1_length_309_cov_10.126214-89	22230_TGCAGGCATGGACTTAGTACAGCAATTTCCATATATCATCTTTCT_NODE_1_length_309_cov_10.126214	331	242	89	T		G	2/2	1	2	2			T	10	1	10	10			G	2/2	1	2	2
22244_TGCAGGCAAATTCTAGTCAATTTCAAACCTAAGGATATCAATTAT_NODE_1_length_320_cov_5.065625-191	22244_TGCAGGCAAATTCTAGTCAATTTCAAACCTAAGGATATCAATTAT_NODE_1_length_320_cov_5.065625	338	147	191	A	-	-A	3/3	1	3	3			A	7	1	7	7			A	4	1	4	4
22244_TGCAGGCAAATTCTAGTCAATTTCAAACCTAAGGATATCAATTAT_NODE_1_length_320_cov_5.065625-179	22244_TGCAGGCAAATTCTAGTCAATTTCAAACCTAAGGATATCAATTAT_NODE_1_length_320_cov_5.065625	338	159	179	T		T	3	1	3	3			T	5	1	5	5			A	4/4	1	4	4
22244_TGCAGGCAAATTCTAGTCAATTTCAAACCTAAGGATATCAATTAT_NODE_1_length_320_cov_5.065625-62	22244_TGCAGGCAAATTCTAGTCAATTTCAAACCTAAGGATATCAATTAT_NODE_1_length_320_cov_5.065625	338	276	62	G		A	5/5	1	5	5			G	3	1	3	3			G	9	1	9	9
22254_TGCAGTAGCATCTTCCAAGAACCTTGCAGTGCAAAAGTCAAAACA_NODE_1_length_312_cov_8.304487-210	22254_TGCAGTAGCATCTTCCAAGAACCTTGCAGTGCAAAAGTCAAAACA_NODE_1_length_312_cov_8.304487	334	124	210	T		T	5	1	5	5			T	22	1	22	22			A	8/8	1	8	8
22254_TGCAGTAGCATCTTCCAAGAACCTTGCAGTGCAAAAGTCAAAACA_NODE_1_length_312_cov_8.304487-182	22254_TGCAGTAGCATCTTCCAAGAACCTTGCAGTGCAAAAGTCAAAACA_NODE_1_length_312_cov_8.304487	334	152	182	A		G	7/7	1	7	7			A	17	1	17	17			A	15	1	15	15
22254_TGCAGTAGCATCTTCCAAGAACCTTGCAGTGCAAAAGTCAAAACA_NODE_1_length_312_cov_8.304487-209	22254_TGCAGTAGCATCTTCCAAGAACCTTGCAGTGCAAAAGTCAAAACA_NODE_1_length_312_cov_8.304487	334	125	209	G		G	5	1	5	5			G	23	1	23	23			T	9/9	1	9	9
22268_TGCAGCTAACCTTGTTCAGGTATGCCATTGTGTTTAACCTTGATT_NODE_1_length_383_cov_6.997389-129	22268_TGCAGCTAACCTTGTTCAGGTATGCCATTGTGTTTAACCTTGATT_NODE_1_length_383_cov_6.997389	405	276	129	A		G	3/3	1	3	3			A	6	1	6	6			G	7/7	1	7	7
22268_TGCAGCTAACCTTGTTCAGGTATGCCATTGTGTTTAACCTTGATT_NODE_1_length_383_cov_6.997389-125	22268_TGCAGCTAACCTTGTTCAGGTATGCCATTGTGTTTAACCTTGATT_NODE_1_length_383_cov_6.997389	405	280	125	T		C	3/3	1	3	3			T	6	1	6	6			C	6/6	1	6	6
22270_TGCAGATAGAGATTTTGTTGGGGGCAAGGTGCCCCCTACACCAAT_NODE_1_length_377_cov_5.496021-137	22270_TGCAGATAGAGATTTTGTTGGGGGCAAGGTGCCCCCTACACCAAT_NODE_1_length_377_cov_5.496021	399	262	137	C		C	4	1	4	4			C	8	1	8	8			T	7/7	1	7	7
22270_TGCAGATAGAGATTTTGTTGGGGGCAAGGTGCCCCCTACACCAAT_NODE_1_length_377_cov_5.496021-165	22270_TGCAGATAGAGATTTTGTTGGGGGCAAGGTGCCCCCTACACCAAT_NODE_1_length_377_cov_5.496021	399	234	165	G		G	6	1	6	6			G	8	1	8	8			A	15/15	1	15	15
22281_TGCAGCTGATGCAGTTCAGGTTAGTTAAAACTTCAAAGTCTGTAC_NODE_2_length_403_cov_5.754343-201	22281_TGCAGCTGATGCAGTTCAGGTTAGTTAAAACTTCAAAGTCTGTAC_NODE_2_length_403_cov_5.754343	425	224	201	A		G	2/2	1	2	2			A	8	1	8	8			G	6/6	1	6	6
22298_TGCAGTCACCACATATATTCCACCCACTTCCTCTATTGCATCAAC_NODE_2_length_307_cov_7.986971-125	22298_TGCAGTCACCACATATATTCCACCCACTTCCTCTATTGCATCAAC_NODE_2_length_307_cov_7.986971	329	204	125	C		C	5	1	5	5			C	14	1	14	14			A	23/23	1	23	23
22335_TGCAGCATTGATGATTTCTTCGATATTGAAGGCTTTCGAGCAGAC_NODE_1_length_372_cov_5.180108-217	22335_TGCAGCATTGATGATTTCTTCGATATTGAAGGCTTTCGAGCAGAC_NODE_1_length_372_cov_5.180108	392	175	217	G		A	4/4	1	4	4			G	14	1	14	14			A	24/24	1	24	24
22335_TGCAGCATTGATGATTTCTTCGATATTGAAGGCTTTCGAGCAGAC_NODE_1_length_372_cov_5.180108-194	22335_TGCAGCATTGATGATTTCTTCGATATTGAAGGCTTTCGAGCAGAC_NODE_1_length_372_cov_5.180108	392	198	194	T		C	5/5	1	5	5			T	13	1	13	13			C	11/11	1	11	11
22413_TGCAGACAGGCGAAACAGATCCTTCCTGGAAGTCCCTCTTCTTGT_NODE_1_length_273_cov_5.974359-62	22413_TGCAGACAGGCGAAACAGATCCTTCCTGGAAGTCCCTCTTCTTGT_NODE_1_length_273_cov_5.974359	291	229	62	T		T	3	1	3	3			T	7	1	7	7			A	4/4	1	4	4
22429_TGCAGTTCTTTAGAGTTCTCATCGATCCCAACTAAAGATGAGCGC_NODE_1_length_320_cov_6.312500-133	22429_TGCAGTTCTTTAGAGTTCTCATCGATCCCAACTAAAGATGAGCGC_NODE_1_length_320_cov_6.312500	340	207	133	A		A	4	1	4	4			A	10	1	10	10			T	3/23	0.1304	3	23	G 1/23
22437_TGCAGCCAACAACTGCCATTTGCTTTCCATTTTGGACTCCCAAAG_NODE_1_length_364_cov_8.741758-159	22437_TGCAGCCAACAACTGCCATTTGCTTTCCATTTTGGACTCCCAAAG_NODE_1_length_364_cov_8.741758	386	227	159	A		A	2	1	2	2			A	4	1	4	4			G	9/9	1	9	9
22437_TGCAGCCAACAACTGCCATTTGCTTTCCATTTTGGACTCCCAAAG_NODE_1_length_364_cov_8.741758-122	22437_TGCAGCCAACAACTGCCATTTGCTTTCCATTTTGGACTCCCAAAG_NODE_1_length_364_cov_8.741758	386	264	122	G		A	2/2	1	2	2			G	4	1	4	4			A	6/6	1	6	6
2244_TGCAGTTTTTTTTTTCCACAGAATTTCACAGTTTGGGCAGCTGGC_NODE_1_length_390_cov_5.456410-105	2244_TGCAGTTTTTTTTTTCCACAGAATTTCACAGTTTGGGCAGCTGGC_NODE_1_length_390_cov_5.456410	410	305	105	G		A	3/3	1	3	3			G	3	1	3	3			A	19/19	1	19	19
2244_TGCAGTTTTTTTTTTCCACAGAATTTCACAGTTTGGGCAGCTGGC_NODE_1_length_390_cov_5.456410-65	2244_TGCAGTTTTTTTTTTCCACAGAATTTCACAGTTTGGGCAGCTGGC_NODE_1_length_390_cov_5.456410	410	345	65	T		A	2/2	1	2	2			T	3	1	3	3			A	8/8	1	8	8
2244_TGCAGTTTTTTTTTTCCACAGAATTTCACAGTTTGGGCAGCTGGC_NODE_1_length_390_cov_5.456410-178	2244_TGCAGTTTTTTTTTTCCACAGAATTTCACAGTTTGGGCAGCTGGC_NODE_1_length_390_cov_5.456410	410	232	178	T		G	2/25	0.08	2	25			T	10	1	10	10			G	1/36	0.0278	1	36
22461_TGCAGAACACCTAGTAGAACTTGTTTAATGAGTGTTTTACTAACA_NODE_1_length_282_cov_6.092198-157	22461_TGCAGAACACCTAGTAGAACTTGTTTAATGAGTGTTTTACTAACA_NODE_1_length_282_cov_6.092198	300	143	157	T		T	7	1	7	7			A	2/136	0.0147	2	136			A	1/18	0.0556	1	18
22461_TGCAGAACACCTAGTAGAACTTGTTTAATGAGTGTTTTACTAACA_NODE_1_length_282_cov_6.092198-116	22461_TGCAGAACACCTAGTAGAACTTGTTTAATGAGTGTTTTACTAACA_NODE_1_length_282_cov_6.092198	300	184	116	G		A	1/9	0.1111	1	9			A	5/92	0.0543	5	92			A	1/20	0.05	1	20
22461_TGCAGAACACCTAGTAGAACTTGTTTAATGAGTGTTTTACTAACA_NODE_1_length_282_cov_6.092198-113	22461_TGCAGAACACCTAGTAGAACTTGTTTAATGAGTGTTTTACTAACA_NODE_1_length_282_cov_6.092198	300	187	113	C		C	7	1	7	7			T	8/77	0.1039	8	77			C	15	1	15	15
22461_TGCAGAACACCTAGTAGAACTTGTTTAATGAGTGTTTTACTAACA_NODE_1_length_282_cov_6.092198-152	22461_TGCAGAACACCTAGTAGAACTTGTTTAATGAGTGTTTTACTAACA_NODE_1_length_282_cov_6.092198	300	148	152	A		C	1/9	0.1111	1	9			T	4/146	0.0274	4	146			A	22	1	22	22
22461_TGCAGAACACCTAGTAGAACTTGTTTAATGAGTGTTTTACTAACA_NODE_1_length_282_cov_6.092198-131	22461_TGCAGAACACCTAGTAGAACTTGTTTAATGAGTGTTTTACTAACA_NODE_1_length_282_cov_6.092198	300	169	131	T		T	10	1	10	10			C	3/129	0.0233	3	129			T	21	1	21	21
22461_TGCAGAACACCTAGTAGAACTTGTTTAATGAGTGTTTTACTAACA_NODE_1_length_282_cov_6.092198-159	22461_TGCAGAACACCTAGTAGAACTTGTTTAATGAGTGTTTTACTAACA_NODE_1_length_282_cov_6.092198	300	141	159	C		C	7	1	7	7			T	6/128	0.0469	6	128			C	18	1	18	18
22461_TGCAGAACACCTAGTAGAACTTGTTTAATGAGTGTTTTACTAACA_NODE_1_length_282_cov_6.092198-78	22461_TGCAGAACACCTAGTAGAACTTGTTTAATGAGTGTTTTACTAACA_NODE_1_length_282_cov_6.092198	300	222	78	T		T	2	1	2	2			A	3/40	0.075	3	40			T	9	1	9	9
22461_TGCAGAACACCTAGTAGAACTTGTTTAATGAGTGTTTTACTAACA_NODE_1_length_282_cov_6.092198-106	22461_TGCAGAACACCTAGTAGAACTTGTTTAATGAGTGTTTTACTAACA_NODE_1_length_282_cov_6.092198	300	194	106	A		A	6	1	6	6			T	4/60	0.0667	4	60			A	10	1	10	10
22461_TGCAGAACACCTAGTAGAACTTGTTTAATGAGTGTTTTACTAACA_NODE_1_length_282_cov_6.092198-184	22461_TGCAGAACACCTAGTAGAACTTGTTTAATGAGTGTTTTACTAACA_NODE_1_length_282_cov_6.092198	300	116	184	T		T	2	1	2	2			A	3/63	0.0476	3	63			T	5	1	5	5
22461_TGCAGAACACCTAGTAGAACTTGTTTAATGAGTGTTTTACTAACA_NODE_1_length_282_cov_6.092198-67	22461_TGCAGAACACCTAGTAGAACTTGTTTAATGAGTGTTTTACTAACA_NODE_1_length_282_cov_6.092198	300	233	67	C		C	2	1	2	2			A	9/61	0.1475	9	61			A	1/14	0.0714	1	14
22461_TGCAGAACACCTAGTAGAACTTGTTTAATGAGTGTTTTACTAACA_NODE_1_length_282_cov_6.092198-133	22461_TGCAGAACACCTAGTAGAACTTGTTTAATGAGTGTTTTACTAACA_NODE_1_length_282_cov_6.092198	300	167	133	C		C	9	1	9	9			T	6/133	0.0451	6	133			T	1/21	0.0476	1	21
22461_TGCAGAACACCTAGTAGAACTTGTTTAATGAGTGTTTTACTAACA_NODE_1_length_282_cov_6.092198-152	22461_TGCAGAACACCTAGTAGAACTTGTTTAATGAGTGTTTTACTAACA_NODE_1_length_282_cov_6.092198	300	148	152	C		T	1/9	0.1111	1	9	G 2/9		A	1/129	0.0078	1	129	T 1/129		T	1/21	0.0476	1	21
22461_TGCAGAACACCTAGTAGAACTTGTTTAATGAGTGTTTTACTAACA_NODE_1_length_282_cov_6.092198-165	22461_TGCAGAACACCTAGTAGAACTTGTTTAATGAGTGTTTTACTAACA_NODE_1_length_282_cov_6.092198	300	135	165	A		A	9	1	9	9			T	6/104	0.0577	6	104	C 2/104		T	2/20	0.1	2	20
22461_TGCAGAACACCTAGTAGAACTTGTTTAATGAGTGTTTTACTAACA_NODE_1_length_282_cov_6.092198-128	22461_TGCAGAACACCTAGTAGAACTTGTTTAATGAGTGTTTTACTAACA_NODE_1_length_282_cov_6.092198	300	172	128	A		T	1/7	0.1429	1	7			T	7/138	0.0507	7	138	G 4/138		A	18	1	18	18
22461_TGCAGAACACCTAGTAGAACTTGTTTAATGAGTGTTTTACTAACA_NODE_1_length_282_cov_6.092198-174	22461_TGCAGAACACCTAGTAGAACTTGTTTAATGAGTGTTTTACTAACA_NODE_1_length_282_cov_6.092198	300	126	174	A		A	7	1	7	7			T	1/71	0.0141	1	71	G 6/71		A	11	1	11	11
22475_TGCAGGCAATGCTTCAAGTATAAGGTTTGCTCCTTCTGTGTGTGA_NODE_2_length_369_cov_8.444445-116	22475_TGCAGGCAATGCTTCAAGTATAAGGTTTGCTCCTTCTGTGTGTGA_NODE_2_length_369_cov_8.444445	391	275	116	T		G	6/7	0.8571	6	7			T	14	1	14	14			T	20	1	20	20
22477_TGCAGTCTATAATGTGCTGATATTTTGTATGAAACTAATGTACTA_NODE_1_length_249_cov_8.353414-157	22477_TGCAGTCTATAATGTGCTGATATTTTGTATGAAACTAATGTACTA_NODE_1_length_249_cov_8.353414	271	114	157	G		A	2/2	1	2	2			G	27	1	27	27			A	21/21	1	21	21
22477_TGCAGTCTATAATGTGCTGATATTTTGTATGAAACTAATGTACTA_NODE_1_length_249_cov_8.353414-119	22477_TGCAGTCTATAATGTGCTGATATTTTGTATGAAACTAATGTACTA_NODE_1_length_249_cov_8.353414	271	152	119	C		A	4/4	1	4	4			C	10	1	10	10			A	25/25	1	25	25
22511_TGCAGATGTGGCGGAAGGAATTAAGTTCATGAACGATCATGGTGT_NODE_1_length_290_cov_7.610345-105	22511_TGCAGATGTGGCGGAAGGAATTAAGTTCATGAACGATCATGGTGT_NODE_1_length_290_cov_7.610345	312	207	105	T		T	2	1	2	2			T	13	1	13	13			G	6/6	1	6	6
22512_TGCAGTATGAAGAGCACCTCTCCAGGCTTTAGCCACCGGACTTGT_NODE_1_length_323_cov_5.885449-223	22512_TGCAGTATGAAGAGCACCTCTCCAGGCTTTAGCCACCGGACTTGT_NODE_1_length_323_cov_5.885449	345	122	223	A		A	5	1	5	5			A	18	1	18	18			T	1/23	0.0435	1	23	+T 3/23
22521_TGCAGGCATTACCACGGAGCAGGTGAATAGTTTGGTCTTTAAGTT_NODE_1_length_217_cov_7.133641-71	22521_TGCAGGCATTACCACGGAGCAGGTGAATAGTTTGGTCTTTAAGTT_NODE_1_length_217_cov_7.133641	235	164	71	G		A	3/3	1	3	3			G	16	1	16	16			G	6	1	6	6
22538_TGCAGGTTATCGTTCTGAATTGAATAATATAATTGTACGGTTTGT_NODE_1_length_310_cov_5.438710-145	22538_TGCAGGTTATCGTTCTGAATTGAATAATATAATTGTACGGTTTGT_NODE_1_length_310_cov_5.438710	328	183	145	C		T	7/7	1	7	7			C	14	1	14	14			C	4	1	4	4
2254_TGCAGGTATTCATAAATCTCAATCTGACAACAAACTTCCTTTTAA_NODE_1_length_261_cov_6.524904-132	2254_TGCAGGTATTCATAAATCTCAATCTGACAACAAACTTCCTTTTAA_NODE_1_length_261_cov_6.524904	281	149	132	A		A	3	1	3	3			A	22	1	22	22			C	3/25	0.12	3	25
22540_TGCAGCAAAGCGGTAGCAGACATGTGGGGTGGCATTTGATTTTCC_NODE_1_length_266_cov_7.176692-87	22540_TGCAGCAAAGCGGTAGCAGACATGTGGGGTGGCATTTGATTTTCC_NODE_1_length_266_cov_7.176692	288	201	87	G		C	3/3	1	3	3			G	5	1	5	5			G	9	1	9	9
22571_TGCAGAACTCGAAGTCAACGCGAGCACAAATCAAATATTTGGTAT_NODE_1_length_402_cov_5.437811-191	22571_TGCAGAACTCGAAGTCAACGCGAGCACAAATCAAATATTTGGTAT_NODE_1_length_402_cov_5.437811	424	233	191	G		C	3/3	1	3	3			G	9	1	9	9			G	5	1	5	5
22612_TGCAGCTGATGTGGAATAAAGTCAATCACCACAGCTTCCATGTTA_NODE_1_length_342_cov_7.546783-156	22612_TGCAGCTGATGTGGAATAAAGTCAATCACCACAGCTTCCATGTTA_NODE_1_length_342_cov_7.546783	364	208	156	C		C	3	1	3	3			C	14	1	14	14			A	3/3	1	3	3
22612_TGCAGCTGATGTGGAATAAAGTCAATCACCACAGCTTCCATGTTA_NODE_1_length_342_cov_7.546783-154	22612_TGCAGCTGATGTGGAATAAAGTCAATCACCACAGCTTCCATGTTA_NODE_1_length_342_cov_7.546783	364	210	154	A		A	3	1	3	3			A	14	1	14	14			T	3/3	1	3	3
22636_TGCAGAAATTGAAGTTGGATTATAAACTTAACACTTATATGAAAC_NODE_2_length_372_cov_5.881721-152	22636_TGCAGAAATTGAAGTTGGATTATAAACTTAACACTTATATGAAAC_NODE_2_length_372_cov_5.881721	394	242	152	A		A	6	1	6	6			T	14/117	0.1197	14	117			A	4	1	4	4
22636_TGCAGAAATTGAAGTTGGATTATAAACTTAACACTTATATGAAAC_NODE_2_length_372_cov_5.881721-182	22636_TGCAGAAATTGAAGTTGGATTATAAACTTAACACTTATATGAAAC_NODE_2_length_372_cov_5.881721	394	212	182	C		C	4	1	4	4			T	3/70	0.0429	3	70			C	2	1	2	2
22636_TGCAGAAATTGAAGTTGGATTATAAACTTAACACTTATATGAAAC_NODE_2_length_372_cov_5.881721-139	22636_TGCAGAAATTGAAGTTGGATTATAAACTTAACACTTATATGAAAC_NODE_2_length_372_cov_5.881721	394	255	139	T		T	4	1	4	4			C	3/83	0.0361	3	83			T	3	1	3	3
22636_TGCAGAAATTGAAGTTGGATTATAAACTTAACACTTATATGAAAC_NODE_2_length_372_cov_5.881721-147	22636_TGCAGAAATTGAAGTTGGATTATAAACTTAACACTTATATGAAAC_NODE_2_length_372_cov_5.881721	394	247	147	C		C	6	1	6	6			T	4/106	0.0377	4	106			C	4	1	4	4
22636_TGCAGAAATTGAAGTTGGATTATAAACTTAACACTTATATGAAAC_NODE_2_length_372_cov_5.881721-177	22636_TGCAGAAATTGAAGTTGGATTATAAACTTAACACTTATATGAAAC_NODE_2_length_372_cov_5.881721	394	217	177	A		A	4	1	4	4			T	3/86	0.0349	3	86			A	2	1	2	2
22660_TGCAGAGATTCAACTTGAATTGGAAACATAACACATATACAAAAC_NODE_1_length_344_cov_6.058139-105	22660_TGCAGAGATTCAACTTGAATTGGAAACATAACACATATACAAAAC_NODE_1_length_344_cov_6.058139	366	261	105	A		A	2	1	2	2			C	2/126	0.0159	2	126			C	1/33	0.0303	1	33
22660_TGCAGAGATTCAACTTGAATTGGAAACATAACACATATACAAAAC_NODE_1_length_344_cov_6.058139-255	22660_TGCAGAGATTCAACTTGAATTGGAAACATAACACATATACAAAAC_NODE_1_length_344_cov_6.058139	366	111	255	G		G	2	1	2	2			T	8/98	0.0816	8	98	C 14/98		G	26	1	26	26
22660_TGCAGAGATTCAACTTGAATTGGAAACATAACACATATACAAAAC_NODE_1_length_344_cov_6.058139-233	22660_TGCAGAGATTCAACTTGAATTGGAAACATAACACATATACAAAAC_NODE_1_length_344_cov_6.058139	366	133	233	T		T	1	1	1	1			A	4/126	0.0317	4	126	G 4/126		A	2/27	0.0741	2	27
22660_TGCAGAGATTCAACTTGAATTGGAAACATAACACATATACAAAAC_NODE_1_length_344_cov_6.058139-260	22660_TGCAGAGATTCAACTTGAATTGGAAACATAACACATATACAAAAC_NODE_1_length_344_cov_6.058139	366	106	260	T		T	2	1	2	2			A	2/85	0.0235	2	85	G 9/85		T	22	1	22	22
22693_TGCAGTACATTATTAAGTAACCCTGACATTGCAAGAATGCCAAAA_NODE_1_length_440_cov_5.456818-217	22693_TGCAGTACATTATTAAGTAACCCTGACATTGCAAGAATGCCAAAA_NODE_1_length_440_cov_5.456818	462	245	217	A		G	10/10	1	10	10			A	11	1	11	11			C	1/34	0.0294	1	34	G 33/34
22701_TGCAGATAGAGTGACTTACGAATCCATCACATTACTTTTTTACTT_NODE_2_length_282_cov_9.148936-168	22701_TGCAGATAGAGTGACTTACGAATCCATCACATTACTTTTTTACTT_NODE_2_length_282_cov_9.148936	304	136	168	C		A	2/2	1	2	2			C	20	1	20	20			A	7/7	1	7	7
22708_TGCAGTTGGTTTCTTTGGTTTGACCCTAGGCGTTTCTTCGACCAG_NODE_2_length_267_cov_8.176030-156	22708_TGCAGTTGGTTTCTTTGGTTTGACCCTAGGCGTTTCTTCGACCAG_NODE_2_length_267_cov_8.176030	289	133	156	C		C	2	1	2	2			C	27	1	27	27			G	18/18	1	18	18
22708_TGCAGTTGGTTTCTTTGGTTTGACCCTAGGCGTTTCTTCGACCAG_NODE_2_length_267_cov_8.176030-62	22708_TGCAGTTGGTTTCTTTGGTTTGACCCTAGGCGTTTCTTCGACCAG_NODE_2_length_267_cov_8.176030	289	227	62	G		G	5	1	5	5			A	1/9	0.1111	1	9			A	27/27	1	27	27
22708_TGCAGTTGGTTTCTTTGGTTTGACCCTAGGCGTTTCTTCGACCAG_NODE_2_length_267_cov_8.176030-81	22708_TGCAGTTGGTTTCTTTGGTTTGACCCTAGGCGTTTCTTCGACCAG_NODE_2_length_267_cov_8.176030	289	208	81	A		G	6/7	0.8571	6	7			A	8	1	8	8			A	31	1	31	31
22737_TGCAGAGGCTCTTTCTAGATTGGATGCTGTCATCAGACGCCCTGA_NODE_1_length_330_cov_5.775758-269	22737_TGCAGAGGCTCTTTCTAGATTGGATGCTGTCATCAGACGCCCTGA_NODE_1_length_330_cov_5.775758	352	83	269	T	-	-T	2/2	1	2	2			T	13	1	13	13		-	#NAME?	2/2	1	2	2
22770_TGCAGGCTAAAGCTTATTGTATCAATCCAGTATCAAAACAGAGAA_NODE_1_length_324_cov_6.614198-176	22770_TGCAGGCTAAAGCTTATTGTATCAATCCAGTATCAAAACAGAGAA_NODE_1_length_324_cov_6.614198	346	170	176	G		A	3/3	1	3	3			G	7	1	7	7			G	4	1	4	4
22771_TGCAGCAAGAAAACAAACAAAGAATGCAAAAAACTGTCTTTTCTT_NODE_1_length_223_cov_5.753363-82	22771_TGCAGCAAGAAAACAAACAAAGAATGCAAAAAACTGTCTTTTCTT_NODE_1_length_223_cov_5.753363	241	159	82	C		T	4/4	1	4	4			C	14	1	14	14			C	15	1	15	15
22803_TGCAGAACCTAAAATATTATGAACTCTATCCATCTTATAACTTTC_NODE_1_length_328_cov_8.871951-208	22803_TGCAGAACCTAAAATATTATGAACTCTATCCATCTTATAACTTTC_NODE_1_length_328_cov_8.871951	350	142	208	T		C	4/4	1	4	4			T	14	1	14	14			T	4	1	4	4
22803_TGCAGAACCTAAAATATTATGAACTCTATCCATCTTATAACTTTC_NODE_1_length_328_cov_8.871951-193	22803_TGCAGAACCTAAAATATTATGAACTCTATCCATCTTATAACTTTC_NODE_1_length_328_cov_8.871951	350	157	193	A		T	4/4	1	4	4			A	18	1	18	18			A	5	1	5	5
22809_TGCAGGCCTGACTATGATGCGAAGAATTAAAGTTTATCGCATTCT_NODE_1_length_328_cov_7.887195-155	22809_TGCAGGCCTGACTATGATGCGAAGAATTAAAGTTTATCGCATTCT_NODE_1_length_328_cov_7.887195	350	195	155	A		G	2/2	1	2	2			A	8	1	8	8			G	2/2	1	2	2
22863_TGCAGTATAAGACTATAAGAGATCATATGATATGAGACCCGATAC_NODE_1_length_267_cov_10.913857-89	22863_TGCAGTATAAGACTATAAGAGATCATATGATATGAGACCCGATAC_NODE_1_length_267_cov_10.913857	289	200	89	G		A	3/3	1	3	3			G	21	1	21	21			G	31	1	31	31
22863_TGCAGTATAAGACTATAAGAGATCATATGATATGAGACCCGATAC_NODE_1_length_267_cov_10.913857-119	22863_TGCAGTATAAGACTATAAGAGATCATATGATATGAGACCCGATAC_NODE_1_length_267_cov_10.913857	289	170	119	C		G	2/2	1	2	2			C	18	1	18	18			G	26/26	1	26	26
22870_TGCAGTTGTTGCTACTAGTCGTAGTTGTACCAGTAGTTATCAGTA_NODE_1_length_231_cov_5.848485-79	22870_TGCAGTTGTTGCTACTAGTCGTAGTTGTACCAGTAGTTATCAGTA_NODE_1_length_231_cov_5.848485	249	170	79	G		G	9	1	9	9			G	8	1	8	8			A	32/32	1	32	32
22897_TGCAGTTGTGATACATGGAAAAATGGGTGGATGCTCGTTGTAGCT_NODE_1_length_267_cov_10.138577-206	22897_TGCAGTTGTGATACATGGAAAAATGGGTGGATGCTCGTTGTAGCT_NODE_1_length_267_cov_10.138577	289	83	206	C		C	3	1	3	3			C	30	1	30	30			T	3/3	1	3	3
22897_TGCAGTTGTGATACATGGAAAAATGGGTGGATGCTCGTTGTAGCT_NODE_1_length_267_cov_10.138577-126	22897_TGCAGTTGTGATACATGGAAAAATGGGTGGATGCTCGTTGTAGCT_NODE_1_length_267_cov_10.138577	289	163	126	A		A	6	1	6	6			A	22	1	22	22			G	3/33	0.0909	3	33
22897_TGCAGTTGTGATACATGGAAAAATGGGTGGATGCTCGTTGTAGCT_NODE_1_length_267_cov_10.138577-161	22897_TGCAGTTGTGATACATGGAAAAATGGGTGGATGCTCGTTGTAGCT_NODE_1_length_267_cov_10.138577	289	128	161	G		A	8/8	1	8	8			G	26	1	26	26			G	25	1	25	25
22926_TGCAGAACAAATGATGATAGACTAGGTGGAGCCAGCTTATTTGTT_NODE_1_length_410_cov_7.151219-173	22926_TGCAGAACAAATGATGATAGACTAGGTGGAGCCAGCTTATTTGTT_NODE_1_length_410_cov_7.151219	432	259	173	T		A	2/2	1	2	2			T	6	1	6	6			A	8/8	1	8	8
22942_TGCAGTTTTCGCATTAGTTCGAAGCTCCCGAGCTTTTTGCCTCGA_NODE_1_length_299_cov_13.090301-107	22942_TGCAGTTTTCGCATTAGTTCGAAGCTCCCGAGCTTTTTGCCTCGA_NODE_1_length_299_cov_13.090301	321	214	107	A		A	12	1	12	12			A	19	1	19	19			T	3/29	0.1034	3	29
22942_TGCAGTTTTCGCATTAGTTCGAAGCTCCCGAGCTTTTTGCCTCGA_NODE_1_length_299_cov_13.090301-176	22942_TGCAGTTTTCGCATTAGTTCGAAGCTCCCGAGCTTTTTGCCTCGA_NODE_1_length_299_cov_13.090301	321	145	176	C		A	4/4	1	4	4			A	3/21	0.1429	3	21			A	9/9	1	9	9
22942_TGCAGTTTTCGCATTAGTTCGAAGCTCCCGAGCTTTTTGCCTCGA_NODE_1_length_299_cov_13.090301-130	22942_TGCAGTTTTCGCATTAGTTCGAAGCTCCCGAGCTTTTTGCCTCGA_NODE_1_length_299_cov_13.090301	321	191	130	T		G	1/15	0.0667	1	15			T	15	1	15	15			G	3/27	0.1111	3	27
22942_TGCAGTTTTCGCATTAGTTCGAAGCTCCCGAGCTTTTTGCCTCGA_NODE_1_length_299_cov_13.090301-141	22942_TGCAGTTTTCGCATTAGTTCGAAGCTCCCGAGCTTTTTGCCTCGA_NODE_1_length_299_cov_13.090301	321	180	141	A		C	2/14	0.1429	2	14			A	19	1	19	19			C	2/27	0.0741	2	27
22965_TGCAGATTCACAGTACTCATTTCGAGCACAATAAGCAACCTCAGC_NODE_1_length_404_cov_6.178218-243	22965_TGCAGATTCACAGTACTCATTTCGAGCACAATAAGCAACCTCAGC_NODE_1_length_404_cov_6.178218	426	183	243	G		A	2/2	1	2	2			G	11	1	11	11			A	8/8	1	8	8
22965_TGCAGATTCACAGTACTCATTTCGAGCACAATAAGCAACCTCAGC_NODE_1_length_404_cov_6.178218-196	22965_TGCAGATTCACAGTACTCATTTCGAGCACAATAAGCAACCTCAGC_NODE_1_length_404_cov_6.178218	426	230	196	C		C	6	1	6	6			C	14	1	14	14			T	10/10	1	10	10
22989_TGCAGATGATATGTAGAAAAACTTATTCAACTCAAGCAAACAAAG_NODE_1_length_376_cov_5.750000-191	22989_TGCAGATGATATGTAGAAAAACTTATTCAACTCAAGCAAACAAAG_NODE_1_length_376_cov_5.750000	398	207	191	C		A	2/2	1	2	2			C	8	1	8	8			A	17/17	1	17	17
23016_TGCAGTTCACTTGATAAATCTAGGCATATATCAGTAAATTGGGCA_NODE_1_length_361_cov_7.409972-133	23016_TGCAGTTCACTTGATAAATCTAGGCATATATCAGTAAATTGGGCA_NODE_1_length_361_cov_7.409972	383	250	133	C		G	3/3	1	3	3			G	1/7	0.1429	1	7			G	19/19	1	19	19
23016_TGCAGTTCACTTGATAAATCTAGGCATATATCAGTAAATTGGGCA_NODE_1_length_361_cov_7.409972-203	23016_TGCAGTTCACTTGATAAATCTAGGCATATATCAGTAAATTGGGCA_NODE_1_length_361_cov_7.409972	383	180	203	A		A	2	1	2	2			A	6	1	6	6			G	9/9	1	9	9
23017_TGCAGTCATCAAAAAGCCTCACAAATACATCTCAAAGACTGCACA_NODE_1_length_289_cov_9.013841-142	23017_TGCAGTCATCAAAAAGCCTCACAAATACATCTCAAAGACTGCACA_NODE_1_length_289_cov_9.013841	311	169	142	T		A	2/2	1	2	2			T	13	1	13	13			A	31/31	1	31	31
23017_TGCAGTCATCAAAAAGCCTCACAAATACATCTCAAAGACTGCACA_NODE_1_length_289_cov_9.013841-139	23017_TGCAGTCATCAAAAAGCCTCACAAATACATCTCAAAGACTGCACA_NODE_1_length_289_cov_9.013841	311	172	139	G		A	2/2	1	2	2			G	11	1	11	11			A	30/30	1	30	30
23017_TGCAGTCATCAAAAAGCCTCACAAATACATCTCAAAGACTGCACA_NODE_1_length_289_cov_9.013841-90	23017_TGCAGTCATCAAAAAGCCTCACAAATACATCTCAAAGACTGCACA_NODE_1_length_289_cov_9.013841	311	221	90	G		A	6/6	1	6	6			G	9	1	9	9			A	46/46	1	46	46
23045_TGCAGATAAAGTTGAACCATCGAAAGTTGCTGGATGGAATGTTGG_NODE_1_length_298_cov_6.473155-110	23045_TGCAGATAAAGTTGAACCATCGAAAGTTGCTGGATGGAATGTTGG_NODE_1_length_298_cov_6.473155	318	208	110	G		G	4	1	4	4			G	6	1	6	6			A	4/4	1	4	4
23096_TGCAGTCCTTACCCAAAAAGAAAGAGTTAGTGAAAGACTTGAAAT_NODE_1_length_293_cov_7.784983-104	23096_TGCAGTCCTTACCCAAAAAGAAAGAGTTAGTGAAAGACTTGAAAT_NODE_1_length_293_cov_7.784983	315	211	104	A		T	5/5	1	5	5			A	6	1	6	6			T	14/14	1	14	14
23112_TGCAGTGTATATAAAATATTGTAACATGAATATCCGAAAGTTAAA_NODE_1_length_308_cov_6.168831-131	23112_TGCAGTGTATATAAAATATTGTAACATGAATATCCGAAAGTTAAA_NODE_1_length_308_cov_6.168831	328	197	131	C		T	11/11	1	11	11			C	6	1	6	6			T	24/24	1	24	24
23112_TGCAGTGTATATAAAATATTGTAACATGAATATCCGAAAGTTAAA_NODE_1_length_308_cov_6.168831-145	23112_TGCAGTGTATATAAAATATTGTAACATGAATATCCGAAAGTTAAA_NODE_1_length_308_cov_6.168831	328	183	145	A		G	7/7	1	7	7			A	6	1	6	6			G	17/17	1	17	17
23120_TGCAGTTTATGTCTTGGTGAGTAACATATCCATTCACCTTTCTAA_NODE_1_length_327_cov_7.345566-161	23120_TGCAGTTTATGTCTTGGTGAGTAACATATCCATTCACCTTTCTAA_NODE_1_length_327_cov_7.345566	349	188	161	A		A	2	1	2	2			A	8	1	8	8			G	3/24	0.125	3	24
23158_TGCAGTTTCAGAAAAGAATTTGATAAGATTACATGATCGACATAC_NODE_1_length_386_cov_6.831606-190	23158_TGCAGTTTCAGAAAAGAATTTGATAAGATTACATGATCGACATAC_NODE_1_length_386_cov_6.831606	408	218	190	A		G	4/4	1	4	4			A	15	1	15	15			A	14	1	14	14
23202_TGCAGTGATCAATATACCACAATAAGCACCATCAACCGTTAATAA_NODE_1_length_360_cov_9.486111-141	23202_TGCAGTGATCAATATACCACAATAAGCACCATCAACCGTTAATAA_NODE_1_length_360_cov_9.486111	382	241	141	A		C	6/6	1	6	6			A	12	1	12	12			A	24	1	24	24
23202_TGCAGTGATCAATATACCACAATAAGCACCATCAACCGTTAATAA_NODE_1_length_360_cov_9.486111-163	23202_TGCAGTGATCAATATACCACAATAAGCACCATCAACCGTTAATAA_NODE_1_length_360_cov_9.486111	382	219	163	A		C	1/10	0.1	1	10	G 9/10		A	26	1	26	26			A	14	1	14	14
23215_TGCAGACCTCGAATCCTGCTTGCTGGTAACTCTGTCTATACCCTC_NODE_1_length_314_cov_5.754777-104	23215_TGCAGACCTCGAATCCTGCTTGCTGGTAACTCTGTCTATACCCTC_NODE_1_length_314_cov_5.754777	334	230	104	C		T	3/3	1	3	3			C	3	1	3	3			C	7	1	7	7
23224_TGCAGTTGATGGAATTGTACTTTAGAAGCACCAATAATACTTCAT_NODE_1_length_355_cov_5.746479-221	23224_TGCAGTTGATGGAATTGTACTTTAGAAGCACCAATAATACTTCAT_NODE_1_length_355_cov_5.746479	375	154	221	T		T	2	1	2	2			T	13	1	13	13			C	3/3	1	3	3
23225_TGCAGTATGCCTTATAAGTGCTATTGCAGTCTCCGCTACACTAAA_NODE_1_length_268_cov_8.044776-138	23225_TGCAGTATGCCTTATAAGTGCTATTGCAGTCTCCGCTACACTAAA_NODE_1_length_268_cov_8.044776	290	152	138	A		A	5	1	5	5			A	16	1	16	16			G	25/25	1	25	25
23229_TGCAGATCCATCGCAGCTGGTTACTGTGTAATTTTTATCAATTCG_NODE_1_length_246_cov_6.926829-82	23229_TGCAGATCCATCGCAGCTGGTTACTGTGTAATTTTTATCAATTCG_NODE_1_length_246_cov_6.926829	266	184	82	A		A	3	1	3	3			A	7	1	7	7			G	30/30	1	30	30
23231_TGCAGTTGAATATCACTGATCGAATCACTGACGAGGGAATTTAGG_NODE_1_length_272_cov_6.525735-67	23231_TGCAGTTGAATATCACTGATCGAATCACTGACGAGGGAATTTAGG_NODE_1_length_272_cov_6.525735	292	225	67	C		C	7	1	7	7			C	8	1	8	8			T	16/16	1	16	16
2325_TGCAGTCATATGCAACACTAGTAGTCCCAAATGTCTCAAAAGCTC_NODE_1_length_330_cov_5.960606-86	2325_TGCAGTCATATGCAACACTAGTAGTCCCAAATGTCTCAAAAGCTC_NODE_1_length_330_cov_5.960606	350	264	86	G		G	2	1	2	2			G	6	1	6	6			T	13/13	1	13	13
23293_TGCAGTCTTAGCCAATTGCTTCTTTGCCTGTTACAAAAATCATAT_NODE_1_length_371_cov_5.013477-267	23293_TGCAGTCTTAGCCAATTGCTTCTTTGCCTGTTACAAAAATCATAT_NODE_1_length_371_cov_5.013477	389	122	267	G		A	4/4	1	4	4			G	16	1	16	16			G	4	1	4	4
23298_TGCAGGGGAAATGTTTCATTAGCTTAGGATGGAGGGAGTACCAAT_NODE_1_length_310_cov_7.316129-129	23298_TGCAGGGGAAATGTTTCATTAGCTTAGGATGGAGGGAGTACCAAT_NODE_1_length_310_cov_7.316129	332	203	129	A		G	4/4	1	4	4			A	8	1	8	8			A	11	1	11	11
23298_TGCAGGGGAAATGTTTCATTAGCTTAGGATGGAGGGAGTACCAAT_NODE_1_length_310_cov_7.316129-109	23298_TGCAGGGGAAATGTTTCATTAGCTTAGGATGGAGGGAGTACCAAT_NODE_1_length_310_cov_7.316129	332	223	109	T		C	3/3	1	3	3			T	10	1	10	10			T	11	1	11	11
23312_TGCAGACAAATAATGTAAGTATTAGAAGCATGACCAAAGCAGAAC_NODE_2_length_293_cov_9.610922-98	23312_TGCAGACAAATAATGTAAGTATTAGAAGCATGACCAAAGCAGAAC_NODE_2_length_293_cov_9.610922	315	217	98	G		A	4/4	1	4	4			G	9	1	9	9			G	19	1	19	19
23312_TGCAGACAAATAATGTAAGTATTAGAAGCATGACCAAAGCAGAAC_NODE_2_length_293_cov_9.610922-123	23312_TGCAGACAAATAATGTAAGTATTAGAAGCATGACCAAAGCAGAAC_NODE_2_length_293_cov_9.610922	315	192	123	G		A	4/4	1	4	4			G	9	1	9	9			G	18	1	18	18
23342_TGCAGATATGACCGCTTCTTGAGCGTTCAAACCCGGACGAGGGTT_NODE_1_length_385_cov_6.600000-72	23342_TGCAGATATGACCGCTTCTTGAGCGTTCAAACCCGGACGAGGGTT_NODE_1_length_385_cov_6.600000	407	335	72	G		G	4	1	4	4			G	3	1	3	3			A	13/13	1	13	13
23346_TGCAGCAAGATTGACATCCTGCCTGAGCACAACTTCAAGGAGTTG_NODE_1_length_303_cov_6.306931-117	23346_TGCAGCAAGATTGACATCCTGCCTGAGCACAACTTCAAGGAGTTG_NODE_1_length_303_cov_6.306931	323	206	117	G		A	3/3	1	3	3			G	9	1	9	9			G	2	1	2	2
23366_TGCAGATATACACTTATACCTGTTAGTAGTATAATTTAAATATAA_NODE_1_length_348_cov_5.827586-121	23366_TGCAGATATACACTTATACCTGTTAGTAGTATAATTTAAATATAA_NODE_1_length_348_cov_5.827586	370	249	121	T		T	3	1	3	3			T	6	1	6	6			G	8/8	1	8	8
23374_TGCAGAGGTGCTCGGAAAGGGAAGTTTTGGTACGACTTATAAAGC_NODE_2_length_271_cov_6.892989-71	23374_TGCAGAGGTGCTCGGAAAGGGAAGTTTTGGTACGACTTATAAAGC_NODE_2_length_271_cov_6.892989	291	220	71	T		T	2	1	2	2			T	14	1	14	14			C	3/3	1	3	3
23447_TGCAGGTACTTCTACCTCCACAATCATCGTCATAGCAGTGGTTGT_NODE_1_length_391_cov_6.675192-176	23447_TGCAGGTACTTCTACCTCCACAATCATCGTCATAGCAGTGGTTGT_NODE_1_length_391_cov_6.675192	413	237	176	C		A	12/12	1	12	12			C	12	1	12	12			C	7	1	7	7
23453_TGCAGTTACCAAAGAATGACGTTCTCGACTCCAATTTTATCATCA_NODE_1_length_285_cov_5.898246-117	23453_TGCAGTTACCAAAGAATGACGTTCTCGACTCCAATTTTATCATCA_NODE_1_length_285_cov_5.898246	303	186	117	T		C	2/2	1	2	2			T	12	1	12	12			C	24/24	1	24	24
23453_TGCAGTTACCAAAGAATGACGTTCTCGACTCCAATTTTATCATCA_NODE_1_length_285_cov_5.898246-81	23453_TGCAGTTACCAAAGAATGACGTTCTCGACTCCAATTTTATCATCA_NODE_1_length_285_cov_5.898246	303	222	81	A		G	3/3	1	3	3			A	8	1	8	8			A	21	1	21	21
23454_TGCAGTTTCTGGTCCAAAAATGGACATGGGCTTCTGCGAGAGTTA_NODE_1_length_377_cov_5.570292-294	23454_TGCAGTTTCTGGTCCAAAAATGGACATGGGCTTCTGCGAGAGTTA_NODE_1_length_377_cov_5.570292	399	105	294	G		G	3	1	3	3			G	18	1	18	18			C	4/4	1	4	4
23454_TGCAGTTTCTGGTCCAAAAATGGACATGGGCTTCTGCGAGAGTTA_NODE_1_length_377_cov_5.570292-219	23454_TGCAGTTTCTGGTCCAAAAATGGACATGGGCTTCTGCGAGAGTTA_NODE_1_length_377_cov_5.570292	399	180	219	A		A	2	1	2	2			A	8	1	8	8		-	#NAME?	5/5	1	5	5
23500_TGCAGTCTCACATGAATAAAGACCATTCAGATGATACAAAACTCA_NODE_1_length_408_cov_7.681373-284	23500_TGCAGTCTCACATGAATAAAGACCATTCAGATGATACAAAACTCA_NODE_1_length_408_cov_7.681373	430	146	284	G		A	3/3	1	3	3			G	21	1	21	21			A	5/5	1	5	5
23500_TGCAGTCTCACATGAATAAAGACCATTCAGATGATACAAAACTCA_NODE_1_length_408_cov_7.681373-199	23500_TGCAGTCTCACATGAATAAAGACCATTCAGATGATACAAAACTCA_NODE_1_length_408_cov_7.681373	430	231	199	A		G	5/5	1	5	5			A	20	1	20	20			A	12	1	12	12
23501_TGCAGAGTATGCTGCATTGCGCTTAAAAGATTTTAGTTCCAGAAA_NODE_1_length_260_cov_10.888461-128	23501_TGCAGAGTATGCTGCATTGCGCTTAAAAGATTTTAGTTCCAGAAA_NODE_1_length_260_cov_10.888461	282	154	128	A		G	3/3	1	3	3			A	15	1	15	15			G	4/4	1	4	4
23505_TGCAGATCTGCCACCACAGAAATTTACTAAAGAGAGAGATGTATG_NODE_1_length_297_cov_6.976431-96	23505_TGCAGATCTGCCACCACAGAAATTTACTAAAGAGAGAGATGTATG_NODE_1_length_297_cov_6.976431	319	223	96	A		G	4/4	1	4	4			A	9	1	9	9			A	5	1	5	5
23509_TGCAGGTAGATTTGACAGAATACATGGAAAAGCATGAATTTGTTT_NODE_1_length_273_cov_5.117216-62	23509_TGCAGGTAGATTTGACAGAATACATGGAAAAGCATGAATTTGTTT_NODE_1_length_273_cov_5.117216	291	229	62	A		A	2	1	2	2			A	8	1	8	8			G	6/6	1	6	6
23533_TGCAGCAAGGAAGCTTTTAGATCGCCAAATGTCGATCAACAGTGT_NODE_3_length_200_cov_10.455000-114	23533_TGCAGCAAGGAAGCTTTTAGATCGCCAAATGTCGATCAACAGTGT_NODE_3_length_200_cov_10.455000	222	108	114	T		A	2/2	1	2	2			T	29	1	29	29			A	2/2	1	2	2
23534_TGCAGCTTTCCTCCACCGGAGAAACCCACAACCACCACCACCGGA_NODE_1_length_366_cov_5.344262-109	23534_TGCAGCTTTCCTCCACCGGAGAAACCCACAACCACCACCACCGGA_NODE_1_length_366_cov_5.344262	388	279	109	T		C	2/2	1	2	2			T	16	1	16	16			C	4/4	1	4	4
23542_TGCAGTTTCTTTTTCTTTTTCTTCTTTACCATCAGATTGTAGGTC_NODE_1_length_409_cov_5.063570-247	23542_TGCAGTTTCTTTTTCTTTTTCTTCTTTACCATCAGATTGTAGGTC_NODE_1_length_409_cov_5.063570	429	182	247	C		T	9/9	1	9	9			C	11	1	11	11			C	13	1	13	13
23542_TGCAGTTTCTTTTTCTTTTTCTTCTTTACCATCAGATTGTAGGTC_NODE_1_length_409_cov_5.063570-199	23542_TGCAGTTTCTTTTTCTTTTTCTTCTTTACCATCAGATTGTAGGTC_NODE_1_length_409_cov_5.063570	429	230	199	T		C	12/12	1	12	12			T	8	1	8	8			C	14/14	1	14	14
23560_TGCAGATTTAAGATCTTCTTATGAGCTATTTAACTCAATGCCAAC_NODE_1_length_372_cov_5.940860-143	23560_TGCAGATTTAAGATCTTCTTATGAGCTATTTAACTCAATGCCAAC_NODE_1_length_372_cov_5.940860	394	251	143	A		A	3	1	3	3			T	1/14	0.0714	1	14	G 7/14		A	7	1	7	7
23567_TGCAGTTGCAACTCTTAAACCTTCTTCGACTCTCTGATCGGAAGG_NODE_1_length_335_cov_7.107463-183	23567_TGCAGTTGCAACTCTTAAACCTTCTTCGACTCTCTGATCGGAAGG_NODE_1_length_335_cov_7.107463	357	174	183	C		A	4/4	1	4	4			C	17	1	17	17			C	12	1	12	12
23567_TGCAGTTGCAACTCTTAAACCTTCTTCGACTCTCTGATCGGAAGG_NODE_1_length_335_cov_7.107463-84	23567_TGCAGTTGCAACTCTTAAACCTTCTTCGACTCTCTGATCGGAAGG_NODE_1_length_335_cov_7.107463	357	273	84	T		T	4	1	4	4			T	6	1	6	6			A	14/14	1	14	14
23567_TGCAGTTGCAACTCTTAAACCTTCTTCGACTCTCTGATCGGAAGG_NODE_1_length_335_cov_7.107463-109	23567_TGCAGTTGCAACTCTTAAACCTTCTTCGACTCTCTGATCGGAAGG_NODE_1_length_335_cov_7.107463	357	248	109	C		A	6/6	1	6	6			C	5	1	5	5			C	15	1	15	15
23572_TGCAGAATTGGCTCAGAAGAATTCCGAGGCCACCCGGGCACTGGC_NODE_1_length_294_cov_5.224490-118	23572_TGCAGAATTGGCTCAGAAGAATTCCGAGGCCACCCGGGCACTGGC_NODE_1_length_294_cov_5.224490	312	194	118	G		G	2	1	2	2			G	8	1	8	8			A	5/5	1	5	5
23572_TGCAGAATTGGCTCAGAAGAATTCCGAGGCCACCCGGGCACTGGC_NODE_1_length_294_cov_5.224490-141	23572_TGCAGAATTGGCTCAGAAGAATTCCGAGGCCACCCGGGCACTGGC_NODE_1_length_294_cov_5.224490	312	171	141	A		A	2	1	2	2			A	5	1	5	5			T	3/3	1	3	3
23596_TGCAGGTTAAGAAGCCAACATAAATCCCCCACATGAAAACAAATA_NODE_2_length_224_cov_7.316964-153	23596_TGCAGGTTAAGAAGCCAACATAAATCCCCCACATGAAAACAAATA_NODE_2_length_224_cov_7.316964	246	93	153	G		G	3	1	3	3			G	14	1	14	14			T	7/7	1	7	7
23596_TGCAGGTTAAGAAGCCAACATAAATCCCCCACATGAAAACAAATA_NODE_2_length_224_cov_7.316964-147	23596_TGCAGGTTAAGAAGCCAACATAAATCCCCCACATGAAAACAAATA_NODE_2_length_224_cov_7.316964	246	99	147	A		A	3	1	3	3			A	12	1	12	12			G	7/7	1	7	7
23617_TGCAGCCCTGAAATTGTAAATTGCTCTGCTAGAACAGGATTGGAT_NODE_1_length_332_cov_5.225904-98	23617_TGCAGCCCTGAAATTGTAAATTGCTCTGCTAGAACAGGATTGGAT_NODE_1_length_332_cov_5.225904	352	254	98	C		C	3	1	3	3			C	2	1	2	2			T	15/15	1	15	15
23618_TGCAGTATTCCCAATTATTTAAGGTAATGGCAGTTTTTAAATTAT_NODE_1_length_348_cov_5.077586-210	23618_TGCAGTATTCCCAATTATTTAAGGTAATGGCAGTTTTTAAATTAT_NODE_1_length_348_cov_5.077586	368	158	210	T		T	5	1	5	5			T	7	1	7	7			C	12/13	0.9231	12	13
23618_TGCAGTATTCCCAATTATTTAAGGTAATGGCAGTTTTTAAATTAT_NODE_1_length_348_cov_5.077586-111	23618_TGCAGTATTCCCAATTATTTAAGGTAATGGCAGTTTTTAAATTAT_NODE_1_length_348_cov_5.077586	368	257	111	T		C	4/4	1	4	4			T	5	1	5	5			T	2	1	2	2
23619_TGCAGTAGAAGAGATGCTAATATGATTAAATAATGCAATATGTAC_NODE_1_length_261_cov_5.486590-81	23619_TGCAGTAGAAGAGATGCTAATATGATTAAATAATGCAATATGTAC_NODE_1_length_261_cov_5.486590	277	196	81	A		C	4/4	1	4	4			A	8	1	8	8			C	5/5	1	5	5
23654_TGCAGTCCTGTTCTGGTCAAACTGTACGTAATTTTACGTTTAAAT_NODE_1_length_206_cov_5.330097-62	23654_TGCAGTCCTGTTCTGGTCAAACTGTACGTAATTTTACGTTTAAAT_NODE_1_length_206_cov_5.330097	222	160	62	A		G	4/4	1	4	4			A	6	1	6	6			A	14	1	14	14
23667_TGCAGGACGTGTTTAACCTTCTGCCAAATCTGAACGTGGCTGATT_NODE_1_length_352_cov_9.625000-238	23667_TGCAGGACGTGTTTAACCTTCTGCCAAATCTGAACGTGGCTGATT_NODE_1_length_352_cov_9.625000	374	136	238	A		G	4/4	1	4	4			A	20	1	20	20			G	6/6	1	6	6
23667_TGCAGGACGTGTTTAACCTTCTGCCAAATCTGAACGTGGCTGATT_NODE_1_length_352_cov_9.625000-268	23667_TGCAGGACGTGTTTAACCTTCTGCCAAATCTGAACGTGGCTGATT_NODE_1_length_352_cov_9.625000	374	106	268	A		G	2/2	1	2	2			A	35	1	35	35			G	2/2	1	2	2
2368_TGCAGGTTATCTTCCCAAGTTTTGGGGAGCGCTACTTGTCTTCCG_NODE_1_length_334_cov_8.272455-132	2368_TGCAGGTTATCTTCCCAAGTTTTGGGGAGCGCTACTTGTCTTCCG_NODE_1_length_334_cov_8.272455	356	224	132	T		C	6/6	1	6	6			T	16	1	16	16			T	20	1	20	20
2368_TGCAGGTTATCTTCCCAAGTTTTGGGGAGCGCTACTTGTCTTCCG_NODE_1_length_334_cov_8.272455-149	2368_TGCAGGTTATCTTCCCAAGTTTTGGGGAGCGCTACTTGTCTTCCG_NODE_1_length_334_cov_8.272455	356	207	149	A		G	6/6	1	6	6			A	15	1	15	15			G	18/18	1	18	18
23692_TGCAGCATAACGCAACCATATAAACAAACAGTAGAGAAAAATGTA_NODE_1_length_363_cov_5.143250-270	23692_TGCAGCATAACGCAACCATATAAACAAACAGTAGAGAAAAATGTA_NODE_1_length_363_cov_5.143250	383	113	270	C		C	3	1	3	3			C	9	1	9	9			G	3/3	1	3	3
23692_TGCAGCATAACGCAACCATATAAACAAACAGTAGAGAAAAATGTA_NODE_1_length_363_cov_5.143250-237	23692_TGCAGCATAACGCAACCATATAAACAAACAGTAGAGAAAAATGTA_NODE_1_length_363_cov_5.143250	383	146	237	T		T	4	1	4	4			T	15	1	15	15			C	3/3	1	3	3
23737_TGCAGATGAGATCTTGGCTGTGCTGAAGAATGATACTTTGAAGAA_NODE_1_length_225_cov_5.222222-63	23737_TGCAGATGAGATCTTGGCTGTGCTGAAGAATGATACTTTGAAGAA_NODE_1_length_225_cov_5.222222	241	178	63	A		G	3/3	1	3	3			A	5	1	5	5			A	11	1	11	11
23752_TGCAGACACACACAAACCCACAGTAAAGTCGTGAAAATTTCCCGT_NODE_1_length_217_cov_5.622120-75	23752_TGCAGACACACACAAACCCACAGTAAAGTCGTGAAAATTTCCCGT_NODE_1_length_217_cov_5.622120	235	160	75	A		T	4/4	1	4	4			A	12	1	12	12			T	3/3	1	3	3
23752_TGCAGACACACACAAACCCACAGTAAAGTCGTGAAAATTTCCCGT_NODE_1_length_217_cov_5.622120-101	23752_TGCAGACACACACAAACCCACAGTAAAGTCGTGAAAATTTCCCGT_NODE_1_length_217_cov_5.622120	235	134	101	C		A	2/2	1	2	2			A	1/9	0.1111	1	9			A	3/3	1	3	3
23762_TGCAGATCTTTATCTGGAACCAAAGCATCAATTGATTCATTGGCA_NODE_1_length_274_cov_7.408759-119	23762_TGCAGATCTTTATCTGGAACCAAAGCATCAATTGATTCATTGGCA_NODE_1_length_274_cov_7.408759	294	175	119	C		T	5/5	1	5	5			C	7	1	7	7			C	16	1	16	16
23765_TGCAGCATAGATCATGTCTTGTGATTACTTCCATATTTCACTCTC_NODE_1_length_333_cov_6.258258-142	23765_TGCAGCATAGATCATGTCTTGTGATTACTTCCATATTTCACTCTC_NODE_1_length_333_cov_6.258258	355	213	142	G		A	3/3	1	3	3			G	4	1	4	4			A	10/10	1	10	10
23774_TGCAGAAACTCAAAACTTAAAAATTGTGGGACTGTTTGTTACCTT_NODE_1_length_370_cov_5.264865-249	23774_TGCAGAAACTCAAAACTTAAAAATTGTGGGACTGTTTGTTACCTT_NODE_1_length_370_cov_5.264865	390	141	249	G		G	5	1	5	5			T	3/49	0.0612	3	49			G	6	1	6	6
23774_TGCAGAAACTCAAAACTTAAAAATTGTGGGACTGTTTGTTACCTT_NODE_1_length_370_cov_5.264865-271	23774_TGCAGAAACTCAAAACTTAAAAATTGTGGGACTGTTTGTTACCTT_NODE_1_length_370_cov_5.264865	390	119	271	C		C	3	1	3	3			A	3/71	0.0423	3	71			C	4	1	4	4
23798_TGCAGTTGTGCGACTTATGGGACGTGCTGCTTCCCACATTACATT_NODE_1_length_360_cov_7.669445-96	23798_TGCAGTTGTGCGACTTATGGGACGTGCTGCTTCCCACATTACATT_NODE_1_length_360_cov_7.669445	382	286	96	G		T	2/2	1	2	2			G	9	1	9	9			A	3/3	1	3	3
23802_TGCAGGAAAAGAAAGATTTTGTTGTTATTTTTTATTTCATCAATT_NODE_1_length_308_cov_5.188312-117	23802_TGCAGGAAAAGAAAGATTTTGTTGTTATTTTTTATTTCATCAATT_NODE_1_length_308_cov_5.188312	326	209	117	A		G	3/3	1	3	3			A	3	1	3	3			A	4	1	4	4
23836_TGCAGATTTAACAAATTAAAACTCTAAAGAAGACGTTACATTTAA_NODE_1_length_325_cov_6.541538-84	23836_TGCAGATTTAACAAATTAAAACTCTAAAGAAGACGTTACATTTAA_NODE_1_length_325_cov_6.541538	347	263	84	C		T	4/4	1	4	4			C	8	1	8	8			T	3/3	1	3	3
23836_TGCAGATTTAACAAATTAAAACTCTAAAGAAGACGTTACATTTAA_NODE_1_length_325_cov_6.541538-151	23836_TGCAGATTTAACAAATTAAAACTCTAAAGAAGACGTTACATTTAA_NODE_1_length_325_cov_6.541538	347	196	151	T		T	4	1	4	4			T	12	1	12	12			C	6/6	1	6	6
23887_TGCAGGTTATCAACTCCATCAACCCTAAGCCAATGCCTTTCATCT_NODE_1_length_309_cov_5.718447-62	23887_TGCAGGTTATCAACTCCATCAACCCTAAGCCAATGCCTTTCATCT_NODE_1_length_309_cov_5.718447	329	267	62	T		G	2/2	1	2	2			T	5	1	5	5			G	3/3	1	3	3
23887_TGCAGGTTATCAACTCCATCAACCCTAAGCCAATGCCTTTCATCT_NODE_1_length_309_cov_5.718447-176	23887_TGCAGGTTATCAACTCCATCAACCCTAAGCCAATGCCTTTCATCT_NODE_1_length_309_cov_5.718447	329	153	176	G		G	3	1	3	3			G	12	1	12	12			A	14/14	1	14	14
23895_TGCAGATTGTTGGTCAAAAGGGCCTAAGGCTCCTCAGAGGGGTCC_NODE_1_length_376_cov_5.164894-243	23895_TGCAGATTGTTGGTCAAAAGGGCCTAAGGCTCCTCAGAGGGGTCC_NODE_1_length_376_cov_5.164894	398	155	243	A		G	2/2	1	2	2			G	19/21	0.9048	19	21			G	7/7	1	7	7
23903_TGCAGCTCCAAATTTGCCGAAGTTAACAGCTGCTTCTGCATTTTT_NODE_1_length_271_cov_7.158671-87	23903_TGCAGCTCCAAATTTGCCGAAGTTAACAGCTGCTTCTGCATTTTT_NODE_1_length_271_cov_7.158671	293	206	87	G		T	3/3	1	3	3			G	11	1	11	11			G	6	1	6	6
23921_TGCAGTCACTCACAAACAACCTTTGTTACACGTATGACATCTTCC_NODE_1_length_277_cov_8.794224-74	23921_TGCAGTCACTCACAAACAACCTTTGTTACACGTATGACATCTTCC_NODE_1_length_277_cov_8.794224	299	225	74	A		G	4/4	1	4	4			A	11	1	11	11			A	14	1	14	14
23990_TGCAGAATGAATATATCCTGGATCATGCCAGCCGAAATCCTTTGC_NODE_1_length_265_cov_5.298113-110	23990_TGCAGAATGAATATATCCTGGATCATGCCAGCCGAAATCCTTTGC_NODE_1_length_265_cov_5.298113	281	171	110	A		G	6/6	1	6	6			A	10	1	10	10			G	12/12	1	12	12
24047_TGCAGGACGCAGTGATGAAAGTTGAAGAAGACACGAAATTAGGGA_NODE_1_length_289_cov_8.806229-117	24047_TGCAGGACGCAGTGATGAAAGTTGAAGAAGACACGAAATTAGGGA_NODE_1_length_289_cov_8.806229	311	194	117	T		T	4	1	4	4			T	11	1	11	11			C	17/17	1	17	17
24047_TGCAGGACGCAGTGATGAAAGTTGAAGAAGACACGAAATTAGGGA_NODE_1_length_289_cov_8.806229-141	24047_TGCAGGACGCAGTGATGAAAGTTGAAGAAGACACGAAATTAGGGA_NODE_1_length_289_cov_8.806229	311	170	141	G		G	5	1	5	5			G	15	1	15	15			A	16/16	1	16	16
24048_TGCAGGTAACGATCATCGCCACTAGCAATGCTGGTTTGTGACTTC_NODE_2_length_362_cov_5.784530-106	24048_TGCAGGTAACGATCATCGCCACTAGCAATGCTGGTTTGTGACTTC_NODE_2_length_362_cov_5.784530	384	278	106	T		C	3/3	1	3	3			T	5	1	5	5			T	6	1	6	6
24119_TGCAGTATTTATAATTATACCTGTGAAACGGAACTTTACCAGCCA_NODE_1_length_301_cov_6.232558-101	24119_TGCAGTATTTATAATTATACCTGTGAAACGGAACTTTACCAGCCA_NODE_1_length_301_cov_6.232558	321	220	101	T		C	4/4	1	4	4			T	6	1	6	6			C	20/20	1	20	20
24119_TGCAGTATTTATAATTATACCTGTGAAACGGAACTTTACCAGCCA_NODE_1_length_301_cov_6.232558-111	24119_TGCAGTATTTATAATTATACCTGTGAAACGGAACTTTACCAGCCA_NODE_1_length_301_cov_6.232558	321	210	111	G		G	2	1	2	2			G	4	1	4	4			A	10/10	1	10	10
24121_TGCAGTAGTAGATTTTCTGCATGTCAGGAGAAAACAACCACTCAT_NODE_1_length_217_cov_6.953917-94	24121_TGCAGTAGTAGATTTTCTGCATGTCAGGAGAAAACAACCACTCAT_NODE_1_length_217_cov_6.953917	237	143	94	A		G	8/8	1	8	8			A	11	1	11	11			A	15	1	15	15
24156_TGCAGAAACTCAAAACTTAAAAATTGTGGGGCTGTTTGTTACCTT_NODE_8_length_312_cov_14.791667-222	24156_TGCAGAAACTCAAAACTTAAAAATTGTGGGGCTGTTTGTTACCTT_NODE_8_length_312_cov_14.791667	334	112	222	A		A	5	1	5	5			G	3/50	0.06	3	50			A	12	1	12	12
24156_TGCAGAAACTCAAAACTTAAAAATTGTGGGGCTGTTTGTTACCTT_NODE_8_length_312_cov_14.791667-231	24156_TGCAGAAACTCAAAACTTAAAAATTGTGGGGCTGTTTGTTACCTT_NODE_8_length_312_cov_14.791667	334	103	231	T		T	5	1	5	5			A	8/54	0.1481	8	54			T	14	1	14	14
24156_TGCAGAAACTCAAAACTTAAAAATTGTGGGGCTGTTTGTTACCTT_NODE_8_length_312_cov_14.791667-169	24156_TGCAGAAACTCAAAACTTAAAAATTGTGGGGCTGTTTGTTACCTT_NODE_8_length_312_cov_14.791667	334	165	169	A		A	2	1	2	2			C	5/47	0.1064	5	47			A	4	1	4	4
24156_TGCAGAAACTCAAAACTTAAAAATTGTGGGGCTGTTTGTTACCTT_NODE_8_length_312_cov_14.791667-173	24156_TGCAGAAACTCAAAACTTAAAAATTGTGGGGCTGTTTGTTACCTT_NODE_8_length_312_cov_14.791667	334	161	173	C		C	3	1	3	3			T	3/45	0.0667	3	45			C	4	1	4	4
24173_TGCAGCACGATATCTTTCCTCCTCAACTGCACTATCCAAATTGAG_NODE_1_length_287_cov_5.731707-106	24173_TGCAGCACGATATCTTTCCTCCTCAACTGCACTATCCAAATTGAG_NODE_1_length_287_cov_5.731707	305	199	106	C		C	3	1	3	3			C	8	1	8	8			T	7/8	0.875	7	8
24181_TGCAGAATTTAAAGAAACTAGATATCATGAGCTCAACAATCCTAA_NODE_1_length_309_cov_6.831715-141	24181_TGCAGAATTTAAAGAAACTAGATATCATGAGCTCAACAATCCTAA_NODE_1_length_309_cov_6.831715	331	190	141	A		A	2	1	2	2			A	8	1	8	8			G	4/4	1	4	4
24189_TGCAGGTAATTAAGTCGTTATAGATTTCTGTTTCTGAAATCTTGC_NODE_1_length_336_cov_5.345238-242	24189_TGCAGGTAATTAAGTCGTTATAGATTTCTGTTTCTGAAATCTTGC_NODE_1_length_336_cov_5.345238	358	116	242	C		A	1/7	0.1429	1	7			T	2/37	0.0541	2	37			A	2/28	0.0714	2	28
24189_TGCAGGTAATTAAGTCGTTATAGATTTCTGTTTCTGAAATCTTGC_NODE_1_length_336_cov_5.345238-267	24189_TGCAGGTAATTAAGTCGTTATAGATTTCTGTTTCTGAAATCTTGC_NODE_1_length_336_cov_5.345238	358	91	267	T		T	5	1	5	5			G	4/29	0.1379	4	29			G	3/20	0.15	3	20
24189_TGCAGGTAATTAAGTCGTTATAGATTTCTGTTTCTGAAATCTTGC_NODE_1_length_336_cov_5.345238-250	24189_TGCAGGTAATTAAGTCGTTATAGATTTCTGTTTCTGAAATCTTGC_NODE_1_length_336_cov_5.345238	358	108	250	T		A	1/8	0.125	1	8			C	5/35	0.1429	5	35			C	1/27	0.037	1	27
2419_TGCAGATTTTATGTTTATATCACATTTAACACATCTAAGTAGCAA_NODE_1_length_301_cov_7.561462-190	2419_TGCAGATTTTATGTTTATATCACATTTAACACATCTAAGTAGCAA_NODE_1_length_301_cov_7.561462	323	133	190	C		C	2	1	2	2			C	13	1	13	13			G	16/16	1	16	16
24197_TGCAGCGCATGAGAGTTTCATTATGCATCTTCTCTTGCAAATTCA_NODE_1_length_292_cov_8.510274-145	24197_TGCAGCGCATGAGAGTTTCATTATGCATCTTCTCTTGCAAATTCA_NODE_1_length_292_cov_8.510274	314	169	145	A		G	2/2	1	2	2			A	12	1	12	12			G	6/6	1	6	6
24228_TGCAGTACTTCCAATTGGAGATGCACGGAATCACTTTCTGACTAT_NODE_1_length_391_cov_5.565217-104	24228_TGCAGTACTTCCAATTGGAGATGCACGGAATCACTTTCTGACTAT_NODE_1_length_391_cov_5.565217	413	309	104	T		T	2	1	2	2			T	7	1	7	7			A	10/10	1	10	10
24313_TGCAGTTCTTCTGGCCATGGTAATCACATAACGGGTACTTGTGAT_NODE_1_length_262_cov_6.561069-120	24313_TGCAGTTCTTCTGGCCATGGTAATCACATAACGGGTACTTGTGAT_NODE_1_length_262_cov_6.561069	282	162	120	A		T	4/4	1	4	4			A	10	1	10	10			A	10	1	10	10
24326_TGCAGATAAAAGCAATATGGAGCCATTTGTTGAGAAACTTTGAGT_NODE_1_length_342_cov_5.140351-142	24326_TGCAGATAAAAGCAATATGGAGCCATTTGTTGAGAAACTTTGAGT_NODE_1_length_342_cov_5.140351	360	218	142	A		G	4/4	1	4	4			A	11	1	11	11			A	15	1	15	15
24393_TGCAGAACATGATTCATCGATCAGCCTTTTTGACCACAAATCAAG_NODE_1_length_283_cov_6.717315-107	24393_TGCAGAACATGATTCATCGATCAGCCTTTTTGACCACAAATCAAG_NODE_1_length_283_cov_6.717315	303	196	107	G		G	6	1	6	6			G	10	1	10	10			T	7/7	1	7	7
24397_TGCAGGAATTAAGGAAGTCTCCTGGAGGGAAGATCGGTAGGAGGA_NODE_1_length_413_cov_5.525424-148	24397_TGCAGGAATTAAGGAAGTCTCCTGGAGGGAAGATCGGTAGGAGGA_NODE_1_length_413_cov_5.525424	435	287	148	A	-	-A	3/3	1	3	3			A	6	1	6	6			A	3	1	3	3
24472_TGCAGACTATTTAAACTTTTGAAAGGTAAGAGGAATTCCTTTTCA_NODE_1_length_358_cov_10.578213-228	24472_TGCAGACTATTTAAACTTTTGAAAGGTAAGAGGAATTCCTTTTCA_NODE_1_length_358_cov_10.578213	380	152	228	A		A	3	1	3	3			A	19	1	19	19			T	3/3	1	3	3
24490_TGCAGTTAGTGCACTGGTTGCTGCTTGTAGAGTTCACGGAAACAA_NODE_1_length_322_cov_6.596273-117	24490_TGCAGTTAGTGCACTGGTTGCTGCTTGTAGAGTTCACGGAAACAA_NODE_1_length_322_cov_6.596273	344	227	117	C		A	4/4	1	4	4			C	12	1	12	12			A	6/6	1	6	6
24522_TGCAGAGCCTGCTTGTCTTTCAATAGATCAATGCCCTCATCTTTC_NODE_1_length_401_cov_9.169576-262	24522_TGCAGAGCCTGCTTGTCTTTCAATAGATCAATGCCCTCATCTTTC_NODE_1_length_401_cov_9.169576	423	161	262	T		T	2	1	2	2			G	3/30	0.1	3	30			T	2	1	2	2
2453_TGCAGTTATGGCGGAAGATGAAGCTGTAAAATGTGATCGTTTATG_NODE_1_length_273_cov_10.684981-113	2453_TGCAGTTATGGCGGAAGATGAAGCTGTAAAATGTGATCGTTTATG_NODE_1_length_273_cov_10.684981	295	182	113	A		T	3/3	1	3	3			A	12	1	12	12			A	11	1	11	11
24539_TGCAGAATGTAAAATAACCAAGGTTATCTCACGTATATTGCAAAT_NODE_1_length_325_cov_7.049231-137	24539_TGCAGAATGTAAAATAACCAAGGTTATCTCACGTATATTGCAAAT_NODE_1_length_325_cov_7.049231	347	210	137	G		A	3/3	1	3	3			G	7	1	7	7			G	12	1	12	12
24567_TGCAGGTTACTGTTCCTATGTTTGGGGGAACCTAGCAACTTGAGA_NODE_1_length_272_cov_7.816176-100	24567_TGCAGGTTACTGTTCCTATGTTTGGGGGAACCTAGCAACTTGAGA_NODE_1_length_272_cov_7.816176	294	194	100	C		C	3	1	3	3			C	12	1	12	12			A	4/4	1	4	4
24578_TGCAGGTTTTATTTTGTCCGAACAGCTTTTAATTTTTAGGAATTG_NODE_1_length_306_cov_6.918301-120	24578_TGCAGGTTTTATTTTGTCCGAACAGCTTTTAATTTTTAGGAATTG_NODE_1_length_306_cov_6.918301	326	206	120	G		C	7/7	1	7	7			G	12	1	12	12			G	18	1	18	18
24593_TGCAGTGACAATAAACCCACAGCTGCCTTGATAAGACCTCCCAAT_NODE_1_length_381_cov_6.362205-140	24593_TGCAGTGACAATAAACCCACAGCTGCCTTGATAAGACCTCCCAAT_NODE_1_length_381_cov_6.362205	403	263	140	A		G	3/3	1	3	3			A	13	1	13	13			G	4/4	1	4	4
24593_TGCAGTGACAATAAACCCACAGCTGCCTTGATAAGACCTCCCAAT_NODE_1_length_381_cov_6.362205-139	24593_TGCAGTGACAATAAACCCACAGCTGCCTTGATAAGACCTCCCAAT_NODE_1_length_381_cov_6.362205	403	264	139	C		T	3/3	1	3	3			C	13	1	13	13			T	4/4	1	4	4
24613_TGCAGCTTTGAAAAATGTATATCCATCAGCAAAGATTACACATCT_NODE_1_length_299_cov_6.421405-106	24613_TGCAGCTTTGAAAAATGTATATCCATCAGCAAAGATTACACATCT_NODE_1_length_299_cov_6.421405	319	213	106	T		T	2	1	2	2			T	3	1	3	3			A	1/13	0.0769	1	13	C 12/13
24632_TGCAGACGTTTACGCTTCCCGATCTGGCCTACGATTATGGTGCAC_NODE_1_length_357_cov_5.193277-78	24632_TGCAGACGTTTACGCTTCCCGATCTGGCCTACGATTATGGTGCAC_NODE_1_length_357_cov_5.193277	375	297	78	G		A	2/2	1	2	2			G	3	1	3	3			A	7/7	1	7	7
24663_TGCAGGCAAGAAATACAGAGGTCTGCGTGGCAAGGGACACTTGAA_NODE_1_length_281_cov_7.249110-77	24663_TGCAGGCAAGAAATACAGAGGTCTGCGTGGCAAGGGACACTTGAA_NODE_1_length_281_cov_7.249110	303	226	77	C		A	7/7	1	7	7			C	8	1	8	8			A	1/16	0.0625	1	16
24663_TGCAGGCAAGAAATACAGAGGTCTGCGTGGCAAGGGACACTTGAA_NODE_1_length_281_cov_7.249110-83	24663_TGCAGGCAAGAAATACAGAGGTCTGCGTGGCAAGGGACACTTGAA_NODE_1_length_281_cov_7.249110	303	220	83	C		A	6/6	1	6	6			C	9	1	9	9			A	3/23	0.1304	3	23
24669_TGCAGAAGAAATTTTGTGAGGATGTTGGATGAACTTGACAGAAGG_NODE_1_length_323_cov_7.034056-188	24669_TGCAGAAGAAATTTTGTGAGGATGTTGGATGAACTTGACAGAAGG_NODE_1_length_323_cov_7.034056	345	157	188	C		C	8	1	8	8			C	9	1	9	9			T	10/10	1	10	10
24693_TGCAGGTTTACCACCACGTTATCGCGACTCAGTGAGGCAAATCAC_NODE_1_length_258_cov_8.170543-74	24693_TGCAGGTTTACCACCACGTTATCGCGACTCAGTGAGGCAAATCAC_NODE_1_length_258_cov_8.170543	280	206	74	C		C	3	1	3	3			C	10	1	10	10			T	6/7	0.8571	6	7
24699_TGCAGAATAAATCTTGTGAACGTCATTTCAAGTCATATGGGAATT_NODE_1_length_203_cov_5.517241-67	24699_TGCAGAATAAATCTTGTGAACGTCATTTCAAGTCATATGGGAATT_NODE_1_length_203_cov_5.517241	217	150	67	G		A	4/4	1	4	4			G	6	1	6	6			G	2	1	2	2
24714_TGCAGGCATTGCTACGATTTTTAAATTACGTGAAATTTGTAGTGC_NODE_1_length_294_cov_7.829932-110	24714_TGCAGGCATTGCTACGATTTTTAAATTACGTGAAATTTGTAGTGC_NODE_1_length_294_cov_7.829932	316	206	110	T		G	3/3	1	3	3			T	11	1	11	11			T	15	1	15	15
2476_TGCAGATCCGATAGCAATAGTCATTCGTCGATTCCAATCAAGAAG_NODE_1_length_294_cov_13.159863-69	2476_TGCAGATCCGATAGCAATAGTCATTCGTCGATTCCAATCAAGAAG_NODE_1_length_294_cov_13.159863	316	247	69	T		T	6	1	6	6			T	6	1	6	6			A	7/7	1	7	7
24791_TGCAGTTGAACAGCAGCTTGAACAGCTTCAAACTGATCGTGATGC_NODE_1_length_336_cov_7.139881-155	24791_TGCAGTTGAACAGCAGCTTGAACAGCTTCAAACTGATCGTGATGC_NODE_1_length_336_cov_7.139881	358	203	155	G		A	2/2	1	2	2			G	9	1	9	9			A	6/6	1	6	6
24798_TGCAGTCACCGAGGGTTACCTTATTTTGGCTGATGTTGTGGTATT_NODE_1_length_369_cov_6.235772-223	24798_TGCAGTCACCGAGGGTTACCTTATTTTGGCTGATGTTGTGGTATT_NODE_1_length_369_cov_6.235772	391	168	223	A		A	4	1	4	4			A	6	1	6	6			G	7/7	1	7	7
24805_TGCAGCTGTTTAAAACAACTATTTGTCAGTTGATCTATCATGGAG_NODE_1_length_374_cov_5.716578-98	24805_TGCAGCTGTTTAAAACAACTATTTGTCAGTTGATCTATCATGGAG_NODE_1_length_374_cov_5.716578	396	298	98	A		T	3/3	1	3	3			A	12	1	12	12			A	6	1	6	6
2481_TGCAGTAAGCTCCCCACCACTTTATCTCTATTATATACTTTAAAT_NODE_1_length_359_cov_5.487465-150	2481_TGCAGTAAGCTCCCCACCACTTTATCTCTATTATATACTTTAAAT_NODE_1_length_359_cov_5.487465	381	231	150	G		A	5/5	1	5	5			G	5	1	5	5			G	12	1	12	12
2485_TGCAGAGAAGCAATCTTTAATTCATCATCCCTATCTGCTGTATAC_NODE_1_length_272_cov_6.838235-98	2485_TGCAGAGAAGCAATCTTTAATTCATCATCCCTATCTGCTGTATAC_NODE_1_length_272_cov_6.838235	290	192	98	G		G	2	1	2	2			G	5	1	5	5			A	4/4	1	4	4
24886_TGCAGTAAAAAGTTTACGACCTTTTATCACCAATGATAACTATTT_NODE_1_length_366_cov_6.136612-128	24886_TGCAGTAAAAAGTTTACGACCTTTTATCACCAATGATAACTATTT_NODE_1_length_366_cov_6.136612	388	260	128	T		T	2	1	2	2			T	7	1	7	7			A	3/21	0.1429	3	21
24887_TGCAGTCAAGAAAGAGGCAGTTGTCTCCTGTTTAAGAAAATGCAG_NODE_1_length_331_cov_5.555891-119	24887_TGCAGTCAAGAAAGAGGCAGTTGTCTCCTGTTTAAGAAAATGCAG_NODE_1_length_331_cov_5.555891	351	232	119	G		G	8	1	8	8			G	5	1	5	5			T	10/10	1	10	10
24887_TGCAGTCAAGAAAGAGGCAGTTGTCTCCTGTTTAAGAAAATGCAG_NODE_1_length_331_cov_5.555891-73	24887_TGCAGTCAAGAAAGAGGCAGTTGTCTCCTGTTTAAGAAAATGCAG_NODE_1_length_331_cov_5.555891	351	278	73	T		T	3	1	3	3			T	10	1	10	10			G	14/14	1	14	14
24900_TGCAGTCCAAGGATATTAGGTTTGTTGGGTTTTTGCTTTTTGATA_NODE_1_length_303_cov_14.706270-102	24900_TGCAGTCCAAGGATATTAGGTTTGTTGGGTTTTTGCTTTTTGATA_NODE_1_length_303_cov_14.706270	325	223	102	A		A	6	1	6	6			A	11	1	11	11			G	8/8	1	8	8
24922_TGCAGACAAAATTTTCAACATCCATTTCCAGGTTGCCACTTCTTT_NODE_1_length_413_cov_5.309927-168	24922_TGCAGACAAAATTTTCAACATCCATTTCCAGGTTGCCACTTCTTT_NODE_1_length_413_cov_5.309927	435	267	168	A		C	4/4	1	4	4			A	9	1	9	9			T	1/21	0.0476	1	21	C 20/21
24945_TGCAGTGTACTTGGAAATGGGGAAGGTATGTTTTTTTTCCTTGAT_NODE_1_length_268_cov_7.735075-126	24945_TGCAGTGTACTTGGAAATGGGGAAGGTATGTTTTTTTTCCTTGAT_NODE_1_length_268_cov_7.735075	290	164	126	G		T	3/3	1	3	3			G	14	1	14	14			G	3	1	3	3
24965_TGCAGTTCTTCCTCAGGCGAAAGTTCCGTCGAACTACAACCGGTG_NODE_2_length_261_cov_7.371647-131	24965_TGCAGTTCTTCCTCAGGCGAAAGTTCCGTCGAACTACAACCGGTG_NODE_2_length_261_cov_7.371647	283	152	131	A		T	5/5	1	5	5			A	6	1	6	6			T	56/56	1	56	56
24965_TGCAGTTCTTCCTCAGGCGAAAGTTCCGTCGAACTACAACCGGTG_NODE_2_length_261_cov_7.371647-66	24965_TGCAGTTCTTCCTCAGGCGAAAGTTCCGTCGAACTACAACCGGTG_NODE_2_length_261_cov_7.371647	283	217	66	G		A	8/8	1	8	8			G	11	1	11	11			A	19/19	1	19	19
24974_TGCAGGTACGTATTTGCAAGGCCTTCTGGAAAACGCTGCTTTGTT_NODE_1_length_329_cov_7.513678-129	24974_TGCAGGTACGTATTTGCAAGGCCTTCTGGAAAACGCTGCTTTGTT_NODE_1_length_329_cov_7.513678	351	222	129	A		G	4/4	1	4	4			A	14	1	14	14			G	5/5	1	5	5
24984_TGCAGACCCAGTGGAAGGGTGCAGTGGGCGAAGCTCTTCGGTTTT_NODE_1_length_344_cov_6.209302-209	24984_TGCAGACCCAGTGGAAGGGTGCAGTGGGCGAAGCTCTTCGGTTTT_NODE_1_length_344_cov_6.209302	366	157	209	T		C	3/3	1	3	3			T	20	1	20	20			C	9/9	1	9	9
24989_TGCAGTTTTTCCAATAAACTTTGCCGGTGGATCTGAATCACATCT_NODE_1_length_261_cov_7.409962-194	24989_TGCAGTTTTTCCAATAAACTTTGCCGGTGGATCTGAATCACATCT_NODE_1_length_261_cov_7.409962	283	89	194	T		T	6	1	6	6			T	20	1	20	20			G	3/25	0.12	3	25
25_TGCAGGTAATGTACACCAGTACAATACATTGGAATCACAGCCAGA_NODE_1_length_214_cov_5.261682-76	25_TGCAGGTAATGTACACCAGTACAATACATTGGAATCACAGCCAGA_NODE_1_length_214_cov_5.261682	230	154	76	T		T	4	1	4	4			T	7	1	7	7			C	20/20	1	20	20
25_TGCAGGTAATGTACACCAGTACAATACATTGGAATCACAGCCAGA_NODE_1_length_214_cov_5.261682-136	25_TGCAGGTAATGTACACCAGTACAATACATTGGAATCACAGCCAGA_NODE_1_length_214_cov_5.261682	230	94	136	A		A	3	1	3	3			T	1/7	0.1429	1	7	C 3/7		A	19	1	19	19
25011_TGCAGCTATGCTCTCAAACAGATCAGCTCCTCGAGCTGCACAATC_NODE_3_length_293_cov_5.402730-165	25011_TGCAGCTATGCTCTCAAACAGATCAGCTCCTCGAGCTGCACAATC_NODE_3_length_293_cov_5.402730	315	150	165	A		A	2	1	2	2			A	10	1	10	10			G	3/3	1	3	3
25028_TGCAGAAGCAGAGATGCAACACATCTAGCACTATGTACCCTGCAT_NODE_1_length_335_cov_7.880597-175	25028_TGCAGAAGCAGAGATGCAACACATCTAGCACTATGTACCCTGCAT_NODE_1_length_335_cov_7.880597	357	182	175	C		A	3/3	1	3	3			C	19	1	19	19			A	3/3	1	3	3
25052_TGCAGAACAAAACAAAAGGCATACATCAATTAAAATTGCAGTGTA_NODE_1_length_268_cov_5.563433-144	25052_TGCAGAACAAAACAAAAGGCATACATCAATTAAAATTGCAGTGTA_NODE_1_length_268_cov_5.563433	286	142	144	G		A	2/2	1	2	2			G	6	1	6	6			A	5/5	1	5	5
25054_TGCAGTCGAACTTCTGAGGTTTTTCAGGAAGAGGTATAATTCTCT_NODE_1_length_256_cov_8.996094-70	25054_TGCAGTCGAACTTCTGAGGTTTTTCAGGAAGAGGTATAATTCTCT_NODE_1_length_256_cov_8.996094	278	208	70	A		G	1/7	0.1429	1	7			A	11	1	11	11			G	2/22	0.0909	2	22
2506_TGCAGCATGGAATTTGAGATTGGAGTTTCCATCGTAAAGGAAATT_NODE_1_length_327_cov_5.767584-112	2506_TGCAGCATGGAATTTGAGATTGGAGTTTCCATCGTAAAGGAAATT_NODE_1_length_327_cov_5.767584	347	235	112	A		G	5/5	1	5	5			A	5	1	5	5			G	2/2	1	2	2
2506_TGCAGCATGGAATTTGAGATTGGAGTTTCCATCGTAAAGGAAATT_NODE_1_length_327_cov_5.767584-106	2506_TGCAGCATGGAATTTGAGATTGGAGTTTCCATCGTAAAGGAAATT_NODE_1_length_327_cov_5.767584	347	241	106	T		C	5/5	1	5	5			T	6	1	6	6			C	3/3	1	3	3
25072_TGCAGTCCTTGAATGGAATGGGGAAAGAACTATGGTCTATGGGTT_NODE_1_length_351_cov_5.324786-193	25072_TGCAGTCCTTGAATGGAATGGGGAAAGAACTATGGTCTATGGGTT_NODE_1_length_351_cov_5.324786	373	180	193	T		G	1/12	0.0833	1	12			T	17	1	17	17			G	3/44	0.0682	3	44
25107_TGCAGTCTAAAAAAGAATGCCGTCGAAGTGCTTTCTTCCGACATT_NODE_1_length_416_cov_7.098557-225	25107_TGCAGTCTAAAAAAGAATGCCGTCGAAGTGCTTTCTTCCGACATT_NODE_1_length_416_cov_7.098557	438	213	225	A		C	1/8	0.125	1	8			A	10	1	10	10			C	3/44	0.0682	3	44
25107_TGCAGTCTAAAAAAGAATGCCGTCGAAGTGCTTTCTTCCGACATT_NODE_1_length_416_cov_7.098557-172	25107_TGCAGTCTAAAAAAGAATGCCGTCGAAGTGCTTTCTTCCGACATT_NODE_1_length_416_cov_7.098557	438	266	172	T		G	1/10	0.1	1	10			T	11	1	11	11			G	2/34	0.0588	2	34
25121_TGCAGACTTGAGTGCAGGAGGTTTTAATATCATGGAAATTTTACC_NODE_1_length_230_cov_5.034782-80	25121_TGCAGACTTGAGTGCAGGAGGTTTTAATATCATGGAAATTTTACC_NODE_1_length_230_cov_5.034782	246	166	80	C		T	2/2	1	2	2			C	17	1	17	17			T	4/4	1	4	4
25132_TGCAGCTTGCCCAAGATGCTCCTTCACCTTTTGGTCGATTAGGTA_NODE_1_length_299_cov_5.531773-75	25132_TGCAGCTTGCCCAAGATGCTCCTTCACCTTTTGGTCGATTAGGTA_NODE_1_length_299_cov_5.531773	317	242	75	T		C	3/3	1	3	3			T	7	1	7	7			C	3/3	1	3	3
25166_TGCAGGTTTTGCTCCTATACCAATAATAACCTGCAAAAATGCTTT_NODE_1_length_271_cov_6.955719-95	25166_TGCAGGTTTTGCTCCTATACCAATAATAACCTGCAAAAATGCTTT_NODE_1_length_271_cov_6.955719	293	198	95	C		T	2/2	1	2	2			C	11	1	11	11			T	14/14	1	14	14
2517_TGCAGCCTTACCTGCGTTTAACGACCCTATTAGTGTTCAAATCAG_NODE_1_length_298_cov_5.412752-71	2517_TGCAGCCTTACCTGCGTTTAACGACCCTATTAGTGTTCAAATCAG_NODE_1_length_298_cov_5.412752	314	243	71	C		G	3/3	1	3	3			C	4	1	4	4			C	15	1	15	15
2517_TGCAGCCTTACCTGCGTTTAACGACCCTATTAGTGTTCAAATCAG_NODE_1_length_298_cov_5.412752-63	2517_TGCAGCCTTACCTGCGTTTAACGACCCTATTAGTGTTCAAATCAG_NODE_1_length_298_cov_5.412752	314	251	63	T		T	2	1	2	2			T	4	1	4	4			C	12/12	1	12	12
25177_TGCAGTTGGGTCTTTTTCCTTCCAGTCTCAAGCACCTTGATTCAC_NODE_1_length_345_cov_8.701449-173	25177_TGCAGTTGGGTCTTTTTCCTTCCAGTCTCAAGCACCTTGATTCAC_NODE_1_length_345_cov_8.701449	367	194	173	T		C	5/5	1	5	5			T	13	1	13	13			T	19	1	19	19
25177_TGCAGTTGGGTCTTTTTCCTTCCAGTCTCAAGCACCTTGATTCAC_NODE_1_length_345_cov_8.701449-168	25177_TGCAGTTGGGTCTTTTTCCTTCCAGTCTCAAGCACCTTGATTCAC_NODE_1_length_345_cov_8.701449	367	199	168	G		A	4/4	1	4	4			G	15	1	15	15			A	19/19	1	19	19
25213_TGCAGGTTATTCGTTCGTTTGTTGGTTTCAATATCAGAATCTCTT_NODE_1_length_292_cov_7.085617-75	25213_TGCAGGTTATTCGTTCGTTTGTTGGTTTCAATATCAGAATCTCTT_NODE_1_length_292_cov_7.085617	312	237	75	G		C	3/3	1	3	3			G	11	1	11	11			C	16/16	1	16	16
25219_TGCAGCCTCATCAAGCCCCACCACCGCCACCACCACGTCAAGTGC_NODE_1_length_294_cov_7.979592-80	25219_TGCAGCCTCATCAAGCCCCACCACCGCCACCACCACGTCAAGTGC_NODE_1_length_294_cov_7.979592	316	236	80	T		C	2/2	1	2	2			C	2/14	0.1429	2	14			C	3/3	1	3	3
25254_TGCAGTTGGATATCTGTAAAGAATTCAGTTCACGCATTTCAAGCA_NODE_1_length_311_cov_6.459807-123	25254_TGCAGTTGGATATCTGTAAAGAATTCAGTTCACGCATTTCAAGCA_NODE_1_length_311_cov_6.459807	333	210	123	G		G	6	1	6	6			G	12	1	12	12			T	16/16	1	16	16
25283_TGCAGTTGTAAATGAAGCTGTAAAACAGGGTAAAGATTCTATTTT_NODE_1_length_326_cov_6.395706-85	25283_TGCAGTTGTAAATGAAGCTGTAAAACAGGGTAAAGATTCTATTTT_NODE_1_length_326_cov_6.395706	348	263	85	A		A	3	1	3	3			A	5	1	5	5			G	14/14	1	14	14
25284_TGCAGTTAAATCTTCAATCGACCCATATCTGTTGCAAGATATAAG_NODE_1_length_368_cov_6.937500-129	25284_TGCAGTTAAATCTTCAATCGACCCATATCTGTTGCAAGATATAAG_NODE_1_length_368_cov_6.937500	390	261	129	A		A	4	1	4	4			A	8	1	8	8			G	10/10	1	10	10
25310_TGCAGTCTGAAATCTTGACTCCCTTGTTCTTGAGCCACCCCATCT_NODE_1_length_298_cov_6.546980-61	25310_TGCAGTCTGAAATCTTGACTCCCTTGTTCTTGAGCCACCCCATCT_NODE_1_length_298_cov_6.546980	318	257	61	T		G	7/7	1	7	7			T	5	1	5	5			G	22/22	1	22	22
25310_TGCAGTCTGAAATCTTGACTCCCTTGTTCTTGAGCCACCCCATCT_NODE_1_length_298_cov_6.546980-149	25310_TGCAGTCTGAAATCTTGACTCCCTTGTTCTTGAGCCACCCCATCT_NODE_1_length_298_cov_6.546980	318	169	149	T		T	10	1	10	10			C	1/13	0.0769	1	13			G	3/42	0.0714	3	42
25310_TGCAGTCTGAAATCTTGACTCCCTTGTTCTTGAGCCACCCCATCT_NODE_1_length_298_cov_6.546980-81	25310_TGCAGTCTGAAATCTTGACTCCCTTGTTCTTGAGCCACCCCATCT_NODE_1_length_298_cov_6.546980	318	237	81	A		A	12	1	12	12			A	5	1	5	5			G	23/23	1	23	23
25321_TGCAGTTTCATTTTGGGATGCGGGATTACAAAATACCCGCTCGTA_NODE_1_length_340_cov_8.470589-217	25321_TGCAGTTTCATTTTGGGATGCGGGATTACAAAATACCCGCTCGTA_NODE_1_length_340_cov_8.470589	362	145	217	C		T	20/20	1	20	20			C	14	1	14	14			T	67/69	0.971	67	69	G 2/69
25321_TGCAGTTTCATTTTGGGATGCGGGATTACAAAATACCCGCTCGTA_NODE_1_length_340_cov_8.470589-196	25321_TGCAGTTTCATTTTGGGATGCGGGATTACAAAATACCCGCTCGTA_NODE_1_length_340_cov_8.470589	362	166	196	T		T	13	1	13	13			T	16	1	16	16			G	9/98	0.0918	9	98
25327_TGCAGCTAATGATTTCAAGCACAAGAACTCCAAAACTATAAATGT_NODE_1_length_324_cov_5.981482-120	25327_TGCAGCTAATGATTTCAAGCACAAGAACTCCAAAACTATAAATGT_NODE_1_length_324_cov_5.981482	344	224	120	G		G	2	1	2	2			G	10	1	10	10		+	#NAME?	13/13	1	13	13
25327_TGCAGCTAATGATTTCAAGCACAAGAACTCCAAAACTATAAATGT_NODE_1_length_324_cov_5.981482-166	25327_TGCAGCTAATGATTTCAAGCACAAGAACTCCAAAACTATAAATGT_NODE_1_length_324_cov_5.981482	344	178	166	G		G	2	1	2	2			G	10	1	10	10			A	11/11	1	11	11
25327_TGCAGCTAATGATTTCAAGCACAAGAACTCCAAAACTATAAATGT_NODE_1_length_324_cov_5.981482-169	25327_TGCAGCTAATGATTTCAAGCACAAGAACTCCAAAACTATAAATGT_NODE_1_length_324_cov_5.981482	344	175	169	A		A	2	1	2	2			A	10	1	10	10			G	12/12	1	12	12
25376_TGCAGCTGATGGTGACTGGAGCTGGATCACAATTCTGCAATTATG_NODE_1_length_245_cov_5.926531-135	25376_TGCAGCTGATGGTGACTGGAGCTGGATCACAATTCTGCAATTATG_NODE_1_length_245_cov_5.926531	261	126	135	G		A	7/7	1	7	7			G	20	1	20	20			G	9	1	9	9
25403_TGCAGCTAGGTAGTTGTCTTACAGTAAAATGAGCTTCCGACATGT_NODE_1_length_257_cov_6.828794-69	25403_TGCAGCTAGGTAGTTGTCTTACAGTAAAATGAGCTTCCGACATGT_NODE_1_length_257_cov_6.828794	275	206	69	T		C	4/4	1	4	4			T	13	1	13	13			C	6/6	1	6	6
25412_TGCAGTTCTTTGTGCTTATATTGCCCCAGCAGCAGCTGGTTCTGG_NODE_1_length_275_cov_6.549091-81	25412_TGCAGTTCTTTGTGCTTATATTGCCCCAGCAGCAGCTGGTTCTGG_NODE_1_length_275_cov_6.549091	293	212	81	G		G	8	1	8	8			G	8	1	8	8			C	20/20	1	20	20
25415_TGCAGACAACAAAAAATAGTACCCAAAAACCCATCAACAAAAACC_NODE_1_length_341_cov_6.507331-240	25415_TGCAGACAACAAAAAATAGTACCCAAAAACCCATCAACAAAAACC_NODE_1_length_341_cov_6.507331	363	123	240	T		A	3/3	1	3	3			T	17	1	17	17			T	12	1	12	12
25415_TGCAGACAACAAAAAATAGTACCCAAAAACCCATCAACAAAAACC_NODE_1_length_341_cov_6.507331-122	25415_TGCAGACAACAAAAAATAGTACCCAAAAACCCATCAACAAAAACC_NODE_1_length_341_cov_6.507331	363	241	122	G		A	2/2	1	2	2			G	5	1	5	5			A	15/15	1	15	15
25463_TGCAGACACACCCAATTAAGACAACAGTAGAAAGAGATAAATGCA_NODE_1_length_265_cov_10.347170-144	25463_TGCAGACACACCCAATTAAGACAACAGTAGAAAGAGATAAATGCA_NODE_1_length_265_cov_10.347170	287	143	144	A		C	3/3	1	3	3			A	18	1	18	18			A	7	1	7	7
25485_TGCAGCTTCTTTTTTCTCGTTCACGACAGTTTCTTTTTTCTCGTT_NODE_1_length_320_cov_5.537500-163	25485_TGCAGCTTCTTTTTTCTCGTTCACGACAGTTTCTTTTTTCTCGTT_NODE_1_length_320_cov_5.537500	340	177	163	T		G	1/7	0.1429	1	7			T	7	1	7	7			G	2/21	0.0952	2	21
25485_TGCAGCTTCTTTTTTCTCGTTCACGACAGTTTCTTTTTTCTCGTT_NODE_1_length_320_cov_5.537500-63	25485_TGCAGCTTCTTTTTTCTCGTTCACGACAGTTTCTTTTTTCTCGTT_NODE_1_length_320_cov_5.537500	340	277	63	C		T	2/2	1	2	2			C	5	1	5	5			T	5/5	1	5	5
25551_TGCAGAAAAAAGGTAACTGTGAGAGCAACTGAGGATTAGAGTAAA_NODE_1_length_246_cov_5.833333-128	25551_TGCAGAAAAAAGGTAACTGTGAGAGCAACTGAGGATTAGAGTAAA_NODE_1_length_246_cov_5.833333	262	134	128	G		G	2	1	2	2			G	22	1	22	22			A	4/4	1	4	4
2558_TGCAGTTCTCAACTCTCCAACTCTCAATTGGCTTTCAAGCTCTCA_NODE_1_length_368_cov_6.413043-182	2558_TGCAGTTCTCAACTCTCCAACTCTCAATTGGCTTTCAAGCTCTCA_NODE_1_length_368_cov_6.413043	390	208	182	A		T	3/3	1	3	3			A	11	1	11	11			T	3/3	1	3	3
2558_TGCAGTTCTCAACTCTCCAACTCTCAATTGGCTTTCAAGCTCTCA_NODE_1_length_368_cov_6.413043-206	2558_TGCAGTTCTCAACTCTCCAACTCTCAATTGGCTTTCAAGCTCTCA_NODE_1_length_368_cov_6.413043	390	184	206	C		T	3/3	1	3	3			C	12	1	12	12			T	6/6	1	6	6
2558_TGCAGTTCTCAACTCTCCAACTCTCAATTGGCTTTCAAGCTCTCA_NODE_1_length_368_cov_6.413043-146	2558_TGCAGTTCTCAACTCTCCAACTCTCAATTGGCTTTCAAGCTCTCA_NODE_1_length_368_cov_6.413043	390	244	146	G		A	4/4	1	4	4			G	13	1	13	13			A	6/6	1	6	6
25581_TGCAGAAATTCAAGTTGTAGTAAAAACCTAACACTTATACGAAAC_NODE_1_length_212_cov_6.622642-72	25581_TGCAGAAATTCAAGTTGTAGTAAAAACCTAACACTTATACGAAAC_NODE_1_length_212_cov_6.622642	230	158	72	A		A	4	1	4	4			G	5/86	0.0581	5	86			A	4	1	4	4
25581_TGCAGAAATTCAAGTTGTAGTAAAAACCTAACACTTATACGAAAC_NODE_1_length_212_cov_6.622642-66	25581_TGCAGAAATTCAAGTTGTAGTAAAAACCTAACACTTATACGAAAC_NODE_1_length_212_cov_6.622642	230	164	66	A		A	4	1	4	4			G	3/69	0.0435	3	69			A	4	1	4	4
25581_TGCAGAAATTCAAGTTGTAGTAAAAACCTAACACTTATACGAAAC_NODE_1_length_212_cov_6.622642-146	25581_TGCAGAAATTCAAGTTGTAGTAAAAACCTAACACTTATACGAAAC_NODE_1_length_212_cov_6.622642	230	84	146	G		G	4	1	4	4			A	5/76	0.0658	5	76	C 4/76		G	4	1	4	4
25593_TGCAGTGAAAGAAGTTGACATCCTCAGAGGGGAGTTGCAGCAAGT_NODE_1_length_314_cov_5.044586-254	25593_TGCAGTGAAAGAAGTTGACATCCTCAGAGGGGAGTTGCAGCAAGT_NODE_1_length_314_cov_5.044586	336	82	254	G		C	4/4	1	4	4			G	12	1	12	12			G	15	1	15	15
2560_TGCAGAAAATCATGAAGAGGATGTAGTGAGGTATAGACTAGTAAT_NODE_1_length_328_cov_5.000000-251	2560_TGCAGAAAATCATGAAGAGGATGTAGTGAGGTATAGACTAGTAAT_NODE_1_length_328_cov_5.000000	348	97	251	T		G	2/2	1	2	2			T	11	1	11	11			G	7/7	1	7	7
25602_TGCAGTCGCTGATATCCACACAGTCACGATTAGTGATATCTTCCT_NODE_1_length_316_cov_8.705696-103	25602_TGCAGTCGCTGATATCCACACAGTCACGATTAGTGATATCTTCCT_NODE_1_length_316_cov_8.705696	338	235	103	C		C	5	1	5	5			C	13	1	13	13			G	25/25	1	25	25
25640_TGCAGGCATTCTGAACTCTTAGGGCCTATGGAAACATAACTATCT_NODE_1_length_314_cov_5.512739-109	25640_TGCAGGCATTCTGAACTCTTAGGGCCTATGGAAACATAACTATCT_NODE_1_length_314_cov_5.512739	332	223	109	T		T	4	1	4	4			T	10	1	10	10			A	5/5	1	5	5
25653_TGCAGATAAATTCAGTTGAAATGGATAACAATGATGAATGTAGCA_NODE_1_length_277_cov_6.606498-105	25653_TGCAGATAAATTCAGTTGAAATGGATAACAATGATGAATGTAGCA_NODE_1_length_277_cov_6.606498	297	192	105	T		C	5/5	1	5	5			T	9	1	9	9			T	23	1	23	23
25653_TGCAGATAAATTCAGTTGAAATGGATAACAATGATGAATGTAGCA_NODE_1_length_277_cov_6.606498-121	25653_TGCAGATAAATTCAGTTGAAATGGATAACAATGATGAATGTAGCA_NODE_1_length_277_cov_6.606498	297	176	121	G		G	4	1	4	4			G	5	1	5	5			A	25/25	1	25	25
25660_TGCAGTTAAATCACTTCTTTCTGCGCTCCGGCAATTGTCACATCA_NODE_1_length_422_cov_6.049763-166	25660_TGCAGTTAAATCACTTCTTTCTGCGCTCCGGCAATTGTCACATCA_NODE_1_length_422_cov_6.049763	444	278	166	T		C	5/5	1	5	5			T	14	1	14	14			T	29	1	29	29
25676_TGCAGTACACTTTCCATCCCCATTGCCACCATCATCCATAACTAG_NODE_1_length_415_cov_8.809639-217	25676_TGCAGTACACTTTCCATCCCCATTGCCACCATCATCCATAACTAG_NODE_1_length_415_cov_8.809639	437	220	217	C		T	7/8	0.875	7	8			C	17	1	17	17			C	17	1	17	17
25676_TGCAGTACACTTTCCATCCCCATTGCCACCATCATCCATAACTAG_NODE_1_length_415_cov_8.809639-152	25676_TGCAGTACACTTTCCATCCCCATTGCCACCATCATCCATAACTAG_NODE_1_length_415_cov_8.809639	437	285	152	C		G	8/8	1	8	8			T	1/17	0.0588	1	17			C	16	1	16	16
25676_TGCAGTACACTTTCCATCCCCATTGCCACCATCATCCATAACTAG_NODE_1_length_415_cov_8.809639-97	25676_TGCAGTACACTTTCCATCCCCATTGCCACCATCATCCATAACTAG_NODE_1_length_415_cov_8.809639	437	340	97	A		G	3/3	1	3	3			A	5	1	5	5			A	13	1	13	13
25676_TGCAGTACACTTTCCATCCCCATTGCCACCATCATCCATAACTAG_NODE_1_length_415_cov_8.809639-298	25676_TGCAGTACACTTTCCATCCCCATTGCCACCATCATCCATAACTAG_NODE_1_length_415_cov_8.809639	437	139	298	A		G	5/5	1	5	5			A	14	1	14	14			A	6	1	6	6
25676_TGCAGTACACTTTCCATCCCCATTGCCACCATCATCCATAACTAG_NODE_1_length_415_cov_8.809639-127	25676_TGCAGTACACTTTCCATCCCCATTGCCACCATCATCCATAACTAG_NODE_1_length_415_cov_8.809639	437	310	127	C		G	7/7	1	7	7			C	9	1	9	9			C	15	1	15	15
25681_TGCAGTGCATGAGATGCCATAGAATCAATCCACTGATTTATACCA_NODE_1_length_342_cov_7.184210-227	25681_TGCAGTGCATGAGATGCCATAGAATCAATCCACTGATTTATACCA_NODE_1_length_342_cov_7.184210	364	137	227	G		G	2	1	2	2			G	13	1	13	13			A	7/7	1	7	7
25693_TGCAGTGGTGTTCTTTGATGGATAAAATCATGACAAGTGGACAGG_NODE_1_length_271_cov_7.394834-173	25693_TGCAGTGGTGTTCTTTGATGGATAAAATCATGACAAGTGGACAGG_NODE_1_length_271_cov_7.394834	293	120	173	G		C	2/2	1	2	2			G	11	1	11	11			C	8/9	0.8889	8	9
25694_TGCAGTCTATAGAAATAGAATTAGCCCAGATCCAATTTTCCTGAC_NODE_1_length_424_cov_6.261793-241	25694_TGCAGTCTATAGAAATAGAATTAGCCCAGATCCAATTTTCCTGAC_NODE_1_length_424_cov_6.261793	446	205	241	A		A	10	1	10	10			A	10	1	10	10			C	11/11	1	11	11
25734_TGCAGTTTTATTCGGTAAACGAACTAATATCACATTTTTAAGTGA_NODE_1_length_310_cov_5.338710-172	25734_TGCAGTTTTATTCGGTAAACGAACTAATATCACATTTTTAAGTGA_NODE_1_length_310_cov_5.338710	328	156	172	T		C	8/8	1	8	8			T	5	1	5	5			T	13	1	13	13
25755_TGCAGCTCTGCTTCATTCTGGGAAGACAGGATTGATTTCTTCGGT_NODE_1_length_402_cov_6.940299-204	25755_TGCAGCTCTGCTTCATTCTGGGAAGACAGGATTGATTTCTTCGGT_NODE_1_length_402_cov_6.940299	424	220	204	C		A	2/2	1	2	2			C	7	1	7	7			A	2/2	1	2	2
25775_TGCAGTGACGACTCTATAGCAGTAAAATAGTTATTAGAAAAGGCA_NODE_1_length_209_cov_8.244020-70	25775_TGCAGTGACGACTCTATAGCAGTAAAATAGTTATTAGAAAAGGCA_NODE_1_length_209_cov_8.244020	229	159	70	T		C	3/3	1	3	3			T	18	1	18	18			T	4	1	4	4
25782_TGCAGGCTCAAAACTGTATCAAGATCATTAGATTATCAAAAAGGA_NODE_1_length_249_cov_6.618474-153	25782_TGCAGGCTCAAAACTGTATCAAGATCATTAGATTATCAAAAAGGA_NODE_1_length_249_cov_6.618474	267	114	153	T		A	3/3	1	3	3			T	11	1	11	11			T	2	1	2	2
25790_TGCAGATCGGCCTATTCTACTGTGTACTTACTGTTTTCCCTTTCT_NODE_1_length_460_cov_7.693478-160	25790_TGCAGATCGGCCTATTCTACTGTGTACTTACTGTTTTCCCTTTCT_NODE_1_length_460_cov_7.693478	482	322	160	G		T	3/3	1	3	3			G	9	1	9	9			G	10	1	10	10
25843_TGCAGTTAACATGTAAGTCAAGACTTGGTCAACGGTAGTTCAGGC_NODE_1_length_328_cov_9.582317-189	25843_TGCAGTTAACATGTAAGTCAAGACTTGGTCAACGGTAGTTCAGGC_NODE_1_length_328_cov_9.582317	350	161	189	A		A	4	1	4	4			A	19	1	19	19			G	3/22	0.1364	3	22
25843_TGCAGTTAACATGTAAGTCAAGACTTGGTCAACGGTAGTTCAGGC_NODE_1_length_328_cov_9.582317-123	25843_TGCAGTTAACATGTAAGTCAAGACTTGGTCAACGGTAGTTCAGGC_NODE_1_length_328_cov_9.582317	350	227	123	T	-	-T	3/3	1	3	3			T	18	1	18	18		-	#NAME?	42/46	0.913	42	46	C 4/46
25843_TGCAGTTAACATGTAAGTCAAGACTTGGTCAACGGTAGTTCAGGC_NODE_1_length_328_cov_9.582317-144	25843_TGCAGTTAACATGTAAGTCAAGACTTGGTCAACGGTAGTTCAGGC_NODE_1_length_328_cov_9.582317	350	206	144	A		T	4/4	1	4	4			A	19	1	19	19			A	46	1	46	46
25854_TGCAGTTGGTGCATACAAATGTCCAGAAAGTTGTGCAGACATATT_NODE_1_length_400_cov_5.047500-172	25854_TGCAGTTGGTGCATACAAATGTCCAGAAAGTTGTGCAGACATATT_NODE_1_length_400_cov_5.047500	422	250	172	A		C	3/3	1	3	3			A	9	1	9	9			A	11	1	11	11
25872_TGCAGGTCCCAAATTATCAGCAAGATGTTGCTGGCCCATCAGATC_NODE_1_length_373_cov_5.096515-176	25872_TGCAGGTCCCAAATTATCAGCAAGATGTTGCTGGCCCATCAGATC_NODE_1_length_373_cov_5.096515	391	215	176	C		T	5/5	1	5	5			C	10	1	10	10			T	7/7	1	7	7
25880_TGCAGTTTCTTGATGGAGTTTCATGTTGTATGCAATAAGACTAAT_NODE_1_length_375_cov_5.093333-212	25880_TGCAGTTTCTTGATGGAGTTTCATGTTGTATGCAATAAGACTAAT_NODE_1_length_375_cov_5.093333	393	181	212	G		G	10	1	10	10			G	15	1	15	15			C	22/22	1	22	22
25889_TGCAGGTATAACGCCTTCAAGAGTAGGGATCTTCCTAAGATGCAT_NODE_1_length_355_cov_7.892958-247	25889_TGCAGGTATAACGCCTTCAAGAGTAGGGATCTTCCTAAGATGCAT_NODE_1_length_355_cov_7.892958	377	130	247	G		G	6	1	6	6			C	2/21	0.0952	2	21			C	1/15	0.0667	1	15
25889_TGCAGGTATAACGCCTTCAAGAGTAGGGATCTTCCTAAGATGCAT_NODE_1_length_355_cov_7.892958-249	25889_TGCAGGTATAACGCCTTCAAGAGTAGGGATCTTCCTAAGATGCAT_NODE_1_length_355_cov_7.892958	377	128	249	A		G	6/6	1	6	6			A	23	1	23	23			A	14	1	14	14
25889_TGCAGGTATAACGCCTTCAAGAGTAGGGATCTTCCTAAGATGCAT_NODE_1_length_355_cov_7.892958-259	25889_TGCAGGTATAACGCCTTCAAGAGTAGGGATCTTCCTAAGATGCAT_NODE_1_length_355_cov_7.892958	377	118	259	C		C	6	1	6	6			G	3/21	0.1429	3	21			C	9	1	9	9
25889_TGCAGGTATAACGCCTTCAAGAGTAGGGATCTTCCTAAGATGCAT_NODE_1_length_355_cov_7.892958-243	25889_TGCAGGTATAACGCCTTCAAGAGTAGGGATCTTCCTAAGATGCAT_NODE_1_length_355_cov_7.892958	377	134	243	A		A	6	1	6	6			T	2/22	0.0909	2	22			T	1/16	0.0625	1	16
25945_TGCAGTAAGATCAGTGATCAGACAAAATTTGTATCATTCTAATAT_NODE_1_length_302_cov_9.241722-133	25945_TGCAGTAAGATCAGTGATCAGACAAAATTTGTATCATTCTAATAT_NODE_1_length_302_cov_9.241722	324	191	133	G		A	4/4	1	4	4			G	25	1	25	25			A	10/10	1	10	10
25947_TGCAGTACCTGGTCCCTCGATTTTCTTGGTCCTTTCAGGACAAGG_NODE_1_length_365_cov_13.526028-201	25947_TGCAGTACCTGGTCCCTCGATTTTCTTGGTCCTTTCAGGACAAGG_NODE_1_length_365_cov_13.526028	387	186	201	C		G	7/7	1	7	7			C	38	1	38	38			C	19	1	19	19
25947_TGCAGTACCTGGTCCCTCGATTTTCTTGGTCCTTTCAGGACAAGG_NODE_1_length_365_cov_13.526028-127	25947_TGCAGTACCTGGTCCCTCGATTTTCTTGGTCCTTTCAGGACAAGG_NODE_1_length_365_cov_13.526028	387	260	127	T		T	10	1	10	10			T	20	1	20	20			A	6/7	0.8571	6	7
25962_TGCAGCATATTGTTCTAATTCCTGATTAGACATGCTGTCCAGATC_NODE_1_length_339_cov_7.300885-93	25962_TGCAGCATATTGTTCTAATTCCTGATTAGACATGCTGTCCAGATC_NODE_1_length_339_cov_7.300885	361	268	93	T		C	2/2	1	2	2			T	4	1	4	4			C	6/6	1	6	6
25973_TGCAGTATGTTTCCTAGGTCAACACATGAAACATTCTCGCAAAAG_NODE_1_length_248_cov_7.108871-98	25973_TGCAGTATGTTTCCTAGGTCAACACATGAAACATTCTCGCAAAAG_NODE_1_length_248_cov_7.108871	266	168	98	A	+	+CT	2/2	1	2	2			A	7	1	7	7		+	#NAME?	12/13	0.9231	12	13
25974_TGCAGTTAGGCCTCATGGAGAATCAAATAAACGACTTGACTATAG_NODE_2_length_204_cov_7.553922-81	25974_TGCAGTTAGGCCTCATGGAGAATCAAATAAACGACTTGACTATAG_NODE_2_length_204_cov_7.553922	222	141	81	T		A	8/8	1	8	8			T	9	1	9	9			A	19/19	1	19	19
25977_TGCAGAATCATTAAAGCAAGTTGATAACGGAACCACATTTCACTC_NODE_2_length_274_cov_6.894161-119	25977_TGCAGAATCATTAAAGCAAGTTGATAACGGAACCACATTTCACTC_NODE_2_length_274_cov_6.894161	294	175	119	T		T	6	1	6	6			C	3/33	0.0909	3	33			T	6	1	6	6
26020_TGCAGACTGCATAACCCACAACACCAAATAATTCACATATCCTCC_NODE_1_length_325_cov_9.058461-186	26020_TGCAGACTGCATAACCCACAACACCAAATAATTCACATATCCTCC_NODE_1_length_325_cov_9.058461	347	161	186	T	-	-T	3/3	1	3	3			T	12	1	12	12		-	#NAME?	2/2	1	2	2
26020_TGCAGACTGCATAACCCACAACACCAAATAATTCACATATCCTCC_NODE_1_length_325_cov_9.058461-141	26020_TGCAGACTGCATAACCCACAACACCAAATAATTCACATATCCTCC_NODE_1_length_325_cov_9.058461	347	206	141	C		T	3/3	1	3	3			C	13	1	13	13			C	9	1	9	9
26054_TGCAGTGTTAGCTTCTGGAGGAGATGCACACATGGCAGCGACAAA_NODE_1_length_268_cov_10.447762-80	26054_TGCAGTGTTAGCTTCTGGAGGAGATGCACACATGGCAGCGACAAA_NODE_1_length_268_cov_10.447762	290	210	80	G		A	4/4	1	4	4			G	11	1	11	11			A	15/15	1	15	15
26075_TGCAGGTGTAGAGTAAAATCAATGGTATCTTTAACTTCATTAGGA_NODE_1_length_407_cov_5.356266-191	26075_TGCAGGTGTAGAGTAAAATCAATGGTATCTTTAACTTCATTAGGA_NODE_1_length_407_cov_5.356266	429	238	191	C		C	5	1	5	5			C	4	1	4	4			A	7/7	1	7	7
2608_TGCAGGTTTATCAATACTCCAGATTTTCAGCTTGTCCTCAAGGTG_NODE_1_length_378_cov_7.806878-112	2608_TGCAGGTTTATCAATACTCCAGATTTTCAGCTTGTCCTCAAGGTG_NODE_1_length_378_cov_7.806878	400	288	112	C		T	2/2	1	2	2			C	12	1	12	12			T	3/3	1	3	3
26085_TGCAGCCATTACAGCATACGATTTGAACTGATTTGCATTGAATTC_NODE_1_length_243_cov_7.205761-171	26085_TGCAGCCATTACAGCATACGATTTGAACTGATTTGCATTGAATTC_NODE_1_length_243_cov_7.205761	265	94	171	T		T	3	1	3	3			T	8	1	8	8			C	16/16	1	16	16
26105_TGCAGGTCTAAGTATGGCGTATCCATTCTCATCCAATTCTTCACA_NODE_1_length_318_cov_6.132075-158	26105_TGCAGGTCTAAGTATGGCGTATCCATTCTCATCCAATTCTTCACA_NODE_1_length_318_cov_6.132075	338	180	158	C		G	3/3	1	3	3			C	8	1	8	8			C	5	1	5	5
2613_TGCAGAATAAGTATTTTATTTCATCTAGTCTCTAGTTTATGCACG_NODE_1_length_297_cov_6.629630-186	2613_TGCAGAATAAGTATTTTATTTCATCTAGTCTCTAGTTTATGCACG_NODE_1_length_297_cov_6.629630	317	131	186	T		A	3/3	1	3	3			T	12	1	12	12			T	2	1	2	2
26142_TGCAGTTTTCATTATGAATTTGGCTATGCAGAGCATTATTTTGCA_NODE_1_length_236_cov_8.012712-107	26142_TGCAGTTTTCATTATGAATTTGGCTATGCAGAGCATTATTTTGCA_NODE_1_length_236_cov_8.012712	258	151	107	G		T	13/13	1	13	13			G	14	1	14	14			T	11/11	1	11	11
26154_TGCAGATGGTGTGGATTATTTGAGTTGATTGAATAGGGTAACTAG_NODE_1_length_331_cov_6.193354-181	26154_TGCAGATGGTGTGGATTATTTGAGTTGATTGAATAGGGTAACTAG_NODE_1_length_331_cov_6.193354	353	172	181	A		G	3/3	1	3	3			A	12	1	12	12			G	22/22	1	22	22
26167_TGCAGGTCTCTGAGCAGAGTCCGGCTGTAGTGAAGTTTGCTGTGG_NODE_1_length_289_cov_6.833910-169	26167_TGCAGGTCTCTGAGCAGAGTCCGGCTGTAGTGAAGTTTGCTGTGG_NODE_1_length_289_cov_6.833910	311	142	169	C		A	2/2	1	2	2			C	14	1	14	14			A	3/3	1	3	3
26167_TGCAGGTCTCTGAGCAGAGTCCGGCTGTAGTGAAGTTTGCTGTGG_NODE_1_length_289_cov_6.833910-111	26167_TGCAGGTCTCTGAGCAGAGTCCGGCTGTAGTGAAGTTTGCTGTGG_NODE_1_length_289_cov_6.833910	311	200	111	A		C	2/2	1	2	2			A	5	1	5	5			C	5/5	1	5	5
26174_TGCAGTGATGTATAGCCCCTTTTCTCCAAAAAATCAAGACCAAAA_NODE_1_length_259_cov_7.837838-162	26174_TGCAGTGATGTATAGCCCCTTTTCTCCAAAAAATCAAGACCAAAA_NODE_1_length_259_cov_7.837838	281	119	162	A		G	2/2	1	2	2			A	17	1	17	17			G	3/3	1	3	3
2620_TGCAGTGCTTAAATAAAGATAGGGTCTAAGTTTACAAGTGACATC_NODE_1_length_340_cov_5.173530-185	2620_TGCAGTGCTTAAATAAAGATAGGGTCTAAGTTTACAAGTGACATC_NODE_1_length_340_cov_5.173530	358	173	185	A		A	2	1	2	2			A	7	1	7	7			G	5/5	1	5	5
26210_TGCAGTTGTCGTCACCATCAGCGACTGGCCTGTTTCGAGCGTTGG_NODE_2_length_321_cov_11.573209-230	26210_TGCAGTTGTCGTCACCATCAGCGACTGGCCTGTTTCGAGCGTTGG_NODE_2_length_321_cov_11.573209	343	113	230	C		T	3/3	1	3	3			C	44	1	44	44			C	4	1	4	4
26310_TGCAGAATGGCATGGTTTTGGCTTTTGATATGCGTCAAACTCGAA_NODE_1_length_291_cov_6.704467-70	26310_TGCAGAATGGCATGGTTTTGGCTTTTGATATGCGTCAAACTCGAA_NODE_1_length_291_cov_6.704467	311	241	70	T		C	2/2	1	2	2			T	5	1	5	5			C	3/3	1	3	3
26310_TGCAGAATGGCATGGTTTTGGCTTTTGATATGCGTCAAACTCGAA_NODE_1_length_291_cov_6.704467-121	26310_TGCAGAATGGCATGGTTTTGGCTTTTGATATGCGTCAAACTCGAA_NODE_1_length_291_cov_6.704467	311	190	121	C		T	5/5	1	5	5			C	4	1	4	4			T	2/2	1	2	2
26313_TGCAGTCATTGGGCTTGCTGTTTTCAGCCAATTTTGGTACTGGTA_NODE_1_length_323_cov_6.037152-208	26313_TGCAGTCATTGGGCTTGCTGTTTTCAGCCAATTTTGGTACTGGTA_NODE_1_length_323_cov_6.037152	343	135	208	G		A	4/4	1	4	4			G	29	1	29	29			G	15	1	15	15
26328_TGCAGTTTTGGTTGAATCCCATGTGAAGAAACGTGTGAAGAATGG_NODE_1_length_281_cov_6.142349-145	26328_TGCAGTTTTGGTTGAATCCCATGTGAAGAAACGTGTGAAGAATGG_NODE_1_length_281_cov_6.142349	299	154	145	C		C	8	1	8	8			C	3	1	3	3			A	14/14	1	14	14
2636_TGCAGTTCTTTCCGTCCTCCCTGTTTCTTGGTACTCTTCCTCACA_NODE_1_length_396_cov_6.265152-228	2636_TGCAGTTCTTTCCGTCCTCCCTGTTTCTTGGTACTCTTCCTCACA_NODE_1_length_396_cov_6.265152	418	190	228	T		G	8/8	1	8	8			T	11	1	11	11			G	26/26	1	26	26
26360_TGCAGCTTTCACACTTCCAAGTCGATGGATATTTGATGAAAACTG_NODE_1_length_286_cov_6.965035-107	26360_TGCAGCTTTCACACTTCCAAGTCGATGGATATTTGATGAAAACTG_NODE_1_length_286_cov_6.965035	306	199	107	A		G	4/4	1	4	4			A	9	1	9	9			G	6/6	1	6	6
26360_TGCAGCTTTCACACTTCCAAGTCGATGGATATTTGATGAAAACTG_NODE_1_length_286_cov_6.965035-142	26360_TGCAGCTTTCACACTTCCAAGTCGATGGATATTTGATGAAAACTG_NODE_1_length_286_cov_6.965035	306	164	142	G		A	3/3	1	3	3			G	13	1	13	13			A	3/3	1	3	3
26361_TGCAGTGTTCATGGCTATTTATTATTTGTAGGTTTCATCCCTTGC_NODE_1_length_349_cov_7.209169-173	26361_TGCAGTGTTCATGGCTATTTATTATTTGTAGGTTTCATCCCTTGC_NODE_1_length_349_cov_7.209169	371	198	173	C		C	4	1	4	4			C	8	1	8	8			T	8/8	1	8	8
26361_TGCAGTGTTCATGGCTATTTATTATTTGTAGGTTTCATCCCTTGC_NODE_1_length_349_cov_7.209169-141	26361_TGCAGTGTTCATGGCTATTTATTATTTGTAGGTTTCATCCCTTGC_NODE_1_length_349_cov_7.209169	371	230	141	G		A	9/9	1	9	9			G	8	1	8	8			G	12	1	12	12
26374_TGCAGAAAGTCCTTCTTTCCATCTTTCTCCATTTTCTTGGAGTTA_NODE_1_length_288_cov_25.937500-110	26374_TGCAGAAAGTCCTTCTTTCCATCTTTCTCCATTTTCTTGGAGTTA_NODE_1_length_288_cov_25.937500	310	200	110	A		A	2	1	2	2			T	3/53	0.0566	3	53			A	11	1	11	11
26404_TGCAGATCCATCAGCAAGGAACTTAACATTTTTTGAATCAGGGTA_NODE_1_length_347_cov_5.818444-164	26404_TGCAGATCCATCAGCAAGGAACTTAACATTTTTTGAATCAGGGTA_NODE_1_length_347_cov_5.818444	369	205	164	G		A	8/8	1	8	8			G	7	1	7	7			G	10	1	10	10
26425_TGCAGGAGGAAAGATGCCAATGATCAGGTAAAACAAGCTCTTGGT_NODE_1_length_367_cov_22.125341-213	26425_TGCAGGAGGAAAGATGCCAATGATCAGGTAAAACAAGCTCTTGGT_NODE_1_length_367_cov_22.125341	389	176	213	T		T	6	1	6	6			G	1/69	0.0145	1	69			G	2/24	0.0833	2	24
26425_TGCAGGAGGAAAGATGCCAATGATCAGGTAAAACAAGCTCTTGGT_NODE_1_length_367_cov_22.125341-245	26425_TGCAGGAGGAAAGATGCCAATGATCAGGTAAAACAAGCTCTTGGT_NODE_1_length_367_cov_22.125341	389	144	245	A		A	4	1	4	4			G	1/83	0.012	1	83			G	2/25	0.08	2	25
26425_TGCAGGAGGAAAGATGCCAATGATCAGGTAAAACAAGCTCTTGGT_NODE_1_length_367_cov_22.125341-251	26425_TGCAGGAGGAAAGATGCCAATGATCAGGTAAAACAAGCTCTTGGT_NODE_1_length_367_cov_22.125341	389	138	251	A		A	2	1	2	2			G	6/80	0.075	6	80			G	1/19	0.0526	1	19
26425_TGCAGGAGGAAAGATGCCAATGATCAGGTAAAACAAGCTCTTGGT_NODE_1_length_367_cov_22.125341-212	26425_TGCAGGAGGAAAGATGCCAATGATCAGGTAAAACAAGCTCTTGGT_NODE_1_length_367_cov_22.125341	389	177	212	C		C	6	1	6	6			T	3/66	0.0455	3	66			T	2/23	0.087	2	23
26425_TGCAGGAGGAAAGATGCCAATGATCAGGTAAAACAAGCTCTTGGT_NODE_1_length_367_cov_22.125341-232	26425_TGCAGGAGGAAAGATGCCAATGATCAGGTAAAACAAGCTCTTGGT_NODE_1_length_367_cov_22.125341	389	157	232	C		C	5	1	5	5			A	3/75	0.04	3	75			A	2/28	0.0714	2	28
26442_TGCAGGTTTAATCATCCAACCTACAATGGGCAGGTAAACCAAAAA_NODE_2_length_235_cov_6.059575-119	26442_TGCAGGTTTAATCATCCAACCTACAATGGGCAGGTAAACCAAAAA_NODE_2_length_235_cov_6.059575	253	134	119	C		T	4/4	1	4	4			C	6	1	6	6			C	11	1	11	11
26447_TGCAGTGTCATTAATAAACAAAGTGTTCATAGCCTAGGAAATGGT_NODE_1_length_346_cov_6.063584-192	26447_TGCAGTGTCATTAATAAACAAAGTGTTCATAGCCTAGGAAATGGT_NODE_1_length_346_cov_6.063584	366	174	192	A		A	4	1	4	4			A	11	1	11	11			G	4/4	1	4	4
26447_TGCAGTGTCATTAATAAACAAAGTGTTCATAGCCTAGGAAATGGT_NODE_1_length_346_cov_6.063584-187	26447_TGCAGTGTCATTAATAAACAAAGTGTTCATAGCCTAGGAAATGGT_NODE_1_length_346_cov_6.063584	366	179	187	A		A	4	1	4	4			A	12	1	12	12			G	4/4	1	4	4
26447_TGCAGTGTCATTAATAAACAAAGTGTTCATAGCCTAGGAAATGGT_NODE_1_length_346_cov_6.063584-123	26447_TGCAGTGTCATTAATAAACAAAGTGTTCATAGCCTAGGAAATGGT_NODE_1_length_346_cov_6.063584	366	243	123	A		A	3	1	3	3			A	6	1	6	6			G	3/3	1	3	3
26456_TGCAGTGAGGAAATTATTTCTAATATTAGTACTCAATCATATGTA_NODE_1_length_303_cov_5.452145-123	26456_TGCAGTGAGGAAATTATTTCTAATATTAGTACTCAATCATATGTA_NODE_1_length_303_cov_5.452145	321	198	123	C		A	3/3	1	3	3			C	10	1	10	10			C	17	1	17	17
26484_TGCAGACAACAGGAGGAATTCGATGGCAGATAGTATCATGTTGTT_NODE_1_length_229_cov_8.585153-104	26484_TGCAGACAACAGGAGGAATTCGATGGCAGATAGTATCATGTTGTT_NODE_1_length_229_cov_8.585153	249	145	104	T		T	6	1	6	6		-	-T	2/23	0.087	2	23		-	#NAME?	10/10	1	10	10
26484_TGCAGACAACAGGAGGAATTCGATGGCAGATAGTATCATGTTGTT_NODE_1_length_229_cov_8.585153-108	26484_TGCAGACAACAGGAGGAATTCGATGGCAGATAGTATCATGTTGTT_NODE_1_length_229_cov_8.585153	249	141	108	G		G	5	1	5	5			T	1/31	0.0323	1	31	+A 8/31	+	#NAME?	1/1	1	1	1
26489_TGCAGTCAACAAGGGGTGTCCCAAAATGGAAATTGTCTAAGAGTT_NODE_1_length_357_cov_5.565826-158	26489_TGCAGTCAACAAGGGGTGTCCCAAAATGGAAATTGTCTAAGAGTT_NODE_1_length_357_cov_5.565826	379	221	158	C		C	2	1	2	2			C	5	1	5	5			T	3/3	1	3	3
26490_TGCAGGTCAAAATTTATTGCACAGATGATTTAATTGAAGCTGAGA_NODE_1_length_282_cov_5.879433-137	26490_TGCAGGTCAAAATTTATTGCACAGATGATTTAATTGAAGCTGAGA_NODE_1_length_282_cov_5.879433	300	163	137	A		G	4/4	1	4	4			A	7	1	7	7			A	13	1	13	13
26492_TGCAGTAATCATAGCAAATGAGTCGCTTTGGACCATACTTTTCTT_NODE_1_length_308_cov_7.133117-63	26492_TGCAGTAATCATAGCAAATGAGTCGCTTTGGACCATACTTTTCTT_NODE_1_length_308_cov_7.133117	330	267	63	A		A	2	1	2	2			A	5	1	5	5			G	5/5	1	5	5
26510_TGCAGCATCTTTGAGAATATGTTATGACTATGGTTATGGTTGTGG_NODE_1_length_387_cov_8.589148-223	26510_TGCAGCATCTTTGAGAATATGTTATGACTATGGTTATGGTTGTGG_NODE_1_length_387_cov_8.589148	409	186	223	C		G	3/3	1	3	3			C	11	1	11	11			G	7/7	1	7	7
26518_TGCAGTTCATCATGACCAATGCCACTGTTAGGGCCTAGTGCATTG_NODE_1_length_399_cov_10.443609-166	26518_TGCAGTTCATCATGACCAATGCCACTGTTAGGGCCTAGTGCATTG_NODE_1_length_399_cov_10.443609	421	255	166	T		T	9	1	9	9			T	9	1	9	9			G	3/34	0.0882	3	34
26518_TGCAGTTCATCATGACCAATGCCACTGTTAGGGCCTAGTGCATTG_NODE_1_length_399_cov_10.443609-196	26518_TGCAGTTCATCATGACCAATGCCACTGTTAGGGCCTAGTGCATTG_NODE_1_length_399_cov_10.443609	421	225	196	T		G	1/10	0.1	1	10			T	29	1	29	29			G	2/30	0.0667	2	30
26518_TGCAGTTCATCATGACCAATGCCACTGTTAGGGCCTAGTGCATTG_NODE_1_length_399_cov_10.443609-145	26518_TGCAGTTCATCATGACCAATGCCACTGTTAGGGCCTAGTGCATTG_NODE_1_length_399_cov_10.443609	421	276	145	T		A	1/7	0.1429	1	7	G 2/7		T	22	1	22	22			G	2/26	0.0769	2	26
26522_TGCAGTCATGTTATACGTAATTTATGCGCTATTCATTATTCCCTT_NODE_1_length_412_cov_6.080097-204	26522_TGCAGTCATGTTATACGTAATTTATGCGCTATTCATTATTCCCTT_NODE_1_length_412_cov_6.080097	434	230	204	A		G	2/2	1	2	2			G	1/13	0.0769	1	13			G	5/5	1	5	5
26522_TGCAGTCATGTTATACGTAATTTATGCGCTATTCATTATTCCCTT_NODE_1_length_412_cov_6.080097-212	26522_TGCAGTCATGTTATACGTAATTTATGCGCTATTCATTATTCCCTT_NODE_1_length_412_cov_6.080097	434	222	212	C		T	2/2	1	2	2			C	10	1	10	10			T	4/4	1	4	4
2653_TGCAGCTCTACCCTGAGGAGTAGAGCGACACTTTTTGTGCACTTA_NODE_1_length_239_cov_8.535564-118	2653_TGCAGCTCTACCCTGAGGAGTAGAGCGACACTTTTTGTGCACTTA_NODE_1_length_239_cov_8.535564	261	143	118	G		G	3	1	3	3			G	15	1	15	15			C	10/10	1	10	10
26550_TGCAGGTAAACATATTTGTGAGTAAGTACAGTATAACGTTATTAT_NODE_1_length_314_cov_12.659236-107	26550_TGCAGGTAAACATATTTGTGAGTAAGTACAGTATAACGTTATTAT_NODE_1_length_314_cov_12.659236	336	229	107	A		C	2/16	0.125	2	16			A	20	1	20	20			C	1/48	0.0208	1	48
26550_TGCAGGTAAACATATTTGTGAGTAAGTACAGTATAACGTTATTAT_NODE_1_length_314_cov_12.659236-136	26550_TGCAGGTAAACATATTTGTGAGTAAGTACAGTATAACGTTATTAT_NODE_1_length_314_cov_12.659236	336	200	136	A		C	1/14	0.0714	1	14			A	18	1	18	18			C	2/47	0.0426	2	47
26553_TGCAGTGGATGCTTCAAATCCCTGGTGCAACAAGTTATATGGGTT_NODE_1_length_343_cov_7.629737-117	26553_TGCAGTGGATGCTTCAAATCCCTGGTGCAACAAGTTATATGGGTT_NODE_1_length_343_cov_7.629737	365	248	117	G		A	3/3	1	3	3			G	5	1	5	5			G	8	1	8	8
26591_TGCAGATACTTACTATACAACAGCTATACAGAATCAGTACAATGT_NODE_1_length_217_cov_7.930876-65	26591_TGCAGATACTTACTATACAACAGCTATACAGAATCAGTACAATGT_NODE_1_length_217_cov_7.930876	239	174	65	G		A	3/3	1	3	3			G	14	1	14	14			G	12	1	12	12
26594_TGCAGGTAAGTATAATGCTACCTGGTGTTCAAATGTATTTATGCT_NODE_1_length_384_cov_7.507812-102	26594_TGCAGGTAAGTATAATGCTACCTGGTGTTCAAATGTATTTATGCT_NODE_1_length_384_cov_7.507812	406	304	102	A		G	5/5	1	5	5			A	11	1	11	11			A	20	1	20	20
26594_TGCAGGTAAGTATAATGCTACCTGGTGTTCAAATGTATTTATGCT_NODE_1_length_384_cov_7.507812-197	26594_TGCAGGTAAGTATAATGCTACCTGGTGTTCAAATGTATTTATGCT_NODE_1_length_384_cov_7.507812	406	209	197	C		T	5/5	1	5	5			C	17	1	17	17			G	1/21	0.0476	1	21
26594_TGCAGGTAAGTATAATGCTACCTGGTGTTCAAATGTATTTATGCT_NODE_1_length_384_cov_7.507812-147	26594_TGCAGGTAAGTATAATGCTACCTGGTGTTCAAATGTATTTATGCT_NODE_1_length_384_cov_7.507812	406	259	147	A		G	5/5	1	5	5			A	7	1	7	7			A	14	1	14	14
26621_TGCAGTAGCAAGATTGATACCAAGGCCTCCAGCTCTAGTTGATAA_NODE_1_length_302_cov_7.294702-74	26621_TGCAGTAGCAAGATTGATACCAAGGCCTCCAGCTCTAGTTGATAA_NODE_1_length_302_cov_7.294702	324	250	74	G		G	2	1	2	2			G	5	1	5	5			A	15/15	1	15	15
26645_TGCAGGTAGGCCTTTAACCAAGTCAATCTGGTGCATGTGAGCCAA_NODE_1_length_227_cov_7.162996-95	26645_TGCAGGTAGGCCTTTAACCAAGTCAATCTGGTGCATGTGAGCCAA_NODE_1_length_227_cov_7.162996	249	154	95	A		A	7	1	7	7			A	15	1	15	15			T	25/25	1	25	25
26645_TGCAGGTAGGCCTTTAACCAAGTCAATCTGGTGCATGTGAGCCAA_NODE_1_length_227_cov_7.162996-81	26645_TGCAGGTAGGCCTTTAACCAAGTCAATCTGGTGCATGTGAGCCAA_NODE_1_length_227_cov_7.162996	249	168	81	A		A	8	1	8	8			A	13	1	13	13			G	27/27	1	27	27
2667_TGCAGTTCAGAATTTATGTTTCTCTTGTCAAGTTTGGCATTATTA_NODE_1_length_377_cov_5.183024-132	2667_TGCAGTTCAGAATTTATGTTTCTCTTGTCAAGTTTGGCATTATTA_NODE_1_length_377_cov_5.183024	397	265	132	A		T	2/2	1	2	2			A	4	1	4	4			T	8/8	1	8	8
26675_TGCAGGTTAGTTTGCCTTATATTGGAGATTCAACTGTCTCCATGA_NODE_1_length_252_cov_7.448413-80	26675_TGCAGGTTAGTTTGCCTTATATTGGAGATTCAACTGTCTCCATGA_NODE_1_length_252_cov_7.448413	274	194	80	A		T	1/11	0.0909	1	11			A	17	1	17	17			T	2/22	0.0909	2	22
26681_TGCAGTCAGAGATCTGGAGATATGTTTAGCAACTTCCTCGTATTG_NODE_1_length_389_cov_6.262211-128	26681_TGCAGTCAGAGATCTGGAGATATGTTTAGCAACTTCCTCGTATTG_NODE_1_length_389_cov_6.262211	411	283	128	C		C	2	1	2	2			C	10	1	10	10			T	12/12	1	12	12
2669_TGCAGAGAGAATTGTGGTTTAGCCCTTCAGCATAGGGCAATCAAC_NODE_2_length_257_cov_10.132296-131	2669_TGCAGAGAGAATTGTGGTTTAGCCCTTCAGCATAGGGCAATCAAC_NODE_2_length_257_cov_10.132296	279	148	131	A		G	2/2	1	2	2			A	16	1	16	16			G	4/4	1	4	4
2669_TGCAGAGAGAATTGTGGTTTAGCCCTTCAGCATAGGGCAATCAAC_NODE_2_length_257_cov_10.132296-133	2669_TGCAGAGAGAATTGTGGTTTAGCCCTTCAGCATAGGGCAATCAAC_NODE_2_length_257_cov_10.132296	279	146	133	G		G	2	1	2	2			G	18	1	18	18			A	4/4	1	4	4
2670_TGCAGACGATGATTTTGGCACCTACGTCCGTCAGAGTAATGACAT_NODE_1_length_209_cov_5.392344-64	2670_TGCAGACGATGATTTTGGCACCTACGTCCGTCAGAGTAATGACAT_NODE_1_length_209_cov_5.392344	225	161	64	A		G	5/5	1	5	5			A	5	1	5	5			G	5/5	1	5	5
26702_TGCAGATAAGTTGTTAGACCCATTAGGGATATCATCAGCTGCATC_NODE_1_length_314_cov_5.121019-189	26702_TGCAGATAAGTTGTTAGACCCATTAGGGATATCATCAGCTGCATC_NODE_1_length_314_cov_5.121019	332	143	189	T		G	1/9	0.1111	1	9			T	8	1	8	8			G	2/19	0.1053	2	19
26720_TGCAGTGCGTTTCTTATTTACAACCTTTATAGCTTTGATGTTTGG_NODE_1_length_420_cov_6.664286-161	26720_TGCAGTGCGTTTCTTATTTACAACCTTTATAGCTTTGATGTTTGG_NODE_1_length_420_cov_6.664286	442	281	161	G		G	5	1	5	5			G	7	1	7	7			A	10/10	1	10	10
26726_TGCAGGTCGGAGTTCTGATCCAGGGCAGCCAGAAGGAGGAACGGT_NODE_1_length_211_cov_6.644550-75	26726_TGCAGGTCGGAGTTCTGATCCAGGGCAGCCAGAAGGAGGAACGGT_NODE_1_length_211_cov_6.644550	227	152	75	C		C	5	1	5	5			C	13	1	13	13			T	4/4	1	4	4
26726_TGCAGGTCGGAGTTCTGATCCAGGGCAGCCAGAAGGAGGAACGGT_NODE_1_length_211_cov_6.644550-61	26726_TGCAGGTCGGAGTTCTGATCCAGGGCAGCCAGAAGGAGGAACGGT_NODE_1_length_211_cov_6.644550	227	166	61	C		C	5	1	5	5			C	12	1	12	12			G	7/7	1	7	7
26726_TGCAGGTCGGAGTTCTGATCCAGGGCAGCCAGAAGGAGGAACGGT_NODE_1_length_211_cov_6.644550-83	26726_TGCAGGTCGGAGTTCTGATCCAGGGCAGCCAGAAGGAGGAACGGT_NODE_1_length_211_cov_6.644550	227	144	83	G		G	4	1	4	4			G	16	1	16	16			A	3/3	1	3	3
26733_TGCAGAATACATCGATGGTATCATTTTGAATACAGAGATAGGTAA_NODE_1_length_276_cov_6.648551-91	26733_TGCAGAATACATCGATGGTATCATTTTGAATACAGAGATAGGTAA_NODE_1_length_276_cov_6.648551	296	205	91	C		C	4	1	4	4			C	14	1	14	14			T	16/16	1	16	16
26736_TGCAGTTACTTTTAGATTATGTAAATATATGATAAAATTCTGATA_NODE_1_length_253_cov_6.584980-121	26736_TGCAGTTACTTTTAGATTATGTAAATATATGATAAAATTCTGATA_NODE_1_length_253_cov_6.584980	271	150	121	T		C	3/3	1	3	3			T	13	1	13	13			C	10/10	1	10	10
26747_TGCAGAAGCTTATTTCCCATGTTGTATTCCACAATTCGACACGAG_NODE_1_length_355_cov_5.853521-228	26747_TGCAGAAGCTTATTTCCCATGTTGTATTCCACAATTCGACACGAG_NODE_1_length_355_cov_5.853521	377	149	228	C		T	5/5	1	5	5			C	15	1	15	15			T	9/9	1	9	9
2675_TGCAGTACCTTTCTAGTTATTCGATTACCCTTACCTGCTATTCTT_NODE_1_length_268_cov_9.048508-197	2675_TGCAGTACCTTTCTAGTTATTCGATTACCCTTACCTGCTATTCTT_NODE_1_length_268_cov_9.048508	290	93	197	T		G	3/3	1	3	3			T	21	1	21	21			G	3/3	1	3	3
26752_TGCAGTTGAACTTGATGGAGCCACCTCATGATGGTTACTATGTTA_NODE_1_length_364_cov_8.607142-180	26752_TGCAGTTGAACTTGATGGAGCCACCTCATGATGGTTACTATGTTA_NODE_1_length_364_cov_8.607142	386	206	180	T		C	5/5	1	5	5			T	5	1	5	5			C	10/10	1	10	10
26753_TGCAGCTTATTAAGAAATGGTAAATGAGCTTTTTGTCATGGATTA_NODE_1_length_253_cov_6.063241-68	26753_TGCAGCTTATTAAGAAATGGTAAATGAGCTTTTTGTCATGGATTA_NODE_1_length_253_cov_6.063241	271	203	68	A		G	2/2	1	2	2			A	14	1	14	14			G	11/11	1	11	11
26769_TGCAGATTTCGAGAAACAACGTCCTCCTAGTTCAAATTATTCCTT_NODE_1_length_437_cov_5.418764-155	26769_TGCAGATTTCGAGAAACAACGTCCTCCTAGTTCAAATTATTCCTT_NODE_1_length_437_cov_5.418764	459	304	155	T		C	3/3	1	3	3			T	7	1	7	7			C	4/4	1	4	4
26775_TGCAGATCAACTGCTGAGGTAAGATGAGGTGTTGGGCCACCCACC_NODE_1_length_309_cov_8.116505-76	26775_TGCAGATCAACTGCTGAGGTAAGATGAGGTGTTGGGCCACCCACC_NODE_1_length_309_cov_8.116505	331	255	76	G		A	5/5	1	5	5			G	6	1	6	6			G	8	1	8	8
2680_TGCAGGATAACCGTCTGGAACATATGCAAGATTTGCACCCGCTGG_NODE_1_length_325_cov_5.646154-196	2680_TGCAGGATAACCGTCTGGAACATATGCAAGATTTGCACCCGCTGG_NODE_1_length_325_cov_5.646154	343	147	196	G		A	1/9	0.1111	1	9			G	11	1	11	11			A	8/8	1	8	8
26812_TGCAGGTACTTACTTAACAAATTAACCACTTGATGAGATAGGTAA_NODE_1_length_327_cov_7.259939-231	26812_TGCAGGTACTTACTTAACAAATTAACCACTTGATGAGATAGGTAA_NODE_1_length_327_cov_7.259939	349	118	231	A		C	3/3	1	3	3			A	14	1	14	14			A	11	1	11	11
26812_TGCAGGTACTTACTTAACAAATTAACCACTTGATGAGATAGGTAA_NODE_1_length_327_cov_7.259939-177	26812_TGCAGGTACTTACTTAACAAATTAACCACTTGATGAGATAGGTAA_NODE_1_length_327_cov_7.259939	349	172	177	T		T	5	1	5	5			T	12	1	12	12			C	14/14	1	14	14
26819_TGCAGGTTTTTTATGGATGCAGGGATCAAACCAGTGAGCAAATTG_NODE_1_length_267_cov_9.509363-111	26819_TGCAGGTTTTTTATGGATGCAGGGATCAAACCAGTGAGCAAATTG_NODE_1_length_267_cov_9.509363	289	178	111	A		G	3/3	1	3	3			A	28	1	28	28			G	9/9	1	9	9
26828_TGCAGTTTCTGTCTTACTTTGTTGTGCAGAATCCCAGATTGATAT_NODE_1_length_396_cov_6.888889-140	26828_TGCAGTTTCTGTCTTACTTTGTTGTGCAGAATCCCAGATTGATAT_NODE_1_length_396_cov_6.888889	418	278	140	T		G	1/8	0.125	1	8			T	5	1	5	5			G	2/31	0.0645	2	31
26868_TGCAGAGATTCAAGTTGTAGTGAAAATATAACACTTATACGAAAC_NODE_1_length_306_cov_6.316993-91	26868_TGCAGAGATTCAAGTTGTAGTGAAAATATAACACTTATACGAAAC_NODE_1_length_306_cov_6.316993	326	235	91	G		G	3	1	3	3			T	8/93	0.086	8	93			G	16	1	16	16
26868_TGCAGAGATTCAAGTTGTAGTGAAAATATAACACTTATACGAAAC_NODE_1_length_306_cov_6.316993-73	26868_TGCAGAGATTCAAGTTGTAGTGAAAATATAACACTTATACGAAAC_NODE_1_length_306_cov_6.316993	326	253	73	G		G	3	1	3	3			A	3/96	0.0313	3	96			G	16	1	16	16
26868_TGCAGAGATTCAAGTTGTAGTGAAAATATAACACTTATACGAAAC_NODE_1_length_306_cov_6.316993-87	26868_TGCAGAGATTCAAGTTGTAGTGAAAATATAACACTTATACGAAAC_NODE_1_length_306_cov_6.316993	326	239	87	T		T	3	1	3	3			G	3/93	0.0323	3	93			G	2/16	0.125	2	16
26868_TGCAGAGATTCAAGTTGTAGTGAAAATATAACACTTATACGAAAC_NODE_1_length_306_cov_6.316993-244	26868_TGCAGAGATTCAAGTTGTAGTGAAAATATAACACTTATACGAAAC_NODE_1_length_306_cov_6.316993	326	82	244	C		C	2	1	2	2			T	5/69	0.0725	5	69	G 1/69		C	9	1	9	9
26926_TGCAGGAGCACTTTGTTTGGTGGTGCCCGCCCTCGAGAATTGGTA_NODE_1_length_413_cov_6.108959-268	26926_TGCAGGAGCACTTTGTTTGGTGGTGCCCGCCCTCGAGAATTGGTA_NODE_1_length_413_cov_6.108959	435	167	268	G		G	4	1	4	4			G	4	1	4	4			A	4/4	1	4	4
26938_TGCAGCTCTGTTTTTAACCTCTGTTTTACCTCACTTAAACTCAAA_NODE_2_length_206_cov_18.776699-125	26938_TGCAGCTCTGTTTTTAACCTCTGTTTTACCTCACTTAAACTCAAA_NODE_2_length_206_cov_18.776699	228	103	125	G		G	25	1	25	25			T	3/52	0.0577	3	52			T	3/107	0.028	3	107	C 1/107
26938_TGCAGCTCTGTTTTTAACCTCTGTTTTACCTCACTTAAACTCAAA_NODE_2_length_206_cov_18.776699-91	26938_TGCAGCTCTGTTTTTAACCTCTGTTTTACCTCACTTAAACTCAAA_NODE_2_length_206_cov_18.776699	228	137	91	C		C	26	1	26	26			C	41	1	41	41			T	10/108	0.0926	10	108
26938_TGCAGCTCTGTTTTTAACCTCTGTTTTACCTCACTTAAACTCAAA_NODE_2_length_206_cov_18.776699-72	26938_TGCAGCTCTGTTTTTAACCTCTGTTTTACCTCACTTAAACTCAAA_NODE_2_length_206_cov_18.776699	228	156	72	G		G	26	1	26	26			G	46	1	46	46			A	7/92	0.0761	7	92	C 1/92
26938_TGCAGCTCTGTTTTTAACCTCTGTTTTACCTCACTTAAACTCAAA_NODE_2_length_206_cov_18.776699-120	26938_TGCAGCTCTGTTTTTAACCTCTGTTTTACCTCACTTAAACTCAAA_NODE_2_length_206_cov_18.776699	228	108	120	C		C	27	1	27	27			C	50	1	50	50			T	10/111	0.0901	10	111
26938_TGCAGCTCTGTTTTTAACCTCTGTTTTACCTCACTTAAACTCAAA_NODE_2_length_206_cov_18.776699-89	26938_TGCAGCTCTGTTTTTAACCTCTGTTTTACCTCACTTAAACTCAAA_NODE_2_length_206_cov_18.776699	228	139	89	T		A	4/28	0.1429	4	28			T	41	1	41	41			T	98	1	98	98
26938_TGCAGCTCTGTTTTTAACCTCTGTTTTACCTCACTTAAACTCAAA_NODE_2_length_206_cov_18.776699-84	26938_TGCAGCTCTGTTTTTAACCTCTGTTTTACCTCACTTAAACTCAAA_NODE_2_length_206_cov_18.776699	228	144	84	G		A	1/28	0.0357	1	28			G	46	1	46	46			A	3/95	0.0316	3	95
26938_TGCAGCTCTGTTTTTAACCTCTGTTTTACCTCACTTAAACTCAAA_NODE_2_length_206_cov_18.776699-139	26938_TGCAGCTCTGTTTTTAACCTCTGTTTTACCTCACTTAAACTCAAA_NODE_2_length_206_cov_18.776699	228	89	139	A		A	36	1	36	36			A	58	1	58	58			T	3/112	0.0268	3	112
26938_TGCAGCTCTGTTTTTAACCTCTGTTTTACCTCACTTAAACTCAAA_NODE_2_length_206_cov_18.776699-113	26938_TGCAGCTCTGTTTTTAACCTCTGTTTTACCTCACTTAAACTCAAA_NODE_2_length_206_cov_18.776699	228	115	113	T		C	1/24	0.0417	1	24			T	52	1	52	52			A	12/109	0.1101	12	109
26938_TGCAGCTCTGTTTTTAACCTCTGTTTTACCTCACTTAAACTCAAA_NODE_2_length_206_cov_18.776699-61	26938_TGCAGCTCTGTTTTTAACCTCTGTTTTACCTCACTTAAACTCAAA_NODE_2_length_206_cov_18.776699	228	167	61	G		G	24	1	24	24			T	3/40	0.075	3	40			G	88	1	88	88
26938_TGCAGCTCTGTTTTTAACCTCTGTTTTACCTCACTTAAACTCAAA_NODE_2_length_206_cov_18.776699-67	26938_TGCAGCTCTGTTTTTAACCTCTGTTTTACCTCACTTAAACTCAAA_NODE_2_length_206_cov_18.776699	228	161	67	A		A	26	1	26	26			G	3/45	0.0667	3	45			A	99	1	99	99
26938_TGCAGCTCTGTTTTTAACCTCTGTTTTACCTCACTTAAACTCAAA_NODE_2_length_206_cov_18.776699-73	26938_TGCAGCTCTGTTTTTAACCTCTGTTTTACCTCACTTAAACTCAAA_NODE_2_length_206_cov_18.776699	228	155	73	G		A	1/32	0.0313	1	32	T 1/32 +T 1/32		A	7/52	0.1346	7	52			A	3/121	0.0248	3	121	T 1/121 +T 7/121
26938_TGCAGCTCTGTTTTTAACCTCTGTTTTACCTCACTTAAACTCAAA_NODE_2_length_206_cov_18.776699-104	26938_TGCAGCTCTGTTTTTAACCTCTGTTTTACCTCACTTAAACTCAAA_NODE_2_length_206_cov_18.776699	228	124	104	T		T	21	1	21	21			A	7/47	0.1489	7	47	C 1/47		A	10/116	0.0862	10	116
26940_TGCAGTCAATTTCTGTATTGGTTCAGTATAAGGAGTTTCTGGCTG_NODE_1_length_319_cov_7.899686-68	26940_TGCAGTCAATTTCTGTATTGGTTCAGTATAAGGAGTTTCTGGCTG_NODE_1_length_319_cov_7.899686	341	273	68	A		G	1/7	0.1429	1	7			A	3	1	3	3			G	2/22	0.0909	2	22
26944_TGCAGCCTCGGCTAAATCTTCGTCCATGCTCTTCAATAAAGTCGC_NODE_1_length_394_cov_7.697969-100	26944_TGCAGCCTCGGCTAAATCTTCGTCCATGCTCTTCAATAAAGTCGC_NODE_1_length_394_cov_7.697969	416	316	100	C		A	2/2	1	2	2			C	9	1	9	9			A	3/3	1	3	3
2695_TGCAGTCTTCCATGGCAGGGTCTCAAAGGTGCAACGAAGAAGCAA_NODE_1_length_290_cov_8.537931-105	2695_TGCAGTCTTCCATGGCAGGGTCTCAAAGGTGCAACGAAGAAGCAA_NODE_1_length_290_cov_8.537931	312	207	105	A		T	7/7	1	7	7			A	15	1	15	15			A	31	1	31	31
26953_TGCAGGTCATGCTCACATTGTACCATGAATGTTGTGTGTCTGGGA_NODE_1_length_342_cov_5.690059-80	26953_TGCAGGTCATGCTCACATTGTACCATGAATGTTGTGTGTCTGGGA_NODE_1_length_342_cov_5.690059	360	280	80	G		T	3/3	1	3	3			G	3	1	3	3			G	4	1	4	4
26958_TGCAGAATATCCAGGCACCATATCGACTCAATGAAAAAAACTATC_NODE_1_length_236_cov_10.279661-69	26958_TGCAGAATATCCAGGCACCATATCGACTCAATGAAAAAAACTATC_NODE_1_length_236_cov_10.279661	258	189	69	T		T	4	1	4	4			G	6/46	0.1304	6	46			T	10	1	10	10
26958_TGCAGAATATCCAGGCACCATATCGACTCAATGAAAAAAACTATC_NODE_1_length_236_cov_10.279661-85	26958_TGCAGAATATCCAGGCACCATATCGACTCAATGAAAAAAACTATC_NODE_1_length_236_cov_10.279661	258	173	85	G		G	5	1	5	5			A	6/42	0.1429	6	42			G	17	1	17	17
26974_TGCAGTTAAGGAGATAATGTTTAACTTAGTAATCGAGTTTTCAAC_NODE_1_length_306_cov_6.379085-157	26974_TGCAGTTAAGGAGATAATGTTTAACTTAGTAATCGAGTTTTCAAC_NODE_1_length_306_cov_6.379085	326	169	157	A		A	8	1	8	8			A	5	1	5	5			G	3/52	0.0577	3	52
26985_TGCAGAAATTTAAGTTAGATTATAAACTTAACACTTATACGAAAC_NODE_1_length_335_cov_6.770149-198	26985_TGCAGAAATTTAAGTTAGATTATAAACTTAACACTTATACGAAAC_NODE_1_length_335_cov_6.770149	357	159	198	C		C	1	1	1	1			A	1/62	0.0161	1	62	T 5/62		C	9	1	9	9
26988_TGCAGTTGATTTAACAACTCTGTAGTCTATTTATATCTTCAAGGA_NODE_1_length_346_cov_8.479769-146	26988_TGCAGTTGATTTAACAACTCTGTAGTCTATTTATATCTTCAAGGA_NODE_1_length_346_cov_8.479769	368	222	146	G	+	+T	3/3	1	3	3			T	1/17	0.0588	1	17	+T 2/17		T	2/34	0.0588	2	34	+T 21/34 -G 8/34
27003_TGCAGTCCGTCTAAATTTAGCCATATCATTCGGGTCTTCCTTTAG_NODE_1_length_445_cov_6.993258-143	27003_TGCAGTCCGTCTAAATTTAGCCATATCATTCGGGTCTTCCTTTAG_NODE_1_length_445_cov_6.993258	467	324	143	A		G	5/5	1	5	5			A	6	1	6	6			C	1/15	0.0667	1	15	G 7/15
27030_TGCAGTGACATTTCAATACCTTTGATGATTGTTGCTGGACCTGGA_NODE_1_length_282_cov_5.414894-117	27030_TGCAGTGACATTTCAATACCTTTGATGATTGTTGCTGGACCTGGA_NODE_1_length_282_cov_5.414894	300	183	117	A	+	+T	5/5	1	5	5			A	6	1	6	6		+	#NAME?	6/6	1	6	6
27032_TGCAGGTTCTACCCCAGAAAACTAATGGCCAAAACTTCAAGTTTC_NODE_1_length_317_cov_6.094637-179	27032_TGCAGGTTCTACCCCAGAAAACTAATGGCCAAAACTTCAAGTTTC_NODE_1_length_317_cov_6.094637	337	158	179	T		C	3/3	1	3	3			T	10	1	10	10			C	10/10	1	10	10
27059_TGCAGCTTTTCTCCTCAGCCATCTTATACTTTTTGGAGTTTTCCA_NODE_1_length_281_cov_9.786477-132	27059_TGCAGCTTTTCTCCTCAGCCATCTTATACTTTTTGGAGTTTTCCA_NODE_1_length_281_cov_9.786477	303	171	132	G		T	7/7	1	7	7			G	19	1	19	19			T	11/11	1	11	11
27067_TGCAGTGAGGATCATGAGCTTGTAGCAAAATCATGATTTGTGCTG_NODE_1_length_285_cov_8.463158-71	27067_TGCAGTGAGGATCATGAGCTTGTAGCAAAATCATGATTTGTGCTG_NODE_1_length_285_cov_8.463158	307	236	71	C		T	4/4	1	4	4			C	13	1	13	13			C	12	1	12	12
27067_TGCAGTGAGGATCATGAGCTTGTAGCAAAATCATGATTTGTGCTG_NODE_1_length_285_cov_8.463158-101	27067_TGCAGTGAGGATCATGAGCTTGTAGCAAAATCATGATTTGTGCTG_NODE_1_length_285_cov_8.463158	307	206	101	A		G	5/5	1	5	5			A	13	1	13	13			G	11/11	1	11	11
2707_TGCAGTTTAAGCTCTTCTGACAGTAAATCCACAAACTGCTTCTCC_NODE_1_length_401_cov_5.625935-266	2707_TGCAGTTTAAGCTCTTCTGACAGTAAATCCACAAACTGCTTCTCC_NODE_1_length_401_cov_5.625935	423	157	266	C		C	7	1	7	7			C	23	1	23	23			T	8/8	1	8	8
2707_TGCAGTTTAAGCTCTTCTGACAGTAAATCCACAAACTGCTTCTCC_NODE_1_length_401_cov_5.625935-280	2707_TGCAGTTTAAGCTCTTCTGACAGTAAATCCACAAACTGCTTCTCC_NODE_1_length_401_cov_5.625935	423	143	280	A		G	10/10	1	10	10			A	30	1	30	30			G	4/4	1	4	4
2707_TGCAGTTTAAGCTCTTCTGACAGTAAATCCACAAACTGCTTCTCC_NODE_1_length_401_cov_5.625935-314	2707_TGCAGTTTAAGCTCTTCTGACAGTAAATCCACAAACTGCTTCTCC_NODE_1_length_401_cov_5.625935	423	109	314	C		T	3/3	1	3	3			C	16	1	16	16			C	4	1	4	4
27088_TGCAGAAACAACTCCAAGAACAGCACCTGAATACTCCGCCAAAAC_NODE_1_length_220_cov_8.636364-82	27088_TGCAGAAACAACTCCAAGAACAGCACCTGAATACTCCGCCAAAAC_NODE_1_length_220_cov_8.636364	242	160	82	A		C	3/3	1	3	3			A	5	1	5	5			A	3	1	3	3
27102_TGCAGAAATAGATAAAAGTATTAAACCTTGGCAAGAGATATCTCT_NODE_1_length_357_cov_5.649860-192	27102_TGCAGAAATAGATAAAAGTATTAAACCTTGGCAAGAGATATCTCT_NODE_1_length_357_cov_5.649860	379	187	192	C		C	2	1	2	2			C	8	1	8	8			T	9/9	1	9	9
27102_TGCAGAAATAGATAAAAGTATTAAACCTTGGCAAGAGATATCTCT_NODE_1_length_357_cov_5.649860-161	27102_TGCAGAAATAGATAAAAGTATTAAACCTTGGCAAGAGATATCTCT_NODE_1_length_357_cov_5.649860	379	218	161	A		A	3	1	3	3			A	8	1	8	8			G	12/12	1	12	12
27128_TGCAGATGTCACTGTTTTTAGCTGTAGGGACACAAAGTCCAAGAG_NODE_1_length_333_cov_6.513514-217	27128_TGCAGATGTCACTGTTTTTAGCTGTAGGGACACAAAGTCCAAGAG_NODE_1_length_333_cov_6.513514	355	138	217	A		T	3/3	1	3	3			A	18	1	18	18			A	7	1	7	7
27169_TGCAGTTTGGCATGAGAACATATAGAAATAATATCTGTCTATGAG_NODE_1_length_377_cov_5.740053-204	27169_TGCAGTTTGGCATGAGAACATATAGAAATAATATCTGTCTATGAG_NODE_1_length_377_cov_5.740053	397	193	204	C		C	2	1	2	2			C	10	1	10	10			G	8/8	1	8	8
27169_TGCAGTTTGGCATGAGAACATATAGAAATAATATCTGTCTATGAG_NODE_1_length_377_cov_5.740053-176	27169_TGCAGTTTGGCATGAGAACATATAGAAATAATATCTGTCTATGAG_NODE_1_length_377_cov_5.740053	397	221	176	C		G	2/2	1	2	2			C	7	1	7	7			G	6/6	1	6	6
27176_TGCAGAAAAGAATGAAGTCCATTGCCAGTGGTAATTCTCAGCGTT_NODE_1_length_206_cov_7.830097-78	27176_TGCAGAAAAGAATGAAGTCCATTGCCAGTGGTAATTCTCAGCGTT_NODE_1_length_206_cov_7.830097	226	148	78	G		A	4/4	1	4	4			G	17	1	17	17			G	10	1	10	10
27176_TGCAGAAAAGAATGAAGTCCATTGCCAGTGGTAATTCTCAGCGTT_NODE_1_length_206_cov_7.830097-71	27176_TGCAGAAAAGAATGAAGTCCATTGCCAGTGGTAATTCTCAGCGTT_NODE_1_length_206_cov_7.830097	226	155	71	T		C	5/5	1	5	5			T	16	1	16	16			T	10	1	10	10
27187_TGCAGTTCTGAGAAAGATGACAATCTACTTTACCAGAGGAGACTG_NODE_1_length_387_cov_5.439277-228	27187_TGCAGTTCTGAGAAAGATGACAATCTACTTTACCAGAGGAGACTG_NODE_1_length_387_cov_5.439277	407	179	228	C		C	5	1	5	5			C	10	1	10	10			T	25/25	1	25	25
27232_TGCAGGAAGAAGAGAAAAAGATGATCAAAACTGTAAATAGCAAGA_NODE_1_length_433_cov_6.852194-254	27232_TGCAGGAAGAAGAGAAAAAGATGATCAAAACTGTAAATAGCAAGA_NODE_1_length_433_cov_6.852194	455	201	254	G		A	2/2	1	2	2			G	7	1	7	7			A	2/2	1	2	2
27253_TGCAGTATGTAAGAGGCATCCAATACAACATTCTACCTTGCAGTC_NODE_1_length_285_cov_7.028070-72	27253_TGCAGTATGTAAGAGGCATCCAATACAACATTCTACCTTGCAGTC_NODE_1_length_285_cov_7.028070	307	235	72	A		G	4/4	1	4	4			A	6	1	6	6			G	4/4	1	4	4
27253_TGCAGTATGTAAGAGGCATCCAATACAACATTCTACCTTGCAGTC_NODE_1_length_285_cov_7.028070-112	27253_TGCAGTATGTAAGAGGCATCCAATACAACATTCTACCTTGCAGTC_NODE_1_length_285_cov_7.028070	307	195	112	A		A	10	1	10	10			A	22	1	22	22			C	14/14	1	14	14
2726_TGCAGTGGAAATTGATTCAGGAAAACAAGAGGTGAGCGCTAATAA_NODE_1_length_337_cov_5.367952-209	2726_TGCAGTGGAAATTGATTCAGGAAAACAAGAGGTGAGCGCTAATAA_NODE_1_length_337_cov_5.367952	355	146	209	T		A	3/3	1	3	3			T	10	1	10	10			A	3/3	1	3	3
27265_TGCAGTAATGTAAAACAATTTCAACATGTTGGAATTGAATTACAC_NODE_1_length_318_cov_5.855346-159	27265_TGCAGTAATGTAAAACAATTTCAACATGTTGGAATTGAATTACAC_NODE_1_length_318_cov_5.855346	338	179	159	A		A	2	1	2	2			A	7	1	7	7			G	3/3	1	3	3
27265_TGCAGTAATGTAAAACAATTTCAACATGTTGGAATTGAATTACAC_NODE_1_length_318_cov_5.855346-103	27265_TGCAGTAATGTAAAACAATTTCAACATGTTGGAATTGAATTACAC_NODE_1_length_318_cov_5.855346	338	235	103	C		C	2	1	2	2			C	18	1	18	18			G	3/3	1	3	3
27272_TGCAGAACGCAGCCCTGAACACACCAAAGTATGGACAGAACCTCC_NODE_1_length_330_cov_6.930303-146	27272_TGCAGAACGCAGCCCTGAACACACCAAAGTATGGACAGAACCTCC_NODE_1_length_330_cov_6.930303	352	206	146	G		G	2	1	2	2			G	16	1	16	16			C	6/7	0.8571	6	7
27294_TGCAGAAGATTTTAAGTGAACTCATTTCGAAGAGGAAAGAAAAGA_NODE_1_length_385_cov_5.249351-273	27294_TGCAGAAGATTTTAAGTGAACTCATTTCGAAGAGGAAAGAAAAGA_NODE_1_length_385_cov_5.249351	407	134	273	C		T	4/4	1	4	4			T	6/7	0.8571	6	7			T	3/3	1	3	3
2731_TGCAGATATACAATGGCACTTTATTCACAAAGACATTGGAAACAA_NODE_1_length_446_cov_6.325112-217	2731_TGCAGATATACAATGGCACTTTATTCACAAAGACATTGGAAACAA_NODE_1_length_446_cov_6.325112	468	251	217	A		C	4/4	1	4	4			A	7	1	7	7			A	11	1	11	11
27314_TGCAGGAAATGGCTCCTGCAAAGCAAATGAAAGTGATGCAAGATT_NODE_1_length_300_cov_5.293334-134	27314_TGCAGGAAATGGCTCCTGCAAAGCAAATGAAAGTGATGCAAGATT_NODE_1_length_300_cov_5.293334	318	184	134	A		A	5	1	5	5			A	5	1	5	5			T	5/5	1	5	5
27329_TGCAGATGCTGGTAACTATCCTCTAGAAGAAGGTCTTACGTCCGT_NODE_1_length_241_cov_6.709544-120	27329_TGCAGATGCTGGTAACTATCCTCTAGAAGAAGGTCTTACGTCCGT_NODE_1_length_241_cov_6.709544	263	143	120	C		C	9	1	9	9			C	11	1	11	11			G	12/12	1	12	12
2733_TGCAGAACTTCAAGTTGAAGTGAAAACCTAACACTTATACGAAAC_NODE_1_length_320_cov_5.587500-128	2733_TGCAGAACTTCAAGTTGAAGTGAAAACCTAACACTTATACGAAAC_NODE_1_length_320_cov_5.587500	338	210	128	G		G	6	1	6	6			T	5/215	0.0233	5	215			G	31	1	31	31
2733_TGCAGAACTTCAAGTTGAAGTGAAAACCTAACACTTATACGAAAC_NODE_1_length_320_cov_5.587500-140	2733_TGCAGAACTTCAAGTTGAAGTGAAAACCTAACACTTATACGAAAC_NODE_1_length_320_cov_5.587500	338	198	140	A		A	8	1	8	8			G	4/183	0.0219	4	183			A	29	1	29	29
2733_TGCAGAACTTCAAGTTGAAGTGAAAACCTAACACTTATACGAAAC_NODE_1_length_320_cov_5.587500-103	2733_TGCAGAACTTCAAGTTGAAGTGAAAACCTAACACTTATACGAAAC_NODE_1_length_320_cov_5.587500	338	235	103	C		C	2	1	2	2			T	9/127	0.0709	9	127			C	23	1	23	23
2733_TGCAGAACTTCAAGTTGAAGTGAAAACCTAACACTTATACGAAAC_NODE_1_length_320_cov_5.587500-117	2733_TGCAGAACTTCAAGTTGAAGTGAAAACCTAACACTTATACGAAAC_NODE_1_length_320_cov_5.587500	338	221	117	T		T	2	1	2	2			G	3/184	0.0163	3	184			T	30	1	30	30
2733_TGCAGAACTTCAAGTTGAAGTGAAAACCTAACACTTATACGAAAC_NODE_1_length_320_cov_5.587500-145	2733_TGCAGAACTTCAAGTTGAAGTGAAAACCTAACACTTATACGAAAC_NODE_1_length_320_cov_5.587500	338	193	145	C		C	8	1	8	8			A	3/154	0.0195	3	154			C	25	1	25	25
2733_TGCAGAACTTCAAGTTGAAGTGAAAACCTAACACTTATACGAAAC_NODE_1_length_320_cov_5.587500-141	2733_TGCAGAACTTCAAGTTGAAGTGAAAACCTAACACTTATACGAAAC_NODE_1_length_320_cov_5.587500	338	197	141	C		C	8	1	8	8			T	12/177	0.0678	12	177			C	29	1	29	29
2733_TGCAGAACTTCAAGTTGAAGTGAAAACCTAACACTTATACGAAAC_NODE_1_length_320_cov_5.587500-159	2733_TGCAGAACTTCAAGTTGAAGTGAAAACCTAACACTTATACGAAAC_NODE_1_length_320_cov_5.587500	338	179	159	T		T	6	1	6	6			A	3/78	0.0385	3	78			A	1/13	0.0769	1	13
2733_TGCAGAACTTCAAGTTGAAGTGAAAACCTAACACTTATACGAAAC_NODE_1_length_320_cov_5.587500-106	2733_TGCAGAACTTCAAGTTGAAGTGAAAACCTAACACTTATACGAAAC_NODE_1_length_320_cov_5.587500	338	232	106	G		G	2	1	2	2			C	3/136	0.0221	3	136			G	21	1	21	21
2733_TGCAGAACTTCAAGTTGAAGTGAAAACCTAACACTTATACGAAAC_NODE_1_length_320_cov_5.587500-112	2733_TGCAGAACTTCAAGTTGAAGTGAAAACCTAACACTTATACGAAAC_NODE_1_length_320_cov_5.587500	338	226	112	A		A	2	1	2	2			C	8/161	0.0497	8	161			A	26	1	26	26
2733_TGCAGAACTTCAAGTTGAAGTGAAAACCTAACACTTATACGAAAC_NODE_1_length_320_cov_5.587500-133	2733_TGCAGAACTTCAAGTTGAAGTGAAAACCTAACACTTATACGAAAC_NODE_1_length_320_cov_5.587500	338	205	133	C		C	6	1	6	6			G	6/210	0.0286	6	210			T	2/32	0.0625	2	32
2733_TGCAGAACTTCAAGTTGAAGTGAAAACCTAACACTTATACGAAAC_NODE_1_length_320_cov_5.587500-102	2733_TGCAGAACTTCAAGTTGAAGTGAAAACCTAACACTTATACGAAAC_NODE_1_length_320_cov_5.587500	338	236	102	C		C	2	1	2	2			A	8/116	0.069	8	116			C	23	1	23	23
2733_TGCAGAACTTCAAGTTGAAGTGAAAACCTAACACTTATACGAAAC_NODE_1_length_320_cov_5.587500-196	2733_TGCAGAACTTCAAGTTGAAGTGAAAACCTAACACTTATACGAAAC_NODE_1_length_320_cov_5.587500	338	142	196	G		G	6	1	6	6			A	3/212	0.0142	3	212	C 3/212		G	31	1	31	31
2733_TGCAGAACTTCAAGTTGAAGTGAAAACCTAACACTTATACGAAAC_NODE_1_length_320_cov_5.587500-199	2733_TGCAGAACTTCAAGTTGAAGTGAAAACCTAACACTTATACGAAAC_NODE_1_length_320_cov_5.587500	338	139	199	G		G	4	1	4	4			T	1/211	0.0047	1	211	C 8/211		G	33	1	33	33
2733_TGCAGAACTTCAAGTTGAAGTGAAAACCTAACACTTATACGAAAC_NODE_1_length_320_cov_5.587500-215	2733_TGCAGAACTTCAAGTTGAAGTGAAAACCTAACACTTATACGAAAC_NODE_1_length_320_cov_5.587500	338	123	215	C		C	2	1	2	2			A	8/141	0.0567	8	141	T 2/141		A	1/23	0.0435	1	23
2733_TGCAGAACTTCAAGTTGAAGTGAAAACCTAACACTTATACGAAAC_NODE_1_length_320_cov_5.587500-185	2733_TGCAGAACTTCAAGTTGAAGTGAAAACCTAACACTTATACGAAAC_NODE_1_length_320_cov_5.587500	338	153	185	G		G	7	1	7	7			A	17/191	0.089	17	191	T 2/191		A	3/29	0.1034	3	29
2733_TGCAGAACTTCAAGTTGAAGTGAAAACCTAACACTTATACGAAAC_NODE_1_length_320_cov_5.587500-161	2733_TGCAGAACTTCAAGTTGAAGTGAAAACCTAACACTTATACGAAAC_NODE_1_length_320_cov_5.587500	338	177	161	C		C	7	1	7	7			A	5/70	0.0714	5	70	T 4/70		C	13	1	13	13
27351_TGCAGAAATTCAAGCTGAATTGAAAACCTAGCACTTATACGAAAC_NODE_1_length_348_cov_5.939655-81	27351_TGCAGAAATTCAAGCTGAATTGAAAACCTAGCACTTATACGAAAC_NODE_1_length_348_cov_5.939655	368	287	81	G		G	5	1	5	5			T	3/68	0.0441	3	68			G	11	1	11	11
27351_TGCAGAAATTCAAGCTGAATTGAAAACCTAGCACTTATACGAAAC_NODE_1_length_348_cov_5.939655-194	27351_TGCAGAAATTCAAGCTGAATTGAAAACCTAGCACTTATACGAAAC_NODE_1_length_348_cov_5.939655	368	174	194	A		A	8	1	8	8			T	7/250	0.028	7	250			A	28	1	28	28
27351_TGCAGAAATTCAAGCTGAATTGAAAACCTAGCACTTATACGAAAC_NODE_1_length_348_cov_5.939655-126	27351_TGCAGAAATTCAAGCTGAATTGAAAACCTAGCACTTATACGAAAC_NODE_1_length_348_cov_5.939655	368	242	126	A		A	3	1	3	3			G	7/121	0.0579	7	121			G	1/19	0.0526	1	19
27351_TGCAGAAATTCAAGCTGAATTGAAAACCTAGCACTTATACGAAAC_NODE_1_length_348_cov_5.939655-162	27351_TGCAGAAATTCAAGCTGAATTGAAAACCTAGCACTTATACGAAAC_NODE_1_length_348_cov_5.939655	368	206	162	T		T	4	1	4	4			G	3/218	0.0138	3	218			T	30	1	30	30
27351_TGCAGAAATTCAAGCTGAATTGAAAACCTAGCACTTATACGAAAC_NODE_1_length_348_cov_5.939655-195	27351_TGCAGAAATTCAAGCTGAATTGAAAACCTAGCACTTATACGAAAC_NODE_1_length_348_cov_5.939655	368	173	195	G		G	8	1	8	8			A	2/243	0.0082	2	243			C	3/27	0.1111	3	27
27351_TGCAGAAATTCAAGCTGAATTGAAAACCTAGCACTTATACGAAAC_NODE_1_length_348_cov_5.939655-96	27351_TGCAGAAATTCAAGCTGAATTGAAAACCTAGCACTTATACGAAAC_NODE_1_length_348_cov_5.939655	368	272	96	G		G	6	1	6	6			A	6/79	0.0759	6	79			G	11	1	11	11
27351_TGCAGAAATTCAAGCTGAATTGAAAACCTAGCACTTATACGAAAC_NODE_1_length_348_cov_5.939655-244	27351_TGCAGAAATTCAAGCTGAATTGAAAACCTAGCACTTATACGAAAC_NODE_1_length_348_cov_5.939655	368	124	244	T		T	2	1	2	2		+	+A	4/123	0.0325	4	123			T	8	1	8	8
27351_TGCAGAAATTCAAGCTGAATTGAAAACCTAGCACTTATACGAAAC_NODE_1_length_348_cov_5.939655-226	27351_TGCAGAAATTCAAGCTGAATTGAAAACCTAGCACTTATACGAAAC_NODE_1_length_348_cov_5.939655	368	142	226	C		C	7	1	7	7			T	4/168	0.0238	4	168			C	20	1	20	20
27351_TGCAGAAATTCAAGCTGAATTGAAAACCTAGCACTTATACGAAAC_NODE_1_length_348_cov_5.939655-168	27351_TGCAGAAATTCAAGCTGAATTGAAAACCTAGCACTTATACGAAAC_NODE_1_length_348_cov_5.939655	368	200	168	G		G	5	1	5	5			C	8/233	0.0343	8	233			G	32	1	32	32
27351_TGCAGAAATTCAAGCTGAATTGAAAACCTAGCACTTATACGAAAC_NODE_1_length_348_cov_5.939655-94	27351_TGCAGAAATTCAAGCTGAATTGAAAACCTAGCACTTATACGAAAC_NODE_1_length_348_cov_5.939655	368	274	94	G		G	6	1	6	6			A	3/80	0.0375	3	80			G	11	1	11	11
27351_TGCAGAAATTCAAGCTGAATTGAAAACCTAGCACTTATACGAAAC_NODE_1_length_348_cov_5.939655-204	27351_TGCAGAAATTCAAGCTGAATTGAAAACCTAGCACTTATACGAAAC_NODE_1_length_348_cov_5.939655	368	164	204	T		T	7	1	7	7			A	3/222	0.0135	3	222			A	1/29	0.0345	1	29
27351_TGCAGAAATTCAAGCTGAATTGAAAACCTAGCACTTATACGAAAC_NODE_1_length_348_cov_5.939655-63	27351_TGCAGAAATTCAAGCTGAATTGAAAACCTAGCACTTATACGAAAC_NODE_1_length_348_cov_5.939655	368	305	63	G		G	3	1	3	3			T	9/82	0.1098	9	82			G	18	1	18	18
27351_TGCAGAAATTCAAGCTGAATTGAAAACCTAGCACTTATACGAAAC_NODE_1_length_348_cov_5.939655-166	27351_TGCAGAAATTCAAGCTGAATTGAAAACCTAGCACTTATACGAAAC_NODE_1_length_348_cov_5.939655	368	202	166	T		T	5	1	5	5			C	5/231	0.0216	5	231			T	32	1	32	32
27351_TGCAGAAATTCAAGCTGAATTGAAAACCTAGCACTTATACGAAAC_NODE_1_length_348_cov_5.939655-140	27351_TGCAGAAATTCAAGCTGAATTGAAAACCTAGCACTTATACGAAAC_NODE_1_length_348_cov_5.939655	368	228	140	T		T	3	1	3	3			G	4/158	0.0253	4	158			T	26	1	26	26
27351_TGCAGAAATTCAAGCTGAATTGAAAACCTAGCACTTATACGAAAC_NODE_1_length_348_cov_5.939655-69	27351_TGCAGAAATTCAAGCTGAATTGAAAACCTAGCACTTATACGAAAC_NODE_1_length_348_cov_5.939655	368	299	69	T		T	4	1	4	4			A	4/73	0.0548	4	73			A	1/13	0.0769	1	13
27351_TGCAGAAATTCAAGCTGAATTGAAAACCTAGCACTTATACGAAAC_NODE_1_length_348_cov_5.939655-130	27351_TGCAGAAATTCAAGCTGAATTGAAAACCTAGCACTTATACGAAAC_NODE_1_length_348_cov_5.939655	368	238	130	T		T	3	1	3	3			G	7/126	0.0556	7	126			G	2/21	0.0952	2	21
27351_TGCAGAAATTCAAGCTGAATTGAAAACCTAGCACTTATACGAAAC_NODE_1_length_348_cov_5.939655-101	27351_TGCAGAAATTCAAGCTGAATTGAAAACCTAGCACTTATACGAAAC_NODE_1_length_348_cov_5.939655	368	267	101	C		C	5	1	5	5			A	5/77	0.0649	5	77			A	1/11	0.0909	1	11
27351_TGCAGAAATTCAAGCTGAATTGAAAACCTAGCACTTATACGAAAC_NODE_1_length_348_cov_5.939655-157	27351_TGCAGAAATTCAAGCTGAATTGAAAACCTAGCACTTATACGAAAC_NODE_1_length_348_cov_5.939655	368	211	157	A		A	4	1	4	4			T	13/214	0.0607	13	214			T	2/32	0.0625	2	32
27351_TGCAGAAATTCAAGCTGAATTGAAAACCTAGCACTTATACGAAAC_NODE_1_length_348_cov_5.939655-203	27351_TGCAGAAATTCAAGCTGAATTGAAAACCTAGCACTTATACGAAAC_NODE_1_length_348_cov_5.939655	368	165	203	T		G	1/7	0.1429	1	7			G	5/225	0.0222	5	225			G	2/25	0.08	2	25
27351_TGCAGAAATTCAAGCTGAATTGAAAACCTAGCACTTATACGAAAC_NODE_1_length_348_cov_5.939655-185	27351_TGCAGAAATTCAAGCTGAATTGAAAACCTAGCACTTATACGAAAC_NODE_1_length_348_cov_5.939655	368	183	185	A		A	8	1	8	8			G	4/241	0.0166	4	241			A	33	1	33	33
27351_TGCAGAAATTCAAGCTGAATTGAAAACCTAGCACTTATACGAAAC_NODE_1_length_348_cov_5.939655-179	27351_TGCAGAAATTCAAGCTGAATTGAAAACCTAGCACTTATACGAAAC_NODE_1_length_348_cov_5.939655	368	189	179	T		T	6	1	6	6			G	4/249	0.0161	4	249			T	32	1	32	32
27351_TGCAGAAATTCAAGCTGAATTGAAAACCTAGCACTTATACGAAAC_NODE_1_length_348_cov_5.939655-160	27351_TGCAGAAATTCAAGCTGAATTGAAAACCTAGCACTTATACGAAAC_NODE_1_length_348_cov_5.939655	368	208	160	A		A	4	1	4	4			G	7/209	0.0335	7	209			A	32	1	32	32
27351_TGCAGAAATTCAAGCTGAATTGAAAACCTAGCACTTATACGAAAC_NODE_1_length_348_cov_5.939655-86	27351_TGCAGAAATTCAAGCTGAATTGAAAACCTAGCACTTATACGAAAC_NODE_1_length_348_cov_5.939655	368	282	86	A		A	5	1	5	5			C	4/68	0.0588	4	68			A	11	1	11	11
27351_TGCAGAAATTCAAGCTGAATTGAAAACCTAGCACTTATACGAAAC_NODE_1_length_348_cov_5.939655-186	27351_TGCAGAAATTCAAGCTGAATTGAAAACCTAGCACTTATACGAAAC_NODE_1_length_348_cov_5.939655	368	182	186	C		C	10	1	10	10			T	11/239	0.046	11	239			C	33	1	33	33
27351_TGCAGAAATTCAAGCTGAATTGAAAACCTAGCACTTATACGAAAC_NODE_1_length_348_cov_5.939655-112	27351_TGCAGAAATTCAAGCTGAATTGAAAACCTAGCACTTATACGAAAC_NODE_1_length_348_cov_5.939655	368	256	112	A		A	5	1	5	5			G	8/102	0.0784	8	102			A	15	1	15	15
27351_TGCAGAAATTCAAGCTGAATTGAAAACCTAGCACTTATACGAAAC_NODE_1_length_348_cov_5.939655-210	27351_TGCAGAAATTCAAGCTGAATTGAAAACCTAGCACTTATACGAAAC_NODE_1_length_348_cov_5.939655	368	158	210	G		G	8	1	8	8			A	6/202	0.0297	6	202			G	27	1	27	27
27351_TGCAGAAATTCAAGCTGAATTGAAAACCTAGCACTTATACGAAAC_NODE_1_length_348_cov_5.939655-196	27351_TGCAGAAATTCAAGCTGAATTGAAAACCTAGCACTTATACGAAAC_NODE_1_length_348_cov_5.939655	368	172	196	G		G	7	1	7	7			A	3/238	0.0126	3	238			G	26	1	26	26
27351_TGCAGAAATTCAAGCTGAATTGAAAACCTAGCACTTATACGAAAC_NODE_1_length_348_cov_5.939655-189	27351_TGCAGAAATTCAAGCTGAATTGAAAACCTAGCACTTATACGAAAC_NODE_1_length_348_cov_5.939655	368	179	189	C		C	4	1	4	4			A	4/213	0.0188	4	213	+A 1/213		C	28	1	28	28
27351_TGCAGAAATTCAAGCTGAATTGAAAACCTAGCACTTATACGAAAC_NODE_1_length_348_cov_5.939655-179	27351_TGCAGAAATTCAAGCTGAATTGAAAACCTAGCACTTATACGAAAC_NODE_1_length_348_cov_5.939655	368	189	179	G		G	5	1	5	5			A	3/234	0.0128	3	234	C 3/234		G	31	1	31	31
27351_TGCAGAAATTCAAGCTGAATTGAAAACCTAGCACTTATACGAAAC_NODE_1_length_348_cov_5.939655-206	27351_TGCAGAAATTCAAGCTGAATTGAAAACCTAGCACTTATACGAAAC_NODE_1_length_348_cov_5.939655	368	162	206	T		T	4	1	4	4			C	8/170	0.0471	8	170	G 1/170		C	2/31	0.0645	2	31
27351_TGCAGAAATTCAAGCTGAATTGAAAACCTAGCACTTATACGAAAC_NODE_1_length_348_cov_5.939655-132	27351_TGCAGAAATTCAAGCTGAATTGAAAACCTAGCACTTATACGAAAC_NODE_1_length_348_cov_5.939655	368	236	132	A		A	6	1	6	6			C	3/180	0.0167	3	180	G 15/180		A	22	1	22	22
27351_TGCAGAAATTCAAGCTGAATTGAAAACCTAGCACTTATACGAAAC_NODE_1_length_348_cov_5.939655-172	27351_TGCAGAAATTCAAGCTGAATTGAAAACCTAGCACTTATACGAAAC_NODE_1_length_348_cov_5.939655	368	196	172	C		C	6	1	6	6			T	1/246	0.0041	1	246	G 4/246		T	2/34	0.0588	2	34
27351_TGCAGAAATTCAAGCTGAATTGAAAACCTAGCACTTATACGAAAC_NODE_1_length_348_cov_5.939655-128	27351_TGCAGAAATTCAAGCTGAATTGAAAACCTAGCACTTATACGAAAC_NODE_1_length_348_cov_5.939655	368	240	128	C		C	7	1	7	7			A	11/167	0.0659	11	167	G 6/167		C	20	1	20	20
27351_TGCAGAAATTCAAGCTGAATTGAAAACCTAGCACTTATACGAAAC_NODE_1_length_348_cov_5.939655-255	27351_TGCAGAAATTCAAGCTGAATTGAAAACCTAGCACTTATACGAAAC_NODE_1_length_348_cov_5.939655	368	113	255	G		G	6	1	6	6			A	3/80	0.0375	3	80	T 1/80		G	11	1	11	11
27351_TGCAGAAATTCAAGCTGAATTGAAAACCTAGCACTTATACGAAAC_NODE_1_length_348_cov_5.939655-144	27351_TGCAGAAATTCAAGCTGAATTGAAAACCTAGCACTTATACGAAAC_NODE_1_length_348_cov_5.939655	368	224	144	C		C	7	1	7	7			A	6/213	0.0282	6	213	T 10/213		C	29	1	29	29
27351_TGCAGAAATTCAAGCTGAATTGAAAACCTAGCACTTATACGAAAC_NODE_1_length_348_cov_5.939655-234	27351_TGCAGAAATTCAAGCTGAATTGAAAACCTAGCACTTATACGAAAC_NODE_1_length_348_cov_5.939655	368	134	234	G		G	6	1	6	6			A	2/114	0.0175	2	114	T 2/114		T	1/17	0.0588	1	17
27351_TGCAGAAATTCAAGCTGAATTGAAAACCTAGCACTTATACGAAAC_NODE_1_length_348_cov_5.939655-198	27351_TGCAGAAATTCAAGCTGAATTGAAAACCTAGCACTTATACGAAAC_NODE_1_length_348_cov_5.939655	368	170	198	C		C	4	1	4	4			A	10/207	0.0483	10	207	T 8/207		A	1/34	0.0294	1	34
27359_TGCAGACTTCACGCCAATGCTAGATCCCAACGCTTCAAACTGCTC_NODE_1_length_299_cov_9.588629-125	27359_TGCAGACTTCACGCCAATGCTAGATCCCAACGCTTCAAACTGCTC_NODE_1_length_299_cov_9.588629	321	196	125	T		C	2/2	1	2	2			T	14	1	14	14			C	3/3	1	3	3
27367_TGCAGATGGAAATTGTATGCACATGCTGACAGGAAACATGGACAT_NODE_1_length_268_cov_8.932836-94	27367_TGCAGATGGAAATTGTATGCACATGCTGACAGGAAACATGGACAT_NODE_1_length_268_cov_8.932836	290	196	94	T		C	5/5	1	5	5			T	19	1	19	19			C	22/22	1	22	22
27367_TGCAGATGGAAATTGTATGCACATGCTGACAGGAAACATGGACAT_NODE_1_length_268_cov_8.932836-89	27367_TGCAGATGGAAATTGTATGCACATGCTGACAGGAAACATGGACAT_NODE_1_length_268_cov_8.932836	290	201	89	C		T	5/5	1	5	5			C	20	1	20	20			T	23/23	1	23	23
27369_TGCAGTCTATATAGTGTTGCTAATGCTTCTTATTTACATACTCAG_NODE_1_length_350_cov_7.420000-134	27369_TGCAGTCTATATAGTGTTGCTAATGCTTCTTATTTACATACTCAG_NODE_1_length_350_cov_7.420000	372	238	134	T		T	4	1	4	4			T	16	1	16	16			G	3/27	0.1111	3	27
2741_TGCAGTAAACCTTGGCATCGGTGTAGAATTCGGGATGAATGTCCT_NODE_1_length_245_cov_7.767347-91	2741_TGCAGTAAACCTTGGCATCGGTGTAGAATTCGGGATGAATGTCCT_NODE_1_length_245_cov_7.767347	265	174	91	T		G	3/3	1	3	3			T	5	1	5	5			T	2	1	2	2
27419_TGCAGACCACCTAGTAGAACTCTTTTAATGAGTGTTTTACTAACA_NODE_1_length_294_cov_5.945578-201	27419_TGCAGACCACCTAGTAGAACTCTTTTAATGAGTGTTTTACTAACA_NODE_1_length_294_cov_5.945578	314	113	201	T		T	2	1	2	2			A	3/103	0.0291	3	103			T	7	1	7	7
27419_TGCAGACCACCTAGTAGAACTCTTTTAATGAGTGTTTTACTAACA_NODE_1_length_294_cov_5.945578-180	27419_TGCAGACCACCTAGTAGAACTCTTTTAATGAGTGTTTTACTAACA_NODE_1_length_294_cov_5.945578	314	134	180	C		C	6	1	6	6			G	11/121	0.0909	11	121			C	11	1	11	11
27419_TGCAGACCACCTAGTAGAACTCTTTTAATGAGTGTTTTACTAACA_NODE_1_length_294_cov_5.945578-148	27419_TGCAGACCACCTAGTAGAACTCTTTTAATGAGTGTTTTACTAACA_NODE_1_length_294_cov_5.945578	314	166	148	C		T	3/3	1	3	3			T	48/54	0.8889	48	54			T	6/6	1	6	6
27419_TGCAGACCACCTAGTAGAACTCTTTTAATGAGTGTTTTACTAACA_NODE_1_length_294_cov_5.945578-84	27419_TGCAGACCACCTAGTAGAACTCTTTTAATGAGTGTTTTACTAACA_NODE_1_length_294_cov_5.945578	314	230	84	C		C	2	1	2	2			A	6/67	0.0896	6	67			C	10	1	10	10
27419_TGCAGACCACCTAGTAGAACTCTTTTAATGAGTGTTTTACTAACA_NODE_1_length_294_cov_5.945578-93	27419_TGCAGACCACCTAGTAGAACTCTTTTAATGAGTGTTTTACTAACA_NODE_1_length_294_cov_5.945578	314	221	93	C		C	2	1	2	2			T	5/77	0.0649	5	77			C	15	1	15	15
27419_TGCAGACCACCTAGTAGAACTCTTTTAATGAGTGTTTTACTAACA_NODE_1_length_294_cov_5.945578-150	27419_TGCAGACCACCTAGTAGAACTCTTTTAATGAGTGTTTTACTAACA_NODE_1_length_294_cov_5.945578	314	164	150	C		C	3	1	3	3			T	3/63	0.0476	3	63			C	6	1	6	6
27419_TGCAGACCACCTAGTAGAACTCTTTTAATGAGTGTTTTACTAACA_NODE_1_length_294_cov_5.945578-65	27419_TGCAGACCACCTAGTAGAACTCTTTTAATGAGTGTTTTACTAACA_NODE_1_length_294_cov_5.945578	314	249	65	C		C	4	1	4	4			T	4/59	0.0678	4	59			C	12	1	12	12
27419_TGCAGACCACCTAGTAGAACTCTTTTAATGAGTGTTTTACTAACA_NODE_1_length_294_cov_5.945578-67	27419_TGCAGACCACCTAGTAGAACTCTTTTAATGAGTGTTTTACTAACA_NODE_1_length_294_cov_5.945578	314	247	67	A		A	3	1	3	3			G	3/62	0.0484	3	62			A	11	1	11	11
27419_TGCAGACCACCTAGTAGAACTCTTTTAATGAGTGTTTTACTAACA_NODE_1_length_294_cov_5.945578-123	27419_TGCAGACCACCTAGTAGAACTCTTTTAATGAGTGTTTTACTAACA_NODE_1_length_294_cov_5.945578	314	191	123	A		T	1/7	0.1429	1	7			T	11/120	0.0917	11	120	G 3/120		A	13	1	13	13
27431_TGCAGTAGCGTTTCGGGACTTTGTTAATGGTGGAGATCAAATTCA_NODE_1_length_363_cov_5.931129-225	27431_TGCAGTAGCGTTTCGGGACTTTGTTAATGGTGGAGATCAAATTCA_NODE_1_length_363_cov_5.931129	383	158	225	A		A	3	1	3	3			A	12	1	12	12			T	6/6	1	6	6
27452_TGCAGGTCATAAGAAGCAATTTGTTAACCGGAAATGTGATTCATA_NODE_2_length_322_cov_5.260870-154	27452_TGCAGGTCATAAGAAGCAATTTGTTAACCGGAAATGTGATTCATA_NODE_2_length_322_cov_5.260870	344	190	154	G		A	3/3	1	3	3			G	9	1	9	9			G	15	1	15	15
27453_TGCAGAATATGTTGAGAAATTCAAATCAGTCCTACGGGATGGCAA_NODE_1_length_226_cov_6.915929-93	27453_TGCAGAATATGTTGAGAAATTCAAATCAGTCCTACGGGATGGCAA_NODE_1_length_226_cov_6.915929	246	153	93	C		T	7/7	1	7	7			C	14	1	14	14			C	18	1	18	18
27453_TGCAGAATATGTTGAGAAATTCAAATCAGTCCTACGGGATGGCAA_NODE_1_length_226_cov_6.915929-83	27453_TGCAGAATATGTTGAGAAATTCAAATCAGTCCTACGGGATGGCAA_NODE_1_length_226_cov_6.915929	246	163	83	A		A	8	1	8	8			A	8	1	8	8			G	13/14	0.9286	13	14
27474_TGCAGTTGGAGAGCATAATAACAATGCTTAGCTTCAACACTGTCA_NODE_1_length_303_cov_5.036304-181	27474_TGCAGTTGGAGAGCATAATAACAATGCTTAGCTTCAACACTGTCA_NODE_1_length_303_cov_5.036304	325	144	181	C		T	3/3	1	3	3			C	9	1	9	9			C	12	1	12	12
27507_TGCAGACATATATTTCAATGGCAGGACATGCAAAATTGTAAAAAT_NODE_1_length_254_cov_6.523622-112	27507_TGCAGACATATATTTCAATGGCAGGACATGCAAAATTGTAAAAAT_NODE_1_length_254_cov_6.523622	274	162	112	C		C	3	1	3	3			C	14	1	14	14			A	6/6	1	6	6
2758_TGCAGCTTTCACTACAAAGTGGAAGACATGTCAATGTGATTGGTC_NODE_1_length_219_cov_6.662100-82	2758_TGCAGCTTTCACTACAAAGTGGAAGACATGTCAATGTGATTGGTC_NODE_1_length_219_cov_6.662100	241	159	82	A		A	9	1	9	9			A	9	1	9	9			G	3/3	1	3	3
2758_TGCAGCTTTCACTACAAAGTGGAAGACATGTCAATGTGATTGGTC_NODE_1_length_219_cov_6.662100-81	2758_TGCAGCTTTCACTACAAAGTGGAAGACATGTCAATGTGATTGGTC_NODE_1_length_219_cov_6.662100	241	160	81	C		C	9	1	9	9			C	9	1	9	9			T	3/3	1	3	3
27585_TGCAGAACATCAGAAAGATTATGAAGGTAACAGATGGTTAGTTTT_NODE_1_length_258_cov_7.321705-111	27585_TGCAGAACATCAGAAAGATTATGAAGGTAACAGATGGTTAGTTTT_NODE_1_length_258_cov_7.321705	280	169	111	G		G	3	1	3	3			G	9	1	9	9			T	4/4	1	4	4
27592_TGCAGGTTGGTGCTGATTTTTGGCACAACAAGTTCAGTTTGAGGC_NODE_1_length_250_cov_5.840000-76	27592_TGCAGGTTGGTGCTGATTTTTGGCACAACAAGTTCAGTTTGAGGC_NODE_1_length_250_cov_5.840000	266	190	76	C		T	3/3	1	3	3			C	4	1	4	4			C	4	1	4	4
27592_TGCAGGTTGGTGCTGATTTTTGGCACAACAAGTTCAGTTTGAGGC_NODE_1_length_250_cov_5.840000-72	27592_TGCAGGTTGGTGCTGATTTTTGGCACAACAAGTTCAGTTTGAGGC_NODE_1_length_250_cov_5.840000	266	194	72	C		C	3	1	3	3			C	3	1	3	3			T	4/4	1	4	4
2760_TGCAGTTCCCTAGCAGCAAAGTCCAGCAGCCCACATAAAAGCCTT_NODE_1_length_378_cov_6.230159-223	2760_TGCAGTTCCCTAGCAGCAAAGTCCAGCAGCCCACATAAAAGCCTT_NODE_1_length_378_cov_6.230159	400	177	223	G		C	7/7	1	7	7			G	10	1	10	10			C	12/12	1	12	12
27606_TGCAGGCATTTAGTTTGGGTTTTATTGGACCTGTGCTGGGAAGCT_NODE_1_length_231_cov_6.744589-114	27606_TGCAGGCATTTAGTTTGGGTTTTATTGGACCTGTGCTGGGAAGCT_NODE_1_length_231_cov_6.744589	253	139	114	G		G	4	1	4	4			G	8	1	8	8			T	9/9	1	9	9
27611_TGCAGGCCCATCTGCCACATTAAACTAGTTGATTAAAACAAGCCA_NODE_1_length_210_cov_7.542857-73	27611_TGCAGGCCCATCTGCCACATTAAACTAGTTGATTAAAACAAGCCA_NODE_1_length_210_cov_7.542857	230	157	73	A		A	3	1	3	3			A	8	1	8	8			C	7/7	1	7	7
27623_TGCAGACAGTTTGGCTGCAAAGCCCGTAAGCACATGGTGATATGC_NODE_1_length_398_cov_6.497488-69	27623_TGCAGACAGTTTGGCTGCAAAGCCCGTAAGCACATGGTGATATGC_NODE_1_length_398_cov_6.497488	420	351	69	A		T	3/3	1	3	3			A	5	1	5	5			T	4/4	1	4	4
27636_TGCAGTTCATGGATTATAGTAGTGTCTGAAGTCTGTGAATGTATG_NODE_1_length_452_cov_7.190266-340	27636_TGCAGTTCATGGATTATAGTAGTGTCTGAAGTCTGTGAATGTATG_NODE_1_length_452_cov_7.190266	474	134	340	C		T	2/2	1	2	2			C	21	1	21	21			T	3/3	1	3	3
27664_TGCAGTATAAGAGCAGCACAGAAGTCTAGAAACAGCAATTGTGGA_NODE_1_length_288_cov_6.781250-179	27664_TGCAGTATAAGAGCAGCACAGAAGTCTAGAAACAGCAATTGTGGA_NODE_1_length_288_cov_6.781250	308	129	179	T		T	8	1	8	8			T	12	1	12	12			C	13/13	1	13	13
27676_TGCAGGTGTTGCGTTTAGGAAGGAGCAGCGGTGGCTCTCGAGGAG_NODE_2_length_263_cov_6.315589-104	27676_TGCAGGTGTTGCGTTTAGGAAGGAGCAGCGGTGGCTCTCGAGGAG_NODE_2_length_263_cov_6.315589	285	181	104	A		T	2/2	1	2	2			A	10	1	10	10			T	10/10	1	10	10
27684_TGCAGTTCAGCCTTGGATGTCCGGTGGTTTTGCCACCAGAAAGTT_NODE_1_length_340_cov_9.052941-148	27684_TGCAGTTCAGCCTTGGATGTCCGGTGGTTTTGCCACCAGAAAGTT_NODE_1_length_340_cov_9.052941	362	214	148	G		A	5/5	1	5	5			G	12	1	12	12			A	5/5	1	5	5
27722_TGCAGATGTTGGCCAAGTAAGTTCTATAGAATGTTTTTATTTAAT_NODE_1_length_285_cov_6.066667-155	27722_TGCAGATGTTGGCCAAGTAAGTTCTATAGAATGTTTTTATTTAAT_NODE_1_length_285_cov_6.066667	303	148	155	A		A	3	1	3	3			A	10	1	10	10			G	17/17	1	17	17
27743_TGCAGTATTCATTTACCTATTTATCTGTTGTTCTCTAACTTGTCA_NODE_1_length_319_cov_6.573668-156	27743_TGCAGTATTCATTTACCTATTTATCTGTTGTTCTCTAACTTGTCA_NODE_1_length_319_cov_6.573668	341	185	156	T		T	13	1	13	13			T	12	1	12	12			C	37/37	1	37	37
27751_TGCAGTTGATGGAGCATCCAACACCACCCTTTAAAAAGGAACCAT_NODE_1_length_332_cov_7.981928-200	27751_TGCAGTTGATGGAGCATCCAACACCACCCTTTAAAAAGGAACCAT_NODE_1_length_332_cov_7.981928	354	154	200	T		C	7/7	1	7	7			T	16	1	16	16			T	17	1	17	17
27775_TGCAGGTGTGGGGATTGTTTGCTCCAAAATTTGTTTTTGACGTGG_NODE_1_length_410_cov_6.848781-242	27775_TGCAGGTGTGGGGATTGTTTGCTCCAAAATTTGTTTTTGACGTGG_NODE_1_length_410_cov_6.848781	432	190	242	T		C	2/2	1	2	2			T	15	1	15	15			C	9/9	1	9	9
27775_TGCAGGTGTGGGGATTGTTTGCTCCAAAATTTGTTTTTGACGTGG_NODE_1_length_410_cov_6.848781-149	27775_TGCAGGTGTGGGGATTGTTTGCTCCAAAATTTGTTTTTGACGTGG_NODE_1_length_410_cov_6.848781	432	283	149	T		T	4	1	4	4			T	10	1	10	10			C	7/7	1	7	7
27801_TGCAGCTTAAGTAAGATACACGCAGTGATGCAGAGTTGAGAGAAT_NODE_1_length_427_cov_6.196721-148	27801_TGCAGCTTAAGTAAGATACACGCAGTGATGCAGAGTTGAGAGAAT_NODE_1_length_427_cov_6.196721	449	301	148	G		A	4/4	1	4	4			G	8	1	8	8			G	5	1	5	5
27803_TGCAGCTAAGAAAAGGGTGTGCATTTGACGGGTGGACAGAAGGCA_NODE_1_length_408_cov_7.313725-208	27803_TGCAGCTAAGAAAAGGGTGTGCATTTGACGGGTGGACAGAAGGCA_NODE_1_length_408_cov_7.313725	430	222	208	C		A	3/3	1	3	3			C	12	1	12	12			C	8	1	8	8
27803_TGCAGCTAAGAAAAGGGTGTGCATTTGACGGGTGGACAGAAGGCA_NODE_1_length_408_cov_7.313725-179	27803_TGCAGCTAAGAAAAGGGTGTGCATTTGACGGGTGGACAGAAGGCA_NODE_1_length_408_cov_7.313725	430	251	179	C		C	4	1	4	4			C	8	1	8	8			T	4/4	1	4	4
27803_TGCAGCTAAGAAAAGGGTGTGCATTTGACGGGTGGACAGAAGGCA_NODE_1_length_408_cov_7.313725-133	27803_TGCAGCTAAGAAAAGGGTGTGCATTTGACGGGTGGACAGAAGGCA_NODE_1_length_408_cov_7.313725	430	297	133	T		C	2/2	1	2	2			T	2	1	2	2			C	4/4	1	4	4
27827_TGCAGGTGTGTTGGATATCATAGTGATGCTGATGCTCCTAGCCGC_NODE_1_length_337_cov_10.759644-182	27827_TGCAGGTGTGTTGGATATCATAGTGATGCTGATGCTCCTAGCCGC_NODE_1_length_337_cov_10.759644	359	177	182	G		G	7	1	7	7			C	4/31	0.129	4	31			G	15	1	15	15
27846_TGCAGGCAGAGGTTCTGAGTAGAATGAGGCATCCAAACCTTGTCA_NODE_1_length_384_cov_7.195312-197	27846_TGCAGGCAGAGGTTCTGAGTAGAATGAGGCATCCAAACCTTGTCA_NODE_1_length_384_cov_7.195312	406	209	197	T		T	6	1	6	6			T	7	1	7	7			C	6/6	1	6	6
27850_TGCAGTCTCATTGGATCCTGTAGATCCAGAGTGTAGTTCACTGAG_NODE_1_length_381_cov_6.803150-85	27850_TGCAGTCTCATTGGATCCTGTAGATCCAGAGTGTAGTTCACTGAG_NODE_1_length_381_cov_6.803150	403	318	85	C		C	6	1	6	6			C	5	1	5	5			T	5/5	1	5	5
27850_TGCAGTCTCATTGGATCCTGTAGATCCAGAGTGTAGTTCACTGAG_NODE_1_length_381_cov_6.803150-273	27850_TGCAGTCTCATTGGATCCTGTAGATCCAGAGTGTAGTTCACTGAG_NODE_1_length_381_cov_6.803150	403	130	273	A		G	2/2	1	2	2			A	12	1	12	12			G	6/6	1	6	6
279_TGCAGACTCTACAGTCTCTTCATTTGCATCCTTTTCACCACCTTC_NODE_1_length_334_cov_6.694611-177	279_TGCAGACTCTACAGTCTCTTCATTTGCATCCTTTTCACCACCTTC_NODE_1_length_334_cov_6.694611	356	179	177	C		T	2/2	1	2	2			C	9	1	9	9			T	7/7	1	7	7
27924_TGCAGGTGAAGATGGTGCAACCCATGGTGAAGGTAAATGCTGAGG_NODE_1_length_233_cov_7.197425-96	27924_TGCAGGTGAAGATGGTGCAACCCATGGTGAAGGTAAATGCTGAGG_NODE_1_length_233_cov_7.197425	251	155	96	T		G	2/2	1	2	2			T	10	1	10	10			G	9/10	0.9	9	10
27929_TGCAGTTGATATTGTGAGGGGTCAACATAAAAGGTTGCAAAGGTT_NODE_1_length_341_cov_6.375367-180	27929_TGCAGTTGATATTGTGAGGGGTCAACATAAAAGGTTGCAAAGGTT_NODE_1_length_341_cov_6.375367	363	183	180	C		C	4	1	4	4			C	12	1	12	12			G	30/30	1	30	30
27929_TGCAGTTGATATTGTGAGGGGTCAACATAAAAGGTTGCAAAGGTT_NODE_1_length_341_cov_6.375367-154	27929_TGCAGTTGATATTGTGAGGGGTCAACATAAAAGGTTGCAAAGGTT_NODE_1_length_341_cov_6.375367	363	209	154	C		A	8/8	1	8	8			C	11	1	11	11			A	26/26	1	26	26
27946_TGCAGCTTCCACGTATTTTATCAGTGACTCTGAGCTTATGGTTTT_NODE_1_length_271_cov_6.084871-93	27946_TGCAGCTTCCACGTATTTTATCAGTGACTCTGAGCTTATGGTTTT_NODE_1_length_271_cov_6.084871	289	196	93	A		G	3/3	1	3	3			A	13	1	13	13			G	3/3	1	3	3
27947_TGCAGTCGAGGTCAAGTAGGTCAACCTGGTTCGGTTTTGTTCCCA_NODE_1_length_255_cov_5.756863-155	27947_TGCAGTCGAGGTCAAGTAGGTCAACCTGGTTCGGTTTTGTTCCCA_NODE_1_length_255_cov_5.756863	271	116	155	C		T	3/3	1	3	3			C	10	1	10	10			T	8/8	1	8	8
27950_TGCAGTCTCTGACAGCATGCCATTGGTTGGTTCAGGGATGCCACA_NODE_1_length_374_cov_10.390374-147	27950_TGCAGTCTCTGACAGCATGCCATTGGTTGGTTCAGGGATGCCACA_NODE_1_length_374_cov_10.390374	396	249	147	A		A	3	1	3	3			A	12	1	12	12			T	3/30	0.1	3	30
27958_TGCAGTCCGTAACACTGTTATAACATGGTGTCTGCGCAAAAAAGG_NODE_1_length_408_cov_7.348039-282	27958_TGCAGTCCGTAACACTGTTATAACATGGTGTCTGCGCAAAAAAGG_NODE_1_length_408_cov_7.348039	430	148	282	C		C	4	1	4	4			C	14	1	14	14			G	8/8	1	8	8
27961_TGCAGTTGGGTAAGAGTTGAAACTTTCAAAAATCCTAAATATAGA_NODE_1_length_405_cov_5.641975-154	27961_TGCAGTTGGGTAAGAGTTGAAACTTTCAAAAATCCTAAATATAGA_NODE_1_length_405_cov_5.641975	427	273	154	A		T	3/3	1	3	3			A	9	1	9	9			A	5	1	5	5
27976_TGCAGTTCTTGAAGTTCCGCCACCAGTTGACGATGATCAAGATTG_NODE_1_length_378_cov_8.764550-146	27976_TGCAGTTCTTGAAGTTCCGCCACCAGTTGACGATGATCAAGATTG_NODE_1_length_378_cov_8.764550	400	254	146	T		T	3	1	3	3			T	7	1	7	7			C	6/6	1	6	6
27988_TGCAGACATTGATAATGGGAAATCGTGACGCTATTGACGAAATGT_NODE_1_length_263_cov_10.627377-66	27988_TGCAGACATTGATAATGGGAAATCGTGACGCTATTGACGAAATGT_NODE_1_length_263_cov_10.627377	285	219	66	A		A	2	1	2	2			A	8	1	8	8			G	9/9	1	9	9
28002_TGCAGAAAGGTGGAATTCATGTTTTCTTTTGGCAGGAGCATTTGC_NODE_1_length_451_cov_5.618625-269	28002_TGCAGAAAGGTGGAATTCATGTTTTCTTTTGGCAGGAGCATTTGC_NODE_1_length_451_cov_5.618625	473	204	269	G		T	3/3	1	3	3			G	3	1	3	3			G	5	1	5	5
2801_TGCAGTTTTTTTGGGTGCCGGCGGGATGTCGGTGATGGCAATTTG_NODE_1_length_330_cov_6.421212-88	2801_TGCAGTTTTTTTGGGTGCCGGCGGGATGTCGGTGATGGCAATTTG_NODE_1_length_330_cov_6.421212	350	262	88	A		A	4	1	4	4			A	8	1	8	8			G	13/14	0.9286	13	14
2801_TGCAGTTTTTTTGGGTGCCGGCGGGATGTCGGTGATGGCAATTTG_NODE_1_length_330_cov_6.421212-137	2801_TGCAGTTTTTTTGGGTGCCGGCGGGATGTCGGTGATGGCAATTTG_NODE_1_length_330_cov_6.421212	350	213	137	G		G	3	1	3	3			G	5	1	5	5			A	12/13	0.9231	12	13
28010_TGCAGTAAATATCCATCAACATACTTACATGCCCCCTCATATTCA_NODE_1_length_254_cov_5.685040-96	28010_TGCAGTAAATATCCATCAACATACTTACATGCCCCCTCATATTCA_NODE_1_length_254_cov_5.685040	272	176	96	C		T	5/5	1	5	5			C	2	1	2	2			T	18/18	1	18	18
28010_TGCAGTAAATATCCATCAACATACTTACATGCCCCCTCATATTCA_NODE_1_length_254_cov_5.685040-80	28010_TGCAGTAAATATCCATCAACATACTTACATGCCCCCTCATATTCA_NODE_1_length_254_cov_5.685040	272	192	80	G	+	+T	1/1	1	1	1			T	1/11	0.0909	1	11	+TT 2/11	+	#NAME?	2/2	1	2	2
28016_TGCAGTCTCCATTAAAGGGGTGCTTACCACCCTGGGAGTTAAGAC_NODE_1_length_364_cov_7.579670-61	28016_TGCAGTCTCCATTAAAGGGGTGCTTACCACCCTGGGAGTTAAGAC_NODE_1_length_364_cov_7.579670	386	325	61	G		G	4	1	4	4			G	6	1	6	6			T	18/18	1	18	18
28016_TGCAGTCTCCATTAAAGGGGTGCTTACCACCCTGGGAGTTAAGAC_NODE_1_length_364_cov_7.579670-179	28016_TGCAGTCTCCATTAAAGGGGTGCTTACCACCCTGGGAGTTAAGAC_NODE_1_length_364_cov_7.579670	386	207	179	A		A	6	1	6	6			A	17	1	17	17			G	13/13	1	13	13
28016_TGCAGTCTCCATTAAAGGGGTGCTTACCACCCTGGGAGTTAAGAC_NODE_1_length_364_cov_7.579670-139	28016_TGCAGTCTCCATTAAAGGGGTGCTTACCACCCTGGGAGTTAAGAC_NODE_1_length_364_cov_7.579670	386	247	139	T		T	7	1	7	7			T	8	1	8	8			C	6/6	1	6	6
28016_TGCAGTCTCCATTAAAGGGGTGCTTACCACCCTGGGAGTTAAGAC_NODE_1_length_364_cov_7.579670-176	28016_TGCAGTCTCCATTAAAGGGGTGCTTACCACCCTGGGAGTTAAGAC_NODE_1_length_364_cov_7.579670	386	210	176	G		G	5	1	5	5			G	17	1	17	17			A	16/16	1	16	16
28016_TGCAGTCTCCATTAAAGGGGTGCTTACCACCCTGGGAGTTAAGAC_NODE_1_length_364_cov_7.579670-224	28016_TGCAGTCTCCATTAAAGGGGTGCTTACCACCCTGGGAGTTAAGAC_NODE_1_length_364_cov_7.579670	386	162	224	A		A	7	1	7	7			A	10	1	10	10			T	1/19	0.0526	1	19	+T 18/19
28024_TGCAGGATTAGATCCTATATTAGCCGAAACACTTTCTTCAGGTGT_NODE_1_length_370_cov_7.564865-94	28024_TGCAGGATTAGATCCTATATTAGCCGAAACACTTTCTTCAGGTGT_NODE_1_length_370_cov_7.564865	392	298	94	T		C	5/5	1	5	5			T	6	1	6	6			C	8/8	1	8	8
28032_TGCAGATGCCACGGAAGAGGATGAGTGTAGCGTTGGGGTTTGTTG_NODE_1_length_415_cov_6.187952-225	28032_TGCAGATGCCACGGAAGAGGATGAGTGTAGCGTTGGGGTTTGTTG_NODE_1_length_415_cov_6.187952	437	212	225	G		G	5	1	5	5			G	8	1	8	8		+	#NAME?	3/3	1	3	3
28042_TGCAGAAAAAAGGGAACTGTGAGAGCAACTGAGGATTAGAGTAAA_NODE_1_length_289_cov_5.224914-162	28042_TGCAGAAAAAAGGGAACTGTGAGAGCAACTGAGGATTAGAGTAAA_NODE_1_length_289_cov_5.224914	307	145	162	G		G	2	1	2	2			G	22	1	22	22			A	4/4	1	4	4
28062_TGCAGTTCTTAGTTTTCACAAAATACCAAAAATGGAAAGAAAAAC_NODE_1_length_332_cov_5.900602-208	28062_TGCAGTTCTTAGTTTTCACAAAATACCAAAAATGGAAAGAAAAAC_NODE_1_length_332_cov_5.900602	354	146	208	G		A	6/6	1	6	6			A	1/11	0.0909	1	11			A	15/15	1	15	15
28156_TGCAGTCTCTTAGTCACCGACGATTATGGCCGCCATTATTGGAGA_NODE_1_length_311_cov_8.205788-174	28156_TGCAGTCTCTTAGTCACCGACGATTATGGCCGCCATTATTGGAGA_NODE_1_length_311_cov_8.205788	333	159	174	T		C	4/4	1	4	4			T	18	1	18	18			T	9	1	9	9
28156_TGCAGTCTCTTAGTCACCGACGATTATGGCCGCCATTATTGGAGA_NODE_1_length_311_cov_8.205788-94	28156_TGCAGTCTCTTAGTCACCGACGATTATGGCCGCCATTATTGGAGA_NODE_1_length_311_cov_8.205788	333	239	94	G		C	3/3	1	3	3			G	9	1	9	9			C	8/8	1	8	8
28165_TGCAGTATTGAATGTCCCCAACCAAACTCTCTTCCCATTTCGGGT_NODE_1_length_265_cov_7.626415-128	28165_TGCAGTATTGAATGTCCCCAACCAAACTCTCTTCCCATTTCGGGT_NODE_1_length_265_cov_7.626415	287	159	128	A		T	5/5	1	5	5			A	11	1	11	11			A	21	1	21	21
28170_TGCAGGTTATGTGTCCAGTGTCCACTAATCAATACTCATAAGCAG_NODE_1_length_372_cov_8.314516-171	28170_TGCAGGTTATGTGTCCAGTGTCCACTAATCAATACTCATAAGCAG_NODE_1_length_372_cov_8.314516	394	223	171	G		A	5/5	1	5	5			G	16	1	16	16			A	18/18	1	18	18
28222_TGCAGGTTCGTTTTAATGTTTTGGTCTAAACCCATGTTGGTTTGC_NODE_1_length_348_cov_6.583333-253	28222_TGCAGGTTCGTTTTAATGTTTTGGTCTAAACCCATGTTGGTTTGC_NODE_1_length_348_cov_6.583333	370	117	253	A		A	3	1	3	3			A	16	1	16	16			C	5/5	1	5	5
28235_TGCAGATGCCTTTTCCATCTTCACCTGCACCAGCAGCAAGTTGGG_NODE_1_length_255_cov_8.105883-107	28235_TGCAGATGCCTTTTCCATCTTCACCTGCACCAGCAGCAAGTTGGG_NODE_1_length_255_cov_8.105883	277	170	107	G		G	3	1	3	3			G	5	1	5	5			T	3/21	0.1429	3	21
28235_TGCAGATGCCTTTTCCATCTTCACCTGCACCAGCAGCAAGTTGGG_NODE_1_length_255_cov_8.105883-95	28235_TGCAGATGCCTTTTCCATCTTCACCTGCACCAGCAGCAAGTTGGG_NODE_1_length_255_cov_8.105883	277	182	95	G		A	5/5	1	5	5			G	6	1	6	6			G	18	1	18	18
28248_TGCAGTACACTCTGCCAATGTAAGTCCAGTAAGAAAAGTTTTGTA_NODE_1_length_271_cov_5.767528-138	28248_TGCAGTACACTCTGCCAATGTAAGTCCAGTAAGAAAAGTTTTGTA_NODE_1_length_271_cov_5.767528	293	155	138	T		A	8/8	1	8	8			T	14	1	14	14			A	29/29	1	29	29
28248_TGCAGTACACTCTGCCAATGTAAGTCCAGTAAGAAAAGTTTTGTA_NODE_1_length_271_cov_5.767528-183	28248_TGCAGTACACTCTGCCAATGTAAGTCCAGTAAGAAAAGTTTTGTA_NODE_1_length_271_cov_5.767528	293	110	183	A		C	8/8	1	8	8			A	12	1	12	12			C	23/23	1	23	23
28283_TGCAGGTATTATAGGTCTCTTGTATTTTAATGTGCTGGAAATATC_NODE_1_length_264_cov_5.522727-71	28283_TGCAGGTATTATAGGTCTCTTGTATTTTAATGTGCTGGAAATATC_NODE_1_length_264_cov_5.522727	282	211	71	T		T	7	1	7	7			T	6	1	6	6			C	5/5	1	5	5
28313_TGCAGAAATTCAAGTTAGATTATAAACTTAACACTTATACGAAAC_NODE_1_length_299_cov_5.658863-153	28313_TGCAGAAATTCAAGTTAGATTATAAACTTAACACTTATACGAAAC_NODE_1_length_299_cov_5.658863	321	168	153	T		T	2	1	2	2			G	3/40	0.075	3	40			T	4	1	4	4
28313_TGCAGAAATTCAAGTTAGATTATAAACTTAACACTTATACGAAAC_NODE_1_length_299_cov_5.658863-155	28313_TGCAGAAATTCAAGTTAGATTATAAACTTAACACTTATACGAAAC_NODE_1_length_299_cov_5.658863	321	166	155	T		T	2	1	2	2			C	3/41	0.0732	3	41			T	4	1	4	4
28313_TGCAGAAATTCAAGTTAGATTATAAACTTAACACTTATACGAAAC_NODE_1_length_299_cov_5.658863-157	28313_TGCAGAAATTCAAGTTAGATTATAAACTTAACACTTATACGAAAC_NODE_1_length_299_cov_5.658863	321	164	157	G		G	2	1	2	2			T	3/42	0.0714	3	42			G	3	1	3	3
28313_TGCAGAAATTCAAGTTAGATTATAAACTTAACACTTATACGAAAC_NODE_1_length_299_cov_5.658863-149	28313_TGCAGAAATTCAAGTTAGATTATAAACTTAACACTTATACGAAAC_NODE_1_length_299_cov_5.658863	321	172	149	G		G	2	1	2	2			T	3/40	0.075	3	40	C 1/40		G	4	1	4	4
28321_TGCAGTAAGTTGGGTTTGAGAGATATAGTGATTGAAGGTACTGAA_NODE_1_length_315_cov_8.488889-93	28321_TGCAGTAAGTTGGGTTTGAGAGATATAGTGATTGAAGGTACTGAA_NODE_1_length_315_cov_8.488889	337	244	93	T		C	4/4	1	4	4			T	10	1	10	10			C	5/5	1	5	5
28335_TGCAGCTACTCTTTTGTAACACTTATTCTTTGGTCAAATGTGTGT_NODE_1_length_217_cov_7.147465-102	28335_TGCAGCTACTCTTTTGTAACACTTATTCTTTGGTCAAATGTGTGT_NODE_1_length_217_cov_7.147465	239	137	102	T		T	2	1	2	2			T	11	1	11	11			A	3/3	1	3	3
28345_TGCAGTGAAGGTATTCGCCTCTCTTGTATCACGTATGTTACGGAT_NODE_1_length_396_cov_5.315657-247	28345_TGCAGTGAAGGTATTCGCCTCTCTTGTATCACGTATGTTACGGAT_NODE_1_length_396_cov_5.315657	418	171	247	A		A	5	1	5	5			A	9	1	9	9			G	3/3	1	3	3
28349_TGCAGAAAGATTTAATACTTTTGGATATTAGCAACACCAGGATTT_NODE_2_length_204_cov_6.166667-92	28349_TGCAGAAAGATTTAATACTTTTGGATATTAGCAACACCAGGATTT_NODE_2_length_204_cov_6.166667	226	134	92	C		C	3	1	3	3			C	8	1	8	8			T	4/4	1	4	4
28360_TGCAGTAAACACAATGTGCAATGTTGTACAACACATCTTTTTTTC_NODE_1_length_289_cov_6.944637-139	28360_TGCAGTAAACACAATGTGCAATGTTGTACAACACATCTTTTTTTC_NODE_1_length_289_cov_6.944637	311	172	139	G		A	4/4	1	4	4			G	14	1	14	14			G	18	1	18	18
28389_TGCAGTTCTGCACTTGTTCTTTTATCGCATTCAAAGTTCAGTTGA_NODE_1_length_372_cov_6.155914-164	28389_TGCAGTTCTGCACTTGTTCTTTTATCGCATTCAAAGTTCAGTTGA_NODE_1_length_372_cov_6.155914	394	230	164	T		T	9	1	9	9			T	7	1	7	7			G	4/27	0.1481	4	27
28395_TGCAGTTAGAGATGGGCGAAAAGACCAGAGCTTTTGGTCCAAACC_NODE_1_length_219_cov_5.082192-93	28395_TGCAGTTAGAGATGGGCGAAAAGACCAGAGCTTTTGGTCCAAACC_NODE_1_length_219_cov_5.082192	233	140	93	C		C	4	1	4	4			C	6	1	6	6			A	1/14	0.0714	1	14	T 7/14
28415_TGCAGAATCTATAAACATCTCCAGTGTTTGTCCGCTTTGTTGGAC_NODE_1_length_248_cov_5.532258-104	28415_TGCAGAATCTATAAACATCTCCAGTGTTTGTCCGCTTTGTTGGAC_NODE_1_length_248_cov_5.532258	264	160	104	A	+	+T	2/2	1	2	2			A	13	1	13	13		+	#NAME?	3/3	1	3	3
28437_TGCAGTTTTGTCATAATGAATGTGAGAATGTCAATTTTCTTACCT_NODE_2_length_334_cov_8.149700-173	28437_TGCAGTTTTGTCATAATGAATGTGAGAATGTCAATTTTCTTACCT_NODE_2_length_334_cov_8.149700	356	183	173	C		A	3/3	1	3	3			C	12	1	12	12			C	15	1	15	15
28437_TGCAGTTTTGTCATAATGAATGTGAGAATGTCAATTTTCTTACCT_NODE_2_length_334_cov_8.149700-91	28437_TGCAGTTTTGTCATAATGAATGTGAGAATGTCAATTTTCTTACCT_NODE_2_length_334_cov_8.149700	356	265	91	G		G	3	1	3	3			G	11	1	11	11			C	10/10	1	10	10
28445_TGCAGGTGAGGACAGGGTCTGTTCATAGGTTTCCCTTCAGGGAGA_NODE_1_length_301_cov_11.239202-154	28445_TGCAGGTGAGGACAGGGTCTGTTCATAGGTTTCCCTTCAGGGAGA_NODE_1_length_301_cov_11.239202	323	169	154	A		A	2	1	2	2			A	16	1	16	16			G	11/11	1	11	11
28448_TGCAGTGAAGAAGAAACAATATTGGCATAGACACATTGCATATGT_NODE_1_length_370_cov_10.927027-173	28448_TGCAGTGAAGAAGAAACAATATTGGCATAGACACATTGCATATGT_NODE_1_length_370_cov_10.927027	392	219	173	G		T	5/5	1	5	5			G	17	1	17	17			G	22	1	22	22
2845_TGCAGTCGAAATCGATTCGAGGGTATCTGTATCGACTTCCACCTC_NODE_1_length_305_cov_8.059016-105	2845_TGCAGTCGAAATCGATTCGAGGGTATCTGTATCGACTTCCACCTC_NODE_1_length_305_cov_8.059016	327	222	105	G		A	4/4	1	4	4			G	12	1	12	12			A	16/16	1	16	16
2845_TGCAGTCGAAATCGATTCGAGGGTATCTGTATCGACTTCCACCTC_NODE_1_length_305_cov_8.059016-137	2845_TGCAGTCGAAATCGATTCGAGGGTATCTGTATCGACTTCCACCTC_NODE_1_length_305_cov_8.059016	327	190	137	G		C	5/5	1	5	5			G	18	1	18	18			C	20/20	1	20	20
28461_TGCAGATTAAACACTCTCAGTAATCAGGTTCAGTCTAGTGGATCA_NODE_1_length_403_cov_6.243176-228	28461_TGCAGATTAAACACTCTCAGTAATCAGGTTCAGTCTAGTGGATCA_NODE_1_length_403_cov_6.243176	425	197	228	A		T	3/3	1	3	3			A	3	1	3	3			T	13/13	1	13	13
28463_TGCAGTGTAGGTGTTGAAAGTGAGGAAGACGAAGAAGATATGAGT_NODE_1_length_361_cov_8.077562-247	28463_TGCAGTGTAGGTGTTGAAAGTGAGGAAGACGAAGAAGATATGAGT_NODE_1_length_361_cov_8.077562	383	136	247	G		C	3/3	1	3	3			G	17	1	17	17			C	19/19	1	19	19
28463_TGCAGTGTAGGTGTTGAAAGTGAGGAAGACGAAGAAGATATGAGT_NODE_1_length_361_cov_8.077562-91	28463_TGCAGTGTAGGTGTTGAAAGTGAGGAAGACGAAGAAGATATGAGT_NODE_1_length_361_cov_8.077562	383	292	91	G		G	2	1	2	2			G	6	1	6	6			A	6/6	1	6	6
2848_TGCAGCTAAGTACCAATGCTTGGAGGGCAGCTGGTGATGGTACAC_NODE_3_length_375_cov_8.626667-210	2848_TGCAGCTAAGTACCAATGCTTGGAGGGCAGCTGGTGATGGTACAC_NODE_3_length_375_cov_8.626667	397	187	210	A		A	3	1	3	3			A	19	1	19	19			G	5/5	1	5	5
28496_TGCAGTAACTTTCTTGAACCTAAGATAACAAACATTCGATTGATC_NODE_1_length_246_cov_8.439024-85	28496_TGCAGTAACTTTCTTGAACCTAAGATAACAAACATTCGATTGATC_NODE_1_length_246_cov_8.439024	268	183	85	C		C	6	1	6	6			C	15	1	15	15			G	3/3	1	3	3
28497_TGCAGTGAGGAAAAATTGCCAATATGATTGTAGAGGACATCATTT_NODE_1_length_330_cov_5.663636-225	28497_TGCAGTGAGGAAAAATTGCCAATATGATTGTAGAGGACATCATTT_NODE_1_length_330_cov_5.663636	350	125	225	T		C	2/2	1	2	2			C	1/12	0.0833	1	12			C	18/18	1	18	18
28528_TGCAGCTTTTACAGGAGTTGGGGAATCAAAGTTCTTTCCACAACA_NODE_1_length_442_cov_7.730769-304	28528_TGCAGCTTTTACAGGAGTTGGGGAATCAAAGTTCTTTCCACAACA_NODE_1_length_442_cov_7.730769	464	160	304	A		T	2/2	1	2	2			A	13	1	13	13			T	2/2	1	2	2
28534_TGCAGAACAAATTTACCCACAAAACAAATCACCAGCTGTACAACA_NODE_2_length_259_cov_6.154440-95	28534_TGCAGAACAAATTTACCCACAAAACAAATCACCAGCTGTACAACA_NODE_2_length_259_cov_6.154440	279	184	95	T		C	2/2	1	2	2			T	11	1	11	11			C	13/13	1	13	13
28577_TGCAGTATACTAGTGATGACGAAGGGAGCAGTGGGGACGACGGAA_NODE_1_length_368_cov_6.067935-190	28577_TGCAGTATACTAGTGATGACGAAGGGAGCAGTGGGGACGACGGAA_NODE_1_length_368_cov_6.067935	390	200	190	T		C	6/6	1	6	6			T	13	1	13	13			C	10/10	1	10	10
286_TGCAGAATGTAAGTAGAAATGTTACACGAAACGTACCATCATCAG_NODE_1_length_408_cov_9.455882-207	286_TGCAGAATGTAAGTAGAAATGTTACACGAAACGTACCATCATCAG_NODE_1_length_408_cov_9.455882	430	223	207	C		T	4/4	1	4	4			C	15	1	15	15			T	4/4	1	4	4
28626_TGCAGAAAGCAAGTCTGCATCTCTTGTTGTACATCAATATACCCA_NODE_1_length_255_cov_10.058824-111	28626_TGCAGAAAGCAAGTCTGCATCTCTTGTTGTACATCAATATACCCA_NODE_1_length_255_cov_10.058824	277	166	111	C		C	4	1	4	4			C	12	1	12	12			A	6/6	1	6	6
28645_TGCAGTCACCAATGGCTTTTACCGTTTGGGCATTAATTACAAGCA_NODE_1_length_321_cov_6.538941-122	28645_TGCAGTCACCAATGGCTTTTACCGTTTGGGCATTAATTACAAGCA_NODE_1_length_321_cov_6.538941	341	219	122	G		A	2/2	1	2	2			G	12	1	12	12			A	26/26	1	26	26
28679_TGCAGTTAGGGAGACTTAATTTAGTTATGAGGACCAATTTTAAAA_NODE_1_length_331_cov_5.510574-181	28679_TGCAGTTAGGGAGACTTAATTTAGTTATGAGGACCAATTTTAAAA_NODE_1_length_331_cov_5.510574	349	168	181	A		C	3/3	1	3	3			A	8	1	8	8			C	8/8	1	8	8
28727_TGCAGTGTGCTGTTACTGAAAGAGACTCACCAGGGTACCCTTAAC_NODE_1_length_262_cov_9.202291-87	28727_TGCAGTGTGCTGTTACTGAAAGAGACTCACCAGGGTACCCTTAAC_NODE_1_length_262_cov_9.202291	284	197	87	A		A	4	1	4	4			A	16	1	16	16			G	3/3	1	3	3
28727_TGCAGTGTGCTGTTACTGAAAGAGACTCACCAGGGTACCCTTAAC_NODE_1_length_262_cov_9.202291-79	28727_TGCAGTGTGCTGTTACTGAAAGAGACTCACCAGGGTACCCTTAAC_NODE_1_length_262_cov_9.202291	284	205	79	C		C	4	1	4	4			C	14	1	14	14			A	3/3	1	3	3
[truncated: 15,717 more rows]

## Sheet: Testcross_Rom_Alt
SNP-ID	Contig name	contig length	from start	Consensus base	RomanescoC3_in/del	RomanescoC3_substitution	RomanescoC3_thirdbase	Sylvestris_in/del	Sylvestris_substitution	Sylvestris_thirdbase	Altilis_in/del	Altilis_substitution	Altilis_thirdbase	RomanescoC3_ratio_num	RomanescoC3_allele_1_count	RomanescoC3_totalreads	Sylvestris_ratio_num	Sylvestris_allele1_count	Sylvestris_totalreads	Altilis_ratio_num	Altilis_allele1_count	Altilis_totalreads
[truncated: 883 more rows]

[truncated: 4 more sheets: Testcross_Alt_Rom, Testcross_Rom_Syl, Testcross_Syl_Rom, Intercross]
